# Supplementary material for: Disentangling the genetic overlap between ischemic stroke and obesity
Source: Diabetol Metab Syndr. 2024 Dec 30;16:314. doi: 10.1186/s13098-024-01555-x (PMC11684051; doi:10.1186/s13098-024-01555-x)
Supplement: Supplementary file 4 — Additional file 4. [file 13098_2024_1555_MOESM4_ESM.xlsx]

## Sheet: IS
VARIABLE	TYPE	BETA	BETA_STD	SE	P
Brain_Cerebellum	COVAR	0.085944	0.16994	0.010224	2.3114e-17
Brain_Cerebellar_Hemisphere	COVAR	0.082374	0.16474	0.0099037	4.8899e-17
Brain_Frontal_Cortex_BA9	COVAR	0.07316	0.13421	0.011119	2.4373e-11
Brain_Cortex	COVAR	0.075071	0.13626	0.011527	3.8083e-11
Pituitary	COVAR	0.086096	0.15962	0.014464	1.353e-09
Brain_Anterior_cingulate_cor...	COVAR	0.067563	0.11883	0.011656	3.4576e-09
Brain_Hypothalamus	COVAR	0.071535	0.12249	0.013111	2.4711e-08
Brain_Nucleus_accumbens_basa...	COVAR	0.059257	0.10236	0.01229	7.1991e-07
Brain_Amygdala	COVAR	0.054954	0.09321	0.012641	6.936e-06
Brain_Hippocampus	COVAR	0.053224	0.089718	0.012885	1.8189e-05
Brain_Caudate_basal_ganglia	COVAR	0.0526	0.090464	0.012736	1.823e-05
Brain_Putamen_basal_ganglia	COVAR	0.0466	0.078984	0.012838	0.00014229
Brain_Substantia_nigra	COVAR	0.03334	0.057153	0.013872	0.0081257
Brain_Spinal_cord_cervical_c...	COVAR	0.030541	0.054669	0.013909	0.014063

## Sheet: SVS
VARIABLE	TYPE	BETA	BETA_STD	SE	P
Brain_Cerebellar_Hemisphere	COVAR	0.066052	0.13235	0.0083982	1.9766e-15
Brain_Cerebellum	COVAR	0.067416	0.13358	0.0086644	3.8455e-15
Brain_Frontal_Cortex_BA9	COVAR	0.065171	0.11979	0.0094825	3.2767e-12
Brain_Cortex	COVAR	0.065709	0.11949	0.0098193	1.1428e-11
Brain_Anterior_cingulate_cortex_BA24	COVAR	0.061051	0.10754	0.0099648	4.6026e-10
Brain_Amygdala	COVAR	0.061129	0.10384	0.010836	8.5961e-09
Brain_Hippocampus	COVAR	0.061253	0.1034	0.011045	1.4878e-08
Brain_Hypothalamus	COVAR	0.061242	0.10513	0.011216	2.4185e-08
Brain_Nucleus_accumbens_basal_ganglia	COVAR	0.057003	0.098628	0.010461	2.5725e-08
Brain_Caudate_basal_ganglia	COVAR	0.0559	0.096297	0.010829	1.2363e-07
Brain_Putamen_basal_ganglia	COVAR	0.050023	0.084885	0.010943	2.4464e-06
Brain_Spinal_cord_cervical_c-1	COVAR	0.052551	0.094275	0.011823	4.4347e-06
Cells_EBV-transformed_lymphocytes	COVAR	0.028076	0.061251	0.0066929	1.3733e-05
Brain_Substantia_nigra	COVAR	0.047232	0.081128	0.011864	3.4479e-05
Whole_Blood	COVAR	0.030136	0.054411	0.0077317	4.8756e-05
Pituitary	COVAR	0.039813	0.074029	0.01237	0.00064578
Spleen	COVAR	0.023667	0.046826	0.009947	0.0086791
