# Supplementary material for: Disentangling the genetic overlap between ischemic stroke and obesity
Source: Diabetol Metab Syndr. 2024 Dec 30;16:314. doi: 10.1186/s13098-024-01555-x (PMC11684051; doi:10.1186/s13098-024-01555-x)
Supplement: Supplementary file 5 — Additional file 5. [file 13098_2024_1555_MOESM5_ESM.xlsx]

## Sheet: Sheet1
Ischemic stroke										Small vessel stroke
ONTOLOGY	ID	Description	GeneRatio	BgRatio	pvalue	p.adjust	qvalue	geneID	Count	ONTOLOGY	ID	Description	GeneRatio	BgRatio	pvalue	p.adjust	qvalue	geneID	Count
BP	GO:0007269	neurotransmitter secretion	34/1579	151/18903	7.3253e-08	0.000112328	9.96326e-05	MEF2C/CADPS2/GSK3B/RPH3A/STX1B/RIMS4/STX4/LIN7B/RAB3A/GRIK5/GIT1/NRXN2/CSPG5/RAP1A/GRM4/SYT4/PREPL/LIN7C/DOC2A/PTPRN2/CADPS/CACNB2/PRRT2/NLGN1/ADORA2B/ATP2A2/CTBP2/MCTP1/PPFIA3/STX19/NRXN1/ERC2/GRIN3A/CPLX3	34	BP	GO:0030217	T cell differentiation	34/796	296/18903	1.17381e-07	0.000585654	0.000542775	BAD/SPI1/RHOA/TBX21/TCF7/KAT2A/IL2/MDK/AMBRA1/CCR6/ITK/FOXP1/ZAP70/NKX2-3/EGR1/BTN2A2/GPR18/BCL11B/PTPN22/IL2RA/IL21/CTLA4/PBRM1/BRD7/STAT6/CD3D/STAT3/IL7R/GPR183/RASGRP1/STAT5B/PTPN2/CD28/FANCA	34
BP	GO:0099643	signal release from synapse	34/1579	151/18903	7.3253e-08	0.000112328	9.96326e-05	MEF2C/CADPS2/GSK3B/RPH3A/STX1B/RIMS4/STX4/LIN7B/RAB3A/GRIK5/GIT1/NRXN2/CSPG5/RAP1A/GRM4/SYT4/PREPL/LIN7C/DOC2A/PTPRN2/CADPS/CACNB2/PRRT2/NLGN1/ADORA2B/ATP2A2/CTBP2/MCTP1/PPFIA3/STX19/NRXN1/ERC2/GRIN3A/CPLX3	34	BP	GO:1903131	mononuclear cell differentiation	45/796	473/18903	3.11275e-07	0.000585654	0.000542775	BAD/BAK1/SPI1/RHOA/TBX21/TCF7/THOC5/KAT2A/IL2/MDK/AMBRA1/CCR6/ITK/TUSC2/FOXP1/ZAP70/NKX2-3/EGR1/BTN2A2/GPR18/BCL11B/NFATC1/PTPN22/IL2RA/IL21/PLCL2/CTLA4/PBRM1/BRD7/STAT6/CD3D/STAT3/IL7R/GPR183/RASGRP1/TLR9/STAT5B/PTPN2/CD28/FES/IRF7/FANCA/PAX5/XRCC6/NTRK1	45
BP	GO:0021537	telencephalon development	48/1579	255/18903	7.4805e-08	0.000112328	9.96326e-05	BAD/KDM1A/PAX6/RHOA/RARB/GSK3B/RPGRIP1L/ATP1A3/MDK/PHACTR1/RTN4/NPY/BBS2/BCL11B/FOXP2/ZSWIM6/EPHB2/SEMA7A/IGF1R/BBS4/DMRTA2/SLIT2/EIF2B5/MCPH1/NFIB/NTRK2/NRG1/IGF2BP1/NEUROD1/UNCX/CTNNB1/CEP120/ARL13B/ROBO1/FUT10/DAB1/CNTNAP2/ERBB4/TH/EXT1/PLCB1/TSKU/ROBO2/RTN4RL1/RELN/PAX5/POU3F3/TCTN1	48	BP	GO:1903706	regulation of hemopoiesis	41/796	413/18903	3.43223e-07	0.000585654	0.000542775	BAD/SPI1/RHOA/TBX21/TCF7/MEF2C/KAT2A/IL2/MDK/AMBRA1/HSPA9/FOXP1/ZAP70/STAT1/MPL/BTN2A2/PRMT1/IL2RA/ACVR1B/HAX1/TCTA/CTLA4/PBRM1/SLC9B2/TLR3/BRD7/STAT3/IL7R/RASGRP1/ESRRA/GPR137/TLR9/STAT5B/PTPN2/P4HTM/CD28/FES/TOB2/IRF7/FANCA/XRCC6	41
BP	GO:0023061	signal release	74/1579	470/18903	7.71087e-08	0.000112328	9.96326e-05	BAD/TFAP2B/GIPR/HFE/ISL1/SYT13/PTPRN/MEF2C/CADPS2/GSK3B/RPH3A/STX1B/RIMS4/SMPD3/STX4/LIN7B/RAB3A/GRIK5/GIT1/SLC6A4/NRXN2/PSMD9/PPARD/OPRM1/CSPG5/ACVR2B/POMC/RAP1A/KLF7/SNX19/GRM4/VGF/PPARG/SYT4/GRP/P2RX4/EDNRB/BLK/UQCC2/PREPL/PPP3CA/TCF7L2/LIN7C/SIDT2/DOC2A/PTPRN2/GIP/LRP5/NEUROD1/CADPS/SLC9B2/GRM2/CACNB2/MC4R/PRRT2/NLGN1/ADORA2B/ADCY5/ATP2A2/CTBP2/MCTP1/PPFIA3/SLC25A22/STX19/PTPN11/NRXN1/HCAR2/B…	74	BP	GO:0030098	lymphocyte differentiation	41/796	419/18903	5.02474e-07	0.000643042	0.000595961	BAD/BAK1/SPI1/RHOA/TBX21/TCF7/KAT2A/IL2/MDK/AMBRA1/CCR6/ITK/TUSC2/FOXP1/ZAP70/NKX2-3/EGR1/BTN2A2/GPR18/BCL11B/PTPN22/IL2RA/IL21/PLCL2/CTLA4/PBRM1/BRD7/STAT6/CD3D/STAT3/IL7R/GPR183/RASGRP1/TLR9/STAT5B/PTPN2/CD28/FANCA/PAX5/XRCC6/NTRK1	41
BP	GO:0050803	regulation of synapse structure or activity	42/1579	215/18903	1.67239e-07	0.000165167	0.0001465	SEMA3F/CTNNA2/RHOA/MEF2C/TREM2/STX1B/SYNDIG1/ASIC2/EIF4G1/TNNI3K/CRIPT/ABHD17A/APOE/EPHB2/LRP4/ABHD17C/ABI2/AMIGO2/NTRK2/FARP1/PTPRD/EPHB1/LRFN2/CAMKV/YWHAZ/SETD5/NLGN1/NEGR1/CFL1/DAG1/DHX36/BAIAP2/AMIGO3/BDNF/NRXN1/AMIGO1/GPC6/EFNA5/SLITRK6/ROBO2/CLN3/RELN	42	BP	GO:0010506	regulation of autophagy	34/796	344/18903	3.7796e-06	0.00355975	0.00329912	BAD/OSBPL7/PIK3C2A/KDM4A/SREBF1/SESN1/MTMR3/MAPK3/RASIP1/TRIM14/AMBRA1/TRIM38/NPRL2/TICAM1/PTPN22/HAX1/CISD2/ATP6V0D1/ENDOG/NOD2/PAFAH1B2/STAT3/TRIM8/GPR137/TLR9/ATG13/NUPR1/WDR6/PRKD1/NRBP2/MAPT/ZKSCAN3/SREBF2/TRIM27	34
BP	GO:0050807	regulation of synapse organization	41/1579	209/18903	2.07567e-07	0.000165167	0.0001465	SEMA3F/CTNNA2/RHOA/MEF2C/TREM2/SYNDIG1/ASIC2/EIF4G1/TNNI3K/CRIPT/ABHD17A/APOE/EPHB2/LRP4/ABHD17C/ABI2/AMIGO2/NTRK2/FARP1/PTPRD/EPHB1/LRFN2/CAMKV/YWHAZ/SETD5/NLGN1/NEGR1/CFL1/DAG1/DHX36/BAIAP2/AMIGO3/BDNF/NRXN1/AMIGO1/GPC6/EFNA5/SLITRK6/ROBO2/CLN3/RELN	41	BP	GO:1902105	regulation of leukocyte differentiation	32/796	317/18903	4.66659e-06	0.00355975	0.00329912	BAD/RHOA/TBX21/TCF7/KAT2A/IL2/MDK/AMBRA1/FOXP1/ZAP70/BTN2A2/IL2RA/HAX1/TCTA/CTLA4/PBRM1/SLC9B2/TLR3/BRD7/IL7R/RASGRP1/ESRRA/GPR137/TLR9/STAT5B/PTPN2/CD28/FES/TOB2/IRF7/FANCA/XRCC6	32
BP	GO:0050804	modulation of chemical synaptic transmission	70/1579	448/18903	2.32923e-07	0.000165167	0.0001465	RASGRF1/SCGN/MEF2C/GSK3B/PSMC5/ITPR3/STX1B/RIMS4/STX4/RAB3A/CRTC1/GRIK5/DNM1/GIT1/RNF167/SLC6A4/CSPG5/PLCL1/RAP1A/PCDH17/PTK2B/GRM4/VGF/APOE/PTPRA/SYT4/EPHB2/PREPL/PPP3CA/SLC4A10/CNTN4/NTRK2/DGKZ/PTPRD/EPHB1/GRIA1/LRFN2/KIT/DGKI/GIP/ELAVL4/NTNG1/GRM2/RAPSN/CACNB2/MAP1A/PRRT2/NLGN1/ADORA2B/CALB2/ATP2A2/CNIH2/KCTD13/MCTP1/BAIAP2/BDNF/PPFIA3/NRXN1/PLCB1/GRID1/GRIN2A/PLA2G6/ERC2/CLN3/RELN/LAMA2/GRIN3…	70	BP	GO:0070661	leukocyte proliferation	34/796	348/18903	4.8678e-06	0.00355975	0.00329912	MAD1L1/BTN3A1/SH2D2A/MEF2C/CD40/MAPK3/IL2/ZAP70/MPL/CLU/BTN2A2/TICAM1/RAC2/VAV3/PTPN22/IL2RA/HAVCR2/IL21/HSPD1/PLCL2/TNFRSF13C/CTLA4/PRKCD/STAT6/CCDC88B/IL7R/GPR183/RASGRP1/TLR9/STAT5B/IMPDH2/CD28/NMB/PSMB10	34
BP	GO:0099177	regulation of trans-synaptic signaling	70/1579	449/18903	2.53969e-07	0.000165167	0.0001465	RASGRF1/SCGN/MEF2C/GSK3B/PSMC5/ITPR3/STX1B/RIMS4/STX4/RAB3A/CRTC1/GRIK5/DNM1/GIT1/RNF167/SLC6A4/CSPG5/PLCL1/RAP1A/PCDH17/PTK2B/GRM4/VGF/APOE/PTPRA/SYT4/EPHB2/PREPL/PPP3CA/SLC4A10/CNTN4/NTRK2/DGKZ/PTPRD/EPHB1/GRIA1/LRFN2/KIT/DGKI/GIP/ELAVL4/NTNG1/GRM2/RAPSN/CACNB2/MAP1A/PRRT2/NLGN1/ADORA2B/CALB2/ATP2A2/CNIH2/KCTD13/MCTP1/BAIAP2/BDNF/PPFIA3/NRXN1/PLCB1/GRID1/GRIN2A/PLA2G6/ERC2/CLN3/RELN/LAMA2/GRIN3…	70	BP	GO:0046651	lymphocyte proliferation	30/796	305/18903	1.52595e-05	0.00646933	0.00599568	MAD1L1/BTN3A1/SH2D2A/MEF2C/CD40/IL2/ZAP70/MPL/BTN2A2/TICAM1/RAC2/VAV3/PTPN22/IL2RA/HAVCR2/IL21/HSPD1/PLCL2/TNFRSF13C/CTLA4/PRKCD/CCDC88B/IL7R/GPR183/RASGRP1/TLR9/STAT5B/IMPDH2/CD28/PSMB10	30
BP	GO:0021987	cerebral cortex development	28/1579	117/18903	2.68081e-07	0.000165167	0.0001465	BAD/KDM1A/PAX6/RHOA/GSK3B/ATP1A3/MDK/PHACTR1/RTN4/NPY/BBS2/FOXP2/BBS4/DMRTA2/SLIT2/MCPH1/NTRK2/CTNNB1/CEP120/ROBO1/FUT10/DAB1/CNTNAP2/TH/PLCB1/RELN/PAX5/POU3F3	28	BP	GO:0050804	modulation of chemical synaptic transmission	39/796	448/18903	1.56316e-05	0.00646933	0.00599568	SCGN/CHRNA3/MEF2C/ITPR3/ZDHHC2/KAT2A/CUX2/PLCL1/CDC20/CHRNB4/KMT2A/EGR2/LRRC4/CNTN4/DGKZ/DRD2/NRGN/PLCL2/SORCS3/DGKI/KCNB1/ZDHHC12/HCN1/CACNB2/MAP1A/CX3CR1/GRM5/CHRNA5/ATP2A2/KCTD13/BDNF/GRIN2A/MAPT/DCC/SLC6A9/SYNGAP1/NTRK1/GRM3/GABBR1	39
BP	GO:0001505	regulation of neurotransmitter levels	42/1579	219/18903	2.83452e-07	0.000165167	0.0001465	MEF2C/CADPS2/GSK3B/RPH3A/NOS1/COMT/STX1B/RIMS4/STX4/LIN7B/RAB3A/GRIK5/GIT1/SLC6A4/NRXN2/CSPG5/RAP1A/GRM4/SYT4/PREPL/SLC22A3/LIN7C/DOC2A/PTPRN2/CADPS/DAGLB/CACNB2/PRRT2/NLGN1/ADORA2B/ATP2A2/CTBP2/MCTP1/PRIMA1/PPFIA3/STX19/NRXN1/TH/ERC2/CLN3/GRIN3A/CPLX3	42	BP	GO:0099177	regulation of trans-synaptic signaling	39/796	449/18903	1.64463e-05	0.00646933	0.00599568	SCGN/CHRNA3/MEF2C/ITPR3/ZDHHC2/KAT2A/CUX2/PLCL1/CDC20/CHRNB4/KMT2A/EGR2/LRRC4/CNTN4/DGKZ/DRD2/NRGN/PLCL2/SORCS3/DGKI/KCNB1/ZDHHC12/HCN1/CACNB2/MAP1A/CX3CR1/GRM5/CHRNA5/ATP2A2/KCTD13/BDNF/GRIN2A/MAPT/DCC/SLC6A9/SYNGAP1/NTRK1/GRM3/GABBR1	39
BP	GO:0061564	axon development	74/1579	490/18903	4.16055e-07	0.000213661	0.000189513	SEMA3F/PAX6/ISL1/NRXN3/VCL/TNC/EPHA3/CTNNA2/NEO1/PAX2/GSK3B/CRTAC1/RPS6KA5/STK24/RAB3A/VEGFA/CSPG5/RTN4/KLF7/MAP2K2/BCL11B/MACF1/APOE/OLFM1/EPHB2/LRP4/NREP/RAC1/SEMA6D/SEMA7A/BMPR1B/IGF1R/SEMA6C/CNTN4/SLIT2/NFIB/NTRK2/PARD3/VAX1/NCAM1/TAOK2/EPHB1/DPYSL5/AUTS2/NEXN/NTNG1/MAP1A/MAP2K1/ROBO1/FEZ2/DSCAM/BCL2/RAPH1/DAG1/DAB1/BAIAP2/BDNF/PTPN11/NRXN1/AMIGO1/UNC5C/EXT1/TSKU/SLIT3/EFNA5/SLITRK6/ROBO2/RTN…	74	BP	GO:0002312	B cell activation involved in immune response	14/796	88/18903	1.74825e-05	0.00646933	0.00599568	SPI1/TP53BP1/TBX21/MLH1/CD40/IL2/CCR6/NKX2-3/IL21/HSPD1/PLCL2/STAT6/GPR183/CD28	14
BP	GO:0007409	axonogenesis	68/1579	438/18903	4.4001e-07	0.000213661	0.000189513	SEMA3F/PAX6/ISL1/NRXN3/VCL/EPHA3/CTNNA2/NEO1/PAX2/GSK3B/RPS6KA5/RAB3A/VEGFA/RTN4/KLF7/MAP2K2/BCL11B/MACF1/APOE/OLFM1/EPHB2/LRP4/RAC1/SEMA6D/SEMA7A/BMPR1B/IGF1R/SEMA6C/CNTN4/SLIT2/NFIB/NTRK2/PARD3/VAX1/NCAM1/TAOK2/EPHB1/DPYSL5/AUTS2/NEXN/NTNG1/MAP1A/MAP2K1/ROBO1/FEZ2/DSCAM/BCL2/RAPH1/DAG1/DAB1/BAIAP2/BDNF/PTPN11/NRXN1/AMIGO1/UNC5C/EXT1/TSKU/SLIT3/EFNA5/SLITRK6/ROBO2/CCK/RELN/LAMA2/ADARB1/TCTN1/TWF2	68	BP	GO:0032607	interferon-alpha production	8/796	29/18903	1.86265e-05	0.00646933	0.00599568	STAT1/IRF3/HAVCR2/HSPD1/TLR3/TLR9/IRF7/NMB	8
BP	GO:0050808	synapse organization	66/1579	432/18903	1.15638e-06	0.000518324	0.000459742	SEMA3F/TNC/CTNNA2/RHOA/MEF2C/TREM2/SYNDIG1/RAB3A/PFN1/ASIC2/NRXN2/EIF4G1/TNNI3K/PCDH17/CRIPT/ABHD17A/APOE/EPHB2/LRP4/ABHD17C/ADAM10/ABI2/AMIGO2/IGF1R/NTRK2/FARP1/CAST/PTPRD/EPHB1/LRFN2/NRG1/NTNG1/BSN/CAMKV/YWHAZ/RAPSN/CACNB2/GABRB3/CACNB3/CTNNB1/SETD5/NLGN1/ITGAM/DSCAM/NEGR1/CFL1/DAG1/SEZ6L2/DHX36/CTBP2/BAIAP2/AMIGO3/BDNF/PPFIA3/ERBB4/NRXN1/AMIGO1/GPC6/EFNA5/SLITRK6/ROBO2/HAPLN4/ERC2/DNER/CLN3/RE…	66	BP	GO:0032647	regulation of interferon-alpha production	8/796	29/18903	1.86265e-05	0.00646933	0.00599568	STAT1/IRF3/HAVCR2/HSPD1/TLR3/TLR9/IRF7/NMB	8
BP	GO:0010975	regulation of neuron projection development	67/1579	446/18903	1.75937e-06	0.00070254	0.000623137	SEMA3F/KDM1A/EPHA3/DGKG/CTNNA2/RHOA/GSK3B/STX1B/EP300/STK24/CRTC1/GSK3A/MDK/VEGFA/RTN4/RAP1A/PTK2B/PACSIN1/RAP2A/MAP2K2/MACF1/STYXL1/APOE/EPHB2/LRP4/PARP6/SEMA6D/ABI2/SEMA7A/PPP3CA/IGF1R/SEMA6C/PTPRG/SLIT2/NTRK2/TBX6/SPOCK1/PTPRD/TNIK/DPYSL5/NCK1/ELAVL4/NTNG1/GFI1/BAG5/ULK4/MAP2K1/NLGN1/ROBO1/DSCAM/NEGR1/CFL1/DAB1/ADCY6/DHX36/BAIAP2/AMIGO3/BDNF/AMIGO1/TSKU/PRKD1/EFNA5/ROBO2/RTN4RL1/MAGI2/RELN/TWF2	67	BP	GO:0048291	isotype switching to IgG isotypes	6/796	15/18903	1.97533e-05	0.00646933	0.00599568	TBX21/MLH1/CD40/IL2/HSPD1/CD28	6
BP	GO:0021545	cranial nerve development	17/1579	56/18903	1.80849e-06	0.00070254	0.000623137	SEMA3F/ISL1/ERBB3/PAX2/HOXA1/HOXA3/HOXB3/HOXB1/NKX2-2/EPHB2/EPHB1/CTNNB1/TMEM126A/HOXB2/EXT1/SLITRK6/ADARB1	17	BP	GO:0048015	phosphatidylinositol-mediated signaling	21/796	178/18903	2.01704e-05	0.00646933	0.00599568	PIK3C2A/ERBB3/FGFR1/PITPNM2/TGFB2/PPP1R16B/PLEKHA1/PLCL1/BTN2A2/PLCB2/PIK3R5/HAX1/PLCB3/PLCL2/INSR/RASGRP1/CD28/ERBB4/F2/NTRK1/RGL2	21
BP	GO:0006836	neurotransmitter transport	39/1579	212/18903	2.19493e-06	0.000799367	0.000709021	MEF2C/CADPS2/GSK3B/RPH3A/NOS1/STX1B/RIMS4/STX4/LIN7B/RAB3A/GRIK5/GIT1/SLC6A4/NRXN2/CSPG5/RAP1A/GRM4/DDC/SYT4/PREPL/SLC22A3/LIN7C/DOC2A/PTPRN2/CADPS/CACNB2/PRRT2/NLGN1/ADORA2B/ATP2A2/CTBP2/MCTP1/PPFIA3/STX19/NRXN1/TH/ERC2/GRIN3A/CPLX3	39	BP	GO:0050852	T cell receptor signaling pathway	18/796	139/18903	2.215e-05	0.00646933	0.00599568	BTN3A1/BTN3A3/BTN2A1/ITK/ZAP70/BTN2A2/BTN1A1/PTPN22/DGKZ/CD226/UBASH3A/CTLA4/CD3D/PTPN2/CD28/BTN3A2/CD247/DENND1B	18
BP	GO:0099504	synaptic vesicle cycle	36/1579	192/18903	3.38324e-06	0.00115965	0.00102859	RAB27B/CADPS2/GSK3B/STX1B/RIMS4/SYNDIG1/STX4/RAB3A/GRIK5/DNM1/GIT1/CSPG5/RAP1A/PCDH17/PACSIN1/DDC/AP3B1/SYT4/PREPL/SH3GL1/DOC2A/CADPS/BSN/CACNB2/PRRT2/CTNNB1/NLGN1/ADORA2B/ATP2A2/CTBP2/PPFIA3/STX19/TH/ERC2/GRIN3A/CPLX3	36	BP	GO:0032943	mononuclear cell proliferation	30/796	312/18903	2.35883e-05	0.00646933	0.00599568	MAD1L1/BTN3A1/SH2D2A/MEF2C/CD40/IL2/ZAP70/MPL/BTN2A2/TICAM1/RAC2/VAV3/PTPN22/IL2RA/HAVCR2/IL21/HSPD1/PLCL2/TNFRSF13C/CTLA4/PRKCD/CCDC88B/IL7R/GPR183/RASGRP1/TLR9/STAT5B/IMPDH2/CD28/PSMB10	30
BP	GO:0016079	synaptic vesicle exocytosis	25/1579	111/18903	3.76473e-06	0.00121873	0.00108098	CADPS2/GSK3B/STX1B/RIMS4/STX4/RAB3A/GRIK5/GIT1/CSPG5/RAP1A/SYT4/PREPL/DOC2A/CADPS/CACNB2/PRRT2/NLGN1/ADORA2B/ATP2A2/CTBP2/PPFIA3/STX19/ERC2/GRIN3A/CPLX3	25	BP	GO:0098742	cell-cell adhesion via plasma-membrane adhesion molecules	28/796	282/18903	2.45164e-05	0.00646933	0.00599568	CELSR3/PCDHA6/TGFB2/CDHR5/APOA1/LRRC4/CRB1/PTPRF/CNTN4/ESAM/CDH8/LRFN5/MAPK7/AMIGO3/CDHR4/PCDHA9/PCDHA8/PCDHA7/PCDHA5/PCDHA4/PCDHA2/PCDHA1/PCDHA13/PCDHAC1/PCDHA11/PCDHA10/PCDHA12/PCDHA3	28
BP	GO:0031346	positive regulation of cell projection organization	55/1579	352/18903	4.48115e-06	0.0013743	0.00121897	KDM1A/MARK4/EPHA3/CROCC/GSK3B/EP300/STK24/ARHGEF7/CRTC1/PFN1/MDK/VEGFA/RAP1A/RHOQ/PTK2B/PACSIN1/MAP2K2/MACF1/VIL1/STYXL1/APOE/EPHB2/APC/RAC1/PARP6/ABI2/SEMA7A/IGF1R/BBS4/SLIT2/TENM2/NTRK2/PTPRD/KIT/NCK1/AUTS2/ELAVL4/CEP120/MAP2K1/NLGN1/ROBO1/DSCAM/NEGR1/DHX36/BAIAP2/BDNF/AMIGO1/PRKD1/EFNA5/ROBO2/MAGI2/RELN/MTOR/TWF2/BRK1	55	BP	GO:0070665	positive regulation of leukocyte proliferation	20/796	167/18903	2.53501e-05	0.00646933	0.00599568	MEF2C/CD40/MAPK3/IL2/ZAP70/MPL/TICAM1/RAC2/VAV3/PTPN22/IL2RA/HAVCR2/IL21/TNFRSF13C/CCDC88B/GPR183/TLR9/STAT5B/CD28/NMB	20
BP	GO:0008038	neuron recognition	15/1579	48/18903	4.874e-06	0.00142004	0.00125954	EPHA3/CRTAC1/RTN4/EPHB2/CNTN4/NEXN/YWHAZ/ROBO1/DSCAM/CNTNAP2/AMIGO1/EXT1/NTM/OPCML/ROBO2	15	BP	GO:0048304	positive regulation of isotype switching to IgG isotypes	5/796	10/18903	2.76145e-05	0.00646933	0.00599568	TBX21/MLH1/CD40/IL2/CD28	5
BP	GO:0099003	vesicle-mediated transport in synapse	38/1579	212/18903	5.58233e-06	0.00154896	0.0013739	RAB27B/CADPS2/GSK3B/STX1B/RIMS4/SYNDIG1/STX4/RAB3A/GRIK5/DNM1/GIT1/CSPG5/RAP1A/PCDH17/HPCA/PACSIN1/DDC/AP3B1/SYT4/PREPL/SH3GL1/DOC2A/CADPS/BSN/CACNB2/PRRT2/CTNNB1/NLGN1/ADORA2B/ATP2A2/CTBP2/PPFIA3/STX19/TH/AP2A2/ERC2/GRIN3A/CPLX3	38	BP	GO:0060397	growth hormone receptor signaling pathway via JAK-STAT	5/796	10/18903	2.76145e-05	0.00646933	0.00599568	STAT5A/JAK1/STAT6/STAT3/STAT5B	5
BP	GO:0016358	dendrite development	41/1579	237/18903	6.04729e-06	0.00160171	0.00142068	DGKG/CTNNA2/RHOA/MAPK6/MEF2C/GSK3B/CRTC1/GSK3A/TULP1/PHACTR1/KLF7/PACSIN1/RAP2A/APOE/EPHB2/LRP4/PARP6/ABI2/PPP3CA/BBS4/MINK1/RERE/IQSEC1/TAOK2/FARP1/PTPRD/TNIK/EPHB1/DPYSL5/IGF2BP1/ELAVL4/MAP1A/NLGN1/DSCAM/CFL1/DAB1/DHX36/BAIAP2/PRKG1/RELN/GRIN3A	41	BP	GO:0048017	inositol lipid-mediated signaling	21/796	182/18903	2.82409e-05	0.00646933	0.00599568	PIK3C2A/ERBB3/FGFR1/PITPNM2/TGFB2/PPP1R16B/PLEKHA1/PLCL1/BTN2A2/PLCB2/PIK3R5/HAX1/PLCB3/PLCL2/INSR/RASGRP1/CD28/ERBB4/F2/NTRK1/RGL2	21
BP	GO:0021543	pallium development	33/1579	174/18903	6.61932e-06	0.00167699	0.00148745	BAD/KDM1A/PAX6/RHOA/GSK3B/ATP1A3/MDK/PHACTR1/RTN4/NPY/BBS2/FOXP2/IGF1R/BBS4/DMRTA2/SLIT2/EIF2B5/MCPH1/NTRK2/IGF2BP1/NEUROD1/CTNNB1/CEP120/ROBO1/FUT10/DAB1/CNTNAP2/TH/PLCB1/TSKU/RELN/PAX5/POU3F3	33	BP	GO:0042100	B cell proliferation	15/796	104/18903	2.95104e-05	0.00646933	0.00599568	MEF2C/CD40/IL2/TICAM1/VAV3/IL21/HSPD1/PLCL2/TNFRSF13C/CTLA4/PRKCD/IL7R/GPR183/RASGRP1/TLR9	15
BP	GO:0042461	photoreceptor cell development	15/1579	50/18903	8.55335e-06	0.00207668	0.00184197	PAX6/RPGRIP1L/TULP1/PRPH2/VEGFA/GNAT1/GNGT1/GNAT2/CRB1/ARL3/BBS4/NTRK2/CRB2/TH/RP1L1	15	BP	GO:0032727	positive regulation of interferon-alpha production	7/796	23/18903	3.10185e-05	0.00646933	0.00599568	STAT1/IRF3/HSPD1/TLR3/TLR9/IRF7/NMB	7
BP	GO:0042462	eye photoreceptor cell development	12/1579	35/18903	1.49844e-05	0.00349256	0.00309783	PAX6/RPGRIP1L/TULP1/VEGFA/GNAT1/GNGT1/GNAT2/CRB1/BBS4/NTRK2/CRB2/TH	12	BP	GO:0002703	regulation of leukocyte mediated immunity	25/796	241/18903	3.18865e-05	0.00646933	0.00599568	HFE/SPI1/TP53BP1/TBX21/MLH1/CD40/IL2/KLRB1/TICAM1/RAC2/HAVCR2/IL21/HSPD1/CD226/TLR3/STAT6/NOD2/CX3CR1/IL7R/RASGRP1/TLR9/STAT5B/CD28/FES/DENND1B	25
BP	GO:0010810	regulation of cell-substrate adhesion	38/1579	222/18903	1.67242e-05	0.00374815	0.00332452	VCL/EPHA3/RHOA/MAP4K4/GSK3B/COL16A1/UNC13D/TRIOBP/ARHGEF7/OLFM4/C1QBP/MDK/VEGFA/CSPG5/PTK2B/NPY/HOXA7/PREX1/MACF1/PTPRA/RAC1/CDH13/SKAP1/MINK1/WDPCP/RASA1/RSU1/HSD17B12/SPOCK1/ONECUT1/PKHD1/BCL2/EFEMP2/DAG1/PEAK1/EFNA5/SPRY4/VIT	38	BP	GO:0007156	homophilic cell adhesion via plasma membrane adhesion molecules	20/796	170/18903	3.28585e-05	0.00646933	0.00599568	CELSR3/PCDHA6/CDHR5/CNTN4/ESAM/CDH8/CDHR4/PCDHA9/PCDHA8/PCDHA7/PCDHA5/PCDHA4/PCDHA2/PCDHA1/PCDHA13/PCDHAC1/PCDHA11/PCDHA10/PCDHA12/PCDHA3	20
BP	GO:0006470	protein dephosphorylation	42/1579	261/18903	2.87542e-05	0.00620559	0.00550422	PPP2R3A/PPP2R5C/DUSP13/GSK3B/CD33/PPP6R3/AMBRA1/PTP4A1/MASTL/RPAP2/SYMPK/STYXL1/PTPRA/DUSP26/PPP3CA/DUSP6/SSH2/ACP1/PTPN7/CTDSP1/PTPRG/MFHAS1/PPP4C/PTPRD/UBASH3B/PTPRN2/NCK1/LRRC43/CDC25C/PPM1K/PPM1M/BTRC/YWHAB/CAMTA1/BCL2/ANKLE2/PTPN11/MAGI2/PPTC7/STYX/MTOR/PPP1CB	42	BP	GO:0042113	B cell activation	32/796	350/18903	3.47473e-05	0.00648305	0.00600839	BAD/BAK1/SPI1/TP53BP1/TBX21/MLH1/MEF2C/CD40/IL2/CCR6/ZAP70/NKX2-3/TICAM1/VAV3/IL21/HSPD1/BANK1/PLCL2/TNFRSF13C/CTLA4/PRKCD/STAT6/NOD2/IL7R/GPR183/RASGRP1/TLR9/STAT5B/PTPN2/CD28/PAX5/NTRK1	32
BP	GO:0035418	protein localization to synapse	17/1579	69/18903	3.87514e-05	0.00806445	0.00715299	RAB27B/STX1B/ASIC2/NRXN2/RAP1A/ADAM10/DLG2/BSN/RAPSN/MAP1A/NLGN1/DAG1/BAIAP2/NRXN1/GPC6/GRIN2A/RELN	17	BP	GO:0050808	synapse organization	37/796	432/18903	3.64485e-05	0.00648305	0.00600839	SEMA3F/ARHGAP44/NGEF/RHOA/CTTNBP2/MEF2C/CACNA1S/ZDHHC2/CUX2/CDC20/LRRC4/LRP4/ABHD17C/ZNF365/PTPRF/DRD2/CDH8/GPM6A/ZDHHC12/BSN/CAMKV/LRFN5/CACNB2/CX3CR1/GRM5/INSR/LAMB2/NEGR1/DAG1/AMIGO3/BDNF/ERBB4/PCLO/MAPT/HAPLN4/SYNGAP1/NTRK1	37
BP	GO:0021675	nerve development	19/1579	84/18903	5.004e-05	0.0100546	0.00891821	SEMA3F/ISL1/ERBB3/PAX2/HOXA1/HOXA3/HOXB3/HOXB1/NKX2-2/EPHB2/EPHB1/CTNNB1/TMEM126A/DAG1/HOXB2/BDNF/EXT1/SLITRK6/ADARB1	19	BP	GO:1903747	regulation of establishment of protein localization to mitochondrion	10/796	50/18903	3.6827e-05	0.00648305	0.00600839	SREBF1/UBE2D3/RAC2/NPEPPS/HAX1/BAG4/ATG13/ARIH2/MAPT/SREBF2	10
BP	GO:0030900	forebrain development	55/1579	383/18903	5.22531e-05	0.0100869	0.00894684	BAD/KDM1A/PAX6/ISL1/RHOA/RARB/GSK3B/TYRO3/RPGRIP1L/ATP1A3/MDK/PHACTR1/RTN4/NPY/BBS2/BCL11B/FOXP2/ZSWIM6/EPHB2/SEMA7A/IGF1R/BBS4/DMRTA2/SLC4A10/SLIT2/EIF2B5/MCPH1/NFIB/NTRK2/NRG1/IGF2BP1/ELAVL4/NEUROD1/UNCX/CTNNB1/CEP120/ARL13B/ROBO1/ITGAM/FUT10/DAB1/CNTNAP2/PCSK1/ERBB4/TH/EXT1/PLCB1/TSKU/ROBO2/PRKG1/RTN4RL1/RELN/PAX5/POU3F3/TCTN1	55	BP	GO:0051251	positive regulation of lymphocyte activation	35/796	400/18903	3.7994e-05	0.00648305	0.00600839	BAD/TP53BP1/RHOA/TBX21/MLH1/MEF2C/CD40/IL2/MDK/AMBRA1/ZAP70/MPL/BTN2A2/TICAM1/VAV3/PTPN22/IL2RA/HAVCR2/IL21/HSPD1/TNFRSF13C/ICOS/PBRM1/BRD7/STAT6/NOD2/CCDC88B/IL7R/GPR183/RASGRP1/TLR9/STAT5B/CD28/PTPN11/XRCC6	35
BP	GO:0046530	photoreceptor cell differentiation	16/1579	64/18903	5.36628e-05	0.0100869	0.00894684	PAX6/RPGRIP1L/TULP1/PRPH2/VEGFA/GNAT1/GNGT1/GNAT2/CRB1/ARL3/BBS4/NTRK2/CRB2/DSCAM/TH/RP1L1	16	BP	GO:0007613	memory	16/796	120/18903	4.35571e-05	0.00719254	0.00666594	ITPR3/KAT2A/MDK/CUX2/B4GALT2/DRD2/SORCS3/MAP1A/CX3CR1/FEN1/INSR/BDNF/KCNK4/CSMD1/GRIN2A/MAPT	16
BP	GO:0034329	cell junction assembly	60/1579	430/18903	5.68443e-05	0.010351	0.0091811	CLDN11/VCL/EPHA3/MYO9A/RHOA/MAP4K4/CDH7/MEF2C/COL16A1/ARVCF/SYNDIG1/ARHGEF7/ASIC2/NRXN2/VEGFA/EIF4G1/RAP1A/PCDH17/PTK2B/MACF1/PTPRA/EPHB2/LRP4/APC/RAC1/AMIGO2/WDPCP/PKP4/NTRK2/PARD3/CDH22/TAOK2/DST/FARP1/PTPRD/EPHB1/NRG1/BSN/GABRB3/CTNNB1/SETD5/NLGN1/DSCAM/BCL2/NEGR1/PEAK1/HEG1/CNTNAP2/AMIGO3/BDNF/ERBB4/NRXN1/AMIGO1/GPC6/EFNA5/SLITRK6/ROBO2/HAPLN4/DNER/CLDN23	60	BP	GO:0002714	positive regulation of B cell mediated immunity	9/796	42/18903	5.07577e-05	0.0078736	0.00729713	TP53BP1/TBX21/MLH1/CD40/IL2/CD226/STAT6/NOD2/CD28	9
BP	GO:0009749	response to glucose	33/1579	194/18903	6.63834e-05	0.0117217	0.0103969	BAD/GIPR/PTPRN/RHOA/PAX2/NOX4/TREM2/STX4/GRIK5/PPARD/ACVR2B/KLF7/FOXO3/PTK2B/NKX2-2/GATA4/PPP3CA/IGF1R/EIF2B5/TCF7L2/SIDT2/PTPRN2/GIP/LRP5/NEUROD1/SLC9B2/ADCY5/PCSK1/TH/ZBTB20/EFNA5/PLA2G6/GPX1	33	BP	GO:0002891	positive regulation of immunoglobulin mediated immune response	9/796	42/18903	5.07577e-05	0.0078736	0.00729713	TP53BP1/TBX21/MLH1/CD40/IL2/CD226/STAT6/NOD2/CD28	9
BP	GO:0031589	cell-substrate adhesion	53/1579	369/18903	7.05636e-05	0.0120934	0.0107265	ITGAL/PKD1/VCL/EPHA3/RHOA/MAP4K4/GSK3B/COL16A1/TYRO3/UNC13D/TRIOBP/ARHGEF7/OLFM4/CORO1A/C1QBP/MDK/PPARD/VEGFA/CSPG5/PTK2B/NPY/HOXA7/PREX1/MACF1/PTPRA/RAC1/ITGAX/CDH13/SKAP1/MINK1/WDPCP/TMEFF2/RASA1/RSU1/HSD17B12/FERMT3/TAOK2/SPOCK1/EPHB1/NTNG1/FREM1/CTNNB1/ONECUT1/ITGAM/PKHD1/BCL2/EFEMP2/DAG1/PEAK1/EFNA5/SPRY4/VIT/STRC	53	BP	GO:0032481	positive regulation of type I interferon production	11/796	63/18903	5.7225e-05	0.00853068	0.00790611	DHX58/STAT1/IRF3/TICAM1/PTPN22/HSPD1/TLR3/TLR9/PTPN11/IRF7/NMB	11
BP	GO:0097485	neuron projection guidance	38/1579	237/18903	7.32013e-05	0.012187	0.0108096	SEMA3F/PAX6/ISL1/NRXN3/EPHA3/NEO1/RPS6KA5/VEGFA/KLF7/BCL11B/EPHB2/RAC1/SEMA6D/SEMA7A/BMPR1B/SEMA6C/CNTN4/SLIT2/NFIB/VAX1/NCAM1/DPYSL4/EPHB1/DPYSL5/NEXN/ROBO1/FEZ2/DSCAM/DAG1/BDNF/NRXN1/UNC5C/EXT1/SLIT3/EFNA5/ROBO2/RELN/LAMA2	38	BP	GO:0048872	homeostasis of number of cells	28/796	296/18903	5.83266e-05	0.00853068	0.00790611	KMT2E/ALAS1/BAK1/HIPK2/SPI1/MEF2C/IL2/SH2B3/HSPA9/STAT1/AKT3/MPL/KMT2A/NKX2-3/PRMT1/IL2RA/ACVR1B/IREB2/CX3CR1/STAT3/IL7R/GPR183/STAT5B/PTPN2/P4HTM/PTPN11/EXT1/GIGYF2	28
BP	GO:1901888	regulation of cell junction assembly	34/1579	204/18903	7.89169e-05	0.0127736	0.0113299	VCL/EPHA3/RHOA/MAP4K4/MEF2C/COL16A1/SYNDIG1/ASIC2/VEGFA/EIF4G1/RAP1A/MACF1/PTPRA/EPHB2/RAC1/AMIGO2/WDPCP/NTRK2/FARP1/PTPRD/EPHB1/SETD5/NLGN1/NEGR1/PEAK1/CNTNAP2/AMIGO3/BDNF/NRXN1/AMIGO1/GPC6/EFNA5/SLITRK6/ROBO2	34	BP	GO:0045580	regulation of T cell differentiation	20/796	179/18903	6.86938e-05	0.00976788	0.00905272	BAD/RHOA/TBX21/TCF7/KAT2A/IL2/MDK/AMBRA1/ZAP70/BTN2A2/IL2RA/CTLA4/PBRM1/BRD7/IL7R/RASGRP1/STAT5B/PTPN2/CD28/FANCA	20
BP	GO:0050795	regulation of behavior	17/1579	73/18903	8.33689e-05	0.0130058	0.0115358	MEF2C/HOXA1/MDK/LEPR/NPY/OPRL1/APOE/EPHB2/GRP/HCRTR2/ZFHX3/MC4R/NLGN1/RXFP4/HTR1D/RELN/MTOR	17	BP	GO:1903214	regulation of protein targeting to mitochondrion	9/796	44/18903	7.48388e-05	0.0103541	0.00959597	SREBF1/UBE2D3/RAC2/NPEPPS/HAX1/BAG4/ATG13/ARIH2/SREBF2	9
BP	GO:0045165	cell fate commitment	43/1579	282/18903	8.48154e-05	0.0130058	0.0115358	PAX6/TEAD3/ISL1/MTA3/RHOA/PAX2/MEF2C/TBX15/IL12RB1/ESRP1/HOXA13/POU6F2/SUFU/SOX6/ARHGEF2/SPDEF/NKX2-2/BCL11B/PPARG/SOX5/APC/HEY2/GATA4/DHH/DMRTA2/TCF7L2/TBX6/NRG1/ETS2/TAL1/NEUROD1/TLX3/LEO1/GATAD2A/CTNNB1/ONECUT1/BCL2/MGA/ERBB4/EXT1/MYT1L/MTOR/EBF2	43	BP	GO:0045619	regulation of lymphocyte differentiation	22/796	210/18903	8.05931e-05	0.0108567	0.0100619	BAD/RHOA/TBX21/TCF7/KAT2A/IL2/MDK/AMBRA1/ZAP70/BTN2A2/IL2RA/CTLA4/PBRM1/BRD7/IL7R/RASGRP1/TLR9/STAT5B/PTPN2/CD28/FANCA/XRCC6	22
BP	GO:0048813	dendrite morphogenesis	26/1579	140/18903	8.74425e-05	0.0130648	0.0115882	CTNNA2/GSK3B/PHACTR1/KLF7/RAP2A/EPHB2/LRP4/PARP6/ABI2/PPP3CA/MINK1/RERE/TAOK2/FARP1/PTPRD/TNIK/EPHB1/DPYSL5/IGF2BP1/ELAVL4/NLGN1/DSCAM/CFL1/DHX36/BAIAP2/RELN	26	BP	GO:0032729	positive regulation of interferon-gamma production	12/796	77/18903	8.47744e-05	0.0109732	0.0101698	BTN3A1/IL2/PTPN22/HAVCR2/IL21/HSPD1/CD226/TLR3/RASGRP1/TLR9/BTN3A2/TRIM27	12
BP	GO:0001952	regulation of cell-matrix adhesion	24/1579	125/18903	9.38008e-05	0.0135525	0.0120208	VCL/EPHA3/RHOA/MAP4K4/GSK3B/COL16A1/VEGFA/PTK2B/HOXA7/MACF1/PTPRA/RAC1/CDH13/SKAP1/MINK1/WDPCP/RASA1/ONECUT1/PKHD1/BCL2/EFEMP2/DAG1/PEAK1/EFNA5	24	BP	GO:0002696	positive regulation of leukocyte activation	37/796	450/18903	8.5745e-05	0.0109732	0.0101698	BAD/TP53BP1/RHOA/TBX21/MLH1/MEF2C/CD40/IL2/MDK/AMBRA1/ZAP70/MPL/BTN2A2/TICAM1/JUND/VAV3/PTPN22/IL2RA/HAVCR2/IL21/HSPD1/CD226/TNFRSF13C/ICOS/PBRM1/BRD7/STAT6/NOD2/CCDC88B/IL7R/GPR183/RASGRP1/TLR9/STAT5B/CD28/PTPN11/XRCC6	37
BP	GO:0043254	regulation of protein-containing complex assembly	57/1579	410/18903	9.53582e-05	0.0135525	0.0120208	DHX33/BID/ISL1/BAK1/ARFGEF1/RHOA/GSK3B/ARHGAP28/TREM2/STX1B/TRIOBP/EP300/PSMC6/RIOK3/ARHGEF7/CORO1A/PYCARD/PIK3R2/RAB3A/GIT1/CSF3/PFN1/AMBRA1/ARPC3/VEGFA/EIF4G1/PTK2B/EML2/VIL1/TMOD2/APOE/ARPC1B/CLIP1/TGFBRAP1/RAC1/TMOD3/VPS33A/BBS4/SKAP1/SSH2/SLIT2/RASA1/NRG1/NCK1/VPS11/TAL1/LMOD1/PRRT2/CKAP5/BAIAP2/PTPN11/FAF1/MTOR/VPS16/ARPC1A/TWF2/BRK1	57	BP	GO:0030890	positive regulation of B cell proliferation	9/796	45/18903	9.00893e-05	0.011248	0.0104245	MEF2C/CD40/IL2/TICAM1/VAV3/IL21/TNFRSF13C/GPR183/TLR9	9
BP	GO:0021602	cranial nerve morphogenesis	10/1579	30/18903	0.000101784	0.0139658	0.0123873	SEMA3F/PAX2/HOXA1/HOXA3/HOXB3/HOXB1/EPHB2/EPHB1/HOXB2/ADARB1	10	BP	GO:0007611	learning or memory	26/796	273/18903	9.47624e-05	0.0115437	0.0106985	MEF2C/DDHD2/ITPR3/KAT2A/B3GAT1/MDK/CUX2/PDE8B/B4GALT2/KMT2A/EGR2/DRD2/NRGN/SORCS3/MAP1A/CX3CR1/FEN1/GRM5/INSR/BDNF/KCNK4/CSMD1/GRIN2A/MAPT/SYNGAP1/NTRK1	26
BP	GO:0006354	DNA-templated transcription elongation	38/1579	241/18903	0.000105181	0.0139658	0.0123873	MED24/TP53BP1/CCNT2/FUS/BTAF1/FBXL19/EP300/AXIN1/KAT8/PIAS4/CAMTA2/SMARCD2/ELP4/MED23/KDM3A/KDM3B/MED20/RALY/ELL3/ZC3H4/HMGA1/PPRC1/NRG1/MED27/RNF168/WDR82/LEO1/CTNNB1/SETD5/LDB2/TCEA2/CAMTA1/JMJD1C/TCERG1L/SND1/PHF2/HMGN1/DPF3	38	BP	GO:0021544	subpallium development	7/796	27/18903	9.69676e-05	0.0115437	0.0106985	FOXP1/DLX2/BCL11B/FOXP2/ZSWIM6/DLX1/DRD2	7
BP	GO:0034284	response to monosaccharide	34/1579	207/18903	0.000106031	0.0139658	0.0123873	BAD/GIPR/PTPRN/RHOA/PAX2/NOX4/TREM2/STX4/GRIK5/PPARD/ACVR2B/KLF7/FOXO3/PTK2B/NKX2-2/GATA4/PPP3CA/IGF1R/EIF2B5/TCF7L2/SIDT2/PTPRN2/GIP/LRP5/NEUROD1/SLC9B2/ADCY5/PCSK1/TH/ZBTB20/PLCB1/EFNA5/PLA2G6/GPX1	34	BP	GO:0045589	regulation of regulatory T cell differentiation	8/796	36/18903	0.000101115	0.0117638	0.0109025	KAT2A/IL2/MDK/AMBRA1/BTN2A2/CTLA4/CD28/FANCA	8
BP	GO:0001754	eye photoreceptor cell differentiation	13/1579	48/18903	0.000110002	0.0139658	0.0123873	PAX6/RPGRIP1L/TULP1/VEGFA/GNAT1/GNGT1/GNAT2/CRB1/BBS4/NTRK2/CRB2/DSCAM/TH	13	BP	GO:0022407	regulation of cell-cell adhesion	39/796	490/18903	0.000111318	0.012663	0.0117359	BAD/MAD1L1/HFE/CD44/SPI1/RHOA/TBX21/ZDHHC2/IL2/MDK/AMBRA1/TRPV4/SH2B3/ZAP70/APOA1/BTN2A2/PTPN22/IL2RA/HAVCR2/IL21/HSPD1/TNFRSF13C/JAK1/CTLA4/ICOS/PRKCD/PBRM1/BRD7/MAPK7/NOD2/CCDC88B/IL7R/RASGRP1/STAT5B/PTPN2/CD28/PTPN11/PRKG1/NF2	39
BP	GO:0009746	response to hexose	33/1579	199/18903	0.00011025	0.0139658	0.0123873	BAD/GIPR/PTPRN/RHOA/PAX2/NOX4/TREM2/STX4/GRIK5/PPARD/ACVR2B/KLF7/FOXO3/PTK2B/NKX2-2/GATA4/PPP3CA/IGF1R/EIF2B5/TCF7L2/SIDT2/PTPRN2/GIP/LRP5/NEUROD1/SLC9B2/ADCY5/PCSK1/TH/ZBTB20/EFNA5/PLA2G6/GPX1	33	BP	GO:0010508	positive regulation of autophagy	17/796	144/18903	0.000120167	0.0133725	0.0123934	BAD/PIK3C2A/SESN1/MAPK3/TRIM14/AMBRA1/TRIM38/NPRL2/TICAM1/ENDOG/NOD2/PAFAH1B2/TRIM8/TLR9/ATG13/PRKD1/TRIM27	17
BP	GO:0045055	regulated exocytosis	38/1579	242/18903	0.000114936	0.0142346	0.0126258	SYT13/GAB2/SPI1/CADPS2/GSK3B/RPH3A/UNC13D/STX1B/RIMS4/CORO1A/STX4/RAB3A/GRIK5/GIT1/CBL/CSPG5/RAP1A/SYT4/GRP/BLK/PREPL/DOC2A/KIT/CADPS/CACNB2/PRRT2/NLGN1/ITGAM/ADORA2B/ATP2A2/CTBP2/PPFIA3/STX19/HYAL3/ERC2/GRIN3A/CPLX3/LAT	38	BP	GO:0045830	positive regulation of isotype switching	7/796	28/18903	0.000124623	0.01346	0.0124745	TP53BP1/TBX21/MLH1/CD40/IL2/STAT6/CD28	7
BP	GO:0030073	insulin secretion	31/1579	183/18903	0.000117758	0.0142346	0.0126258	BAD/TFAP2B/GIPR/ISL1/PTPRN/STX4/PSMD9/PPARD/ACVR2B/KLF7/SNX19/VGF/BLK/UQCC2/PPP3CA/TCF7L2/SIDT2/PTPRN2/GIP/LRP5/NEUROD1/SLC9B2/MC4R/ADCY5/SLC25A22/PTPN11/BMP8A/EFNA5/PLA2G6/KCNJ11/CPLX3	31	BP	GO:0032479	regulation of type I interferon production	14/796	105/18903	0.000128841	0.01346	0.0124745	DHX58/TRIM38/STAT1/IRF3/TICAM1/PTPN22/HAVCR2/HSPD1/TLR3/TLR9/PTPN11/TRAIP/IRF7/NMB	14
BP	GO:0051963	regulation of synapse assembly	21/1579	104/18903	0.000119701	0.0142346	0.0126258	MEF2C/SYNDIG1/ASIC2/EIF4G1/EPHB2/AMIGO2/NTRK2/FARP1/PTPRD/EPHB1/SETD5/NLGN1/NEGR1/AMIGO3/BDNF/NRXN1/AMIGO1/GPC6/EFNA5/SLITRK6/ROBO2	21	BP	GO:0032606	type I interferon production	14/796	105/18903	0.000128841	0.01346	0.0124745	DHX58/TRIM38/STAT1/IRF3/TICAM1/PTPN22/HAVCR2/HSPD1/TLR3/TLR9/PTPN11/TRAIP/IRF7/NMB	14
BP	GO:0009306	protein secretion	51/1579	359/18903	0.000126776	0.0146242	0.0129714	BAD/TFAP2B/GIPR/ISL1/NR1H3/PTPRN/PIK3C3/TREM2/STX4/CD33/RAB3A/AP1S1/PSMD9/PPARD/OPRM1/HMGCR/ACVR2B/KLF7/SNX19/VGF/APOE/PPARG/SYT4/EDNRB/BLK/DNAJC1/UQCC2/PPP3CA/PAM/TCF7L2/SIDT2/PTPRN2/GIP/ATP13A2/LRP5/NEUROD1/SLC9B2/MON1A/MC4R/ADCY5/PCSK1/ARL4D/SLC25A22/PTPN11/HCAR2/TANGO2/BMP8A/EFNA5/PLA2G6/KCNJ11/CPLX3	51	BP	GO:0060041	retina development in camera-type eye	18/796	159/18903	0.000131927	0.0135067	0.0125178	TFAP2B/HIPK2/XRN2/TGFB2/TULP1/MAN2A1/GNAT1/DLX2/CRB1/AHI1/SCAPER/DLX1/GPM6A/HIPK1/HCN1/STAT3/LAMB2/IMPDH2	18
BP	GO:0050890	cognition	46/1579	314/18903	0.000129555	0.0146242	0.0129714	NRXN3/RASGRF1/MEF2C/TREM2/ITPR3/EP300/TUSC3/CRTC1/HOXA1/GIT1/SLC6A4/NRXN2/MDK/HMGCR/CHST10/OPRL1/TMOD2/APOE/SYT4/EPHB2/TACO1/SCN2A/ADCY3/LHCGR/BBS4/NTRK2/GRIA1/NTAN1/KIT/GIP/ELAVL4/MAP1A/SETD5/CNTNAP2/FOSL1/BDNF/NRXN1/TH/KCNK4/PLCB1/CSMD1/GRIN2A/PLA2G6/CLN3/RELN/PJA2	46	BP	GO:0050863	regulation of T cell activation	32/796	376/18903	0.00013528	0.0135784	0.0125842	BAD/MAD1L1/HFE/RHOA/TBX21/TCF7/KAT2A/IL2/MDK/AMBRA1/ZAP70/BTN2A2/RAC2/PTPN22/IL2RA/HAVCR2/IL21/HSPD1/TNFRSF13C/CTLA4/ICOS/PBRM1/BRD7/NOD2/CCDC88B/IL7R/RASGRP1/STAT5B/PTPN2/CD28/PTPN11/FANCA	32
BP	GO:0007416	synapse assembly	31/1579	184/18903	0.000130506	0.0146242	0.0129714	MEF2C/SYNDIG1/ASIC2/NRXN2/EIF4G1/PCDH17/EPHB2/LRP4/AMIGO2/NTRK2/FARP1/PTPRD/EPHB1/NRG1/BSN/GABRB3/SETD5/NLGN1/DSCAM/NEGR1/AMIGO3/BDNF/ERBB4/NRXN1/AMIGO1/GPC6/EFNA5/SLITRK6/ROBO2/HAPLN4/DNER	31	BP	GO:0046631	alpha-beta T cell activation	19/796	174/18903	0.000140456	0.0136019	0.012606	HFE/RHOA/TBX21/IL2/ITK/FOXP1/ZAP70/NKX2-3/GPR18/BCL11B/PTPN22/IL2RA/IL21/STAT6/CD3D/STAT3/GPR183/CD28/CD247	19
BP	GO:0007613	memory	23/1579	120/18903	0.000133686	0.0146751	0.0130165	RASGRF1/TREM2/ITPR3/CRTC1/SLC6A4/MDK/CHST10/APOE/SYT4/SCN2A/GRIA1/NTAN1/GIP/MAP1A/BDNF/TH/KCNK4/PLCB1/CSMD1/GRIN2A/PLA2G6/RELN/PJA2	23	BP	GO:0050671	positive regulation of lymphocyte proliferation	17/796	146/18903	0.000142467	0.0136019	0.012606	MEF2C/CD40/IL2/ZAP70/MPL/TICAM1/VAV3/PTPN22/IL2RA/HAVCR2/IL21/TNFRSF13C/CCDC88B/GPR183/TLR9/STAT5B/CD28	17
BP	GO:0035592	establishment of protein localization to extracellular region	51/1579	360/18903	0.000135997	0.0146751	0.0130165	BAD/TFAP2B/GIPR/ISL1/NR1H3/PTPRN/PIK3C3/TREM2/STX4/CD33/RAB3A/AP1S1/PSMD9/PPARD/OPRM1/HMGCR/ACVR2B/KLF7/SNX19/VGF/APOE/PPARG/SYT4/EDNRB/BLK/DNAJC1/UQCC2/PPP3CA/PAM/TCF7L2/SIDT2/PTPRN2/GIP/ATP13A2/LRP5/NEUROD1/SLC9B2/MON1A/MC4R/ADCY5/PCSK1/ARL4D/SLC25A22/PTPN11/HCAR2/TANGO2/BMP8A/EFNA5/PLA2G6/KCNJ11/CPLX3	51	BP	GO:0033674	positive regulation of kinase activity	39/796	496/18903	0.000143485	0.0136019	0.012606	BAD/INSRR/ERBB3/TIE1/RHOA/FGFR1/CHRNA3/MEF2C/ERP29/TGFB2/CD40/IL2/AMBRA1/EGR1/CLU/VAV3/SPRY2/PIK3R5/FGD2/DGKZ/DRD2/TAOK2/PRKCD/TLR3/NAB2/NOD2/GRM5/INSR/RASGRP1/TLR9/DAG1/ERBB4/F2/PRKD1/MAPT/XRCC6/NTRK1/DAXX/ITGB3	39
BP	GO:0007411	axon guidance	37/1579	236/18903	0.000145086	0.0153712	0.0136339	SEMA3F/PAX6/ISL1/NRXN3/EPHA3/NEO1/RPS6KA5/VEGFA/KLF7/BCL11B/EPHB2/RAC1/SEMA6D/SEMA7A/BMPR1B/SEMA6C/CNTN4/SLIT2/NFIB/VAX1/NCAM1/EPHB1/DPYSL5/NEXN/ROBO1/FEZ2/DSCAM/DAG1/BDNF/NRXN1/UNC5C/EXT1/SLIT3/EFNA5/ROBO2/RELN/LAMA2	37	BP	GO:0050851	antigen receptor-mediated signaling pathway	24/796	252/18903	0.000173636	0.0156855	0.0145371	BTN3A1/MEF2C/PLEKHA1/BTN3A3/BTN2A1/ITK/FOXP1/ZAP70/BTN2A2/BTN1A1/VAV3/PTPN22/DGKZ/CD226/BANK1/PLCL2/UBASH3A/CTLA4/CD3D/PTPN2/CD28/BTN3A2/CD247/DENND1B	24
BP	GO:0001764	neuron migration	30/1579	177/18903	0.000148982	0.0155021	0.01375	PAX6/SDCCAG8/CTNNA2/NEO1/RHOA/MEF2C/TYRO3/MDK/PHACTR1/VEGFA/ARHGEF2/UNK/NAV1/RAC1/BBS4/NTRK2/VAX1/SPOCK1/NRG1/AUTS2/NTNG1/TLX3/CTNNB1/ULK4/DAB1/UNC5C/PRKG1/CCK/DNER/RELN	30	BP	GO:0002562	somatic diversification of immune receptors via germline recombination within a single locus	11/796	71/18903	0.000175249	0.0156855	0.0145371	TP53BP1/TBX21/MLH1/TCF7/CD40/IL2/CCR6/BCL11B/HSPD1/STAT6/CD28	11
BP	GO:0018108	peptidyl-tyrosine phosphorylation	53/1579	380/18903	0.00015202	0.0155407	0.0137843	GGNBP2/MVP/ISL1/MAP2K3/EPHA3/ERBB3/PKM/NOX4/DOCK3/TYRO3/TREM2/RPS6KA5/CSK/CSF3/CBL/CAMKK2/SH2B3/VEGFA/HBEGF/STK16/ARHGEF2/PTK2B/FLT3/MAP2K2/EPHB2/LRP4/GH2/BLK/MAP2K5/ABI2/IGF1R/SCYL1/NTRK2/CTF1/BANK1/EPHB1/NRG1/IL34/KIT/TNFRSF14/FGFR4/MST1R/GPRC5B/MAP2K1/SOCS5/PEAK1/ERBB4/PTPN11/AATK/EFNA5/RELN/MTOR/CSH2	53	BP	GO:0016444	somatic cell DNA recombination	11/796	71/18903	0.000175249	0.0156855	0.0145371	TP53BP1/TBX21/MLH1/TCF7/CD40/IL2/CCR6/BCL11B/HSPD1/STAT6/CD28	11
BP	GO:0021535	cell migration in hindbrain	7/1579	16/18903	0.000163003	0.016336	0.0144896	CTNNA2/EPHB2/RERE/EPHB1/ARL13B/DAB1/CEND1	7	BP	GO:0050867	positive regulation of cell activation	37/796	467/18903	0.00018136	0.0156855	0.0145371	BAD/TP53BP1/RHOA/TBX21/MLH1/MEF2C/CD40/IL2/MDK/AMBRA1/ZAP70/MPL/BTN2A2/TICAM1/JUND/VAV3/PTPN22/IL2RA/HAVCR2/IL21/HSPD1/CD226/TNFRSF13C/ICOS/PBRM1/BRD7/STAT6/NOD2/CCDC88B/IL7R/GPR183/RASGRP1/TLR9/STAT5B/CD28/PTPN11/XRCC6	37
BP	GO:0051402	neuron apoptotic process	39/1579	255/18903	0.000166238	0.016336	0.0144896	TFAP2B/BID/ISL1/ERBB3/RHOA/MEF2C/TYRO3/TREM2/CORO1A/TOX3/GSK3A/GRIK5/CCND1/MDK/AMBRA1/NR3C1/CPEB4/GBE1/FOXO3/PTK2B/GRM4/APOE/FAIM2/SCN2A/MAP3K12/RASA1/NTRK2/HYOU1/RAPSN/CTNNB1/ITGAM/BCL2/NUPR1/BDNF/NQO1/DIABLO/CLN3/ADARB1/GPX1	39	BP	GO:0032946	positive regulation of mononuclear cell proliferation	17/796	149/18903	0.000182695	0.0156855	0.0145371	MEF2C/CD40/IL2/ZAP70/MPL/TICAM1/VAV3/PTPN22/IL2RA/HAVCR2/IL21/TNFRSF13C/CCDC88B/GPR183/TLR9/STAT5B/CD28	17
BP	GO:0030041	actin filament polymerization	29/1579	170/18903	0.000169854	0.016336	0.0144896	ARFGEF1/RHOA/ARHGAP28/TRIOBP/CORO1A/PYCARD/PIK3R2/CSF3/PFN1/ARPC3/PTK2B/PREX1/VIL1/TMOD2/ARPC1B/DIAPH1/RAC1/TMOD3/DIAPH3/BBS4/SSH2/SLIT2/RASA1/NCK1/LMOD1/BAIAP2/MTOR/ARPC1A/TWF2	29	BP	GO:0045066	regulatory T cell differentiation	8/796	39/18903	0.00018385	0.0156855	0.0145371	KAT2A/IL2/MDK/AMBRA1/BTN2A2/CTLA4/CD28/FANCA	8
BP	GO:0007611	learning or memory	41/1579	273/18903	0.000171445	0.016336	0.0144896	NRXN3/RASGRF1/MEF2C/TREM2/ITPR3/EP300/CRTC1/GIT1/SLC6A4/NRXN2/MDK/HMGCR/CHST10/OPRL1/TMOD2/APOE/SYT4/EPHB2/TACO1/SCN2A/ADCY3/NTRK2/GRIA1/NTAN1/KIT/GIP/ELAVL4/MAP1A/CNTNAP2/FOSL1/BDNF/NRXN1/TH/KCNK4/PLCB1/CSMD1/GRIN2A/PLA2G6/CLN3/RELN/PJA2	41	BP	GO:0002756	MyD88-independent toll-like receptor signaling pathway	5/796	14/18903	0.000190519	0.0157301	0.0145784	CD40/IRF3/TICAM1/TLR3/IRF7	5
BP	GO:0018212	peptidyl-tyrosine modification	53/1579	382/18903	0.000173817	0.016336	0.0144896	GGNBP2/MVP/ISL1/MAP2K3/EPHA3/ERBB3/PKM/NOX4/DOCK3/TYRO3/TREM2/RPS6KA5/CSK/CSF3/CBL/CAMKK2/SH2B3/VEGFA/HBEGF/STK16/ARHGEF2/PTK2B/FLT3/MAP2K2/EPHB2/LRP4/GH2/BLK/MAP2K5/ABI2/IGF1R/SCYL1/NTRK2/CTF1/BANK1/EPHB1/NRG1/IL34/KIT/TNFRSF14/FGFR4/MST1R/GPRC5B/MAP2K1/SOCS5/PEAK1/ERBB4/PTPN11/AATK/EFNA5/RELN/MTOR/CSH2	53	BP	GO:0048302	regulation of isotype switching to IgG isotypes	5/796	14/18903	0.000190519	0.0157301	0.0145784	TBX21/MLH1/CD40/IL2/CD28	5
BP	GO:0045664	regulation of neuron differentiation	32/1579	196/18903	0.000186878	0.0172701	0.0153182	PAX6/ISL1/RHOA/MEF2C/GSK3B/NCOA1/ESRP1/SLC6A4/EIF4G1/ARHGEF2/FOXO3/NKX2-2/BCL11B/CASZ1/NREP/HEY2/EDNRB/ZFHX3/CTDSP1/CNTN4/TBX6/BEND6/BRINP3/NEUROD1/TLX3/GPRC5B/NLGN1/BCL2/DAB1/BDNF/RELN/ZNF536	32	BP	GO:0001819	positive regulation of cytokine production	38/796	486/18903	0.000194703	0.0158204	0.0146621	BTN3A1/TBX21/CD40/DHX58/KAT2A/IL2/MDK/TRPV4/ITK/TUSC2/FOXP1/STAT1/EGR1/CLU/IRF3/TICAM1/PTPN22/HAVCR2/IL21/FURIN/HSPD1/DRD2/CD226/TLR3/NOD2/CCDC88B/STAT3/C1QTNF4/RASGRP1/TLR9/STAT5B/CD28/PTPN11/IRF7/BTN3A2/NMB/TRIM27/DENND1B	38
BP	GO:0042593	glucose homeostasis	38/1579	248/18903	0.000192648	0.0172701	0.0153182	BAD/PAX6/TFAP2B/PTPRN/NUCKS1/PAX2/NOX4/TREM2/STX4/PIK3R2/GRIK5/PPARD/POMC/LEPR/KLF7/FOXO3/VGF/PPARG/GATA4/PPP3CA/IGF1R/TCF7L2/SIDT2/PTPRN2/FGFR4/LRP5/NEUROD1/SLC9B2/FOXA3/ADCY5/PTPN11/TH/ZBTB20/BACE2/CSMD1/EFNA5/PLA2G6/GPX1	38	BP	GO:0031345	negative regulation of cell projection organization	20/796	194/18903	0.000207789	0.0166199	0.015403	SEMA3F/ARHGAP44/SEMA3G/MPHOSPH9/NGEF/RHOA/CAPZB/WNT3/TRPV4/LRP4/SPRY2/ZNF365/TCHP/TBX6/PRKCD/BAG5/AMIGO3/CDK10/DCC/SYNGAP1	20
BP	GO:0048863	stem cell differentiation	38/1579	248/18903	0.000192648	0.0172701	0.0153182	SEMA3F/ISL1/MTA3/PAX2/ITCH/MEF2C/GSK3B/SETD1A/KDM4C/MTCH2/SOX6/SH2B3/KDM3A/HOXA7/ELL3/SOX5/EDNRB/GATA4/SEMA6D/SEMA7A/LMBR1L/DMRTA2/SEMA6C/FBXL17/MSI2/NRG1/KIT/FGF19/PEF1/NUDT21/GATAD2A/CTNNB1/LTBP3/BCL2/DHX36/ERBB4/EXT1/N4BP2L2	38	BP	GO:0045058	T cell selection	9/796	51/18903	0.000246796	0.0194361	0.0180131	RHOA/TBX21/ZAP70/BCL11B/STAT6/CD3D/STAT3/PTPN2/CD28	9
BP	GO:0016052	carbohydrate catabolic process	27/1579	155/18903	0.000197141	0.0174052	0.015438	BAD/SLC4A1/FUT8/PKM/XYLB/EP300/PYGB/GSK3A/GIT1/GALK1/ENO3/MANBA/SLC25A12/NCOR1/RPTOR/ALDOA/ADPGK/LRP5/GLYCTK/FUT10/PPP1R3B/NUPR1/ZBTB7A/ZBTB20/PRKAG1/ENO4/MTOR	27	BP	GO:0002705	positive regulation of leukocyte mediated immunity	16/796	140/18903	0.000274554	0.0212946	0.0197355	SPI1/TP53BP1/TBX21/MLH1/CD40/IL2/TICAM1/IL21/HSPD1/CD226/STAT6/NOD2/RASGRP1/STAT5B/CD28/DENND1B	16
BP	GO:0043161	proteasome-mediated ubiquitin-dependent protein catabolic process	60/1579	450/18903	0.000203275	0.0176789	0.0156808	HFE/UBR2/ANAPC4/ERLEC1/CHFR/DERL2/PPP2R5C/ITCH/GSK3B/PSMC5/NSFL1C/FBXL19/PSMC6/PSMA6/GID8/AXIN1/UBE2W/GSK3A/PSMD3/CCDC47/UBE2D3/MAN1A1/ASCC3/TRIM38/RNF19B/WWP1/CDK2/RNF122/APC/DNAJB2/PSMB7/PSMA5/FBXL17/TRIP12/FBXL18/UBQLN4/ANKZF1/UBXN7/ANAPC10/PSMC3/BTRC/BAG5/MAP1A/CTNNB1/TMUB2/UMOD/SOCS5/SH3RF3/SMARCC1/GLMN/KCTD13/PSMD2/TRIM72/FAF1/FHIT/PCBP2/STYX/WWP2/DCAF12/RNF103	60	BP	GO:0045637	regulation of myeloid cell differentiation	21/796	214/18903	0.000288458	0.0220391	0.0204255	SPI1/MEF2C/HSPA9/FOXP1/STAT1/MPL/PRMT1/ACVR1B/HAX1/TCTA/SLC9B2/TLR3/STAT3/ESRRA/GPR137/STAT5B/PTPN2/P4HTM/FES/TOB2/IRF7	21
BP	GO:0044089	positive regulation of cellular component biogenesis	65/1579	498/18903	0.000208245	0.0176864	0.0156875	DHX33/MARK4/BID/BAK1/CROCC/RHOA/MAP4K4/GSK3B/COL16A1/PSMC5/PSMC6/SYNDIG1/HAS3/SMPD3/PYCARD/GIT1/CSF3/PFN1/ASIC2/AMBRA1/VEGFA/HYAL1/EIF4G1/RHOQ/PTK2B/CDK2/VIL1/CLIP1/EPHB2/APC/RAC1/ABI2/AMIGO2/BBS4/SKAP1/TENM2/NTRK2/PTPRD/EPHB1/NRG1/KIT/NCK1/AUTS2/SNF8/ATP13A2/TAL1/LMOD1/CEP120/LDB2/NLGN1/DAG1/CNTNAP2/CKAP5/BAIAP2/AMIGO3/BDNF/NRXN1/AMIGO1/EFNA5/SLITRK6/FAF1/SLX4/MTOR/TWF2/BRK1	65	BP	GO:0050871	positive regulation of B cell activation	17/796	155/18903	0.000293701	0.0221096	0.0204909	BAD/TP53BP1/TBX21/MLH1/MEF2C/CD40/IL2/TICAM1/VAV3/IL21/TNFRSF13C/STAT6/NOD2/GPR183/TLR9/STAT5B/CD28	17
BP	GO:0033500	carbohydrate homeostasis	38/1579	249/18903	0.000209432	0.0176864	0.0156875	BAD/PAX6/TFAP2B/PTPRN/NUCKS1/PAX2/NOX4/TREM2/STX4/PIK3R2/GRIK5/PPARD/POMC/LEPR/KLF7/FOXO3/VGF/PPARG/GATA4/PPP3CA/IGF1R/TCF7L2/SIDT2/PTPRN2/FGFR4/LRP5/NEUROD1/SLC9B2/FOXA3/ADCY5/PTPN11/TH/ZBTB20/BACE2/CSMD1/EFNA5/PLA2G6/GPX1	38	BP	GO:1900120	regulation of receptor binding	6/796	23/18903	0.000298384	0.0221366	0.0205159	HFE/PLCL1/PTPRF/PLCL2/ATP2A2/BDNF	6
BP	GO:0030833	regulation of actin filament polymerization	25/1579	140/18903	0.00022503	0.0184683	0.016381	ARFGEF1/RHOA/ARHGAP28/TRIOBP/CORO1A/PYCARD/PIK3R2/CSF3/PFN1/ARPC3/PTK2B/VIL1/TMOD2/ARPC1B/TMOD3/BBS4/SSH2/SLIT2/RASA1/NCK1/LMOD1/BAIAP2/MTOR/ARPC1A/TWF2	25	BP	GO:0042063	gliogenesis	27/796	310/18903	0.000305277	0.0221584	0.0205361	ERBB3/KDM4A/RHOA/TGFB2/MAPK3/MDK/DLX2/CLU/EGR2/MYRF/NKX2-2/RRAS/CRB1/ZNF365/NAB1/DLX1/NAB2/CX3CR1/STAT3/GPR183/LAMB2/DAG1/PTPN11/F2/PPP1CC/NF2/MAPT	27
BP	GO:0071326	cellular response to monosaccharide stimulus	25/1579	140/18903	0.00022503	0.0184683	0.016381	BAD/PTPRN/PAX2/NOX4/TREM2/STX4/GRIK5/PPARD/KLF7/FOXO3/GATA4/PPP3CA/IGF1R/SIDT2/PTPRN2/LRP5/NEUROD1/SLC9B2/ADCY5/TH/ZBTB20/PLCB1/EFNA5/PLA2G6/GPX1	25	BP	GO:0050803	regulation of synapse structure or activity	21/796	215/18903	0.000307335	0.0221584	0.0205361	SEMA3F/ARHGAP44/NGEF/RHOA/CTTNBP2/MEF2C/CUX2/CDC20/LRP4/ABHD17C/DRD2/CDH8/GPM6A/CAMKV/LRFN5/NEGR1/DAG1/AMIGO3/BDNF/SYNGAP1/NTRK1	21
BP	GO:0044380	protein localization to cytoskeleton	14/1579	58/18903	0.000231331	0.0187217	0.0166058	MARK4/NUDCD3/GSK3B/NSFL1C/CEP192/CRIPT/ABHD17A/DIAPH1/APC/ABHD17C/BBS4/MCPH1/KLHL21/MAP1A	14	BP	GO:0070585	protein localization to mitochondrion	15/796	128/18903	0.000321211	0.0221706	0.0205473	SREBF1/UBE2D3/MTCH2/RAC2/NPEPPS/HAX1/HSPD1/BAG4/ATG13/ARIH2/IMMP2L/NDUFA13/MAPT/SREBF2/DNAJC19	15
BP	GO:0071692	protein localization to extracellular region	51/1579	368/18903	0.000234701	0.0187343	0.0166169	BAD/TFAP2B/GIPR/ISL1/NR1H3/PTPRN/PIK3C3/TREM2/STX4/CD33/RAB3A/AP1S1/PSMD9/PPARD/OPRM1/HMGCR/ACVR2B/KLF7/SNX19/VGF/APOE/PPARG/SYT4/EDNRB/BLK/DNAJC1/UQCC2/PPP3CA/PAM/TCF7L2/SIDT2/PTPRN2/GIP/ATP13A2/LRP5/NEUROD1/SLC9B2/MON1A/MC4R/ADCY5/PCSK1/ARL4D/SLC25A22/PTPN11/HCAR2/TANGO2/BMP8A/EFNA5/PLA2G6/KCNJ11/CPLX3	51	BP	GO:0002204	somatic recombination of immunoglobulin genes involved in immune response	9/796	53/18903	0.00033349	0.0221706	0.0205473	TP53BP1/TBX21/MLH1/CD40/IL2/CCR6/HSPD1/STAT6/CD28	9
BP	GO:0010976	positive regulation of neuron projection development	27/1579	157/18903	0.000244712	0.0192694	0.0170916	KDM1A/EPHA3/EP300/STK24/CRTC1/MDK/VEGFA/RAP1A/PTK2B/PACSIN1/STYXL1/APOE/EPHB2/IGF1R/NTRK2/NCK1/ELAVL4/NLGN1/NEGR1/DHX36/BAIAP2/BDNF/AMIGO1/PRKD1/MAGI2/RELN/TWF2	27	BP	GO:0002208	somatic diversification of immunoglobulins involved in immune response	9/796	53/18903	0.00033349	0.0221706	0.0205473	TP53BP1/TBX21/MLH1/CD40/IL2/CCR6/HSPD1/STAT6/CD28	9
BP	GO:0006887	exocytosis	51/1579	369/18903	0.000250776	0.0193233	0.0171393	SYT13/GAB2/RAB27B/SPI1/ARFGEF1/CADPS2/GSK3B/SCAMP1/RPH3A/UNC13D/STX1B/RIMS4/CORO1A/SMPD3/STX4/LIN7B/RAB3A/GRIK5/GIT1/CBL/CSPG5/RAP1A/SNX19/ARFGEF2/SYT4/GRP/BLK/PREPL/LIN7C/DOC2A/KIT/SNF8/ATP13A2/VPS11/CADPS/CACNB2/PRRT2/NLGN1/ITGAM/ADORA2B/ATP2A2/CTBP2/TRIM72/PPFIA3/STX19/PLA2G6/HYAL3/ERC2/GRIN3A/CPLX3/LAT	51	BP	GO:0002639	positive regulation of immunoglobulin production	9/796	53/18903	0.00033349	0.0221706	0.0205473	TP53BP1/TBX21/MLH1/CD40/IL2/IL21/STAT6/TLR9/CD28	9
BP	GO:0031290	retinal ganglion cell axon guidance	8/1579	22/18903	0.000256399	0.0193233	0.0171393	ISL1/VEGFA/EPHB2/BMPR1B/SLIT2/EPHB1/EFNA5/ROBO2	8	BP	GO:0007632	visual behavior	9/796	53/18903	0.00033349	0.0221706	0.0205473	DDHD2/B3GAT1/SLC1A2/PDE8B/B4GALT2/KMT2A/DRD2/GRIN2A/SYNGAP1	9
BP	GO:2000310	regulation of NMDA receptor activity	8/1579	22/18903	0.000256399	0.0193233	0.0171393	RASGRF1/MEF2C/OPRM1/PTK2B/EPHB2/NLGN1/CNIH2/RELN	8	BP	GO:0045190	isotype switching	9/796	53/18903	0.00033349	0.0221706	0.0205473	TP53BP1/TBX21/MLH1/CD40/IL2/CCR6/HSPD1/STAT6/CD28	9
BP	GO:0009743	response to carbohydrate	36/1579	234/18903	0.000258661	0.0193233	0.0171393	BAD/GIPR/MAP2K3/PTPRN/RHOA/PAX2/NOX4/TREM2/STX4/GRIK5/PPARD/ACVR2B/KLF7/FOXO3/PTK2B/NKX2-2/GATA4/PPP3CA/IGF1R/EIF2B5/TCF7L2/SIDT2/PTPRN2/GIP/LRP5/NEUROD1/SLC9B2/ADCY5/PCSK1/TH/NQO1/ZBTB20/PLCB1/EFNA5/PLA2G6/GPX1	36	BP	GO:0018108	peptidyl-tyrosine phosphorylation	31/796	380/18903	0.00035907	0.0235651	0.0218398	CD44/INSRR/HIPK2/ERBB3/TIE1/FGFR1/CD40/MAPK3/IL2/SH2B3/ITK/ZAP70/LRP4/IL21/SCYL1/HAX1/BANK1/JAK1/HIPK1/PRKCD/ZNF592/NOD2/GRM5/INSR/PTPN2/ERBB4/PTPN11/FES/NF2/NTRK1/ITGB3	31
BP	GO:0034976	response to endoplasmic reticulum stress	39/1579	261/18903	0.000271007	0.0195484	0.017339	ERP44/NR1H3/BAK1/RASGRF1/ERLEC1/DERL2/GSK3B/TMED2/EP300/PSMC6/UGGT2/PIK3R2/CCDC47/CCND1/MAN1A1/EIF4G1/DNAJB2/CREBZF/RHBDD1/MANF/EIF2B5/NRBF2/HYOU1/CREB3L1/NCK1/ELAVL4/ANKZF1/PDIA3/UBXN6/TMUB2/UMOD/BCL2/ATP2A2/NUPR1/PLA2G6/FAF1/PDIA2/ATP2A1/RNF103	39	BP	GO:0018212	peptidyl-tyrosine modification	31/796	382/18903	0.000392835	0.0254547	0.023591	CD44/INSRR/HIPK2/ERBB3/TIE1/FGFR1/CD40/MAPK3/IL2/SH2B3/ITK/ZAP70/LRP4/IL21/SCYL1/HAX1/BANK1/JAK1/HIPK1/PRKCD/ZNF592/NOD2/GRM5/INSR/PTPN2/ERBB4/PTPN11/FES/NF2/NTRK1/ITGB3	31
BP	GO:0001678	cellular glucose homeostasis	27/1579	158/18903	0.000272112	0.0195484	0.017339	BAD/PTPRN/NUCKS1/PAX2/NOX4/TREM2/STX4/PIK3R2/GRIK5/PPARD/KLF7/FOXO3/GATA4/PPP3CA/IGF1R/SIDT2/PTPRN2/LRP5/NEUROD1/SLC9B2/FOXA3/ADCY5/TH/ZBTB20/EFNA5/PLA2G6/GPX1	27	BP	GO:0014065	phosphatidylinositol 3-kinase signaling	16/796	145/18903	0.000409031	0.0258685	0.0239745	PIK3C2A/ERBB3/FGFR1/TGFB2/PPP1R16B/PLEKHA1/BTN2A2/PIK3R5/HAX1/INSR/RASGRP1/CD28/ERBB4/F2/NTRK1/RGL2	16
BP	GO:0008154	actin polymerization or depolymerization	32/1579	200/18903	0.000272291	0.0195484	0.017339	ARFGEF1/RHOA/ARHGAP28/TRIOBP/CORO1A/PYCARD/PIK3R2/CSF3/PFN1/ARPC3/PTK2B/PREX1/VIL1/TMOD2/ARPC1B/DIAPH1/RAC1/ABI2/TMOD3/DIAPH3/BBS4/SSH2/SLIT2/RASA1/NCK1/LMOD1/CFL1/BAIAP2/MTOR/ARPC1A/TWF2/BRK1	32	BP	GO:0050870	positive regulation of T cell activation	23/796	251/18903	0.000409327	0.0258685	0.0239745	BAD/RHOA/IL2/MDK/AMBRA1/ZAP70/BTN2A2/PTPN22/IL2RA/HAVCR2/IL21/HSPD1/TNFRSF13C/ICOS/PBRM1/BRD7/NOD2/CCDC88B/IL7R/RASGRP1/STAT5B/CD28/PTPN11	23
BP	GO:0046777	protein autophosphorylation	35/1579	226/18903	0.000275093	0.0195484	0.017339	MVP/MARK3/GSK3B/TYRO3/STK24/CSK/CAMKK2/VEGFA/MAPKAPK3/STK16/NEK6/PTK2B/FLT3/RAP2A/MAP2K2/STK33/MAP3K12/IGF1R/ULK3/MINK1/NTRK2/TNKS1BP1/TAOK2/TNIK/EPHB1/KIT/ATP13A2/FGFR4/PEAK1/ATG13/ERBB4/AATK/PRKD1/MTOR/MAP3K3	35	BP	GO:0006626	protein targeting to mitochondrion	13/796	104/18903	0.000422527	0.026377	0.0244458	SREBF1/UBE2D3/RAC2/NPEPPS/HAX1/HSPD1/BAG4/ATG13/ARIH2/IMMP2L/NDUFA13/SREBF2/DNAJC19	13
BP	GO:0051960	regulation of nervous system development	60/1579	456/18903	0.000290015	0.0202561	0.0179667	SEMA3F/KDM1A/PAX6/HLTF/CST7/TREM2/SYNDIG1/ASIC2/MDK/OPRM1/VEGFA/RTN4/SLC25A12/HOXB3/NKX2-2/MAP2K2/MACF1/ELL3/SYT4/EPHB2/LRP4/HEY2/PARP6/SEMA6D/SEMA7A/PPP3CA/AMIGO2/ITGAX/DMRTA2/SEMA6C/CTDSP1/SLIT2/NTRK2/PARD3/VAX1/PTPRD/EPHB1/IL34/KIT/DPYSL5/CTNNB1/MAP2K1/NLGN1/ROBO1/DSCAM/DAG1/DAB1/DHX36/BAIAP2/AMIGO3/BDNF/NRXN1/F2/AMIGO1/EFNA5/SLITRK6/ROBO2/RELN/MTOR/TWF2	60	BP	GO:0003407	neural retina development	11/796	79/18903	0.000455916	0.0278521	0.0258129	TFAP2B/HIPK2/TGFB2/DLX2/CRB1/AHI1/DLX1/GPM6A/HIPK1/HCN1/STAT3	11
BP	GO:0043523	regulation of neuron apoptotic process	34/1579	218/18903	0.000292005	0.0202561	0.0179667	TFAP2B/ISL1/ERBB3/RHOA/MEF2C/TYRO3/TREM2/CORO1A/TOX3/GSK3A/GRIK5/CCND1/MDK/AMBRA1/NR3C1/CPEB4/GBE1/FOXO3/PTK2B/GRM4/APOE/FAIM2/MAP3K12/RASA1/NTRK2/HYOU1/RAPSN/CTNNB1/ITGAM/BCL2/NUPR1/BDNF/NQO1/CLN3	34	BP	GO:0070663	regulation of leukocyte proliferation	24/796	269/18903	0.000457038	0.0278521	0.0258129	MAD1L1/MEF2C/CD40/MAPK3/IL2/ZAP70/MPL/BTN2A2/TICAM1/RAC2/VAV3/PTPN22/IL2RA/HAVCR2/IL21/TNFRSF13C/CTLA4/STAT6/CCDC88B/GPR183/TLR9/STAT5B/CD28/NMB	24
BP	GO:0032271	regulation of protein polymerization	32/1579	201/18903	0.000298454	0.0204599	0.0181475	ARFGEF1/RHOA/ARHGAP28/TRIOBP/ARHGEF7/CORO1A/PYCARD/PIK3R2/GIT1/CSF3/PFN1/AMBRA1/ARPC3/PTK2B/EML2/VIL1/TMOD2/ARPC1B/CLIP1/RAC1/TMOD3/BBS4/SSH2/SLIT2/RASA1/NCK1/LMOD1/CKAP5/BAIAP2/MTOR/ARPC1A/TWF2	32	BP	GO:0030888	regulation of B cell proliferation	10/796	67/18903	0.000466517	0.0280953	0.0260383	MEF2C/CD40/IL2/TICAM1/VAV3/IL21/TNFRSF13C/CTLA4/GPR183/TLR9	10
BP	GO:0048592	eye morphogenesis	27/1579	159/18903	0.000302192	0.0204753	0.0181611	PAX6/TFAP2B/BAK1/PAX2/RARB/VSX1/RPGRIP1L/TULP1/VEGFA/GNAT1/MFAP2/GNGT1/EPHB2/GNAT2/CRB1/ABI2/BBS4/NTRK2/CRB2/EPHB1/LRP5/CTNNB1/DSCAM/BCL2/TH/TSKU/HMGN1	27	BP	GO:0002708	positive regulation of lymphocyte mediated immunity	14/796	119/18903	0.000482994	0.0285958	0.0265022	TP53BP1/TBX21/MLH1/CD40/IL2/IL21/HSPD1/CD226/STAT6/NOD2/RASGRP1/STAT5B/CD28/DENND1B	14
BP	GO:0071322	cellular response to carbohydrate stimulus	26/1579	152/18903	0.000344581	0.023079	0.0204706	BAD/MAP2K3/PTPRN/PAX2/NOX4/TREM2/STX4/GRIK5/PPARD/KLF7/FOXO3/GATA4/PPP3CA/IGF1R/SIDT2/PTPRN2/LRP5/NEUROD1/SLC9B2/ADCY5/TH/ZBTB20/PLCB1/EFNA5/PLA2G6/GPX1	26	BP	GO:0002702	positive regulation of production of molecular mediator of immune response	15/796	133/18903	0.000486001	0.0285958	0.0265022	TP53BP1/TBX21/MLH1/CD40/IL2/TICAM1/PTPN22/IL21/CD226/TLR3/STAT6/NOD2/TLR9/CD28/DENND1B	15
BP	GO:0048678	response to axon injury	18/1579	89/18903	0.000349677	0.0231542	0.0205372	GIPR/ISL1/TNC/TREM2/RANGAP1/STK24/CSPG5/ARG1/MAP2K2/NREP/P2RX4/IGF1R/GIP/MAP2K1/BCL2/DAG1/PCSK1/RTN4RL1	18	BP	GO:0021537	telencephalon development	23/796	255/18903	0.000511353	0.0297456	0.0275678	BAD/RHOA/XRN2/SLC32A1/KAT2A/SLC1A2/MDK/FOXP1/DLX2/BCL11B/FOXP2/ZSWIM6/DLX1/DRD2/NRGN/GART/FUT1/ERBB4/EXT1/NF2/PAX5/SZT2/TCTN1	23
BP	GO:0071333	cellular response to glucose stimulus	24/1579	136/18903	0.000357032	0.0233756	0.0207336	BAD/PTPRN/PAX2/NOX4/TREM2/STX4/GRIK5/PPARD/KLF7/FOXO3/GATA4/PPP3CA/IGF1R/SIDT2/PTPRN2/LRP5/NEUROD1/SLC9B2/ADCY5/TH/ZBTB20/EFNA5/PLA2G6/GPX1	24	BP	GO:0050807	regulation of synapse organization	20/796	209/18903	0.000550914	0.0316868	0.0293669	SEMA3F/ARHGAP44/NGEF/RHOA/CTTNBP2/MEF2C/CUX2/CDC20/LRP4/ABHD17C/DRD2/CDH8/GPM6A/CAMKV/LRFN5/NEGR1/DAG1/AMIGO3/BDNF/NTRK1	20
BP	GO:0050919	negative chemotaxis	12/1579	47/18903	0.000366143	0.0235943	0.0209276	SEMA3F/RHOA/SEMA6D/SEMA7A/SEMA6C/SLIT2/NRG1/ROBO1/UNC5C/SLIT3/EFNA5/ROBO2	12	BP	GO:0002200	somatic diversification of immune receptors	11/796	81/18903	0.000566836	0.0320746	0.0297262	TP53BP1/TBX21/MLH1/TCF7/CD40/IL2/CCR6/BCL11B/HSPD1/STAT6/CD28	11
BP	GO:0061448	connective tissue development	40/1579	274/18903	0.000371107	0.0235943	0.0209276	PKD1/SPI1/RARB/MEF2C/NCOA1/CHADL/SMPD3/TRPS1/HOXA3/HOXA5/MDK/SOX6/PPARD/HYAL1/MEF2D/KLF7/HOXB3/SNX19/BBS2/POR/PPARG/SOX5/BMPR1B/BBS4/FTO/NFIB/LRP5/PBXIP1/UNCX/SLC39A13/CTNNB1/LTBP3/ESRRA/PTPN11/EXT1/TSKU/BMP8A/HYAL3/EBF2/MUSTN1	40	BP	GO:0002706	regulation of lymphocyte mediated immunity	18/796	179/18903	0.000570926	0.0320746	0.0297262	HFE/TP53BP1/TBX21/MLH1/CD40/IL2/KLRB1/HAVCR2/IL21/HSPD1/CD226/STAT6/NOD2/IL7R/RASGRP1/STAT5B/CD28/DENND1B	18
BP	GO:0031016	pancreas development	17/1579	82/18903	0.00037252	0.0235943	0.0209276	BAD/PAX6/GIPR/ISL1/BAK1/GSK3B/GSK3A/ACVR2B/NKX2-2/CCDC39/TCF7L2/SIDT2/GIP/NEUROD1/CTNNB1/ONECUT1/PCSK1	17	BP	GO:0032608	interferon-beta production	9/796	57/18903	0.000582718	0.0320746	0.0297262	DHX58/TRIM38/IRF3/TICAM1/TLR3/TLR9/PTPN11/TRAIP/IRF7	9
BP	GO:0032872	regulation of stress-activated MAPK cascade	31/1579	195/18903	0.000377478	0.0236512	0.0209781	SPI1/MAP4K4/ITCH/TREM2/AXIN1/PYCARD/VEGFA/PTK2B/UNC5CL/RAP2A/MAP2K2/GADD45G/TRAF3/MDFIC/ANKRD6/IGF1R/NCOR1/MINK1/MFHAS1/TAOK2/TNIK/EPHB1/FGF19/ULK4/MAP2K1/SH3RF3/TLR9/PLCB1/NBR1/MAP3K3/PJA2	31	BP	GO:0032648	regulation of interferon-beta production	9/796	57/18903	0.000582718	0.0320746	0.0297262	DHX58/TRIM38/IRF3/TICAM1/TLR3/TLR9/PTPN11/TRAIP/IRF7	9
BP	GO:0016311	dephosphorylation	49/1579	357/18903	0.00038599	0.0239273	0.021223	SMG6/PPP2R3A/PPP2R5C/DUSP13/MEF2C/GSK3B/PPP2R3C/MTMR9/CD33/INPP4B/PPP6R3/AMBRA1/PTP4A1/MASTL/RPAP2/SYMPK/STYXL1/PTPRA/DUSP26/ACP2/PPP3CA/DUSP6/SSH2/ACP1/PTPN7/CTDSP1/PTPRG/MFHAS1/PPP4C/PTPRD/UBASH3B/PTPRN2/NCK1/LRRC43/CDC25C/PPM1K/PPM1M/BTRC/CHP2/YWHAB/CAMTA1/BCL2/ANKLE2/PTPN11/MAGI2/PPTC7/STYX/MTOR/PPP1CB	49	BP	GO:0035418	protein localization to synapse	10/796	69/18903	0.000593093	0.0322983	0.0299336	ARHGAP44/RAB27B/ZDHHC2/ZDHHC12/BSN/MAP1A/DAG1/GRIN2A/PCLO/MAPT	10
BP	GO:0072698	protein localization to microtubule cytoskeleton	13/1579	54/18903	0.000394179	0.0241777	0.0214451	MARK4/NUDCD3/GSK3B/NSFL1C/CEP192/CRIPT/ABHD17A/DIAPH1/APC/ABHD17C/BBS4/MCPH1/MAP1A	13	BP	GO:0046629	gamma-delta T cell activation	6/796	26/18903	0.000610909	0.0329183	0.0305082	TCF7/ITK/GPR18/NOD2/STAT5B/CD247	6
BP	GO:0050708	regulation of protein secretion	38/1579	257/18903	0.000398484	0.0241872	0.0214535	BAD/TFAP2B/GIPR/ISL1/NR1H3/PIK3C3/TREM2/STX4/CD33/PSMD9/PPARD/OPRM1/HMGCR/KLF7/APOE/PPARG/SYT4/BLK/DNAJC1/UQCC2/PPP3CA/PAM/TCF7L2/SIDT2/GIP/ATP13A2/LRP5/NEUROD1/SLC9B2/ADCY5/PCSK1/SLC25A22/PTPN11/HCAR2/BMP8A/EFNA5/PLA2G6/KCNJ11	38	BP	GO:1903039	positive regulation of leukocyte cell-cell adhesion	24/796	275/18903	0.000626938	0.0332935	0.0308559	BAD/CD44/RHOA/IL2/MDK/AMBRA1/ZAP70/BTN2A2/PTPN22/IL2RA/HAVCR2/IL21/HSPD1/TNFRSF13C/ICOS/PBRM1/BRD7/NOD2/CCDC88B/IL7R/RASGRP1/STAT5B/CD28/PTPN11	24
BP	GO:0043550	regulation of lipid kinase activity	15/1579	68/18903	0.000403011	0.0242097	0.0214735	SLA2/EEF1A2/PIK3R2/AMBRA1/CISH/PIK3R3/PTK2B/FLT3/NRBF2/DGKZ/KIT/SOCS5/CD19/F2/PRKD1	15	BP	GO:0010001	glial cell differentiation	21/796	227/18903	0.0006335	0.0332935	0.0308559	ERBB3/KDM4A/RHOA/MAPK3/MDK/DLX2/CLU/EGR2/MYRF/NKX2-2/CRB1/ZNF365/NAB1/DLX1/NAB2/STAT3/LAMB2/DAG1/PTPN11/F2/MAPT	21
BP	GO:1902414	protein localization to cell junction	19/1579	98/18903	0.000426414	0.0252838	0.0224262	VCL/RAB27B/STX1B/ASIC2/NRXN2/RAP1A/ADAM10/DLG2/BSN/RAPSN/MAP1A/NLGN1/DAG1/HEG1/BAIAP2/NRXN1/GPC6/GRIN2A/RELN	19	BP	GO:1901214	regulation of neuron death	27/796	325/18903	0.000637383	0.0332935	0.0308559	BAD/TFAP2B/HIPK2/ERBB3/RHOA/MEF2C/TGFB2/FGF21/MDK/AMBRA1/NR3C1/EGR1/CLU/SRPK2/HDGF/DLX1/KCNB1/THAP11/CX3CR1/NUPR1/BDNF/NRBP2/MAPT/DCC/SYNGAP1/NTRK1/DAXX	27
BP	GO:0070997	neuron death	50/1579	368/18903	0.000429569	0.0252838	0.0224262	BAD/TFAP2B/BID/ISL1/ERBB3/RHOA/MEF2C/GSK3B/TYRO3/TREM2/CORO1A/TOX3/GSK3A/GRIK5/CSF3/CCND1/CBL/MDK/AMBRA1/NR3C1/CPEB4/GBE1/EIF4G1/FOXO3/PTK2B/NPY/GRM4/APOE/FAIM2/SCN2A/MAP3K12/RASA1/NTRK2/HYOU1/DPYSL4/EPHB1/ATP13A2/RAPSN/BAG5/CTNNB1/ITGAM/BCL2/NUPR1/BDNF/NQO1/DIABLO/RILPL1/CLN3/ADARB1/GPX1	50	BP	GO:0072655	establishment of protein localization to mitochondrion	14/796	123/18903	0.000675381	0.034922	0.0323652	SREBF1/UBE2D3/RAC2/NPEPPS/HAX1/HSPD1/BAG4/ATG13/ARIH2/IMMP2L/NDUFA13/MAPT/SREBF2/DNAJC19	14
BP	GO:0071331	cellular response to hexose stimulus	24/1579	138/18903	0.000445745	0.0259736	0.023038	BAD/PTPRN/PAX2/NOX4/TREM2/STX4/GRIK5/PPARD/KLF7/FOXO3/GATA4/PPP3CA/IGF1R/SIDT2/PTPRN2/LRP5/NEUROD1/SLC9B2/ADCY5/TH/ZBTB20/EFNA5/PLA2G6/GPX1	24	BP	GO:0008542	visual learning	8/796	47/18903	0.000698227	0.0350414	0.0324758	DDHD2/B3GAT1/PDE8B/B4GALT2/KMT2A/DRD2/GRIN2A/SYNGAP1	8
BP	GO:0022411	cellular component disassembly	62/1579	483/18903	0.000450523	0.0259921	0.0230544	MAP4K4/PIK3C3/GSK3B/OGFOD1/TREM2/TRIOBP/MAP1LC3A/TSC2/DNASE2/GSK3A/SMARCD2/AMBRA1/CAMKK2/ASCC3/CHMP3/ARHGEF2/NEK6/ETF1/MTIF3/KLC1/VIL1/TMOD2/APC/CALCOCO2/HMGA1/ADAM10/TMOD3/VPS33A/IGF1R/SH3GL1/IQSEC1/CISD2/EXOG/ATP13A2/DEDD2/UBQLN4/FGFR4/SPATA18/PBXIP1/LMOD1/EIF5A2/APEH/TEX264/ABCE1/FRAT1/MAP1A/GOLGA2/NCKAP5L/ITGAM/CFL1/SMARCC1/ATP2A2/PARL/CKAP5/ATG13/PNPLA2/MAP6D1/CLN3/SREBF2/ATG9A/VPS16/TWF2	62	BP	GO:0045646	regulation of erythrocyte differentiation	8/796	47/18903	0.000698227	0.0350414	0.0324758	SPI1/HSPA9/STAT1/PRMT1/ACVR1B/STAT3/STAT5B/P4HTM	8
BP	GO:0070302	regulation of stress-activated protein kinase signaling cascade	31/1579	198/18903	0.000494033	0.0282229	0.0250331	SPI1/MAP4K4/ITCH/TREM2/AXIN1/PYCARD/VEGFA/PTK2B/UNC5CL/RAP2A/MAP2K2/GADD45G/TRAF3/MDFIC/ANKRD6/IGF1R/NCOR1/MINK1/MFHAS1/TAOK2/TNIK/EPHB1/FGF19/ULK4/MAP2K1/SH3RF3/TLR9/PLCB1/NBR1/MAP3K3/PJA2	31	BP	GO:1902895	positive regulation of miRNA transcription	8/796	47/18903	0.000698227	0.0350414	0.0324758	SPI1/SREBF1/TGFB2/NR3C1/EGR1/GNL3/STAT3/SREBF2	8
BP	GO:0030072	peptide hormone secretion	34/1579	225/18903	0.000527594	0.0293245	0.0260102	BAD/TFAP2B/GIPR/HFE/ISL1/PTPRN/SMPD3/STX4/PSMD9/PPARD/ACVR2B/KLF7/SNX19/VGF/GRP/BLK/UQCC2/PPP3CA/TCF7L2/SIDT2/PTPRN2/GIP/LRP5/NEUROD1/SLC9B2/MC4R/ADCY5/SLC25A22/PTPN11/BMP8A/EFNA5/PLA2G6/KCNJ11/CPLX3	34	BP	GO:0002683	negative regulation of immune system process	34/796	449/18903	0.000732547	0.0362529	0.0335986	MAD1L1/HFE/SPI1/TBX21/TGFB2/DHX58/IL2/MDK/HSPA9/APOA1/BTN2A2/GPR18/PTPN22/IL2RA/HAVCR2/TRAFD1/FURIN/TCTA/DGKZ/DRD2/BANK1/PLCL2/UBASH3A/CTLA4/TLR3/LRFN5/STAT6/NOD2/CX3CR1/IL7R/GPR137/PTPN2/TOB2/TRIM27	34
BP	GO:0009791	post-embryonic development	18/1579	92/18903	0.000533056	0.0293245	0.0260102	BAK1/RAB3A/CCDC47/VEGFA/ACVR2B/MFAP2/PLAGL2/BCL11B/CRB1/CYP1A2/SLC4A10/MYO1E/STK36/DSCAM/BCL2/HEG1/MTOR/HMGN1	18	BP	GO:0007159	leukocyte cell-cell adhesion	32/796	414/18903	0.00073653	0.0362529	0.0335986	BAD/MAD1L1/HFE/CD44/RHOA/TBX21/IL2/MDK/AMBRA1/ZAP70/BTN2A2/RAC2/PTPN22/IL2RA/HAVCR2/IL21/HSPD1/TNFRSF13C/CTLA4/ICOS/PBRM1/BRD7/NOD2/CCDC88B/CX3CR1/IL7R/RASGRP1/STAT5B/PTPN2/CD28/PTPN11/EXT1	32
BP	GO:0046031	ADP metabolic process	18/1579	92/18903	0.000533056	0.0293245	0.0260102	BAD/SLC4A1/PKM/EP300/GIT1/GALK1/ENO3/NCOR1/RPTOR/ALDOA/AK5/ADPGK/NUPR1/ZBTB7A/ZBTB20/PRKAG1/ENO4/MTOR	18	BP	GO:0030325	adrenal gland development	6/796	27/18903	0.000757749	0.0369421	0.0342373	MDK/NR3C1/APOA1/CRHR1/ARID5B/INSR	6
BP	GO:0051962	positive regulation of nervous system development	40/1579	279/18903	0.000537039	0.0293245	0.0260102	KDM1A/PAX6/SYNDIG1/ASIC2/MDK/OPRM1/VEGFA/NKX2-2/MAP2K2/MACF1/ELL3/EPHB2/PARP6/SEMA7A/AMIGO2/DMRTA2/SLIT2/NTRK2/PTPRD/EPHB1/IL34/KIT/CTNNB1/MAP2K1/NLGN1/ROBO1/DSCAM/DAG1/DHX36/BAIAP2/AMIGO3/BDNF/NRXN1/AMIGO1/EFNA5/SLITRK6/ROBO2/RELN/MTOR/TWF2	40	BP	GO:0014066	regulation of phosphatidylinositol 3-kinase signaling	13/796	111/18903	0.000792529	0.0380712	0.0352838	ERBB3/FGFR1/TGFB2/PPP1R16B/BTN2A2/HAX1/INSR/RASGRP1/CD28/ERBB4/F2/NTRK1/RGL2	13
BP	GO:0033674	positive regulation of kinase activity	63/1579	496/18903	0.00053848	0.0293245	0.0260102	BAD/PKD1/SLC11A1/MAP2K3/EPHA3/WNK1/ERBB3/RHOA/MEF2C/CCNT2/NOX4/DOCK3/PPP2R3C/TYRO3/TREM2/EEF1A2/AXIN1/CSK/CCND1/AMBRA1/MADD/CAMKK2/CCND3/VEGFA/HBEGF/ACVR2B/RAP1A/PTK2B/FLT3/MAP2K2/EPHB2/MAP2K5/BMPR1B/CENPE/MAP3K12/IGF1R/RPTOR/NTRK2/DGKZ/TAOK2/EPHB1/NRG1/IL34/KIT/FGFR4/SPDYA/MST1R/GPRC5B/MAP2K1/ROBO1/TLR9/DAG1/DAB1/CD19/ERBB4/F2/PRKAG1/PRKD1/EFNA5/RELN/MTOR/LAT/STRADA	63	BP	GO:0051092	positive regulation of NF-kappaB transcription factor activity	16/796	154/18903	0.000795784	0.0380712	0.0352838	CD40/TRIM14/TRIM38/CLU/TICAM1/RPS6KA4/TLR3/NOD2/CX3CR1/STAT3/TRIM8/TLR9/RTKN2/PRKD1/NTRK1/TRIM27	16
BP	GO:0042311	vasodilation	12/1579	49/18903	0.000553081	0.0296418	0.0262916	NOS1/PPARD/BBS2/APOE/EDNRB/KCNMA1/NOS3/ADORA2B/EXT1/PLA2G6/PRKG1/GPX1	12	BP	GO:0010171	body morphogenesis	8/796	48/18903	0.000807414	0.0382699	0.035468	PHLDB1/PLEKHA1/WNT3/RRAS/ARID5B/ZNF281/DAG1/PTPN11	8
BP	GO:0010720	positive regulation of cell development	43/1579	307/18903	0.00055868	0.0296418	0.0262916	BAD/KDM1A/PAX6/UNC13D/TRIOBP/ARHGEF7/OLFM4/C1QBP/MDK/OPRM1/VEGFA/CSPG5/PREX1/NKX2-2/MAP2K2/MACF1/ELL3/EPHB2/RAC1/PARP6/SEMA7A/DMRTA2/SLIT2/NTRK2/PTPRD/IL34/KIT/SLC9B2/CTNNB1/MAP2K1/ROBO1/DSCAM/BCL2/DAG1/DHX36/BAIAP2/BDNF/AMIGO1/EFNA5/ROBO2/RELN/MTOR/TWF2	43	BP	GO:0050890	cognition	26/796	314/18903	0.000836002	0.0392614	0.0363869	MEF2C/DDHD2/ITPR3/KAT2A/B3GAT1/MDK/CUX2/PDE8B/B4GALT2/KMT2A/EGR2/DRD2/NRGN/SORCS3/MAP1A/CX3CR1/FEN1/GRM5/INSR/BDNF/KCNK4/CSMD1/GRIN2A/MAPT/SYNGAP1/NTRK1	26
BP	GO:0033169	histone H3-K9 demethylation	6/1579	14/18903	0.000561297	0.0296418	0.0262916	KDM1A/KDM4C/KDM3A/KDM3B/JMJD1C/PHF2	6	BP	GO:0008306	associative learning	11/796	85/18903	0.000856771	0.039871	0.0369518	DDHD2/B3GAT1/PDE8B/B4GALT2/KMT2A/DRD2/NRGN/MAP1A/CSMD1/GRIN2A/SYNGAP1	11
BP	GO:0046660	female sex differentiation	22/1579	124/18903	0.000571609	0.0296418	0.0262916	BAK1/PTPRN/TYRO3/VEGFA/FOXO3/VGF/AMHR2/LHCGR/BMPR1B/SLIT2/EIF2B5/KIT/NOS3/DACH1/ZFPM2/BCL2/GPR149/NUPR1/CSMD1/SLIT3/ROBO2/HYAL3	22	BP	GO:0043368	positive T cell selection	7/796	38/18903	0.000920893	0.0412552	0.0382347	TBX21/ZAP70/BCL11B/STAT6/CD3D/STAT3/PTPN2	7
BP	GO:0043470	regulation of carbohydrate catabolic process	13/1579	56/18903	0.000574631	0.0296418	0.0262916	SLC4A1/EP300/GSK3A/GIT1/SLC25A12/NCOR1/RPTOR/PPP1R3B/NUPR1/ZBTB7A/ZBTB20/PRKAG1/MTOR	13	BP	GO:0045191	regulation of isotype switching	7/796	38/18903	0.000920893	0.0412552	0.0382347	TP53BP1/TBX21/MLH1/CD40/IL2/STAT6/CD28	7
BP	GO:0051965	positive regulation of synapse assembly	14/1579	63/18903	0.000574828	0.0296418	0.0262916	SYNDIG1/ASIC2/EPHB2/AMIGO2/NTRK2/PTPRD/EPHB1/NLGN1/AMIGO3/BDNF/NRXN1/AMIGO1/EFNA5/SLITRK6	14	BP	GO:0022408	negative regulation of cell-cell adhesion	19/796	202/18903	0.00092302	0.0412552	0.0382347	MAD1L1/HFE/SPI1/TBX21/IL2/MDK/TRPV4/SH2B3/APOA1/BTN2A2/PTPN22/IL2RA/HAVCR2/CTLA4/PRKCD/MAPK7/PTPN2/PRKG1/NF2	19
BP	GO:0046328	regulation of JNK cascade	24/1579	141/18903	0.000614927	0.0311456	0.0276255	MAP4K4/ITCH/AXIN1/PYCARD/PTK2B/UNC5CL/RAP2A/GADD45G/TRAF3/MDFIC/ANKRD6/IGF1R/NCOR1/MINK1/MFHAS1/TAOK2/TNIK/EPHB1/FGF19/ULK4/SH3RF3/TLR9/PLCB1/PJA2	24	BP	GO:0043523	regulation of neuron apoptotic process	20/796	218/18903	0.000936006	0.0412552	0.0382347	TFAP2B/HIPK2/ERBB3/RHOA/MEF2C/TGFB2/MDK/AMBRA1/NR3C1/SRPK2/HDGF/DLX1/KCNB1/THAP11/CX3CR1/NUPR1/BDNF/NRBP2/SYNGAP1/NTRK1	20
BP	GO:0042391	regulation of membrane potential	56/1579	431/18903	0.000619717	0.0311456	0.0276255	BAD/BID/BAK1/KCNH2/MEF2C/GSK3B/PPP2R3C/TREM2/STX1B/RIMS4/ATP1A3/CRTC1/GSK3A/GRIK5/CHRNE/ASIC2/OPRM1/PTK2B/CHRNA2/RNF122/P2RX4/SCN2A/HCN4/PPP3CA/SLC39A8/SCN1A/NTRK2/CACNA1C/AKAP6/GRIA1/KCNMA1/CACNA1D/TMEM161B/CACNB2/GABRB3/CACNB3/NLGN1/KCNK3/KCND3/BCL2/KCNH6/ATP2A2/CNIH2/BAIAP2/NRXN1/KCNK4/GRID1/GRIN2A/HTR3D/KCNJ11/CLN3/RELN/WWP2/GRIN3A/MTOR/MLLT11	56	BP	GO:0070997	neuron death	29/796	368/18903	0.000948914	0.0412552	0.0382347	BAD/TFAP2B/HIPK2/ERBB3/RHOA/MEF2C/TGFB2/FGF21/MDK/AMBRA1/NR3C1/EGR1/CLU/SRPK2/HDGF/DLX1/KCNB1/BAG5/ENDOG/THAP11/CX3CR1/NUPR1/BDNF/NRBP2/MAPT/DCC/SYNGAP1/NTRK1/DAXX	29
BP	GO:0051258	protein polymerization	40/1579	281/18903	0.000620026	0.0311456	0.0276255	ARFGEF1/RHOA/ARHGAP28/TRIOBP/CEP192/ARHGEF7/CORO1A/PYCARD/PIK3R2/GIT1/CSF3/PFN1/AMBRA1/ARPC3/CHMP3/PTK2B/PREX1/EML2/VIL1/TMOD2/ARPC1B/CLIP1/DIAPH1/RAC1/TUBGCP4/TMOD3/DIAPH3/BBS4/SSH2/SLIT2/RASA1/NCK1/LMOD1/GOLGA2/CKAP5/BAIAP2/CCDC57/MTOR/ARPC1A/TWF2	40	BP	GO:0002700	regulation of production of molecular mediator of immune response	18/796	187/18903	0.000954143	0.0412552	0.0382347	HFE/TP53BP1/TBX21/MLH1/TGFB2/CD40/IL2/APOA1/TICAM1/PTPN22/IL21/CD226/TLR3/STAT6/NOD2/TLR9/CD28/DENND1B	18
BP	GO:0010811	positive regulation of cell-substrate adhesion	22/1579	125/18903	0.000640042	0.0317063	0.0281228	MAP4K4/GSK3B/COL16A1/UNC13D/TRIOBP/ARHGEF7/OLFM4/C1QBP/MDK/VEGFA/CSPG5/PTK2B/NPY/PREX1/RAC1/CDH13/SKAP1/RSU1/HSD17B12/EFEMP2/DAG1/VIT	22	BP	GO:0045766	positive regulation of angiogenesis	18/796	187/18903	0.000954143	0.0412552	0.0382347	HIPK2/TIE1/CD40/MDK/HYAL1/AKT3/AGO2/PTGIS/RRAS/JAK1/HIPK1/TLR3/CX3CR1/STAT3/VEGFB/FUT1/PRKD1/ITGB3	18
BP	GO:0046545	development of primary female sexual characteristics	20/1579	109/18903	0.00064207	0.0317063	0.0281228	PTPRN/VEGFA/FOXO3/VGF/AMHR2/LHCGR/BMPR1B/SLIT2/EIF2B5/KIT/NOS3/DACH1/ZFPM2/BCL2/GPR149/NUPR1/CSMD1/SLIT3/ROBO2/HYAL3	20	BP	GO:1904018	positive regulation of vasculature development	18/796	187/18903	0.000954143	0.0412552	0.0382347	HIPK2/TIE1/CD40/MDK/HYAL1/AKT3/AGO2/PTGIS/RRAS/JAK1/HIPK1/TLR3/CX3CR1/STAT3/VEGFB/FUT1/PRKD1/ITGB3	18
BP	GO:0045921	positive regulation of exocytosis	17/1579	86/18903	0.000665459	0.0325851	0.0289023	GAB2/RAB27B/CADPS2/UNC13D/SMPD3/STX4/RAB3A/SYT4/SNF8/ATP13A2/CADPS/CACNB2/NLGN1/ITGAM/ADORA2B/PLA2G6/HYAL3	17	BP	GO:0016447	somatic recombination of immunoglobulin gene segments	9/796	61/18903	0.000967109	0.0412552	0.0382347	TP53BP1/TBX21/MLH1/CD40/IL2/CCR6/HSPD1/STAT6/CD28	9
BP	GO:0008064	regulation of actin polymerization or depolymerization	26/1579	159/18903	0.000700288	0.033919	0.0300854	ARFGEF1/RHOA/ARHGAP28/TRIOBP/CORO1A/PYCARD/PIK3R2/CSF3/PFN1/ARPC3/PTK2B/VIL1/TMOD2/ARPC1B/TMOD3/BBS4/SSH2/SLIT2/RASA1/NCK1/LMOD1/BAIAP2/MTOR/ARPC1A/TWF2/BRK1	26	BP	GO:1902893	regulation of miRNA transcription	9/796	61/18903	0.000967109	0.0412552	0.0382347	SPI1/SREBF1/NFATC3/TGFB2/NR3C1/EGR1/GNL3/STAT3/SREBF2	9
BP	GO:0070099	regulation of chemokine-mediated signaling pathway	5/1579	10/18903	0.000712225	0.033919	0.0300854	TREM2/SH2B3/SLIT2/ROBO1/SLIT3	5	BP	GO:0050864	regulation of B cell activation	19/796	204/18903	0.0010384	0.0439302	0.0407138	BAD/TP53BP1/TBX21/MLH1/MEF2C/CD40/IL2/TICAM1/VAV3/IL21/BANK1/TNFRSF13C/CTLA4/STAT6/NOD2/GPR183/TLR9/STAT5B/CD28	19
BP	GO:0097104	postsynaptic membrane assembly	5/1579	10/18903	0.000712225	0.033919	0.0300854	NRXN2/EPHB2/LRP4/NLGN1/NRXN1	5	BP	GO:0032728	positive regulation of interferon-beta production	7/796	39/18903	0.00108212	0.0453566	0.0420358	DHX58/IRF3/TICAM1/TLR3/TLR9/PTPN11/IRF7	7
BP	GO:0046939	nucleotide phosphorylation	19/1579	102/18903	0.000715984	0.033919	0.0300854	SLC4A1/PKM/NT5C2/EP300/GIT1/GALK1/ENO3/NCOR1/RPTOR/ALDOA/AK5/ADPGK/AK8/NUPR1/ZBTB7A/ZBTB20/PRKAG1/ENO4/MTOR	19	BP	GO:0061614	miRNA transcription	9/796	62/18903	0.00108983	0.0453566	0.0420358	SPI1/SREBF1/NFATC3/TGFB2/NR3C1/EGR1/GNL3/STAT3/SREBF2	9
BP	GO:0035914	skeletal muscle cell differentiation	15/1579	72/18903	0.000765015	0.035662	0.0316314	GPC1/RBFOX1/MEF2C/MEF2D/MED20/HIVEP3/UQCC2/DMRTA2/VAX1/EPHB1/ZNF689/LEMD2/NUPR1/MAFF/PAX5	15	BP	GO:0016358	dendrite development	21/796	237/18903	0.00110224	0.0455029	0.0421714	ARHGAP44/NGEF/RHOA/CHRNA3/MEF2C/MAPKAPK5/TMEM106B/IL2/CUX2/TULP1/CDC20/CAMSAP2/KLF7/LRP4/ZNF365/RERE/TAOK2/MAP1A/PRKG1/DCC/SYNGAP1	21
BP	GO:0042698	ovulation cycle	15/1579	72/18903	0.000765015	0.035662	0.0316314	PTPRN/TYRO3/MDK/OPRM1/FOXO3/OPRL1/LHCGR/BMPR1B/IGF1R/SLIT2/PAM/NOS3/GPR149/SLIT3/ROBO2	15	BP	GO:0009416	response to light stimulus	26/796	321/18903	0.00115147	0.0471549	0.0437024	BAK1/TYR/DDHD2/MYO15A/ACTR5/B3GAT1/SLC1A2/TULP1/PDE8B/GNAT1/HYAL1/B4GALT2/KMT2A/JUND/BHLHE40/CRB1/XPA/DRD2/AGRP/PRKCD/MFAP4/FEN1/EXT1/GRIN2A/PPP1CC/SYNGAP1	26
BP	GO:0002790	peptide secretion	34/1579	230/18903	0.000786419	0.0363687	0.0322583	BAD/TFAP2B/GIPR/HFE/ISL1/PTPRN/SMPD3/STX4/PSMD9/PPARD/ACVR2B/KLF7/SNX19/VGF/GRP/BLK/UQCC2/PPP3CA/TCF7L2/SIDT2/PTPRN2/GIP/LRP5/NEUROD1/SLC9B2/MC4R/ADCY5/SLC25A22/PTPN11/BMP8A/EFNA5/PLA2G6/KCNJ11/CPLX3	34	BP	GO:0045621	positive regulation of lymphocyte differentiation	14/796	130/18903	0.00116815	0.0474585	0.0439838	BAD/RHOA/IL2/MDK/AMBRA1/ZAP70/BTN2A2/IL2RA/PBRM1/BRD7/IL7R/RASGRP1/STAT5B/XRCC6	14
BP	GO:0031629	synaptic vesicle fusion to presynaptic active zone membrane	7/1579	20/18903	0.000819837	0.0376157	0.0333643	STX1B/STX4/RAB3A/GRIK5/PRRT2/STX19/CPLX3	7	BP	GO:0099010	modification of postsynaptic structure	4/796	12/18903	0.00117792	0.0474787	0.0440025	ARHGAP44/RHOA/CTTNBP2/CAMKV	4
BP	GO:0021554	optic nerve development	6/1579	15/18903	0.000869623	0.0395882	0.0351139	PAX2/NKX2-2/EPHB2/EPHB1/TMEM126A/EXT1	6	BP	GO:0035249	synaptic transmission, glutamatergic	12/796	102/18903	0.00119577	0.0478215	0.0443202	MEF2C/CLCN3/DGKZ/DRD2/CDH8/DGKI/HCN1/GRM5/EXT1/GRIN2A/NTRK1/GRM3	12
BP	GO:0030902	hindbrain development	25/1579	153/18903	0.000888126	0.0398815	0.035374	CTNNA2/RORA/RPGRIP1L/SLC6A4/MDK/PTBP2/HOXB3/HOXB1/EPHB2/FAIM2/IGF1R/RERE/NFIB/EPHB1/NEUROD1/CKB/CTNNB1/MAP2K1/ARL13B/BCL2/DAB1/HOXB2/PTPN11/PSMG1/CEND1	25	BP	GO:0050670	regulation of lymphocyte proliferation	21/796	239/18903	0.00122527	0.0484374	0.0448911	MAD1L1/MEF2C/CD40/IL2/ZAP70/MPL/BTN2A2/TICAM1/RAC2/VAV3/PTPN22/IL2RA/HAVCR2/IL21/TNFRSF13C/CTLA4/CCDC88B/GPR183/TLR9/STAT5B/CD28	21
BP	GO:0002067	glandular epithelial cell differentiation	15/1579	73/18903	0.000889754	0.0398815	0.035374	BAD/PAX6/RARB/GSK3B/GSK3A/HOXA5/SPDEF/NKX2-2/NFIB/SIDT2/NEUROD1/CTNNB1/FASN/ONECUT1/EXT1	15	BP	GO:0048167	regulation of synaptic plasticity	19/796	207/18903	0.00123449	0.0484374	0.0448911	SCGN/MEF2C/ITPR3/ZDHHC2/KAT2A/CDC20/KMT2A/EGR2/CNTN4/DRD2/NRGN/SORCS3/KCNB1/MAP1A/CX3CR1/GRM5/GRIN2A/MAPT/SYNGAP1	19
BP	GO:0009135	purine nucleoside diphosphate metabolic process	19/1579	104/18903	0.000915479	0.0402168	0.0356714	BAD/SLC4A1/PKM/EP300/GIT1/GALK1/ENO3/NCOR1/RPTOR/ALDOA/DLG2/AK5/ADPGK/NUPR1/ZBTB7A/ZBTB20/PRKAG1/ENO4/MTOR	19	BP	GO:0002443	leukocyte mediated immunity	34/796	463/18903	0.00123956	0.0484374	0.0448911	KMT2E/HFE/SPI1/TP53BP1/TBX21/MLH1/CD40/IL2/KLRB1/BTN3A3/CCR6/TUSC2/CLU/TICAM1/RAC2/HAVCR2/IL21/HSPD1/CD226/PRKCD/TLR3/STAT6/NOD2/CX3CR1/IL7R/RASGRP1/TLR9/STAT5B/CD28/F2/FES/IRF7/BTN3A2/DENND1B	34
BP	GO:0009179	purine ribonucleoside diphosphate metabolic process	19/1579	104/18903	0.000915479	0.0402168	0.0356714	BAD/SLC4A1/PKM/EP300/GIT1/GALK1/ENO3/NCOR1/RPTOR/ALDOA/DLG2/AK5/ADPGK/NUPR1/ZBTB7A/ZBTB20/PRKAG1/ENO4/MTOR	19	BP	GO:0043010	camera-type eye development	27/796	340/18903	0.00125106	0.0485163	0.0449642	TFAP2B/BAK1/HIPK2/CACNA1S/XRN2/TGFB2/B9D1/TULP1/MAN2A1/GNAT1/DLX2/BCL11B/CRB1/AHI1/SPRY2/TMOD1/SCAPER/DLX1/DRD2/GPM6A/CACNA1C/HIPK1/HCN1/STAT3/LAMB2/IMPDH2/NF2	27
BP	GO:0035235	ionotropic glutamate receptor signaling pathway	8/1579	26/18903	0.000926215	0.0402168	0.0356714	GRIK5/CPEB4/PTK2B/GRIA1/GRID1/GRIN2A/CLN3/GRIN3A	8	BP	GO:0045582	positive regulation of T cell differentiation	13/796	117/18903	0.00129757	0.0495692	0.0459399	BAD/RHOA/IL2/MDK/AMBRA1/ZAP70/BTN2A2/IL2RA/PBRM1/BRD7/IL7R/RASGRP1/STAT5B	13
BP	GO:1990806	ligand-gated ion channel signaling pathway	8/1579	26/18903	0.000926215	0.0402168	0.0356714	GRIK5/CPEB4/PTK2B/GRIA1/GRID1/GRIN2A/CLN3/GRIN3A	8	BP	GO:0046632	alpha-beta T cell differentiation	13/796	117/18903	0.00129757	0.0495692	0.0459399	RHOA/TBX21/IL2/ITK/FOXP1/ZAP70/NKX2-3/GPR18/BCL11B/IL21/STAT6/STAT3/GPR183	13
BP	GO:0030832	regulation of actin filament length	26/1579	162/18903	0.000931742	0.0402168	0.0356714	ARFGEF1/RHOA/ARHGAP28/TRIOBP/CORO1A/PYCARD/PIK3R2/CSF3/PFN1/ARPC3/PTK2B/VIL1/TMOD2/ARPC1B/TMOD3/BBS4/SSH2/SLIT2/RASA1/NCK1/LMOD1/BAIAP2/MTOR/ARPC1A/TWF2/BRK1	26	BP	GO:0031331	positive regulation of cellular catabolic process	32/796	429/18903	0.00132381	0.0498198	0.0461723	BAD/PIK3C2A/MLH1/SESN1/MAPK3/FGF21/TRIM14/AMBRA1/TRIM38/NPRL2/CDC20/APOA1/CLU/AGO2/TICAM1/FURIN/CELF1/ZER1/PRKCD/PACSIN3/ENDOG/NOD2/PAFAH1B2/INSR/TRIM8/TLR9/ATG13/LSM1/ARIH2/PRKD1/GIGYF2/TRIM27	32
BP	GO:0033555	multicellular organismal response to stress	16/1579	81/18903	0.000954746	0.0409066	0.0362833	ASIC4/MEF2C/NOS1/MDK/EIF4G1/APOE/EPHB2/GRP/P2RX4/EDNRB/PPP3CA/UMOD/BCL2/EXT1/RELN/MTOR	16	BP	GO:0021522	spinal cord motor neuron differentiation	6/796	30/18903	0.00136501	0.0498198	0.0461723	NKX2-2/SCYL1/ABT1/ISL2/GIGYF2/TCTN1	6
BP	GO:0007215	glutamate receptor signaling pathway	12/1579	52/18903	0.000979299	0.041053	0.0364131	GRIK5/CPEB4/PTK2B/GRM4/GRIA1/GRM2/PLCB1/GRID1/GRIN2A/CLN3/GRIN3A/GRM3	12	BP	GO:0002712	regulation of B cell mediated immunity	9/796	64/18903	0.00137306	0.0498198	0.0461723	TP53BP1/TBX21/MLH1/CD40/IL2/CD226/STAT6/NOD2/CD28	9
BP	GO:0035176	social behavior	12/1579	52/18903	0.000979299	0.041053	0.0364131	NRXN3/TREM2/SLC6A4/NRXN2/GRP/BBS4/RPTOR/CNTNAP2/NRXN1/TH/EXT1/GRID1	12	BP	GO:0002889	regulation of immunoglobulin mediated immune response	9/796	64/18903	0.00137306	0.0498198	0.0461723	TP53BP1/TBX21/MLH1/CD40/IL2/CD226/STAT6/NOD2/CD28	9
BP	GO:0048013	ephrin receptor signaling pathway	12/1579	52/18903	0.000979299	0.041053	0.0364131	EPHA3/ANKS1A/ARHGEF7/GIT1/EPHB2/RASA1/EPHB1/NCK1/PTPN11/EFNA5/ANKS1B/ARHGEF28	12	BP	GO:0046530	photoreceptor cell differentiation	9/796	64/18903	0.00137306	0.0498198	0.0461723	TULP1/GNAT1/DLX2/CRB1/AHI1/ARL3/DLX1/HCN1/STAT3	9
BP	GO:0032984	protein-containing complex disassembly	35/1579	242/18903	0.000988772	0.0411541	0.0365028	PIK3C3/GSK3B/OGFOD1/TRIOBP/MAP1LC3A/SMARCD2/CHMP3/ARHGEF2/ETF1/KLC1/VIL1/TMOD2/APC/CALCOCO2/HMGA1/TMOD3/VPS33A/IGF1R/SH3GL1/UBQLN4/LMOD1/EIF5A2/APEH/ABCE1/FRAT1/MAP1A/NCKAP5L/CFL1/SMARCC1/ATP2A2/CKAP5/MAP6D1/CLN3/VPS16/TWF2	35	BP	GO:1903037	regulation of leukocyte cell-cell adhesion	29/796	377/18903	0.00137573	0.0498198	0.0461723	BAD/MAD1L1/HFE/CD44/RHOA/TBX21/IL2/MDK/AMBRA1/ZAP70/BTN2A2/PTPN22/IL2RA/HAVCR2/IL21/HSPD1/TNFRSF13C/CTLA4/ICOS/PBRM1/BRD7/NOD2/CCDC88B/IL7R/RASGRP1/STAT5B/PTPN2/CD28/PTPN11	29
BP	GO:0008585	female gonad development	19/1579	105/18903	0.00103192	0.0426454	0.0378255	PTPRN/VEGFA/FOXO3/VGF/AMHR2/LHCGR/BMPR1B/SLIT2/EIF2B5/KIT/NOS3/ZFPM2/BCL2/GPR149/NUPR1/CSMD1/SLIT3/ROBO2/HYAL3	19	BP	GO:0045785	positive regulation of cell adhesion	35/796	484/18903	0.00137783	0.0498198	0.0461723	BAD/CD44/RHOA/TGFB2/IL2/MDK/AMBRA1/HYAL1/ZAP70/APOA1/BTN2A2/RRAS/VAV3/PTPN22/IL2RA/HAVCR2/IL21/HSPD1/BAG4/TNFRSF13C/JAK1/ICOS/PBRM1/BRD7/NOD2/CCDC88B/IL7R/LAMB2/RASGRP1/DAG1/STAT5B/FUT1/CD28/PTPN11/ITGB3	35
BP	GO:0021756	striatum development	7/1579	21/18903	0.00114176	0.0462339	0.0410085	RARB/BBS2/BCL11B/FOXP2/ZSWIM6/BBS4/CNTNAP2	7	BP	GO:0010586	miRNA metabolic process	11/796	90/18903	0.00138199	0.0498198	0.0461723	SPI1/SREBF1/NFATC3/TGFB2/NR3C1/EGR1/AGO2/GNL3/STAT3/SND1/SREBF2	11
BP	GO:0099500	vesicle fusion to plasma membrane	7/1579	21/18903	0.00114176	0.0462339	0.0410085	STX1B/STX4/RAB3A/GRIK5/PRRT2/STX19/CPLX3	7	BP	GO:0002697	regulation of immune effector process	29/796	379/18903	0.00149049	0.0520921	0.0482781	HFE/SPI1/TP53BP1/TBX21/MLH1/TGFB2/CD40/DHX58/IL2/KLRB1/APOA1/TICAM1/RAC2/PTPN22/HAVCR2/IL21/HSPD1/CD226/TLR3/STAT6/NOD2/CX3CR1/IL7R/RASGRP1/TLR9/STAT5B/CD28/FES/DENND1B	29
BP	GO:2000300	regulation of synaptic vesicle exocytosis	13/1579	60/18903	0.00114859	0.0462339	0.0410085	GSK3B/RIMS4/RAB3A/GIT1/CSPG5/RAP1A/SYT4/PREPL/CACNB2/NLGN1/ADORA2B/ATP2A2/GRIN3A	13	BP	GO:0032944	regulation of mononuclear cell proliferation	21/796	243/18903	0.00150694	0.0520921	0.0482781	MAD1L1/MEF2C/CD40/IL2/ZAP70/MPL/BTN2A2/TICAM1/RAC2/VAV3/PTPN22/IL2RA/HAVCR2/IL21/TNFRSF13C/CTLA4/CCDC88B/GPR183/TLR9/STAT5B/CD28	21
BP	GO:0009185	ribonucleoside diphosphate metabolic process	20/1579	114/18903	0.00115049	0.0462339	0.0410085	BAD/SLC4A1/PKM/EP300/DHODH/GIT1/GALK1/ENO3/NCOR1/RPTOR/ALDOA/DLG2/AK5/ADPGK/NUPR1/ZBTB7A/ZBTB20/PRKAG1/ENO4/MTOR	20	BP	GO:0002253	activation of immune response	30/796	397/18903	0.00151285	0.0520921	0.0482781	BTN3A1/MEF2C/PLEKHA1/BTN3A3/BTN2A1/ITK/FOXP1/ZAP70/CLU/BTN2A2/BTN1A1/VAV3/PTPN22/DGKZ/CD226/BANK1/PLCL2/UBASH3A/CTLA4/PRKCD/MFAP4/NOD2/CD3D/TLR9/PTPN2/CD28/BTN3A2/XRCC6/CD247/DENND1B	30
BP	GO:1901890	positive regulation of cell junction assembly	19/1579	106/18903	0.00116079	0.0463283	0.0410922	MAP4K4/COL16A1/SYNDIG1/ASIC2/VEGFA/EPHB2/RAC1/AMIGO2/NTRK2/PTPRD/EPHB1/NLGN1/CNTNAP2/AMIGO3/BDNF/NRXN1/AMIGO1/EFNA5/SLITRK6	19	BP	GO:1901216	positive regulation of neuron death	11/796	91/18903	0.00151355	0.0520921	0.0482781	BAD/TFAP2B/RHOA/TGFB2/NR3C1/EGR1/CLU/SRPK2/NUPR1/MAPT/DAXX	11
BP	GO:0021889	olfactory bulb interneuron differentiation	5/1579	11/18903	0.00121609	0.0478795	0.0424681	SLIT2/UNCX/ROBO1/ERBB4/ROBO2	5	BP	GO:0021756	striatum development	5/796	21/18903	0.00151512	0.0520921	0.0482781	FOXP1/BCL11B/FOXP2/ZSWIM6/DRD2	5
BP	GO:0071679	commissural neuron axon guidance	5/1579	11/18903	0.00121609	0.0478795	0.0424681	VEGFA/EPHB2/NFIB/NCAM1/DAG1	5	BP	GO:0032609	interferon-gamma production	13/796	119/18903	0.00151626	0.0520921	0.0482781	BTN3A1/IL2/PTPN22/HAVCR2/IL21/HSPD1/CD226/TLR3/NOD2/RASGRP1/TLR9/BTN3A2/TRIM27	13
BP	GO:0043491	protein kinase B signaling	32/1579	218/18903	0.00124258	0.0482883	0.0428307	CALCR/PAX2/NOX4/TYRO3/SMPD3/TSC2/MAZ/CSF3/C1QBP/SH2B3/HBEGF/RTN4/PIK3R3/BTN2A2/HIP1/GDF15/P2RX4/GATA4/IGF1R/MFHAS1/NTRK2/TCF7L2/BANK1/NRG1/LEMD2/MST1R/GRM2/PKHD1/DAG1/MAGI2/MTOR/GPX1	32	BP	GO:0032649	regulation of interferon-gamma production	13/796	119/18903	0.00151626	0.0520921	0.0482781	BTN3A1/IL2/PTPN22/HAVCR2/IL21/HSPD1/CD226/TLR3/NOD2/RASGRP1/TLR9/BTN3A2/TRIM27	13
BP	GO:0048705	skeletal system morphogenesis	33/1579	227/18903	0.00124305	0.0482883	0.0428307	PKD1/RARB/HOXA9/MEF2C/TBX15/SMPD3/HOXA1/HOXA3/HOXA5/HOXB6/SOX6/HYAL1/ACVR2B/MEF2D/HOXB5/HOXB3/HOXB1/HOXA7/POR/SOX5/BMPR1B/MMP16/LRP5/UNCX/FREM1/CTNNB1/LTBP3/HOXB2/EXT1/TSKU/PAX5/ATG9A/HOXB7	33	BP	GO:1903533	regulation of protein targeting	10/796	78/18903	0.00156329	0.05335	0.0494439	SREBF1/UBE2D3/RAC2/NPEPPS/HAX1/BAG4/KCNB1/ATG13/ARIH2/SREBF2	10
BP	GO:0006096	glycolytic process	16/1579	83/18903	0.00125429	0.0484023	0.0429318	SLC4A1/PKM/EP300/GIT1/GALK1/ENO3/NCOR1/RPTOR/ALDOA/ADPGK/NUPR1/ZBTB7A/ZBTB20/PRKAG1/ENO4/MTOR	16	CC	GO:0014069	postsynaptic density	31/820	321/19869	1.08519e-05	0.00370948	0.00343721	ARHGAP44/NSF/CAPZB/CHRNA3/IGSF9B/RPL6/ZDHHC2/RPS13/FXR1/PRR12/LRRC4/LRP4/DAGLA/ABHD17C/DRD2/CACNA1C/NRGN/SORCS3/DGKI/BSN/LRFN5/GRM5/ERBB4/GRIN2A/PCLO/DCC/SLC6A9/SYNGAP1/CTNND1/GRM3/CPEB1	31
BP	GO:0007517	muscle organ development	46/1579	348/18903	0.00127515	0.0488836	0.0433587	ISL1/GPC1/ERBB3/RHOA/SPEG/RBFOX1/MEF2C/CCNT2/EP300/SOX6/HBEGF/FXR1/MEF2D/MED20/HIVEP3/MYBPC3/HEY2/UQCC2/PPP3CA/ZFHX3/DMRTA2/VAX1/TAGLN/CTF1/EPHB1/ZNF689/NRG1/LEMD2/SGCB/SFMBT1/CTNNB1/ZFPM2/BCL2/EFEMP2/DAG1/HEG1/NUPR1/TRIM72/POU6F1/MAFF/DNER/PAX5/LAMA2/ADARB1/DPF3/GPX1	46	CC	GO:0032279	asymmetric synapse	31/820	327/19869	1.56714e-05	0.00370948	0.00343721	ARHGAP44/NSF/CAPZB/CHRNA3/IGSF9B/RPL6/ZDHHC2/RPS13/FXR1/PRR12/LRRC4/LRP4/DAGLA/ABHD17C/DRD2/CACNA1C/NRGN/SORCS3/DGKI/BSN/LRFN5/GRM5/ERBB4/GRIN2A/PCLO/DCC/SLC6A9/SYNGAP1/CTNND1/GRM3/CPEB1	31
BP	GO:0046928	regulation of neurotransmitter secretion	17/1579	91/18903	0.00129122	0.0491762	0.0436182	MEF2C/GSK3B/STX1B/RIMS4/RAB3A/GIT1/CSPG5/RAP1A/SYT4/PREPL/CACNB2/NLGN1/ADORA2B/ATP2A2/MCTP1/GRIN3A/CPLX3	17	CC	GO:0097060	synaptic membrane	34/820	378/19869	1.87664e-05	0.00370948	0.00343721	SNAP91/CHRNA3/IGSF9B/RPH3A/CLCN3/SLC1A2/APH1A/CHRNB4/LRRC4/LRP4/DAGLA/ABHD17C/DRD2/CDH8/GPM6A/CACNA1C/NRGN/SORCS3/DGKI/KCNB1/LRFN5/GRM5/CHRNA5/DAG1/ERBB4/CHRM4/GRIN2A/NIPSNAP1/DCC/SLC6A9/GRM3/GABBR1/ITSN1/ITGB3	34
BP	GO:0006140	regulation of nucleotide metabolic process	18/1579	99/18903	0.0013062	0.0494235	0.0438375	SLC4A1/NOS1/TREM2/EP300/GIT1/RCVRN/SLC25A12/HPCA/NCOR1/RPTOR/ACMSD/NOS3/ADORA2B/NUPR1/ZBTB7A/ZBTB20/PRKAG1/MTOR	18	CC	GO:0099572	postsynaptic specialization	31/820	342/19869	3.73936e-05	0.00406104	0.00376296	ARHGAP44/NSF/CAPZB/CHRNA3/IGSF9B/RPL6/ZDHHC2/RPS13/FXR1/PRR12/LRRC4/LRP4/DAGLA/ABHD17C/DRD2/CACNA1C/NRGN/SORCS3/DGKI/BSN/LRFN5/GRM5/ERBB4/GRIN2A/PCLO/DCC/SLC6A9/SYNGAP1/CTNND1/GRM3/CPEB1	31
BP	GO:0051216	cartilage development	30/1579	201/18903	0.00132949	0.0499804	0.0443315	PKD1/RARB/MEF2C/CHADL/SMPD3/TRPS1/HOXA3/HOXA5/MDK/SOX6/HYAL1/MEF2D/HOXB3/SNX19/BBS2/POR/SOX5/BMPR1B/NFIB/PBXIP1/UNCX/CTNNB1/LTBP3/ESRRA/PTPN11/EXT1/TSKU/BMP8A/HYAL3/MUSTN1	30	CC	GO:0043197	dendritic spine	20/820	175/19869	3.78568e-05	0.00406104	0.00376296	ARHGAP44/RHOA/CTTNBP2/RPH3A/FXR1/MOB4/LRRC4/DAGLA/ABHD17C/DRD2/GPM6A/NRGN/DGKI/GRM5/GRIN2A/PPP1CC/MAPT/CTNND1/GRM3/GABBR1	20
BP	GO:0009132	nucleoside diphosphate metabolic process	22/1579	132/18903	0.00135017	0.0503244	0.0446367	BAD/SLC4A1/PKM/EP300/DHODH/GIT1/GALK1/ENO3/NCOR1/RPTOR/ALDOA/DLG2/AK5/ADPGK/AK8/NUPR1/ZBTB7A/ZBTB20/PRKAG1/ENO4/ENTPD6/MTOR	22	CC	GO:0044309	neuron spine	20/820	176/19869	4.10898e-05	0.00406104	0.00376296	ARHGAP44/RHOA/CTTNBP2/RPH3A/FXR1/MOB4/LRRC4/DAGLA/ABHD17C/DRD2/GPM6A/NRGN/DGKI/GRM5/GRIN2A/PPP1CC/MAPT/CTNND1/GRM3/GABBR1	20
BP	GO:0050796	regulation of insulin secretion	24/1579	149/18903	0.00136456	0.0503244	0.0446367	BAD/TFAP2B/GIPR/ISL1/STX4/PSMD9/PPARD/KLF7/BLK/UQCC2/PPP3CA/TCF7L2/SIDT2/GIP/LRP5/NEUROD1/SLC9B2/ADCY5/SLC25A22/PTPN11/BMP8A/EFNA5/PLA2G6/KCNJ11	24	CC	GO:0098984	neuron to neuron synapse	31/820	351/19869	6.10509e-05	0.00517188	0.00479227	ARHGAP44/NSF/CAPZB/CHRNA3/IGSF9B/RPL6/ZDHHC2/RPS13/FXR1/PRR12/LRRC4/LRP4/DAGLA/ABHD17C/DRD2/CACNA1C/NRGN/SORCS3/DGKI/BSN/LRFN5/GRM5/ERBB4/GRIN2A/PCLO/DCC/SLC6A9/SYNGAP1/CTNND1/GRM3/CPEB1	31
BP	GO:0061351	neural precursor cell proliferation	24/1579	149/18903	0.00136456	0.0503244	0.0446367	KDM1A/PAX6/TEAD3/RHOA/RORA/SLC6A4/MDK/VEGFA/ARHGEF2/PTBP2/FOXO3/ELL3/SOX5/RERE/DMRTA2/VAX1/EPHB1/IGF2BP1/DAGLB/CTNNB1/CEP120/PSMG1/CEND1/POU3F3	24	CC	GO:0098978	glutamatergic synapse	29/820	324/19869	8.24865e-05	0.00611431	0.00566552	SEMA3F/ARHGAP44/RHOA/CTTNBP2/CLCN3/SLC1A2/FXR1/LRRC4/ABHD17C/DRD2/CDH8/GPM6A/NRGN/SORCS3/BSN/CAMKV/LRFN5/GRM5/CPT1C/DAG1/ERBB4/GRIN2A/PPP1CC/PCLO/SYNGAP1/CTNND1/GRM3/GABBR1/ITGB3	29
BP	GO:0031018	endocrine pancreas development	11/1579	47/18903	0.00139288	0.0504224	0.0447235	BAD/PAX6/GIPR/BAK1/GSK3B/GSK3A/NKX2-2/SIDT2/GIP/NEUROD1/ONECUT1	11	CC	GO:0031256	leading edge membrane	19/820	177/19869	0.000136435	0.00824006	0.00763524	ARHGAP44/PLEKHO1/CD44/PDE4A/RHOA/PLEKHA1/CLCN3/SLC1A2/TRPV4/DAGLA/SPRY2/FGD2/KCNB1/INSR/SPATA13/NF2/MAPT/GABBR1/ITGB3	19
BP	GO:0032330	regulation of chondrocyte differentiation	12/1579	54/18903	0.00139317	0.0504224	0.0447235	RARB/CHADL/TRPS1/MDK/SOX6/POR/SOX5/BMPR1B/CTNNB1/LTBP3/PTPN11/MUSTN1	12	CC	GO:0045211	postsynaptic membrane	25/820	269/19869	0.000138955	0.00824006	0.00763524	CHRNA3/IGSF9B/RPH3A/CLCN3/CHRNB4/LRRC4/DAGLA/ABHD17C/DRD2/CACNA1C/NRGN/SORCS3/KCNB1/LRFN5/GRM5/CHRNA5/DAG1/ERBB4/CHRM4/GRIN2A/DCC/SLC6A9/GRM3/GABBR1/ITGB3	25
BP	GO:0051703	biological process involved in intraspecies interaction between organisms	12/1579	54/18903	0.00139317	0.0504224	0.0447235	NRXN3/TREM2/SLC6A4/NRXN2/GRP/BBS4/RPTOR/CNTNAP2/NRXN1/TH/EXT1/GRID1	12	CC	GO:0099699	integral component of synaptic membrane	17/820	155/19869	0.000233196	0.0125714	0.0116487	CLCN3/SLC1A2/APH1A/LRRC4/DAGLA/DRD2/GPM6A/SORCS3/LRFN5/GRM5/ERBB4/GRIN2A/DCC/SLC6A9/GRM3/GABBR1/ITGB3	17
BP	GO:0006757	ATP generation from ADP	16/1579	84/18903	0.00143157	0.0512626	0.0454688	SLC4A1/PKM/EP300/GIT1/GALK1/ENO3/NCOR1/RPTOR/ALDOA/ADPGK/NUPR1/ZBTB7A/ZBTB20/PRKAG1/ENO4/MTOR	16	CC	GO:0099240	intrinsic component of synaptic membrane	17/820	166/19869	0.000522685	0.0258293	0.0239335	CLCN3/SLC1A2/APH1A/LRRC4/DAGLA/DRD2/GPM6A/SORCS3/LRFN5/GRM5/ERBB4/GRIN2A/DCC/SLC6A9/GRM3/GABBR1/ITGB3	17
BP	GO:0007160	cell-matrix adhesion	34/1579	238/18903	0.00143398	0.0512626	0.0454688	ITGAL/PKD1/VCL/EPHA3/RHOA/MAP4K4/GSK3B/COL16A1/ARHGEF7/VEGFA/PTK2B/HOXA7/MACF1/PTPRA/RAC1/ITGAX/CDH13/SKAP1/MINK1/WDPCP/RASA1/FERMT3/TAOK2/FREM1/CTNNB1/ONECUT1/ITGAM/PKHD1/BCL2/EFEMP2/DAG1/PEAK1/EFNA5/STRC	34	CC	GO:0008021	synaptic vesicle	19/820	208/19869	0.00103768	0.0473342	0.0438599	RAB27B/SNAP91/CTTNBP2/RPH3A/SLC32A1/CLCN3/RAB5B/APH1A/VPS45/DRD2/DOC2A/DGKI/ATP6V0D1/SLC9B2/BSN/BDNF/GRIN2A/SLC6A9/GABBR1	19
BP	GO:0006165	nucleoside diphosphate phosphorylation	18/1579	100/18903	0.00147108	0.0517121	0.0458675	SLC4A1/PKM/EP300/GIT1/GALK1/ENO3/NCOR1/RPTOR/ALDOA/AK5/ADPGK/AK8/NUPR1/ZBTB7A/ZBTB20/PRKAG1/ENO4/MTOR	18	CC	GO:0099055	integral component of postsynaptic membrane	13/820	118/19869	0.00117361	0.0497107	0.0460619	CLCN3/LRRC4/DAGLA/DRD2/SORCS3/LRFN5/GRM5/ERBB4/GRIN2A/DCC/SLC6A9/GRM3/GABBR1	13
BP	GO:0003002	regionalization	47/1579	360/18903	0.00147318	0.0517121	0.0458675	SEMA3F/PAX6/ISL1/PAX2/HOXA9/MEF2C/TMED2/EP300/POFUT1/AXIN1/CLUAP1/RPGRIP1L/HOXA3/HOXA5/HOXA6/SUFU/HOXB6/IFT57/ACVR2B/HOXB5/HOXB3/HOXB1/HOXA7/NKX2-2/LRP4/HEY2/GATA4/LMX1B/BMPR1B/DMRTA2/CRB2/TBX6/SSBP3/ETS2/LRP5/NEUROD1/CTNNB1/ARL13B/ROBO1/ITGAM/BPTF/HOXB2/EXT1/ROBO2/RELN/TCTN1/HOXB7	47
BP	GO:0010038	response to metal ion	47/1579	360/18903	0.00147318	0.0517121	0.0458675	BAD/GIPR/HFE/SYT13/CYBRD1/MEF2C/CPNE3/ITPR3/MAP1LC3A/SMPD3/GSK3A/CCND1/ABCB6/SLC25A12/ARG1/DNMT3A/PTK2B/HPCA/HVCN1/JUND/SYT4/SLC41A1/P2RX4/CARF/PPP3CA/CYP1A1/CYP1A2/NPC1/EIF2B5/PAM/DLG2/KCNMA1/KIT/ATP13A2/PEF1/CHP2/ARL13B/NLGN1/KCNK3/BCL2/TLR9/PCSK1/TH/NQO1/A3GALT2/CPNE4/ENTPD6	47
BP	GO:0001101	response to acid chemical	22/1579	133/18903	0.00149295	0.0520922	0.0462046	BAD/UBR2/RRAGD/RHOA/PIK3C3/COL16A1/VEGFA/CPEB4/ARG1/DNMT3A/HPCA/IGF1R/RPTOR/NTRK2/GIP/UMOD/BAIAP2/SLC38A9/TH/NQO1/AMIGO1/MTOR	22
BP	GO:0018105	peptidyl-serine phosphorylation	42/1579	313/18903	0.00151518	0.0522273	0.0463245	CALCR/GGNBP2/PKD1/BAK1/WNK1/MAST4/MARK3/GSK3B/MAST2/NOS1/MAST3/RPS6KA5/AXIN1/MAST1/GSK3A/CSF3/VEGFA/PDE4D/MAPKAPK3/EIF4G1/AKT3/NEK6/MASTL/CDK2/MAP2K2/HRC/CSNK1G2/MAP3K12/ULK3/RPTOR/NTRK2/TNKS1BP1/NCK1/CAMKV/STK32C/BCL2/TNKS/BDNF/TSSK6/PRKD1/SBK1/MTOR	42
BP	GO:0009895	negative regulation of catabolic process	44/1579	332/18903	0.00152371	0.0522273	0.0463245	SLC4A1/CSDE1/HFE/SLC11A1/FUS/TREM2/TSC2/MTMR9/GSK3A/SUFU/GIT1/HMGCR/EIF4G1/SLC25A12/LEPR/TARDBP/RPL5/APOC1/GATA4/NCOR1/NPC1/RPTOR/BOLL/NRG1/IGF2BP1/ATP13A2/UBQLN4/ELAVL4/BAG5/MAP1A/GOLGA2/FEZ2/BCL2/SMARCC1/DHX36/NUPR1/NQO1/HCAR2/GRIN2A/FHIT/HCAR1/STYX/MTOR/HP	44
BP	GO:0018209	peptidyl-serine modification	44/1579	332/18903	0.00152371	0.0522273	0.0463245	CALCR/GGNBP2/PKD1/BAK1/WNK1/MAST4/MARK3/GSK3B/MAST2/NOS1/MAST3/GALNT16/RPS6KA5/AXIN1/MAST1/GSK3A/CSF3/VEGFA/PDE4D/MAPKAPK3/EIF4G1/AKT3/NEK6/MASTL/CDK2/MAP2K2/HRC/CSNK1G2/MAP3K12/ULK3/RPTOR/NTRK2/TNKS1BP1/NCK1/CAMKV/STK32C/BCL2/TNKS/BDNF/TSSK6/PRKD1/SBK1/MTOR/GALNT4	44
BP	GO:0010977	negative regulation of neuron projection development	23/1579	142/18903	0.0015753	0.05368	0.047613	SEMA3F/RHOA/STX1B/GSK3A/RTN4/APOE/EPHB2/LRP4/SEMA6D/SEMA7A/SEMA6C/PTPRG/SLIT2/TBX6/SPOCK1/GFI1/BAG5/NLGN1/DAB1/ADCY6/AMIGO3/TSKU/RTN4RL1	23
BP	GO:0019932	second-messenger-mediated signaling	42/1579	314/18903	0.00161153	0.0542568	0.0481246	GIPR/ERBB3/GSK3B/NOS1/TREM2/ITPR3/SLA2/NFAT5/CAMKK2/VEGFA/PDE4D/POMC/PTK2B/HPCA/PTGFR/OPRL1/APOE/HRC/P2RX4/EDNRB/LHCGR/PPP3CA/CDH13/CACNA1C/AKAP6/GPR61/NRG1/GIP/NEUROD1/NOS3/CHP2/ADORA2B/KSR2/CAMTA1/RCAN2/ATP2A2/MCTP1/GRIN2A/PRKG1/MTOR/LAT/PLA2G4B	42
BP	GO:0050850	positive regulation of calcium-mediated signaling	10/1579	41/18903	0.00162832	0.0542568	0.0481246	ERBB3/TREM2/P2RX4/LHCGR/PPP3CA/CDH13/AKAP6/NRG1/CHP2/CAMTA1	10
BP	GO:0008625	extrinsic apoptotic signaling pathway via death domain receptors	16/1579	85/18903	0.00162947	0.0542568	0.0481246	BAD/BID/SPI1/GSK3B/STX4/MADD/ARHGEF2/SORT1/FAIM2/BMPR1B/DEDD2/NOS3/BCL2/DIABLO/FAF1/GPX1	16
BP	GO:0048041	focal adhesion assembly	16/1579	85/18903	0.00162947	0.0542568	0.0481246	VCL/EPHA3/RHOA/MAP4K4/COL16A1/ARHGEF7/VEGFA/PTK2B/MACF1/PTPRA/RAC1/WDPCP/TAOK2/BCL2/PEAK1/EFNA5	16
BP	GO:0150115	cell-substrate junction organization	18/1579	101/18903	0.00165324	0.0547353	0.048549	VCL/EPHA3/RHOA/MAP4K4/COL16A1/ARHGEF7/VEGFA/PTK2B/MACF1/PTPRA/RAC1/WDPCP/IQSEC1/TAOK2/DST/BCL2/PEAK1/EFNA5	18
BP	GO:0017157	regulation of exocytosis	31/1579	213/18903	0.00168508	0.0554743	0.0492045	SYT13/GAB2/RAB27B/SPI1/CADPS2/GSK3B/RPH3A/UNC13D/STX1B/RIMS4/SMPD3/STX4/RAB3A/GIT1/CSPG5/RAP1A/SYT4/BLK/PREPL/DOC2A/SNF8/ATP13A2/CADPS/CACNB2/NLGN1/ITGAM/ADORA2B/ATP2A2/PLA2G6/HYAL3/GRIN3A	31
CC	GO:0043197	dendritic spine	39/1642	175/19869	8.39808e-09	3.38998e-06	2.99809e-06	RHOA/RPH3A/NOS1/KIF3B/SYNDIG1/STX4/ATP1A3/ASIC2/OPRM1/CPEB4/FXR1/MOB4/CRIPT/PTK2B/HPCA/ARFGEF2/ABHD17A/EPHB2/P2RX4/RAC1/ABHD17C/ABI2/PPP3CA/TENM2/NTRK2/FARP1/GRIA1/DGKI/IGF2BP1/PRRT2/NLGN1/KCND3/CNIH2/BAIAP2/DDN/GRIN2A/PDE4B/ANKS1B/GRM3	39
CC	GO:0044309	neuron spine	39/1642	176/19869	9.9413e-09	3.38998e-06	2.99809e-06	RHOA/RPH3A/NOS1/KIF3B/SYNDIG1/STX4/ATP1A3/ASIC2/OPRM1/CPEB4/FXR1/MOB4/CRIPT/PTK2B/HPCA/ARFGEF2/ABHD17A/EPHB2/P2RX4/RAC1/ABHD17C/ABI2/PPP3CA/TENM2/NTRK2/FARP1/GRIA1/DGKI/IGF2BP1/PRRT2/NLGN1/KCND3/CNIH2/BAIAP2/DDN/GRIN2A/PDE4B/ANKS1B/GRM3	39
CC	GO:0098978	glutamatergic synapse	58/1642	324/19869	1.56159e-08	3.55001e-06	3.13961e-06	SEMA3F/PLEKHA5/RHOA/CADPS2/GSK3B/CORO1A/STX4/CRTC1/GRIK5/DNM1/PFN1/C1QBP/FXR1/CSPG5/RAP1A/TNNI3K/PCDH17/PTK2B/HPCA/HIP1/ABHD17A/APOE/SYT4/EPHB2/RAC1/ABHD17C/SCN2A/ADAM10/PPP3CA/SH3GL1/FARP1/PTPRD/TNIK/EPHB1/GRIA1/NRG1/ELAVL4/NTNG1/CADPS/BSN/CAMKV/YWHAZ/PRRT2/NLGN1/ADORA2B/DAG1/CNIH2/CTBP2/BAIAP2/PPFIA3/ERBB4/KPNA2/PLCB1/GRID1/GRIN2A/ERC2/GRIN3A/GRM3	58
CC	GO:0043025	neuronal cell body	76/1642	497/19869	1.15898e-07	1.93125e-05	1.70799e-05	PTPRN/ROGDI/ITPR3/ARHGEF7/PYCARD/ATP1A3/MAST1/CRTC1/GSK3A/GRIK5/ASIC2/RCVRN/OPRM1/GNAT1/FXR1/KLHL24/MOB4/PTBP2/ARG1/CRIPT/PTK2B/HPCA/NPY/PCSK2/VGF/APOE/OLFM1/DDC/SYT4/EPHB2/LRP4/P2RX4/PRPH/IGF1R/RPTOR/KCNN3/SCN1A/SLC4A10/PAM/SLC22A3/CYP17A1/DLG2/CACNA1C/PDE1C/GRIA1/DPYSL5/IGF2BP1/GIP/ATP13A2/ELAVL4/BRINP3/CKB/MAP1A/SRR/KCND3/DSCAM/NEGR1/CNTNAP2/SEZ6L2/DHX36/CADM2/PCSK1/BAIAP2/NRXN1/TH/NQO1/DDN/AM…	76
CC	GO:0097060	synaptic membrane	62/1642	378/19869	1.41588e-07	1.93125e-05	1.70799e-05	IGSF9B/RPH3A/STX1B/RIMS4/SYNDIG1/STX4/LIN7B/ATP1A3/GRIK5/DNM1/CHRNE/SLC6A4/OPRM1/CSPG5/PCDH17/DENND1A/CHRNA2/HIP1/ABHD17A/PTPRA/EPHB2/LRP4/FAIM2/ABHD17C/SCN2A/ADAM10/SLC16A3/TENM2/LIN7C/DLG2/CACNA1C/FARP1/PTPRD/GRIA1/KCNMA1/LRFN2/DGKI/NTNG1/GRM2/RAPSN/GABRB3/PRRT2/CTNNB1/NLGN1/KCND3/DAG1/CNIH2/FOSL1/BAIAP2/ERBB4/STX19/NRXN1/DDN/KPNA2/GRID1/GRIN2A/KCTD8/ERC2/GRIN3A/GRM3/CPLX3/GRID2IP	62
CC	GO:0098984	neuron to neuron synapse	55/1642	351/19869	3.0186e-06	0.000343114	0.000303448	PLEKHA5/IGSF9B/NOS1/SYNDIG1/TSC2/LIN7B/ATP1A3/CRTC1/GRIK5/GIT1/CPEB4/FXR1/RTN4/CRIPT/PTK2B/ARFGEF2/ABHD17A/LRP4/P2RX4/ABHD17C/ADAM10/MINK1/SLC16A3/PKP4/IQSEC1/NTRK2/LIN7C/DLG2/CACNA1C/SPOCK1/PTPRD/TNIK/GRIA1/LRFN2/DGKI/BSN/YWHAZ/PRRT2/CTNNB1/NLGN1/KCND3/CNIH2/BAIAP2/ERBB4/GRID1/CADM1/GRIN2A/PDE4B/ANKS1B/MAGI2/PCBP2/RPL10A/GRIN3A/GRM3/PJA2	55
CC	GO:0032279	asymmetric synapse	52/1642	327/19869	3.60034e-06	0.000350776	0.000310225	PLEKHA5/IGSF9B/NOS1/SYNDIG1/TSC2/LIN7B/CRTC1/GRIK5/GIT1/CPEB4/FXR1/RTN4/CRIPT/PTK2B/ARFGEF2/ABHD17A/LRP4/P2RX4/ABHD17C/ADAM10/MINK1/SLC16A3/PKP4/IQSEC1/NTRK2/LIN7C/DLG2/CACNA1C/SPOCK1/TNIK/GRIA1/LRFN2/DGKI/BSN/PRRT2/CTNNB1/NLGN1/KCND3/CNIH2/BAIAP2/ERBB4/GRID1/CADM1/GRIN2A/PDE4B/ANKS1B/MAGI2/PCBP2/RPL10A/GRIN3A/GRM3/PJA2	52
CC	GO:0014069	postsynaptic density	51/1642	321/19869	4.56898e-06	0.000389505	0.000344477	PLEKHA5/IGSF9B/NOS1/SYNDIG1/TSC2/LIN7B/CRTC1/GRIK5/GIT1/CPEB4/FXR1/RTN4/CRIPT/PTK2B/ABHD17A/LRP4/P2RX4/ABHD17C/ADAM10/MINK1/SLC16A3/PKP4/IQSEC1/NTRK2/LIN7C/DLG2/CACNA1C/SPOCK1/TNIK/GRIA1/LRFN2/DGKI/BSN/PRRT2/CTNNB1/NLGN1/KCND3/CNIH2/BAIAP2/ERBB4/GRID1/CADM1/GRIN2A/PDE4B/ANKS1B/MAGI2/PCBP2/RPL10A/GRIN3A/GRM3/PJA2	51
CC	GO:0099572	postsynaptic specialization	53/1642	342/19869	6.30028e-06	0.000477421	0.000422229	PLEKHA5/IGSF9B/NOS1/SYNDIG1/TSC2/LIN7B/CRTC1/GRIK5/GIT1/CPEB4/FXR1/RTN4/CRIPT/PTK2B/ABHD17A/LRP4/P2RX4/ABHD17C/ADAM10/MINK1/SLC16A3/PKP4/IQSEC1/NTRK2/LIN7C/DLG2/CACNA1C/SPOCK1/TNIK/GRIA1/LRFN2/DGKI/BSN/RAPSN/PRRT2/CTNNB1/NLGN1/KCND3/CNIH2/BAIAP2/ERBB4/KPNA2/GRID1/CADM1/GRIN2A/PDE4B/ANKS1B/MAGI2/PCBP2/RPL10A/GRIN3A/GRM3/PJA2	53
CC	GO:0045211	postsynaptic membrane	43/1642	269/19869	2.13573e-05	0.00145657	0.00128818	IGSF9B/RPH3A/SYNDIG1/LIN7B/GRIK5/CHRNE/SLC6A4/OPRM1/CSPG5/PCDH17/CHRNA2/HIP1/ABHD17A/EPHB2/FAIM2/ABHD17C/SLC16A3/TENM2/LIN7C/DLG2/CACNA1C/FARP1/GRIA1/KCNMA1/LRFN2/GRM2/RAPSN/GABRB3/PRRT2/CTNNB1/NLGN1/KCND3/DAG1/CNIH2/ERBB4/DDN/KPNA2/GRID1/GRIN2A/KCTD8/GRIN3A/GRM3/GRID2IP	43
CC	GO:0030877	beta-catenin destruction complex	6/1642	11/19869	0.000101324	0.00575861	0.00509289	GSK3B/AXIN1/GSK3A/CACYBP/APC/CTNNB1	6
CC	GO:0097470	ribbon synapse	6/1642	11/19869	0.000101324	0.00575861	0.00509289	DNM1/PACSIN1/CACNB2/ATP2A2/CTBP2/CPLX3	6
CC	GO:0042734	presynaptic membrane	26/1642	148/19869	0.000189057	0.00991823	0.00877164	STX1B/STX4/ATP1A3/GRIK5/DNM1/SLC6A4/OPRM1/PCDH17/DENND1A/HIP1/EPHB2/SCN2A/PTPRD/NTNG1/GRM2/PRRT2/CTNNB1/FOSL1/ERBB4/STX19/NRXN1/GRIN2A/KCTD8/ERC2/GRM3/CPLX3	26
CC	GO:0005912	adherens junction	29/1642	179/19869	0.000350853	0.0170915	0.0151157	VCL/CTNNA2/CDH7/ARVCF/LIN7B/VEGFA/KLHL24/PARD3B/CRB1/APC/ADAM10/ABI2/TMOD3/PKP4/LIMD1/PARD3/LIN7C/TNKS1BP1/CDH22/DLG2/MYO1E/NEXN/CTNNB1/FRMD5/RND1/DAG1/CCDC85B/BAIAP2/EFNA5	29
CC	GO:0150034	distal axon	40/1642	278/19869	0.000405609	0.0184417	0.0163097	PTPRN/RASGRF1/MYO9A/NEO1/SCGN/ATP1A3/RAB3A/GRIK5/GIT1/CBL/TULP1/CPEB4/FXR1/PTBP2/PTK2B/NPY/PACSIN1/KLC1/OLFM1/IGHMBP2/P2RX4/MAP3K12/SLC4A10/TENM2/NTRK2/TAOK2/AUTS2/IGF2BP1/ELAVL4/PRRT2/DSCAM/CALB2/CFL1/PCSK1/TH/UNC5C/PCDH9/ERC2/CPLX3/TWF2	40
CC	GO:0099634	postsynaptic specialization membrane	21/1642	115/19869	0.000442428	0.0188585	0.0166784	SYNDIG1/LIN7B/GRIK5/ABHD17A/ABHD17C/SLC16A3/LIN7C/DLG2/CACNA1C/GRIA1/LRFN2/RAPSN/PRRT2/NLGN1/KCND3/CNIH2/ERBB4/KPNA2/GRID1/GRIN2A/GRIN3A	21
CC	GO:0098839	postsynaptic density membrane	17/1642	89/19869	0.000887536	0.0356059	0.0314897	SYNDIG1/LIN7B/GRIK5/ABHD17A/ABHD17C/SLC16A3/LIN7C/DLG2/CACNA1C/GRIA1/LRFN2/PRRT2/CNIH2/ERBB4/GRID1/GRIN2A/GRIN3A	17
CC	GO:0099240	intrinsic component of synaptic membrane	26/1642	166/19869	0.00115368	0.0437115	0.0386583	ATP1A3/GRIK5/SLC6A4/OPRM1/CSPG5/PCDH17/ABHD17A/PTPRA/EPHB2/SCN2A/SLC16A3/PTPRD/GRIA1/LRFN2/NTNG1/GRM2/PRRT2/NLGN1/KCND3/CNIH2/ERBB4/GRID1/GRIN2A/GRIN3A/GRM3/CPLX3	26
CC	GO:0010494	cytoplasmic stress granule	16/1642	84/19869	0.00128143	0.0459966	0.0406792	CSDE1/RBFOX1/OGFOD1/PABPC4/EIF4G1/PRRC2C/TARDBP/ZNFX1/RC3H1/RPTOR/CELF1/DDX19B/IGF2BP1/ATXN2L/DDX19A/DHX36	16
CC	GO:0034703	cation channel complex	32/1642	222/19869	0.00141916	0.0483935	0.042799	CACNA2D2/PKD1/KCNH2/ABHD12/GRIK5/PDE4D/PTK2B/SCN2A/HCN4/SCN1A/CACNA1C/AKAP6/GRIA1/KCNMA1/CACNA1D/CACNB2/CACNB3/CNGB3/KCND3/CNTNAP2/CNIH2/KCNK4/KCNB2/GRIN2A/LRRC55/PDE4B/KCNQ5/KCNIP4/HTR3D/KCNJ11/ATP2A1/GRIN3A	32
CC	GO:0042383	sarcolemma	22/1642	136/19869	0.00175225	0.0552734	0.0488835	VCL/NOS1/OPRM1/SCN2A/PPP3CA/IGF1R/ACP1/SCN1A/MLIP/CACNA1C/AKAP6/CACNA1D/SGCB/CACNB2/CACNB3/KCND3/DAG1/TRIM72/SGCZ/KCNJ11/LAMA2/ASB3	22
CC	GO:0043204	perikaryon	24/1642	154/19869	0.00187404	0.0552734	0.0488835	PTPRN/ROGDI/GRIK5/RCVRN/OPRM1/KLHL24/HPCA/NPY/PCSK2/OLFM1/PRPH/SLC4A10/PAM/DLG2/CACNA1C/ELAVL4/CNTNAP2/DHX36/PCSK1/TH/DDN/AMIGO1/KCNB2/RTN4RL1	24
CC	GO:0070382	exocytic vesicle	32/1642	226/19869	0.00190288	0.0552734	0.0488835	SYT13/RAB27B/ROGDI/SCAMP1/RPH3A/UNC13D/STX1B/SYNDIG1/STX4/DMXL2/RAB3A/RAB5B/DDC/SYT4/SYPL2/IQSEC1/DOC2A/TMEM163/PTPRN2/GRIA1/DGKI/SLC9B2/BSN/PRRT2/MCTP1/BDNF/STX19/TH/GRIN2A/PDE4B/CLN3/CPLX3	32
CC	GO:0008021	synaptic vesicle	30/1642	208/19869	0.0019451	0.0552734	0.0488835	RAB27B/ROGDI/SCAMP1/RPH3A/STX1B/SYNDIG1/STX4/DMXL2/RAB3A/RAB5B/DDC/SYT4/SYPL2/IQSEC1/DOC2A/TMEM163/PTPRN2/GRIA1/DGKI/SLC9B2/BSN/PRRT2/MCTP1/BDNF/STX19/TH/GRIN2A/PDE4B/CLN3/CPLX3	30
CC	GO:0098982	GABA-ergic synapse	14/1642	72/19869	0.00205263	0.0559957	0.0495224	IGSF9B/C1QBP/CSPG5/PCDH17/NRG1/BSN/NLGN1/KCND3/DAG1/CTBP2/ERBB4/PLCB1/EFNA5/ERC2	14
MF	GO:0140297	DNA-binding transcription factor binding	72/1595	476/18432	2.03263e-06	0.00216882	0.00205831	KDM1A/DHX33/TEAD3/MED24/ISL1/DDX20/TAF11/SPI1/TP53BP1/NUCKS1/GTF2I/MEF2C/GSK3B/NCOA1/PSMC5/CBX5/SETD1A/EP300/PSMA6/KAT8/CRTC1/BUD31/KDM4C/ZNHIT3/GTF2H1/PSMD9/PPARD/KDM3A/MEF2D/NEK6/DNMT3A/FLT3/HOXA7/IKZF4/BBS2/JUND/CCDC62/PPARG/WBP2/DUSP26/MDFIC/HEY2/GATA4/HMGA1/BBS4/NCOR1/NR1I2/TCF7L2/TBX6/TRIP12/ETS2/TAL1/NEUROD1/CGGBP1/PBXIP1/RNF25/UBXN7/YWHAZ/CTNNB1/ZFPM2/CXXC5/BCL2/JMJD1C/CTBP2/ZNF366/ZBTB7A…	72
MF	GO:0061629	RNA polymerase II-specific DNA-binding transcription factor binding	56/1595	350/18432	5.0635e-06	0.00270138	0.00256373	KDM1A/TEAD3/MED24/ISL1/TAF11/SPI1/TP53BP1/GTF2I/MEF2C/GSK3B/NCOA1/SETD1A/EP300/PSMA6/KAT8/BUD31/KDM4C/ZNHIT3/GTF2H1/PPARD/KDM3A/MEF2D/DNMT3A/FLT3/BBS2/JUND/CCDC62/PPARG/WBP2/DUSP26/MDFIC/HEY2/GATA4/HMGA1/BBS4/NCOR1/NR1I2/TCF7L2/TBX6/TRIP12/ETS2/TAL1/NEUROD1/RNF25/UBXN7/CTNNB1/ZFPM2/JMJD1C/CTBP2/ZNF366/ZBTB7A/FAF1/SP1/PAGR1/WWP2/NCOA6	56
MF	GO:0016922	nuclear receptor binding	28/1595	139/18432	1.92105e-05	0.00683254	0.00648439	KDM1A/MED24/ISL1/TAF11/NCOA1/EP300/BUD31/KDM4C/ZNHIT3/GTF2H1/KDM3A/FLT3/JUND/CCDC62/PPARG/WBP2/HMGA1/NCOR1/NR1I2/TCF7L2/TRIP12/CTNNB1/JMJD1C/CTBP2/ZNF366/ZBTB7A/PAGR1/NCOA6	28
MF	GO:0004674	protein serine/threonine kinase activity	61/1595	430/18432	8.30756e-05	0.0221604	0.0210312	MARK4/MAP2K3/WNK1/MAST4/MAPK6/MAP4K4/SPEG/ALPK1/MARK3/MOK/GSK3B/CPNE3/MAST2/MAST3/RPS6KA5/RIOK3/STK24/BCKDK/MAST1/GSK3A/CAMKK2/CCND3/MAPKAPK3/ACVR2B/NEK4/STK16/TNNI3K/AKT3/NEK6/MASTL/PTK2B/CDK2/STK35/MAP2K2/STK33/CSNK1G2/AMHR2/MAP2K5/BMPR1B/MAP3K12/ULK3/MINK1/TAOK2/TNIK/SIK3/STK36/CAMKV/STK32C/ULK4/MAP2K1/ANKK1/KSR2/NIM1K/TSSK6/AATK/PRKAG1/PRKD1/PRKG1/SBK1/MTOR/MAP3K3	61
MF	GO:0004713	protein tyrosine kinase activity	26/1595	138/18432	0.000121335	0.0258929	0.0245735	MAP2K3/EPHA3/PKM/TYRO3/RPS6KA5/CSK/CAMKK2/STK16/PTK2B/FLT3/MAP2K2/EPHB2/BLK/MAP2K5/IGF1R/SCYL1/NTRK2/CRIM1/EPHB1/KIT/FGFR4/MST1R/MAP2K1/PEAK1/ERBB4/AATK	26
MF	GO:0045296	cadherin binding	49/1595	333/18432	0.000166613	0.0296293	0.0281196	VCL/SLC9A3R2/CTNNA2/PKM/CDH7/COBLL1/GOLGA3/ARVCF/RANBP1/MICALL1/RANGAP1/STK24/OLFM4/ZC3HAV1/PFN1/CBL/RTN4/PPL/MACF1/CDH15/P2RX4/UBAP2/OLA1/TMOD3/DIAPH3/CDH13/SH3GL1/SCYL1/PKP4/TNKS1BP1/CDH22/ALDOA/CAST/NCK1/YWHAZ/YWHAB/GOLGA2/EEF2/CTNNB1/ATXN2L/FASN/CKAP5/ARHGAP1/BAIAP2/PTPN11/PDXDC1/SND1/RPS26/TWF2	49
MF	GO:0106310	protein serine kinase activity	52/1595	363/18432	0.000211321	0.0322114	0.03057	MARK4/MAP2K3/WNK1/MAST4/MAPK6/MAP4K4/SPEG/ALPK1/MARK3/MOK/GSK3B/MAST2/MAST3/RPS6KA5/RIOK3/STK24/MAST1/GSK3A/CAMKK2/MAPKAPK3/NEK4/STK16/TNNI3K/AKT3/NEK6/MASTL/CDK2/STK35/MAP2K2/STK33/CSNK1G2/MAP2K5/MAP3K12/ULK3/MINK1/TAOK2/TNIK/SIK3/STK36/STK32C/ULK4/MAP2K1/ANKK1/KSR2/NIM1K/TSSK6/AATK/PRKD1/PRKG1/SBK1/MTOR/MAP3K3	52
MF	GO:0008066	glutamate receptor activity	9/1595	27/18432	0.000295779	0.0394495	0.0374393	GRIK5/PTK2B/GRM4/GRIA1/GRM2/GRID1/GRIN2A/GRIN3A/GRM3	9
MF	GO:0097110	scaffold protein binding	15/1595	66/18432	0.000417143	0.0418125	0.039682	KCNH2/NOS1/TREM2/UBTF/PDE4D/CRIPT/MAP2K2/LRP4/GRM2/NOS3/MAP2K1/NLGN1/ADCY5/BAIAP2/GRM3	15
MF	GO:0032454	histone H3-methyl-lysine-9 demethylase activity	6/1595	13/18432	0.000418471	0.0418125	0.039682	KDM1A/KDM4C/KDM3A/KDM3B/JMJD1C/PHF2	6
MF	GO:0032451	demethylase activity	11/1595	40/18432	0.000431057	0.0418125	0.039682	KDM1A/FBXL19/KDM4C/KDM3A/KDM3B/CYP1A1/CYP1A2/FTO/ALKBH3/JMJD1C/PHF2	11
MF	GO:0043021	ribonucleoprotein complex binding	27/1595	159/18432	0.000524989	0.0466803	0.0443017	DHX33/SMG6/DERL2/ITCH/CBX5/ERI1/C1QBP/CCDC47/CPSF6/CPEB4/ETF1/MTIF3/UNK/PRMT7/IGHMBP2/TACO1/OLA1/WDR12/SRP19/EIF5A2/ABCE1/EEF2/SMIM4/CD2BP2/CKAP5/SND1/MTOR	27
MF	GO:0003713	transcription coactivator activity	41/1595	281/18432	0.000649342	0.0500054	0.0474574	KDM1A/MPND/MED24/MTA3/TAF11/NUCKS1/NCOA1/ATXN7L3/FUS/TCF20/EP300/TOX3/KAT8/BUD31/CAMTA2/SMARCD2/PSMD9/MED23/TRIM38/ZMIZ2/MED20/CCDC62/WBP2/HMGA1/RERE/ABT1/PPRC1/SSBP3/MED27/PBXIP1/KMT2D/CTNNB1/ZFPM2/TRIM8/SMARCC1/CTBP2/NUPR1/SUPT3H/MAML3/PHF2/NCOA6	41
MF	GO:0019207	kinase regulator activity	37/1595	246/18432	0.000656115	0.0500054	0.0474574	WNK1/ERBB3/CCNT2/TREM2/ANKRD54/SLA2/CCNE1/PIK3R2/ELP4/CCND1/MADD/CCND3/HBEGF/CISH/PIK3R3/MAP2K2/CCNH/APC/BMPR1B/MAP3K12/RPTOR/TAOK2/NRG1/NCK1/CCNL1/SPDYA/YWHAB/GPRC5B/MAP2K1/SOCS5/ERBB4/PRKAG1/EFNA5/FAF1/SPRY4/INCA1/STRADA	37
