# Supplementary material for: Disentangling the genetic overlap between ischemic stroke and obesity
Source: Diabetol Metab Syndr. 2024 Dec 30;16:314. doi: 10.1186/s13098-024-01555-x (PMC11684051; doi:10.1186/s13098-024-01555-x)
Supplement: Supplementary file 6 — Additional file 6. [file 13098_2024_1555_MOESM6_ESM.xlsx]

## Sheet: Sheet1
Ischemic stroke									Small vessel stroke
ID	Description	GeneRatio	BgRatio	pvalue	p.adjust	qvalue	geneID	Count	ID	Description	GeneRatio	BgRatio	pvalue	p.adjust	qvalue	geneID	Count
hsa05213	Endometrial cancer	19/760	58/8586	2.70266e-07	8.81066e-05	6.05964e-05	572/578/1496/2932/8312/5296/595/10000/8503/2309/51426/5605/10912/1643/324/6934/1499/5604/4893	19	hsa04658	Th1 and Th2 cell differentiation	17/376	92/8586	3.86267e-07	0.00012206	9.71765e-05	4775/30009/3560/5595/3558/7535/6772/6776/4772/3559/6775/3460/3716/6778/915/6777/919	17
hsa04072	Phospholipase D signaling pathway	32/760	148/8586	1.43784e-06	0.000188861	0.000129891	9846/1608/387/5332/7249/5296/1759/10000/8503/2185/5737/2914/5605/109/53358/8525/3815/9162/22808/115/2912/8681/5604/111/112/5781/2147/23236/2475/2913/4893/100137049	32	hsa04659	Th17 cell differentiation	18/376	108/8586	8.70812e-07	0.000132028	0.000105112	4775/30009/3560/5595/3558/7535/6772/6776/4772/3559/59067/3460/3716/6778/915/6774/6777/919	18
hsa05017	Spinocerebellar ataxia	31/760	143/8586	1.9769e-06	0.000188861	0.000129891	6095/5289/5705/3710/5706/5687/5332/5296/5709/55626/5715/10000/8503/5695/5686/29982/2890/5702/11273/3752/1600/488/5708/9776/23236/2903/6667/5649/487/116443/2475	31	hsa05235	PD-L1 expression and PD-1 checkpoint pathway in cancer	16/376	89/8586	1.25343e-06	0.000132028	0.000105112	4775/5595/7535/6772/10000/148022/4772/3460/3716/915/6774/10125/54106/940/5781/919	16
hsa04915	Estrogen signaling pathway	30/760	137/8586	2.31731e-06	0.000188861	0.000129891	3883/2773/8648/3881/2289/3710/5332/5296/8688/4988/1839/5443/10000/8503/8689/5605/109/53358/90993/115/4846/5604/163688/8687/596/111/112/23236/6667/4893	30	hsa04660	T cell receptor signaling pathway	17/376	121/8586	1.88713e-05	0.00149084	0.00118691	387/4775/5523/5595/3558/3702/7535/10000/4772/10451/1493/29851/915/10125/940/5781/919	17
hsa04024	cAMP signaling pathway	41/760	225/8586	5.51406e-06	0.000359517	0.000247262	572/2696/2773/387/2033/478/5296/5143/5144/5443/5906/10000/8503/4852/5605/5879/109/3973/10021/775/2890/776/90993/2695/115/5604/163688/54714/111/112/488/627/3355/3352/338442/2903/5142/487/27198/116443/5500	41	hsa05161	Hepatitis B	20/376	162/8586	2.49566e-05	0.00157726	0.00125571	572/4775/7042/5595/6772/10000/1959/1017/3661/6776/148022/4772/6775/90993/3716/7098/6778/6774/6777/3665	20
hsa05210	Colorectal cancer	21/760	86/8586	1.31602e-05	0.000715037	0.000491776	572/578/387/2932/8312/5296/595/10000/8503/51426/5605/10912/1643/324/5879/6934/1499/5604/596/2475/4893	21	hsa04010	MAPK signaling pathway	29/376	301/8586	5.1082e-05	0.00269032	0.00214186	2065/4775/2260/4208/779/8550/7042/8911/5595/26291/10000/9048/6237/5880/3727/4772/9344/775/8986/783/5598/3643/10125/7423/627/2066/4137/4914/1616	29
hsa04014	Ras signaling pathway	41/760	236/8586	1.83313e-05	0.000853717	0.000587154	572/9846/5923/387/11186/2782/8315/5296/5869/7422/5906/10000/8503/2322/5605/2792/5879/3480/5921/4915/53358/5922/3815/2114/22808/2264/9965/8681/5604/163688/283455/7423/627/5781/2903/1946/8398/4893/27040/5863/100137049	41	hsa05162	Measles	17/376	138/8586	0.000103762	0.00365746	0.00291184	572/578/3560/3558/6772/10000/1017/3661/6776/3559/3716/915/6774/54106/6777/940/3665	17
hsa04921	Oxytocin signaling pathway	30/760	154/8586	2.69907e-05	0.00109987	0.000756449	9254/2773/387/4208/3710/5332/595/10645/5605/5607/109/5530/775/776/115/4846/783/784/1938/8681/5604/163688/111/112/5571/23236/3768/4893/5500/100137049	30	hsa05166	Human T-cell leukemia virus 1 infection	23/376	222/8586	0.000104038	0.00365746	0.00291184	8379/6688/4775/7042/3560/958/5595/2648/3558/10000/991/1958/1959/1017/6776/4772/3559/90993/115650/3716/915/6777/51434	23
hsa04722	Neurotrophin signaling pathway	25/760	119/8586	3.37859e-05	0.00111077	0.000763947	572/387/2932/9252/5296/10019/5906/10000/8503/2309/5605/6272/5879/5607/4915/53358/5604/163688/596/627/25970/5781/4215/4893/398	25	hsa05321	Inflammatory bowel disease	11/376	65/8586	0.000104168	0.00365746	0.00291184	30009/7042/3558/6772/4772/6775/59067/3460/6778/64127/6774	11
hsa04015	Rap1 signaling pathway	37/760	210/8586	3.40728e-05	0.00111077	0.000763947	3683/5606/2773/387/5332/5296/5216/7422/5906/10000/8503/5605/5879/109/3480/8631/56288/3815/22808/2264/115/9965/1499/5604/163688/3684/136/111/7423/112/23236/2903/5587/1946/9863/4893/27040	37	hsa04015	Rap1 signaling pathway	21/376	210/8586	0.000337459	0.0102013	0.00812162	9170/387/2260/260425/5595/50855/26291/23683/10000/6237/5880/10451/5330/1813/5331/3643/7423/2903/5587/1500/3690	21
hsa04919	Thyroid hormone signaling pathway	25/760	121/8586	4.53362e-05	0.0013436	0.000924077	572/9862/2932/8648/2033/5332/7249/478/5296/595/84812/10000/8503/5605/2626/9611/9442/1499/5604/10231/488/23236/487/2475/4893	25	hsa04022	cGMP-PKG signaling pathway	18/376	167/8586	0.000359965	0.0102013	0.00812162	572/387/4775/4208/779/3710/5595/10000/4772/5330/23533/5331/775/90993/3643/488/5592/5501	18
hsa04360	Axon guidance	33/760	182/8586	4.99402e-05	0.00135671	0.000933094	6405/2042/2773/4756/387/2932/5296/8503/2048/5879/80031/8482/658/5530/85464/10500/9353/5921/56288/2047/56896/4690/22854/6091/27289/1072/5781/8633/6586/1946/6092/9901/4893	33	hsa04933	AGE-RAGE signaling pathway in diabetic complications	13/376	100/8586	0.000394875	0.0102013	0.00812162	7042/5595/6772/10000/1958/6776/4772/5330/5331/5580/6774/7423/6777	13
hsa04935	Growth hormone synthesis, secretion and action	24/760	120/8586	0.000109998	0.00275841	0.00189713	5606/2773/2932/3710/2033/5332/5296/10000/8503/5605/2689/109/53358/775/776/90993/115/5604/111/112/23236/2475/1443/4893	24	hsa04929	GnRH secretion	10/376	64/8586	0.000419673	0.0102013	0.00812162	779/3710/8911/5595/10000/5330/5331/775/348980/2550	10
hsa04928	Parathyroid hormone synthesis, secretion and action	22/760	106/8586	0.000119293	0.00277783	0.00191049	2773/387/4208/3710/5332/5143/1839/5144/4209/3727/109/4325/90993/115/4041/5604/596/111/112/23236/5142/6667	22	hsa04024	cAMP signaling pathway	21/376	225/8586	0.00084398	0.0190498	0.0151663	572/5141/387/779/5595/10846/10000/1394/6237/5880/4772/10451/1813/775/90993/7253/488/627/2903/5501/2550	21
hsa04022	cGMP-PKG signaling pathway	30/760	167/8586	0.000129355	0.00281132	0.00193352	572/2773/387/2969/4208/3710/5332/478/4209/10000/5605/1910/2626/109/5530/775/3778/776/90993/115/4846/5604/163688/111/112/488/23236/5592/487/5500	30	hsa04630	JAK-STAT signaling pathway	17/376	166/8586	0.000936247	0.0197236	0.0157027	3560/3558/6772/10000/4352/6776/3559/6775/59067/3460/3716/6778/6774/3575/6777/5771/5781	17
hsa04724	Glutamatergic synapse	23/760	115/8586	0.000152031	0.00309762	0.00213043	2773/2782/3710/5332/2901/2914/2792/27165/109/5530/775/2890/776/115/2912/8681/111/112/23236/2903/116443/2913/100137049	23	hsa04070	Phosphatidylinositol signaling system	12/376	97/8586	0.00102697	0.0202826	0.0161477	5286/51447/3710/8897/5330/8525/5331/9162/117283/9677/9807/3633	12
hsa05221	Acute myeloid leukemia	16/760	67/8586	0.000183913	0.00339611	0.00233571	572/6688/5296/595/5467/10000/8503/2322/5605/1848/6934/3815/5604/3684/2475/4893	16	hsa05203	Viral carcinogenesis	19/376	204/8586	0.00151007	0.0271785	0.0216378	572/8379/578/387/5595/2648/991/1959/1017/3661/6776/90993/9114/3716/6774/6777/1237/3665/27044	19
hsa05224	Breast cancer	27/760	147/8586	0.00018995	0.00339611	0.00233571	578/2932/8648/8312/5296/595/10000/8503/51426/5605/10912/1643/324/23493/3480/53358/6934/3815/4041/9965/10023/1499/5604/23401/6667/2475/4893	27	hsa04014	Ras signaling pathway	21/376	236/8586	0.00154815	0.0271785	0.0216378	572/387/2260/8315/5595/26291/5878/5869/7535/10000/6237/5880/3643/10125/7423/627/5781/2903/8831/4914/5863	21
hsa04728	Dopaminergic synapse	25/760	132/8586	0.000197933	0.00339611	0.00233571	2773/5523/5527/2782/2932/55012/1312/3710/5332/2931/10000/2792/1644/5530/6323/775/2890/776/90993/163688/111/7054/23236/2903/5500	25	hsa00630	Glyoxylate and dicarboxylate metabolism	6/376	30/8586	0.00164515	0.0273615	0.0217835	50/5096/275/132158/81888/6472	6
hsa05010	Alzheimer disease	55/760	384/8586	0.00020854	0.0033992	0.00233784	572/637/5289/2932/50507/5705/4842/3710/5706/5687/5332/8312/5296/5709/55626/5715/57142/10000/6390/8503/3831/5605/7277/348/324/5695/102/5530/64116/5686/29982/775/776/4041/10023/91252/5702/84790/1499/5604/163688/488/5708/9776/9377/23401/25825/23236/2903/51079/341947/487/2475/4893/4722	55	hsa04062	Chemokine signaling pathway	18/376	192/8586	0.0018527	0.0280303	0.0223159	572/387/5595/1235/3702/6772/10000/5880/10451/5330/23533/5331/9844/5580/1524/6774/6777/1237	18
hsa05022	Pathways of neurodegeneration - multiple diseases	65/760	476/8586	0.000230051	0.00343943	0.00236551	572/637/578/5606/5289/2932/50507/5705/4842/2521/3710/5706/5687/5332/84557/8312/5709/55626/5715/55081/6390/23435/3831/10131/5605/7277/3092/10452/324/5630/5879/5695/5530/5686/29982/775/2890/776/4041/7802/10023/5702/84790/1499/11273/5604/163688/596/488/5708/9776/627/9377/23401/7318/23236/2903/51079/341947/487/196385/2475/4893/4722/2876	65	hsa04625	C-type lectin receptor signaling pathway	12/376	104/8586	0.00189218	0.0280303	0.0223159	387/4775/3710/5595/3558/6772/10000/1959/6237/4772/5580/5781	12
hsa05226	Gastric cancer	27/760	149/8586	0.000239165	0.00343943	0.00236551	578/1496/5915/2932/8312/898/5296/595/10000/8503/51426/1017/5605/10912/1643/324/53358/6934/4041/9965/10023/1499/5604/596/23401/2475/4893	27	hsa04927	Cortisol synthesis and secretion	9/376	65/8586	0.00195658	0.0280303	0.0223159	779/3710/8911/8622/5330/1586/5331/775/90993	9
hsa05216	Thyroid cancer	11/760	37/8586	0.000242659	0.00343943	0.00236551	578/595/51426/5605/10912/5468/1643/6934/1499/5604/4893	11	hsa04072	Phospholipase D signaling pathway	15/376	148/8586	0.00204018	0.0280303	0.0223159	9170/387/5595/10000/6237/5330/23533/8525/5331/9162/2915/3643/5781/2147/2913	15
hsa05220	Chronic myeloid leukemia	17/760	76/8586	0.000272757	0.00370494	0.00254812	572/578/9846/5296/595/867/10000/8503/51426/5605/10912/1643/53358/5604/1488/5781/4893	17	hsa04935	Growth hormone synthesis, secretion and action	13/376	120/8586	0.00220956	0.0281552	0.0224154	779/3710/5595/6772/10000/6776/5330/5331/775/90993/6774/6777/6753	13
hsa04917	Prolactin signaling pathway	16/760	70/8586	0.000315562	0.00411493	0.00283009	2932/5296/595/1154/10000/8503/2309/5605/3973/53358/1586/6514/5604/9655/7054/4893	16	hsa04928	Parathyroid hormone synthesis, secretion and action	12/376	106/8586	0.00222747	0.0281552	0.0224154	5141/387/2260/4208/3710/5595/1958/3727/5330/5331/4325/90993	12
hsa04926	Relaxin signaling pathway	24/760	129/8586	0.000348379	0.00436813	0.00300424	2773/2782/1286/4842/5332/5296/7422/10000/8503/5605/2792/1910/109/53358/90993/115/4846/5604/339403/111/7423/112/23236/4893	24	hsa05135	Yersinia infection	14/376	137/8586	0.00263524	0.0320283	0.0254989	387/4775/5595/3558/10094/7535/10000/3661/148022/5880/4772/10451/9815/9844	14
hsa04912	GnRH signaling pathway	19/760	93/8586	0.000420965	0.00485075	0.00333616	5606/3710/5332/1839/2185/5605/109/775/776/115/8681/5604/163688/111/112/23236/4215/4893/100137049	19	hsa04934	Cushing syndrome	15/376	155/8586	0.00320017	0.0374538	0.0298183	6932/779/3710/8911/5595/7473/8622/4297/1394/1017/5330/1586/5331/775/90993	15
hsa04911	Insulin secretion	18/760	86/8586	0.000435181	0.00485075	0.00333616	3710/5332/478/5864/109/3782/775/3778/776/90993/2695/115/6514/111/112/23236/885/3767	18	hsa04725	Cholinergic synapse	12/376	113/8586	0.0038033	0.0429229	0.0341725	1136/779/3710/5595/10000/1143/5330/23533/5331/775/90993/1132	12
hsa05223	Non-small cell lung cancer	16/760	72/8586	0.000442925	0.00485075	0.00333616	572/578/11186/5915/5296/595/10000/8503/2309/51426/5605/10912/1643/5604/2272/4893	16	hsa05210	Colorectal cancer	10/376	86/8586	0.00418065	0.0455547	0.0362677	572/578/387/4292/6932/7042/5595/10000/5880/1630	10
hsa04371	Apelin signaling pathway	25/760	139/8586	0.000451868	0.00485075	0.00333616	2773/5289/2782/4208/4842/3710/5332/84557/595/4209/10000/5605/2792/109/22808/115/4846/5604/163688/111/112/5571/23236/2475/4893	25
hsa04934	Cushing syndrome	27/760	155/8586	0.000461268	0.00485075	0.00333616	2773/2932/3710/5332/8312/898/595/5443/5906/1017/5605/324/109/6934/1586/775/776/90993/115/8085/1499/5604/3777/111/112/23236/6667	27
hsa04370	VEGF signaling pathway	14/760	59/8586	0.000492259	0.00501489	0.00344905	572/5296/7422/7867/10000/8503/5605/5879/5530/4846/8681/5604/4893/100137049	14
hsa04211	Longevity regulating pathway	18/760	89/8586	0.000671725	0.00663583	0.00456388	7249/5296/10645/10000/8503/2309/5468/109/3480/57521/90993/115/111/112/9776/5571/2475/4893	18
hsa05215	Prostate cancer	19/760	97/8586	0.000729699	0.00699652	0.00481194	572/2932/2033/898/5296/595/10000/8503/1017/5605/3480/6934/90993/1499/5604/596/2475/4893/2119	19
hsa05225	Hepatocellular carcinoma	28/760	168/8586	0.000757343	0.00705411	0.00485155	572/578/2932/8312/5296/6603/595/10000/8503/51426/5605/10912/1643/324/3480/53358/6934/4041/55193/10023/1499/5604/6599/1728/23401/2475/8110/4893	28
hsa04725	Cholinergic synapse	21/760	113/8586	0.000811702	0.00718167	0.00493928	2773/2782/3710/5332/5296/10000/8503/2792/109/775/776/90993/115/5604/596/111/112/23236/3768/56479/4893	21
hsa01522	Endocrine resistance	19/760	98/8586	0.000832033	0.00718167	0.00493928	572/5296/595/1839/10000/8503/5605/109/3480/9611/53358/115/5604/596/111/112/6667/2475/4893	19
hsa04152	AMPK signaling pathway	22/760	121/8586	0.000837128	0.00718167	0.00493928	5523/5527/55012/7249/5296/595/10645/3156/3953/10000/8503/2309/31/5468/3480/57521/90993/1938/2194/5571/2475/92335	22
hsa05014	Amyotrophic lateral sclerosis	50/760	364/8586	0.00105576	0.0086668	0.0059607	572/637/23279/5606/5289/5705/4842/2521/3710/5706/5687/84557/5709/5216/4927/55626/5715/6390/23435/3831/7277/10452/23225/100101267/5630/3178/5879/5695/5530/5686/29982/2890/3084/56893/7802/5702/84790/11273/596/5708/9776/2066/9377/2903/51079/341947/196385/2475/4722/2876	50
hsa04010	MAPK signaling pathway	43/760	301/8586	0.00106341	0.0086668	0.0059607	9254/5606/5923/2065/9448/4208/9252/7422/7867/5906/10000/2322/5605/10912/3727/5879/5607/5530/1848/7786/3480/5778/5921/4915/9344/775/5922/776/3815/22808/2264/9965/783/784/8681/5604/7423/627/2066/1946/4215/4893/100137049	43
hsa04916	Melanogenesis	19/760	101/8586	0.00121614	0.00963296	0.00662518	2773/2932/2033/5332/5443/5605/1910/109/6934/3815/90993/115/1499/5604/163688/111/112/23236/4893	19
hsa04140	Autophagy - animal	27/760	165/8586	0.00124106	0.00963296	0.00662518	572/58528/5289/58476/84557/7249/5296/55626/10645/10000/8503/5605/10241/65082/3480/57521/29982/22808/55823/5604/596/9776/4077/2475/79065/4893/64601	27
hsa01521	EGFR tyrosine kinase inhibitor resistance	16/760	79/8586	0.00129225	0.00979709	0.00673807	572/2065/2932/5296/7422/10000/8503/2309/5605/3480/53358/3084/5604/596/2475/4893	16
hsa04927	Cortisol synthesis and secretion	14/760	65/8586	0.00137183	0.010164	0.00699045	3710/5332/5443/109/1586/775/776/90993/115/3777/111/112/23236/6667	14
hsa04720	Long-term potentiation	14/760	67/8586	0.00186505	0.0129153	0.00888265	3710/2033/5332/5906/5605/5530/775/2890/5604/163688/23236/2903/4893/5500	14
hsa04070	Phosphatidylinositol signaling system	18/760	97/8586	0.00190048	0.0129153	0.00888265	55300/1608/5289/3710/5332/10423/5296/8821/84812/8503/23262/8525/9162/117283/9677/163688/9807/23236	18
hsa04713	Circadian entrainment	18/760	97/8586	0.00190048	0.0129153	0.00888265	2773/2782/4842/3710/9252/5332/2792/109/775/2890/776/115/163688/111/112/23236/2903/5592	18
hsa04730	Long-term depression	13/760	60/8586	0.00190164	0.0129153	0.00888265	2773/4842/3710/5332/5605/3480/2890/8681/5604/23236/5592/4893/100137049	13
hsa05214	Glioma	15/760	75/8586	0.00206504	0.0137389	0.00944907	578/5296/595/10000/8503/51426/5605/10912/1643/3480/53358/5604/163688/2475/4893	15
hsa04213	Longevity regulating pathway - multiple species	13/760	61/8586	0.00222554	0.0145105	0.00997979	5296/10000/8503/2309/109/3480/57521/115/111/112/5571/2475/4893	13
hsa04151	PI3K-Akt signaling pathway	48/760	359/8586	0.00232877	0.0148859	0.0102379	572/3371/2065/5523/5527/2782/1286/2932/55012/7249/898/5296/1440/595/896/7422/10000/8503/2309/2322/1017/5605/2792/5879/2689/3480/57521/4915/3815/90993/2264/9965/4846/7534/7529/5604/596/7423/627/930/2066/1946/9863/5649/3908/2475/1443/4893	48
hsa04114	Oocyte meiosis	22/760	131/8586	0.00243006	0.0152346	0.0104778	8379/29945/5527/3710/898/80315/1017/109/5530/3480/995/115/245711/10393/7534/8945/7529/5604/163688/111/112/5500	22
hsa04611	Platelet activation	21/760	124/8586	0.00271834	0.0167204	0.0114996	2773/387/3710/5332/5296/5906/10000/8503/109/83706/115/4846/8681/111/112/2147/23236/2811/5592/5500/100137049	21
hsa04012	ErbB signaling pathway	16/760	85/8586	0.00285893	0.0170332	0.0117148	572/2065/2932/5296/867/1839/10000/8503/5605/53358/3084/4690/5604/2066/2475/4893	16
hsa05230	Central carbon metabolism in cancer	14/760	70/8586	0.0028737	0.0170332	0.0117148	5315/5296/10000/8503/2322/5605/27165/9123/3815/6514/5604/92483/2475/4893	14
hsa04972	Pancreatic secretion	18/760	102/8586	0.00337307	0.0196361	0.013505	5646/5874/387/3710/5332/478/5906/5879/109/3778/115/111/112/488/23236/885/487/51032	18
hsa04929	GnRH secretion	13/760	64/8586	0.00347872	0.0198959	0.0136836	3710/5332/5296/10000/8503/5605/3782/775/776/5604/23236/3767/4893	13
hsa05218	Melanoma	14/760	72/8586	0.00376708	0.0211736	0.0145624	572/578/5296/595/10000/8503/51426/5605/10912/1643/3480/9965/5604/4893	14
hsa04910	Insulin signaling pathway	22/760	137/8586	0.00427788	0.0235582	0.0162024	572/2932/5834/7249/5296/867/10000/8503/23433/5605/31/57521/53358/5506/5604/2194/163688/79660/5571/2475/4893/5500	22
hsa04261	Adrenergic signaling in cardiomyocytes	24/760	154/8586	0.00433586	0.0235582	0.0162024	9254/2773/5523/5527/55012/9252/5332/478/10000/109/775/776/90993/115/783/784/163688/596/111/112/488/23236/487/5500	24
hsa03015	mRNA surveillance pathway	17/760	97/8586	0.00464713	0.0248355	0.0170809	23293/5523/5527/2521/8761/55012/11052/2107/23435/8189/124540/11269/10898/80335/11051/55308/5500	17
hsa05163	Human cytomegalovirus infection	32/760	225/8586	0.0047513	0.0249826	0.0171821	637/578/2773/387/2782/2932/3710/5332/7249/5296/595/7422/10000/8503/2185/5605/2792/5879/109/5530/90993/115/2923/1499/5604/163688/111/112/23236/6667/2475/4893	32
hsa04218	Cellular senescence	24/760	156/8586	0.00511976	0.0259452	0.0178442	5606/3710/7249/898/5296/595/896/10000/8503/2309/1017/5605/10912/2626/5530/144715/776/22808/8945/5604/163688/2475/4893/5500	24
hsa04750	Inflammatory mediator regulation of TRP channels	17/760	98/8586	0.00517313	0.0259452	0.0178442	5606/55515/3710/5332/5296/40/8503/109/115/8681/163688/111/112/23236/8398/5500/100137049	17
hsa05231	Choline metabolism in cancer	17/760	98/8586	0.00517313	0.0259452	0.0178442	1608/7249/5296/10000/8503/5605/5879/6581/8525/9162/5130/8681/5604/6667/2475/4893/100137049	17
hsa04310	Wnt signaling pathway	26/760	174/8586	0.0054365	0.026853	0.0184685	387/2932/2033/5332/8312/595/5467/896/27101/27130/324/5879/5530/6934/4041/59343/10023/8945/1499/4163/1488/8061/23401/23236/7088/55366	26
hsa04726	Serotonergic synapse	19/760	115/8586	0.00558634	0.0271813	0.0186943	2773/2782/3710/5332/6532/2792/1644/775/776/2562/8681/5604/111/3355/3352/23236/200909/4893/100137049	19
hsa03050	Proteasome	10/760	46/8586	0.0060111	0.028807	0.0198123	23198/5705/5706/5687/5709/5715/5695/5686/5702/5708	10
hsa04950	Maturity onset diabetes of the young	7/760	26/8586	0.00609718	0.028807	0.0198123	5080/4821/4760/6514/3174/3175/3171	7
hsa05222	Small cell lung cancer	16/760	92/8586	0.00640448	0.0298266	0.0205136	578/5915/1286/898/5296/595/10000/8503/51426/1017/10912/7187/1643/596/2272/3908	16
hsa05100	Bacterial invasion of epithelial cells	14/760	77/8586	0.00701405	0.0322054	0.0221496	7414/1496/387/5296/1759/867/10094/26084/8503/10095/5879/53358/1499/10552	14
hsa04550	Signaling pathways regulating pluripotency of stem cells	22/760	143/8586	0.00717168	0.0324718	0.0223329	5080/3670/2932/8312/5296/3198/93/10000/8503/3211/5605/324/658/3480/463/2264/56916/1499/5604/3175/84333/4893	22
hsa04914	Progesterone-mediated oocyte maturation	17/760	102/8586	0.00778437	0.0347631	0.0239087	8379/29945/2773/5296/80315/10000/8503/1017/109/3480/995/115/245711/10393/5604/111/112	17
hsa04020	Calcium signaling pathway	34/760	253/8586	0.00885405	0.0390057	0.0268266	2065/4842/3710/5332/7422/84812/2185/5737/3270/5025/1910/109/3973/5530/4915/775/5137/776/2264/115/9965/4486/4846/163688/136/7423/4485/488/93129/2066/23236/2903/487/116443	34
hsa05030	Cocaine addiction	10/760	49/8586	0.00952477	0.041401	0.0284741	2773/1644/90993/2912/111/627/7054/2903/116443/2913	10
hsa04540	Gap junction	15/760	88/8586	0.00980186	0.0420448	0.0289168	2773/3710/5332/5605/7277/5607/109/115/84790/5604/111/112/23236/5592/4893	15
hsa04810	Regulation of actin cytoskeleton	31/760	229/8586	0.0109318	0.0462828	0.0318315	3683/7414/387/8874/5296/28964/5216/10094/10000/8503/5605/10095/1729/324/5879/10152/81624/3687/85464/22808/2264/9965/5604/3684/1072/10458/2147/4893/5500/10552/55845	31
hsa04923	Regulation of lipolysis in adipocytes	11/760	58/8586	0.0116942	0.048352	0.0332547	2773/5296/10000/8503/4852/109/115/111/112/57104/5592	11
hsa04925	Aldosterone synthesis and secretion	16/760	98/8586	0.0117172	0.048352	0.0332547	3710/5332/478/5443/109/775/776/90993/115/221955/163688/3777/111/112/23236/5587	16
