# Supplementary material for: Disentangling the genetic overlap between ischemic stroke and obesity
Source: Diabetol Metab Syndr. 2024 Dec 30;16:314. doi: 10.1186/s13098-024-01555-x (PMC11684051; doi:10.1186/s13098-024-01555-x)
Supplement: Supplementary file 7 — Additional file 7. [file 13098_2024_1555_MOESM7_ESM.xlsx]

## Sheet: Sheet1
No.Loci	CHR	START	STOP	PHE1	H1	P1	PHE2	H2	P2	rho	rho.lower	rho.upper	r2	r2.lower	r2.upper	P
2472	22	27192924	27952441	SVS	0.00168434	3.47013e-09	BMI	0.000335912	2.03316e-16	0.627179	0.38248	0.91163	0.393353	0.14629	0.83107	4.36934e-06
2245	18	6756497	7862479	SVS	0.000716839	0.000978896	BMI	0.000283143	5.40726e-15	0.826369	0.48733	1	0.682886	0.23749	1	1.45452e-05
2136	16	54866096	55907389	SVS	0.000600796	0.0032197	BMI	0.000178596	2.24497e-08	0.883809	0.47253	1	0.781118	0.22328	1	0.000135037
2138	16	57119890	58508978	SVS	0.00133971	2.39176e-05	BMI	0.000149126	5.025e-06	0.787897	0.40899	1	0.620782	0.16728	1	0.000149146
1038	6	107309328	109043244	SVS	0.00064107	0.00184036	BMI	0.00042279	7.65246e-29	-0.639334	-1	-0.31884	0.408748	0.10166	1	0.000324067
1422	9	76197745	77862308	SVS	0.000469176	0.00500643	BMI	0.000152431	2.64281e-07	0.888204	0.44979	1	0.788907	0.20231	1	0.000331285
2352	19	45893308	46765060	SVS	0.00103477	3.44302e-05	BMI	0.000575943	2.68502e-55	-0.522376	-0.8599	-0.25896	0.272877	0.06706	0.73942	0.000377322
912	5	162386028	163781268	SVS	0.000370809	0.0254017	BMI	0.000189073	1.70345e-09	0.929055	0.43877	1	0.863143	0.19252	1	0.000477195
440	3	19030989	20754842	SVS	0.00131068	1.45702e-05	BMI	0.000340635	4.91251e-23	0.537642	0.25794	0.88725	0.289059	0.06653	0.78721	0.000545868
1373	9	1874962	2441120	SVS	0.000443208	0.00571004	BMI	9.34314e-05	0.00111565	-1	-1	-0.44755	1	0.2003	1	0.000644315
765	4	182065647	182946258	SVS	0.000935262	9.89843e-06	BMI	0.000203782	3.35663e-09	0.617856	0.29087	1	0.381746	0.0846	1	0.000648559
1939	13	100470869	101573736	SVS	0.000850145	0.000844584	BMI	0.000181798	5.99865e-10	0.704776	0.32034	1	0.496709	0.10262	1	0.000897518
2257	18	22746154	24088163	SVS	0.000639028	0.00787172	BMI	0.000212196	1.69922e-11	0.757066	0.33625	1	0.573148	0.11307	1	0.000931704
1619	11	7191231	7915071	SVS	0.000486949	0.0142267	BMI	0.000125958	8.3147e-06	-0.918285	-1	-0.41926	0.843248	0.17578	1	0.00126925
2115	16	11022543	11916631	SVS	0.000258993	0.0415319	BMI	0.000127801	4.32496e-06	-1	-1	-0.42522	1	0.18081	1	0.001344
834	5	68006994	71468651	SVS	0.000535615	0.0161524	BMI	8.93199e-05	0.000439426	1	0.44865	1	1	0.20173	1	0.00143126
2386	20	15962577	16661516	SVS	0.000198315	0.0329611	BMI	0.000186036	9.79204e-10	0.86555	0.36882	1	0.749176	0.13603	1	0.00147448
2212	17	49909299	51110385	SVS	0.000329376	0.0133388	BMI	0.000133029	3.41696e-08	0.862334	0.39204	1	0.743621	0.15399	1	0.00149916
2477	22	32662294	33501725	SVS	0.000558293	0.00610886	BMI	0.000184672	4.86621e-09	0.74908	0.32174	1	0.561122	0.10351	1	0.00153483
737	4	153520884	155044409	SVS	0.00161601	1.17111e-08	BMI	0.000127631	4.60359e-05	-0.606761	-1	-0.25468	0.368159	0.06486	1	0.00158703
1846	12	117091844	118256124	SVS	0.00130223	3.68016e-07	BMI	0.000314378	1.09868e-17	-0.455482	-0.76023	-0.1766	0.207464	0.03127	0.57794	0.00194314
927	6	1380680	2746531	SVS	0.00134338	2.84623e-08	BMI	0.000176715	2.65281e-07	0.53042	0.20136	0.92031	0.281345	0.04054	0.84698	0.00205069
974	6	38688721	39785907	SVS	0.000973147	2.11278e-05	BMI	0.000361715	3.0267e-23	0.475074	0.18807	0.82181	0.225695	0.03537	0.67538	0.00206098
907	5	157191082	158484775	SVS	0.000458209	0.037627	BMI	0.000321628	6.15392e-22	-0.731057	-1	-0.28861	0.534445	0.0833	1	0.00208641
1961	14	26395691	27720240	SVS	0.00117955	1.01775e-05	BMI	0.000199343	3.14277e-10	0.551755	0.22088	0.96755	0.304434	0.04879	0.93616	0.00221567
1063	6	137553213	138825721	SVS	0.000541979	0.0128023	BMI	0.000149854	1.41184e-06	0.80307	0.30993	1	0.644922	0.09606	1	0.00270603
2434	21	18222038	19479024	SVS	0.00155098	4.90042e-08	BMI	0.000133777	4.38588e-06	0.563733	0.21391	0.99691	0.317795	0.0458	0.99384	0.002708
1698	11	90967062	92209168	SVS	0.000427185	0.0102428	BMI	4.0216e-05	0.0335826	1	0.28589	1	1	0.08402	1	0.00301681
2182	17	8554764	9619356	SVS	0.00127166	4.21067e-07	BMI	0.00023134	1.6443e-11	0.481731	0.18771	0.832	0.232064	0.03523	0.69222	0.00304707
948	6	23939307	24950379	SVS	0.00087828	1.26065e-05	BMI	0.000283735	3.79046e-16	0.477226	0.172	0.83829	0.227744	0.02958	0.70272	0.00329089
1725	11	120064529	121208186	SVS	0.000872198	2.60946e-05	BMI	0.000221559	5.63419e-12	0.51781	0.1854	0.93165	0.268127	0.03438	0.86797	0.00359375
1471	9	127184583	128785782	SVS	0.000500091	0.00211847	BMI	0.000112825	2.40081e-07	0.733315	0.2908	1	0.537751	0.08479	1	0.00380023
932	6	6621938	7808323	SVS	0.000296454	0.00108959	BMI	0.000330282	1.90625e-17	0.520997	0.18092	1	0.271437	0.0329	1	0.00407382
1736	11	131424362	132584401	SVS	0.000264125	0.0273211	BMI	0.000399956	3.46345e-24	0.617435	0.20909	1	0.381226	0.0441	1	0.00433698
2076	15	74458114	76401952	SVS	0.0012332	1.17427e-06	BMI	0.000247212	3.69143e-16	-0.450841	-0.78001	-0.15579	0.203257	0.02431	0.60842	0.00437613
32	1	33066847	34371022	SVS	0.000634023	0.00140693	BMI	0.000370831	4.25102e-27	0.512091	0.1818	0.99415	0.262238	0.0331	0.98833	0.00456997
216	2	11230350	11995765	SVS	0.000556995	0.0105786	BMI	8.74333e-05	0.000271797	-0.871616	-1	-0.32221	0.759714	0.10382	1	0.00488689
53	1	61377616	62778733	SVS	0.00130474	2.10605e-06	BMI	0.000630844	3.52006e-46	-0.357066	-0.63225	-0.11535	0.127496	0.01331	0.39974	0.00498223
938	6	15069422	16566882	SVS	0.00047187	0.027331	BMI	0.000269381	5.43798e-14	0.665709	0.22626	1	0.443168	0.05142	1	0.00554009
2229	17	72383473	73741321	SVS	0.00107883	1.74726e-05	BMI	7.14732e-05	0.00413773	0.733816	0.24595	1	0.538485	0.06124	1	0.00562341
1113	7	13676748	15013694	SVS	0.000752364	8.73603e-05	BMI	0.000426728	7.03775e-27	0.416718	0.13049	0.77108	0.173654	0.01708	0.59456	0.00582926
1088	6	164687463	165835953	SVS	0.00048276	0.0447823	BMI	0.000236456	2.92321e-13	-0.717439	-1	-0.23894	0.514718	0.05727	1	0.00654804
1723	11	117295642	118901213	SVS	0.000733388	2.77162e-05	BMI	0.000327287	2.60981e-17	0.434286	0.12954	0.80075	0.188605	0.01678	0.6412	0.0066727
450	3	29877023	31269697	SVS	0.00123535	2.24179e-06	BMI	0.000270226	1.14278e-14	-0.429675	-0.77521	-0.12799	0.18462	0.01675	0.60095	0.0068934
2440	21	24055942	25247986	SVS	0.000320059	0.0193914	BMI	0.000154875	1.0341e-07	-0.728657	-1	-0.22071	0.530941	0.049	1	0.00706499
892	5	139408117	141253830	SVS	0.000726896	6.60045e-05	BMI	0.000355976	7.20519e-24	0.427095	0.12218	0.79237	0.18241	0.01501	0.62784	0.00762111
2023	14	97174315	98268391	SVS	0.000423428	0.0202314	BMI	0.000331845	5.60403e-21	-0.591252	-1	-0.17971	0.349579	0.03261	1	0.00774563
1585	10	109579150	110358382	SVS	0.000316768	0.0331931	BMI	9.68797e-05	2.00738e-05	0.871686	0.3014	1	0.759837	0.09114	1	0.00782447
623	4	24764725	25832018	SVS	0.00107471	2.69606e-05	BMI	0.000428248	5.9968e-29	0.39528	0.11205	0.72917	0.156247	0.01263	0.53169	0.00815088
511	3	104878978	106174685	SVS	0.000510549	0.0194946	BMI	0.00016199	5.83861e-09	-0.701967	-1	-0.19497	0.492758	0.03908	1	0.00822442
1035	6	104209797	104951344	SVS	0.000323908	0.022918	BMI	0.000209772	2.25517e-15	0.674365	0.2164	1	0.454768	0.0486	1	0.00831368
822	5	55221399	55968966	SVS	0.000757015	0.000587072	BMI	0.000112204	5.56349e-05	-0.643823	-1	-0.19863	0.414508	0.03948	1	0.00872503
1351	8	125453323	126766827	SVS	0.000528652	0.000288362	BMI	0.000221036	3.35436e-11	-0.501715	-0.98969	-0.13663	0.251718	0.0192	0.97948	0.00886393
1259	8	15999329	16988030	SVS	0.000493253	0.00660936	BMI	9.02023e-05	0.000698181	-0.789324	-1	-0.24122	0.623032	0.05869	1	0.00904493
1695	11	88359288	89209738	SVS	0.000413227	0.0181783	BMI	8.1129e-05	1.11637e-05	0.836575	0.27846	1	0.699858	0.0796	1	0.00918742
2478	22	33501726	34361897	SVS	0.00108342	1.23509e-05	BMI	0.000231019	1.61166e-12	0.445556	0.12456	0.83189	0.19852	0.01603	0.69204	0.00959039
2141	16	61092845	62607090	SVS	0.000416456	0.0228306	BMI	0.000146151	1.55115e-07	0.722775	0.20826	1	0.522404	0.04488	1	0.00959256
1050	6	121087445	121908063	SVS	0.000352344	0.0205669	BMI	5.24034e-05	0.00223597	0.964501	0.32161	1	0.930263	0.10465	1	0.0100081
1908	13	69004703	69751491	SVS	0.000355261	0.0351553	BMI	8.90055e-05	1.66469e-05	-0.856896	-1	-0.24722	0.734271	0.0643	1	0.0104662
1460	9	115390113	116159540	SVS	0.000362767	0.0416071	BMI	7.55557e-05	0.00202854	0.964643	0.27852	1	0.930536	0.08146	1	0.0106414
1090	6	166853326	167714865	SVS	0.000309733	0.0358703	BMI	0.000203966	9.55127e-11	-0.67138	-1	-0.16666	0.450751	0.0302	1	0.0121303
694	4	105319196	106479155	SVS	0.000506004	0.00657422	BMI	7.26609e-05	0.000852154	0.780674	0.22374	1	0.609453	0.05132	1	0.0129619
2088	15	88035758	89385187	SVS	0.000269891	0.0107761	BMI	0.0001611	8.46837e-07	0.641501	0.15744	1	0.411523	0.02636	1	0.0130789
2118	16	13893408	15921108	SVS	0.000937412	8.35411e-07	BMI	0.00023078	4.66028e-13	0.40352	0.10036	0.73871	0.162829	0.01047	0.54569	0.0132031
1481	9	137593528	138202112	SVS	0.000992418	0.000791235	BMI	0.000191231	7.085e-09	-0.5228	-1	-0.13008	0.273319	0.01829	1	0.0133083
1116	7	16739014	17596578	SVS	0.00125169	1.54569e-06	BMI	0.000218215	1.74755e-10	0.41318	0.0935	0.7859	0.170718	0.00947	0.61765	0.0146422
616	4	15910802	17290236	SVS	0.00151803	1.46645e-08	BMI	0.000340609	3.82546e-19	0.331942	0.06701	0.61227	0.110186	0.00519	0.37487	0.01481
1887	13	43931932	45476446	SVS	0.000433188	0.00658485	BMI	0.000160844	1.23508e-07	0.597308	0.13804	1	0.356776	0.0199	1	0.0152689
2041	15	29141036	30604119	SVS	0.000883548	1.71782e-05	BMI	0.000150176	5.62558e-07	0.486626	0.10482	0.9461	0.236804	0.0125	0.8951	0.0152807
1877	13	34722392	35744568	SVS	0.000612994	0.00624292	BMI	0.000136083	1.1512e-07	0.612839	0.12998	1	0.375571	0.01879	1	0.016145
2210	17	47516225	48722590	SVS	0.000659292	0.0117166	BMI	0.000326001	3.62353e-18	0.507816	0.10642	1	0.257877	0.0133	1	0.0161684
76	1	87667573	88656689	SVS	0.000745414	5.63897e-05	BMI	0.000219308	3.60414e-12	-0.436261	-0.85661	-0.08811	0.190323	0.00895	0.73378	0.0162582
466	3	51953969	54074844	SVS	0.000522006	0.0126665	BMI	0.000604313	2.85682e-50	0.445906	0.092	1	0.198833	0.01024	1	0.0166558
2308	19	1515921	2253174	SVS	0.000427323	0.0131723	BMI	0.00039587	3.74195e-31	-0.502652	-1	-0.10573	0.252659	0.01252	1	0.0167894
359	2	174118390	174927563	SVS	0.00129074	1.81692e-06	BMI	0.000187126	3.556e-10	0.420139	0.08009	0.80715	0.176517	0.00768	0.6515	0.0169642
2268	18	38498382	39410165	SVS	0.00037381	0.0341552	BMI	9.16043e-05	6.86796e-05	-0.795818	-1	-0.18675	0.633326	0.03793	1	0.0170396
1628	11	16383387	17583948	SVS	0.000826787	0.00207171	BMI	0.00022884	1.19241e-15	-0.484253	-1	-0.08805	0.234501	0.00985	1	0.0174349
2042	15	30604120	32177320	SVS	0.00099283	4.52585e-06	BMI	0.000173326	5.15416e-09	0.433971	0.0845	0.8374	0.188331	0.00803	0.70123	0.0178096
755	4	172555991	174470206	SVS	0.00041416	0.00765936	BMI	0.000255708	2.92248e-15	0.512137	0.09869	1	0.262284	0.01238	1	0.0180063
1971	14	38722115	40343754	SVS	0.000554401	0.00554791	BMI	0.000199099	1.7262e-11	0.530358	0.1068	1	0.28128	0.0132	1	0.0190941
2044	15	33484268	34410072	SVS	0.000823739	0.000300176	BMI	0.000189169	2.90252e-08	0.479895	0.08755	1	0.230299	0.00893	1	0.0191845
1189	7	103191323	104109231	SVS	0.000843687	0.00148469	BMI	0.000212466	7.17378e-13	-0.48518	-1	-0.09293	0.235399	0.01163	1	0.0195826
1166	7	73128831	75243899	SVS	0.000729529	0.000216034	BMI	0.000572752	6.66825e-53	0.367221	0.06245	0.73351	0.134851	0.00515	0.53862	0.0195857
1263	8	18668610	19488888	SVS	0.000588746	0.0038335	BMI	6.04325e-05	0.0210152	0.817464	0.14562	1	0.668248	0.02622	1	0.0200767
1703	11	96150135	97091671	SVS	0.000414463	0.0203624	BMI	5.20992e-05	0.00768563	-0.889851	-1	-0.18577	0.791835	0.03925	1	0.0207286
569	3	167118894	168972662	SVS	0.000588274	0.00172705	BMI	0.000137016	1.18339e-06	0.549983	0.08472	1	0.302482	0.00963	1	0.0213003
1966	14	33591114	34695195	SVS	0.00153118	6.63649e-12	BMI	0.000496411	8.48953e-29	-0.257404	-0.48731	-0.04278	0.0662567	0.00258	0.23747	0.0213937
1021	6	88499746	89974267	SVS	8.51647e-05	0.0342785	BMI	0.000105144	0.000312511	-0.767675	-1	-0.14327	0.589325	0.0265	1	0.0214728
2447	21	32202240	33270272	SVS	0.000675987	0.00142962	BMI	7.03241e-05	0.00399069	-0.693132	-1	-0.10202	0.480432	0.01538	1	0.0220623
1600	10	126875817	127997708	SVS	0.000380468	0.00228808	BMI	0.00010023	0.000266719	0.623988	0.11118	1	0.389362	0.01563	1	0.0229922
2492	22	48269178	48977538	SVS	0.000415998	0.0322668	BMI	0.000453992	3.0742e-29	-0.487251	-1	-0.06434	0.237414	0.00715	1	0.0232568
1867	13	22795189	23729049	SVS	0.000309192	0.0292356	BMI	7.98401e-05	0.00444854	0.828604	0.14038	1	0.686585	0.02645	1	0.0239476
924	5	178595253	179794710	SVS	0.000505942	0.0109684	BMI	0.00022999	5.17726e-11	0.518309	0.08693	1	0.268644	0.01027	1	0.0243373
2092	15	92675406	93707010	SVS	0.00108338	0.000444769	BMI	0.000267959	1.62224e-13	0.416224	0.04886	0.85704	0.173243	0.00404	0.73451	0.0247233
1869	13	24818334	25977140	SVS	0.00121184	0.000216666	BMI	7.18651e-05	0.00535104	0.636825	0.09759	1	0.405546	0.01304	1	0.0248838
2373	20	3736552	4591847	SVS	0.0006793	0.000187713	BMI	0.000201157	3.53508e-10	0.432705	0.05823	0.90144	0.187234	0.00557	0.8126	0.0251175
1790	12	51769420	53039987	SVS	0.000526893	0.0124374	BMI	0.000145034	1.27982e-06	0.597581	0.08523	1	0.357103	0.0118	1	0.0257987
2310	19	3085447	3893909	SVS	0.000467925	0.00955285	BMI	0.000285024	1.0017e-18	0.482775	0.07137	1	0.233072	0.00764	1	0.0259289
2031	14	105091341	106347143	SVS	0.000644952	0.000179819	BMI	4.88019e-05	0.00503604	-0.675267	-1	-0.10079	0.455985	0.01759	1	0.0260581
2068	15	63218979	64339945	SVS	0.000490842	0.0127642	BMI	0.000190729	4.97957e-11	-0.540353	-1	-0.08562	0.291982	0.00959	1	0.0260924
1269	8	23788495	24863243	SVS	0.000443284	0.0109245	BMI	7.77771e-05	0.000563553	0.708997	0.11982	1	0.502677	0.01834	1	0.0262532
1911	13	71010209	71976862	SVS	0.000280418	0.0242187	BMI	0.000184435	8.08804e-10	0.581135	0.08765	1	0.337718	0.01065	1	0.0264592
928	6	2746532	3964072	SVS	0.000687509	2.58231e-05	BMI	0.000303592	9.89258e-16	0.36046	0.04311	0.73547	0.129931	0.00358	0.54091	0.0264918
2408	20	44072211	45673603	SVS	0.000545653	0.000906398	BMI	0.000353394	2.20363e-20	-0.388166	-0.8441	-0.05641	0.150673	0.00446	0.71251	0.0268094
1241	8	4273084	4893120	SVS	0.000308279	0.00474831	BMI	0.000320852	4.1955e-16	-0.435281	-1	-0.04803	0.18947	0.00417	1	0.0284276
1844	12	115439452	116197675	SVS	0.000594594	0.00548617	BMI	0.000224348	7.36927e-12	0.478173	0.05649	1	0.22865	0.00607	1	0.0289737
550	3	147358244	148638308	SVS	0.000580538	0.00488917	BMI	0.000224607	1.14073e-12	0.4753	0.04889	1	0.22591	0.00504	1	0.0290086
1298	8	61324890	62330900	SVS	0.000373306	0.00974041	BMI	0.000256513	3.24859e-17	0.482629	0.06901	1	0.232931	0.00716	1	0.0291356
267	2	59251997	60775066	SVS	0.00147198	5.59266e-11	BMI	0.000728422	2.1536e-57	0.22655	0.02105	0.4382	0.051325	0.00102	0.19202	0.0291682
1424	9	78630916	79451035	SVS	0.00143213	4.44626e-07	BMI	0.000161776	5.22295e-07	-0.396985	-0.79051	-0.04797	0.157597	0.00419	0.62491	0.0303662
2107	16	5782969	6446081	SVS	0.000658699	0.000302549	BMI	0.000392456	9.13102e-23	0.35329	0.03815	0.74387	0.124814	0.0032	0.55334	0.0305021
2471	22	26166935	27192923	SVS	0.00030148	0.0266929	BMI	0.00027486	5.83228e-14	-0.512658	-1	-0.0496	0.262818	0.00669	1	0.030531
1651	11	37953087	39329140	SVS	0.000518855	0.012522	BMI	4.82368e-05	0.00360713	0.789499	0.11147	1	0.623309	0.02303	1	0.0309001
1453	9	109150718	110630150	SVS	0.00127228	1.6115e-09	BMI	0.00027769	2.24214e-13	-0.304847	-0.60081	-0.02753	0.0929318	0.00198	0.36097	0.0309629
1632	11	20686337	21442722	SVS	0.000467344	0.0089007	BMI	0.000133492	8.02773e-06	0.580311	0.07195	1	0.336761	0.01002	1	0.031017
451	3	31269698	32378805	SVS	0.00029415	0.0360485	BMI	0.000183316	5.83268e-09	-0.594571	-1	-0.06585	0.353514	0.00873	1	0.031256
603	4	5972710	7135819	SVS	0.000859819	1.35782e-06	BMI	0.000265806	3.23394e-12	0.342019	0.03635	0.69912	0.116977	0.00249	0.48877	0.0316674
2137	16	55907390	57119889	SVS	0.000338976	0.0329334	BMI	0.000265256	5.48714e-15	0.521158	0.05011	1	0.271606	0.00662	1	0.032135
2337	19	30375793	31763008	SVS	0.000970691	0.000150953	BMI	0.000759647	1.18495e-65	0.301338	0.02445	0.61868	0.0908044	0.00236	0.38277	0.0330006
2432	21	15840034	16873443	SVS	0.000743615	0.00088697	BMI	0.000136553	5.90414e-06	-0.499747	-1	-0.05495	0.249747	0.00593	1	0.0331799
898	5	148662215	149850203	SVS	0.000935229	0.000647858	BMI	0.000278977	2.83989e-14	-0.392674	-0.85029	-0.03104	0.154193	0.00259	0.723	0.033555
481	3	68319771	69784969	SVS	0.00118666	1.4721e-06	BMI	0.000178143	1.30977e-08	-0.380235	-0.77625	-0.03314	0.144579	0.00347	0.60257	0.0337203
1968	14	35379989	36422077	SVS	0.000634849	0.00848827	BMI	0.000190691	5.54983e-14	-0.504896	-1	-0.05695	0.25492	0.00677	1	0.0338355
2244	18	5575813	6756496	SVS	0.000659151	0.00082457	BMI	0.000271252	1.17544e-13	-0.401266	-0.88809	-0.03644	0.161014	0.00363	0.78871	0.0340396
1794	12	56987106	58748139	SVS	0.000581349	0.00663091	BMI	0.000249533	1.15e-16	0.455133	0.03902	1	0.207146	0.0044	1	0.0350224
2175	17	1480057	2699135	SVS	0.000683252	0.000360176	BMI	0.000439339	1.70036e-31	0.340785	0.02278	0.72738	0.116135	0.00239	0.52908	0.0362013
2198	17	31318754	32356061	SVS	0.00100943	3.02792e-05	BMI	0.00039241	2.22615e-23	-0.316136	-0.65341	-0.01943	0.0999419	0.00173	0.42695	0.0364
2463	22	17587475	18535225	SVS	0.000381068	0.0200284	BMI	0.000143384	7.82705e-06	-0.590263	-1	-0.04996	0.34841	0.00782	1	0.0381068
353	2	169224446	170155561	SVS	0.000567043	0.0101905	BMI	0.000159718	2.09353e-08	0.520816	0.03385	1	0.27125	0.00542	1	0.0387177
1388	9	13512853	14244747	SVS	0.000667586	0.000231744	BMI	0.000148273	1.46915e-06	-0.447698	-0.98862	-0.03425	0.200434	0.00351	0.97738	0.0391726
741	4	159176074	160828480	SVS	0.000358183	0.0316045	BMI	9.30883e-05	7.18342e-05	-0.674335	-1	-0.04721	0.454727	0.00986	1	0.0404245
1833	12	102966634	104140831	SVS	0.000445848	0.00889684	BMI	0.000264834	8.41049e-16	-0.442469	-1	-0.03127	0.195779	0.00372	1	0.0412043
1212	7	134943222	136113467	SVS	0.00123324	2.50369e-07	BMI	0.00016253	2.48409e-08	-0.360524	-0.74856	-0.01029	0.129978	0.002	0.56035	0.0419305
575	3	174684708	175671424	SVS	0.000668626	0.00360336	BMI	4.65186e-05	0.0326692	0.761631	0.04718	1	0.580082	0.01083	1	0.0423071
1346	8	119423299	120216587	SVS	0.000287069	0.0431078	BMI	8.25595e-05	0.000251246	0.720479	0.04657	1	0.519091	0.01049	1	0.0428581
2283	18	54957868	55809315	SVS	0.00078665	0.00216742	BMI	0.000157989	1.03526e-07	0.467777	0.02522	1	0.218815	0.00408	1	0.0430372
805	5	32727915	33971056	SVS	0.00098919	0.00153506	BMI	0.000141952	3.53808e-07	-0.468609	-1	-0.00042	0.219594	0.0037	1	0.0439364
2473	22	27952442	29457601	SVS	0.00117975	4.89861e-06	BMI	7.43787e-05	0.0038234	-0.508525	-1	-0.01612	0.258597	0.00375	1	0.0446179
885	5	128067415	128734905	SVS	0.000373484	0.00979754	BMI	6.68792e-05	0.000641439	-0.653255	-1	-0.04214	0.426741	0.00911	1	0.0447333
1122	7	23106681	24151099	SVS	0.000495203	0.0205686	BMI	8.73509e-05	0.000146374	0.634779	0.01183	1	0.402944	0.00537	1	0.048202
1472	9	128785783	129617771	SVS	0.000610517	0.0183398	BMI	0.000496376	1.07689e-36	-0.393856	-1	-0.00387	0.155123	0.00243	1	0.0484178
2314	19	6455429	7249359	SVS	0.000904827	0.0006583	BMI	0.000135826	4.51137e-06	0.457809	0.00912	1	0.209589	0.00319	1	0.048536
1902	13	62135828	63206535	SVS	0.000388391	0.030367	BMI	7.82925e-05	0.000121154	-0.671038	-1	-0.01198	0.450292	0.00671	1	0.0506233
786	5	10549030	11850850	SVS	0.000732475	0.00012907	BMI	0.000121303	8.2873e-05	-0.452987	-1	0.01504	0.205197	0	1	0.0509522
1993	14	61652817	62717985	SVS	0.000549602	0.00297818	BMI	0.000253428	1.12715e-13	0.399194	0.00215	0.96404	0.159356	0.00242	0.92937	0.0511361
2359	19	51903805	52678748	SVS	0.000961717	4.48257e-05	BMI	0.000103718	0.000106106	-0.451877	-1	0.00043	0.204193	0	1	0.051317
1945	13	107037865	108521978	SVS	0.00251606	2.16127e-16	BMI	0.000511178	4.11046e-31	-0.197831	-0.40368	0.00565	0.039137	0	0.16296	0.0524237
24	1	22145630	22740287	SVS	0.000342974	0.0257417	BMI	0.000169643	5.87996e-10	-0.521726	-1	-0.00419	0.272198	0.00378	1	0.0528829
1834	12	104140832	105079100	SVS	0.000443825	0.0125266	BMI	0.000226194	7.39521e-13	0.447166	-0.00438	1	0.199957	0	1	0.0531556
940	6	17391995	18208676	SVS	0.000410346	0.0495515	BMI	8.94214e-05	3.02258e-05	0.674364	-0.01085	1	0.454767	0	1	0.0532427
2246	18	7862480	8788524	SVS	0.000420587	0.0141985	BMI	0.000178699	1.61315e-08	0.488463	-0.00299	1	0.238596	0	1	0.0534018
2185	17	11778165	12676353	SVS	0.000390355	0.0461717	BMI	8.14315e-05	0.00137672	-0.713366	-1	0.01444	0.508891	0	1	0.0552213
1758	12	18470024	19532765	SVS	0.000265168	0.0168056	BMI	0.000237004	1.1511e-14	0.449695	-0.013	1	0.202226	0	1	0.0560355
2235	17	78438333	79333774	SVS	0.000723445	0.00115235	BMI	0.000569262	2.26427e-48	0.316543	0.00239	0.73786	0.1002	0.00137	0.54443	0.0561449
727	4	139553761	141087047	SVS	0.000650171	0.000406081	BMI	0.000444635	9.07555e-29	0.306446	-0.00404	0.68224	0.0939089	0	0.46545	0.0562073
2397	20	26318859	30569659	SVS	0.000287455	0.0233606	BMI	0.000123507	3.36048e-10	0.555158	-0.0019	1	0.3082	0	1	0.056267
1753	12	12721875	13559527	SVS	0.000695782	0.00301995	BMI	0.000114606	5.86911e-05	-0.500863	-1	0.0147	0.250864	0	1	0.0574522
783	5	6936734	8079415	SVS	0.000676111	0.00473588	BMI	0.000223116	3.64857e-12	-0.412237	-1	0.00142	0.169939	0	1	0.0577565
2460	21	46045434	47014880	SVS	0.000906617	1.48269e-06	BMI	0.000473514	1.40728e-34	0.256646	-0.0045	0.54688	0.0658674	0	0.29907	0.0579948
2489	22	45170650	46351048	SVS	0.000496923	0.00496174	BMI	0.000234873	5.05497e-11	-0.410862	-1	0.0072	0.168807	0	1	0.0580707
2160	16	79662635	80559685	SVS	0.00109521	7.08001e-07	BMI	5.65982e-05	0.024437	0.529482	-0.00252	1	0.280352	0	1	0.0584571
852	5	91956906	93814604	SVS	0.000755359	0.0010921	BMI	0.000296865	8.35238e-20	-0.351212	-0.8348	0.00706	0.12335	0	0.69689	0.0594864
1112	7	13213542	13676747	SVS	0.000723259	0.00129389	BMI	9.25315e-05	9.73234e-05	0.499472	-0.01457	1	0.249472	0	1	0.0595181
1792	12	54371449	55416802	SVS	0.000405345	0.0212676	BMI	0.000235361	1.05753e-14	-0.452789	-1	0.01514	0.205018	0	1	0.061778
1324	8	92876621	94999066	SVS	0.000519249	0.00914558	BMI	0.00040341	1.5174e-26	-0.363127	-1	0.02424	0.131861	0	1	0.0623976
555	3	153406719	155046423	SVS	0.000409001	0.039302	BMI	0.000276104	1.16011e-18	0.464997	-0.01192	1	0.216222	0	1	0.0627769
584	3	186602046	187939199	SVS	0.00174038	2.1415e-08	BMI	0.000235839	1.08477e-10	0.287451	-0.00771	0.61097	0.0826283	0	0.37329	0.063207
2466	22	20969185	22404422	SVS	0.000376392	0.0172709	BMI	0.000101534	5.58923e-05	0.565182	-0.02668	1	0.31943	0	1	0.063816
640	4	39820062	40590541	SVS	0.000601008	0.00105793	BMI	4.2745e-05	0.0416021	-0.672634	-1	0.0192	0.452436	0	1	0.0654463
2121	16	19104258	20351261	SVS	0.00105362	4.9564e-05	BMI	0.000813496	5.76254e-73	0.246723	-0.01656	0.55265	0.0608724	0	0.30543	0.0655599
2180	17	6305079	7264458	SVS	0.00150362	2.62562e-08	BMI	0.000106487	0.000249706	0.375479	-0.02442	0.85557	0.140985	0	0.73199	0.0660031
337	2	147252197	149568875	SVS	0.000527493	0.0117523	BMI	0.000314166	3.30605e-22	0.39349	-0.0068	1	0.154834	0	1	0.0662151
163	1	212347583	213958292	SVS	0.000878697	0.00167399	BMI	0.000177014	4.08371e-08	-0.408089	-1	0.02466	0.166536	0	1	0.0662667
2443	21	27774351	28616539	SVS	0.000911122	6.90226e-08	BMI	8.59523e-05	0.00161331	0.414237	-0.02011	1	0.171592	0	1	0.0665465
1209	7	130418705	131856481	SVS	0.00166853	2.87156e-09	BMI	0.000368531	8.53951e-21	-0.23711	-0.49775	0.01439	0.056221	0	0.24775	0.0674467
147	1	192468374	193575516	SVS	0.000628676	0.00047556	BMI	8.31858e-05	8.40322e-05	-0.474287	-1	0.03136	0.224948	0	1	0.067784
219	2	13625451	14692120	SVS	0.000545339	0.00583122	BMI	4.5837e-05	0.0230315	-0.684769	-1	0.0641	0.468909	0	1	0.0683058
1429	9	83455503	85135751	SVS	0.000405439	0.00972128	BMI	0.000297311	1.06772e-16	0.383403	-0.03146	1	0.146998	0	1	0.0687522
1623	11	11081300	11632650	SVS	0.000929193	0.000635156	BMI	0.000151338	1.42467e-06	0.402055	-0.04492	0.97261	0.161648	0	0.94597	0.0715642
320	2	127895645	129486897	SVS	0.00108079	3.88589e-07	BMI	0.000193738	3.28272e-10	0.304167	-0.02104	0.66066	0.0925175	0	0.43647	0.0719081
1900	13	59751796	61268155	SVS	0.000618001	0.00871582	BMI	0.000327206	1.30881e-20	0.366353	-0.03848	1	0.134215	0	1	0.0736933
1913	13	73114510	74437635	SVS	0.00187343	1.34303e-10	BMI	0.000236489	5.0456e-12	-0.25587	-0.54505	0.02351	0.0654695	0	0.29708	0.0737144
155	1	201067953	202583884	SVS	0.000447002	0.0132309	BMI	0.000763147	2.67838e-57	0.312281	-0.04073	0.88028	0.0975192	0	0.77662	0.0738053
921	5	174662886	176180301	SVS	0.000473311	0.0365135	BMI	0.000253782	7.46541e-13	-0.447966	-1	0.0471	0.200674	0	1	0.0757908
2426	20	60125334	60766557	SVS	0.00108436	1.91905e-06	BMI	0.000109251	7.27755e-05	0.377064	-0.03403	0.89224	0.142178	0	0.79609	0.0759116
574	3	173415592	174684707	SVS	0.00035328	0.0223614	BMI	0.000275396	1.13751e-16	0.413265	-0.03519	1	0.170788	0	1	0.0759615
80	1	91870060	92904465	SVS	0.000762404	0.00249828	BMI	0.000109485	1.09449e-05	-0.457075	-1	0.04568	0.208918	0	1	0.0769203
1685	11	78912253	79802286	SVS	0.000832792	0.000123226	BMI	0.000144079	3.13062e-06	0.381263	-0.03933	0.90342	0.145361	0	0.81617	0.0771094
1477	9	134141937	135135887	SVS	0.00114687	8.71001e-06	BMI	0.000155203	4.77143e-08	0.338668	-0.04088	0.76102	0.114696	0	0.57915	0.0772938
1446	9	101596751	103165725	SVS	0.000694628	0.0118396	BMI	0.000406238	1.35866e-31	0.359089	-0.04088	1	0.128945	0	1	0.0773869
806	5	33971057	35157146	SVS	0.000833348	0.000141543	BMI	0.000104033	9.10169e-05	0.421361	-0.05132	1	0.177545	0	1	0.0774861
1963	14	29029225	30831154	SVS	0.00106598	4.51602e-06	BMI	0.000789835	6.3609e-67	0.219512	-0.0206	0.48592	0.0481856	0	0.23612	0.07882
55	1	64344227	65894184	SVS	0.000950191	2.36342e-05	BMI	0.000234454	2.29776e-12	0.305386	-0.04009	0.69897	0.0932609	0	0.48856	0.0795481
272	2	65938003	67224027	SVS	0.000521523	0.0195438	BMI	4.81871e-05	0.0401361	0.745509	-0.08156	1	0.555783	0	1	0.0801779
33	1	34371023	35201626	SVS	0.000786789	0.00044831	BMI	0.000159635	2.12081e-08	-0.37295	-0.87778	0.04591	0.139091	0	0.77049	0.0807891
946	6	22199714	23192337	SVS	0.000606695	0.00754963	BMI	6.1433e-05	0.0111399	0.611249	-0.06598	1	0.373625	0	1	0.0819768
313	2	121073753	122026817	SVS	0.000353274	0.0172859	BMI	0.000187007	3.94381e-09	-0.441227	-1	0.06525	0.194681	0	1	0.0822096
2021	14	94892241	95946792	SVS	0.00278426	2.78132e-22	BMI	0.000241669	1.60334e-10	-0.210489	-0.4588	0.02869	0.0443058	0	0.21049	0.0840138
380	2	201324133	202504862	SVS	0.000497686	0.0104931	BMI	9.37642e-05	3.83712e-05	-0.508244	-1	0.06002	0.258312	0	1	0.084417
20	1	18427821	19238924	SVS	0.0010994	1.11615e-06	BMI	0.000244673	1.90914e-12	-0.277897	-0.62659	0.04121	0.0772267	0	0.39261	0.084649
1682	11	75445254	76518906	SVS	0.000480014	0.0110618	BMI	0.000166006	1.63975e-08	-0.433113	-1	0.06676	0.187587	0	1	0.0849711
896	5	145319097	147180171	SVS	0.00144964	1.56183e-07	BMI	0.000229863	4.44486e-12	0.270826	-0.03352	0.59928	0.0733467	0	0.35914	0.0859894
795	5	21211400	22149042	SVS	0.000471639	0.00123829	BMI	5.20044e-05	0.00355426	0.540764	-0.08886	1	0.292426	0	1	0.0875826
1094	7	15064	617319	SVS	0.000488182	0.000243667	BMI	2.34552e-05	0.0390562	0.654033	-0.09686	1	0.42776	0	1	0.0899682
1085	6	161371015	162254229	SVS	0.000381576	0.0069848	BMI	0.000118746	5.59931e-05	-0.466649	-1	0.07715	0.217762	0	1	0.0902932
1684	11	77719871	78912252	SVS	0.000394924	0.040105	BMI	0.000179072	7.35858e-09	-0.475631	-1	0.06795	0.226224	0	1	0.0906135
1625	11	12470450	13364727	SVS	0.000440634	0.0102232	BMI	0.000344502	1.50764e-23	0.346446	-0.05914	1	0.120025	0	1	0.0909238
1597	10	123856185	124894142	SVS	0.000313307	0.0177624	BMI	0.000139435	7.91328e-07	-0.465915	-1	0.08553	0.217077	0	1	0.0913454
1951	13	112319065	113573118	SVS	0.00065772	0.00188921	BMI	0.000325065	1.40638e-18	0.313122	-0.05006	0.7969	0.0980454	0	0.63504	0.0930382
195	1	243048004	244723196	SVS	0.00031092	0.0077246	BMI	0.000379055	9.80472e-25	0.329179	-0.06963	0.92744	0.108359	0	0.86015	0.0952532
1366	8	141527882	142611889	SVS	0.000990603	4.49709e-05	BMI	0.000112499	2.44913e-05	0.371095	-0.06815	0.90304	0.137712	0	0.81548	0.0962635
976	6	40778402	42103738	SVS	0.00108422	0.000184916	BMI	0.000449522	2.19462e-29	-0.257513	-0.60913	0.04542	0.0663131	0	0.37104	0.0964436
790	5	14910296	16592319	SVS	0.000454018	0.0271012	BMI	5.05182e-05	0.0257326	0.700271	-0.14147	1	0.490379	0	1	0.0970128
2433	21	16873444	18222037	SVS	0.000543557	0.0279561	BMI	0.000172124	9.96281e-09	0.450541	-0.08099	1	0.202987	0	1	0.0976473
823	5	55968967	56896890	SVS	0.000425661	0.0180269	BMI	5.65467e-05	0.0103756	-0.628766	-1	0.10125	0.395346	0	1	0.0978985
1856	12	128372589	129170296	SVS	0.000311889	0.0326551	BMI	0.000175889	8.60153e-08	-0.459605	-1	0.09806	0.211237	0	1	0.0981322
577	3	176931164	178110322	SVS	0.00061333	0.00246941	BMI	6.4603e-05	0.00739109	-0.5284	-1	0.09744	0.279206	0	1	0.0990493
214	2	9960671	10611654	SVS	0.000569078	0.00138073	BMI	0.000102585	5.0631e-05	0.426268	-0.09101	1	0.181704	0	1	0.0994566
1104	7	7926501	8718351	SVS	0.00069347	0.00414366	BMI	8.40117e-05	0.0020195	0.499101	-0.09483	1	0.249102	0	1	0.0997907
1119	7	20122180	21390644	SVS	0.000604728	0.000839069	BMI	0.000159743	1.31029e-06	0.366652	-0.08428	0.96498	0.134433	0	0.93119	0.10176
1221	7	147352172	148622913	SVS	0.000995148	0.00160348	BMI	0.000183331	1.81626e-08	0.356596	-0.07672	0.95411	0.127161	0	0.91033	0.102434
162	1	211082893	212347582	SVS	0.000471843	0.0217718	BMI	6.79917e-05	0.0041648	-0.590072	-1	0.11766	0.348185	0	1	0.103579
923	5	177659903	178595252	SVS	0.000708818	0.000296177	BMI	5.62109e-05	0.0212489	0.518014	-0.1015	1	0.268338	0	1	0.10434
841	5	79005159	80448225	SVS	0.00172625	8.99105e-11	BMI	0.000248258	4.0661e-12	-0.228956	-0.52187	0.04869	0.052421	0	0.27235	0.104593
751	4	168623791	169555114	SVS	0.000430195	0.00369759	BMI	5.52403e-05	0.00829233	-0.546081	-1	0.14122	0.298204	0	1	0.105781
1248	8	9167796	9835863	SVS	0.000425525	0.0146562	BMI	0.000204476	9.22784e-14	0.383169	-0.11026	1	0.146819	0	1	0.106669
1190	7	104109232	105312563	SVS	0.000380928	0.0292632	BMI	0.000201791	1.47999e-12	-0.415816	-1	0.09512	0.172903	0	1	0.108878
697	4	109122459	109978982	SVS	0.000389813	0.0185612	BMI	6.63965e-05	0.00138285	0.554427	-0.12468	1	0.30739	0	1	0.109899
731	4	146174872	147161042	SVS	0.00108727	4.7642e-05	BMI	0.00014576	2.49953e-08	-0.3243	-0.78054	0.06886	0.105171	0	0.60925	0.11048
2250	18	11872227	12735558	SVS	0.000391795	0.0167094	BMI	0.000114253	2.65828e-06	-0.458084	-1	0.12483	0.209841	0	1	0.110746
1462	9	117054910	117989017	SVS	0.000383576	0.0162204	BMI	0.000134855	2.50758e-06	-0.444328	-1	0.10838	0.197428	0	1	0.110854
2242	18	3722829	4603961	SVS	0.0010474	7.89041e-07	BMI	0.000138528	1.39354e-05	-0.311289	-0.75748	0.08161	0.0969007	0	0.57377	0.112701
1363	8	138564844	139404631	SVS	0.000457502	0.0482002	BMI	0.000111009	5.75265e-05	0.533261	-0.13877	1	0.284368	0	1	0.113046
1017	6	85038135	85837203	SVS	0.000313853	0.0472112	BMI	7.50201e-05	0.000257269	-0.579827	-1	0.12635	0.336199	0	1	0.113517
1805	12	70097806	71177961	SVS	0.000492787	0.0176561	BMI	9.93965e-05	0.00014831	0.486933	-0.12418	1	0.237104	0	1	0.113797
2166	16	84440155	85146805	SVS	0.0010204	9.98444e-10	BMI	0.000339986	6.33665e-18	-0.207987	-0.47572	0.05356	0.0432587	0	0.22631	0.114245
862	5	103788461	104850490	SVS	0.000324628	0.0373959	BMI	0.00010028	3.55755e-06	0.508548	-0.13776	1	0.258621	0	1	0.115046
61	1	70992906	72513119	SVS	0.000593985	0.00415367	BMI	0.000173068	5.55794e-10	-0.362557	-1	0.09935	0.131447	0	1	0.115414
1398	9	21674033	23091193	SVS	0.000407497	0.0070117	BMI	0.0001053	0.000264146	-0.452767	-1	0.12202	0.204998	0	1	0.115416
2156	16	77270666	77739132	SVS	0.000866132	2.25247e-05	BMI	0.000140655	1.17864e-07	0.316156	-0.08527	0.76704	0.0999544	0	0.58835	0.115541
186	1	236199672	237409458	SVS	0.000400518	0.00822522	BMI	0.00012488	4.77504e-05	-0.433123	-1	0.11903	0.187595	0	1	0.115668
1984	14	52206123	52760553	SVS	0.000790085	0.000244632	BMI	7.29618e-05	0.00103371	0.425022	-0.11271	1	0.180643	0	1	0.115722
1773	12	31797153	32368905	SVS	0.000443285	0.00462057	BMI	8.0336e-05	0.000441447	0.465235	-0.12354	1	0.216443	0	1	0.117077
521	3	116498571	117241644	SVS	0.0004392	0.0222533	BMI	0.000224153	8.85833e-14	-0.383185	-1	0.09943	0.146831	0	1	0.118268
1152	7	54550501	55161394	SVS	0.000299639	0.0431769	BMI	5.16444e-05	0.00424735	-0.636204	-1	0.16971	0.404755	0	1	0.118292
1554	10	72659224	73514214	SVS	0.000851487	0.000202126	BMI	0.000277078	5.53995e-14	-0.276543	-0.68728	0.07306	0.0764761	0	0.47235	0.120299
2167	16	85146806	86058597	SVS	0.00114614	3.98921e-05	BMI	0.000274861	2.76278e-13	-0.26243	-0.64982	0.0668	0.0688694	0	0.42227	0.12095
581	3	183203156	184524268	SVS	0.000906791	0.000386352	BMI	0.000375581	2.49834e-23	0.257581	-0.07136	0.64596	0.0663479	0	0.41727	0.121867
2208	17	44865833	45883901	SVS	0.000484264	0.00722203	BMI	0.000127695	1.31303e-08	0.398703	-0.12134	1	0.158964	0	1	0.12201
914	5	165289212	166863413	SVS	0.00110568	1.55601e-06	BMI	0.000355351	3.63697e-20	0.223017	-0.06344	0.5203	0.0497368	0	0.27071	0.123318
2098	15	98828262	99925972	SVS	0.0014276	1.27802e-06	BMI	0.000528571	2.6753e-36	-0.200719	-0.47444	0.06063	0.0402879	0	0.22509	0.123805
1359	8	134509449	135313673	SVS	0.000129005	0.0420185	BMI	0.000135662	7.55432e-06	0.475017	-0.14762	1	0.225641	0	1	0.125505
95	1	107874654	109271449	SVS	0.000612991	0.00952672	BMI	0.000382053	2.86212e-26	0.304417	-0.07973	0.90002	0.0926697	0	0.81004	0.126838
1482	9	138202113	138995791	SVS	0.000572222	0.010265	BMI	0.000124914	1.44778e-05	-0.416495	-1	0.13439	0.173468	0	1	0.130661
1492	10	5396243	6234718	SVS	0.00074639	0.00300256	BMI	0.000157649	3.54004e-07	-0.358467	-1	0.11431	0.128499	0	1	0.130835
2372	20	2668109	3736551	SVS	0.00132403	2.37472e-07	BMI	8.42042e-05	0.000911991	-0.341508	-0.8931	0.11435	0.116628	0	0.79942	0.130853
428	3	5496183	6421145	SVS	0.000572248	0.0135433	BMI	9.71582e-05	0.00102954	0.476676	-0.16983	1	0.22722	0	1	0.131124
781	5	4636543	5828694	SVS	0.00070662	4.763e-05	BMI	0.0001659	7.55653e-07	0.303985	-0.09598	0.76721	0.092407	0	0.58953	0.132316
383	2	205038120	206821199	SVS	0.00130547	1.4387e-07	BMI	0.000615813	7.97978e-42	0.180768	-0.05965	0.42372	0.0326772	0	0.17954	0.132482
213	2	8978799	9960670	SVS	0.000863199	0.000134829	BMI	0.000131462	4.94609e-07	0.326772	-0.11006	0.82745	0.10678	0	0.68548	0.133487
345	2	159040980	160200379	SVS	0.00043562	0.049655	BMI	0.000273247	5.89413e-18	-0.386247	-1	0.14441	0.149187	0	1	0.133683
605	4	7726035	8309826	SVS	0.000656239	0.00203029	BMI	7.9139e-05	0.00220633	-0.442508	-1	0.17286	0.195813	0	1	0.134475
1296	8	59555978	60476248	SVS	0.000423124	0.0108494	BMI	0.000169406	7.83993e-10	0.372228	-0.11716	1	0.138554	0	1	0.134729
2216	17	54950108	56245227	SVS	0.00213688	8.82797e-14	BMI	0.000516208	3.01272e-31	0.158283	-0.05312	0.37525	0.0250536	0	0.14081	0.135962
177	1	228045555	229075156	SVS	0.000395056	0.0173601	BMI	0.000113774	1.11659e-06	-0.429048	-1	0.16709	0.184082	0	1	0.136766
476	3	63670804	64662373	SVS	0.000576024	0.00406319	BMI	9.92113e-05	0.000320365	0.420564	-0.14754	1	0.176874	0	1	0.136886
1239	8	3386668	3787248	SVS	0.000729724	0.00229509	BMI	0.000154498	6.01682e-07	-0.349751	-0.98695	0.12879	0.122326	0	0.97666	0.136919
1367	8	142611890	143611461	SVS	0.000760856	0.000351169	BMI	0.000448296	9.64776e-35	-0.24143	-0.61506	0.08097	0.0582882	0	0.37829	0.136925
2159	16	78973581	79662634	SVS	0.000964819	1.49562e-05	BMI	0.000164479	3.48166e-06	0.293485	-0.10744	0.75666	0.0861333	0	0.57254	0.140264
1729	11	124403478	125266684	SVS	0.000651495	0.00192176	BMI	0.000195114	3.51569e-10	0.316105	-0.10875	0.87271	0.0999222	0	0.76325	0.14053
1613	11	2477450	3362508	SVS	0.000355646	0.0353852	BMI	0.000240721	1.8694e-13	-0.367651	-1	0.12428	0.135167	0	1	0.141183
109	1	149716038	151146407	SVS	0.000374331	0.026847	BMI	0.000187942	5.47425e-15	-0.389129	-1	0.13014	0.151421	0	1	0.141319
687	4	97540788	98445515	SVS	0.000363484	0.0123952	BMI	0.00014637	3.29031e-10	0.380736	-0.13926	1	0.14496	0	1	0.14263
1177	7	87836642	89330087	SVS	0.000605718	0.000961555	BMI	0.000101115	9.87143e-05	0.375626	-0.14091	1	0.141095	0	1	0.143584
653	4	57103101	58011085	SVS	0.000729797	0.000586529	BMI	0.000115589	8.73132e-06	-0.349259	-0.95479	0.14193	0.121982	0	0.91331	0.144582
2459	21	44815009	46045433	SVS	0.000521411	0.00769163	BMI	6.93196e-05	0.00620479	-0.490781	-1	0.20201	0.240866	0	1	0.145573
1874	13	30068526	31433218	SVS	0.00074247	0.00604731	BMI	0.000324636	2.24966e-17	0.289562	-0.10864	0.87417	0.0838459	0	0.76441	0.145891
2284	18	55809316	56832312	SVS	0.000454877	0.0422124	BMI	0.000169018	4.17808e-08	0.414399	-0.16665	1	0.171727	0	1	0.148032
2123	16	22667049	24014705	SVS	0.00176248	3.67795e-09	BMI	0.000185781	2.35471e-09	-0.231408	-0.57232	0.07875	0.0535495	0	0.32755	0.148995
1167	7	75243900	76451928	SVS	0.000508273	0.00401639	BMI	0.000204738	5.19224e-14	-0.316775	-0.91737	0.11752	0.100347	0	0.84302	0.149603
831	5	64438519	65606870	SVS	0.000358669	0.0425915	BMI	0.000136328	6.22252e-08	0.433663	-0.18201	1	0.188063	0	1	0.150317
19	1	17557747	18427820	SVS	0.000767641	0.00131615	BMI	5.29737e-05	0.0191566	-0.482536	-1	0.22259	0.232841	0	1	0.150542
532	3	125992651	127495173	SVS	0.000725697	0.00193518	BMI	0.000234957	3.14803e-12	0.292591	-0.11368	0.80528	0.0856097	0	0.64847	0.15138
2272	18	42974166	44300145	SVS	0.000625512	0.00412905	BMI	0.000210369	4.19554e-10	-0.316276	-0.94391	0.12377	0.100031	0	0.89259	0.151466
2223	17	65582328	66757556	SVS	0.00049444	0.0102774	BMI	0.000257903	1.04469e-15	0.316244	-0.12758	0.955	0.10001	0	0.91403	0.151781
730	4	144401043	146174871	SVS	0.000668445	0.00107393	BMI	0.000133447	6.58391e-09	-0.327011	-0.88905	0.13402	0.106936	0	0.79153	0.154488
1563	10	83596351	84679429	SVS	0.000484427	0.00219528	BMI	0.000143159	2.59904e-07	-0.336608	-0.95329	0.12721	0.113305	0	0.91116	0.154642
1326	8	96175631	96900513	SVS	0.000451386	0.026204	BMI	9.69816e-05	0.000319529	0.464167	-0.20044	1	0.215451	0	1	0.154868
6	1	4281477	4773403	SVS	0.000434062	0.0404513	BMI	9.75005e-05	0.00016225	-0.478484	-1	0.20328	0.228947	0	1	0.1576
1037	6	106053916	107309327	SVS	0.00172146	1.46245e-11	BMI	9.69624e-05	0.00109504	0.280082	-0.12338	0.76317	0.0784461	0	0.58243	0.158624
1072	6	149278799	150635315	SVS	0.00109779	3.15588e-05	BMI	0.000126549	8.37608e-06	-0.301769	-0.79467	0.12246	0.0910644	0	0.6315	0.158827
2215	17	53468007	54950107	SVS	0.000617526	0.00480851	BMI	0.000300044	3.1787e-18	0.281888	-0.12024	0.82326	0.079461	0	0.6794	0.16019
2243	18	4603962	5575812	SVS	0.00065519	0.0025641	BMI	0.000179307	1.5477e-09	0.312925	-0.12982	0.90577	0.0979218	0	0.82042	0.160312
445	3	24270190	25516193	SVS	0.000718121	0.000462982	BMI	0.000423893	7.81087e-26	-0.228425	-0.61023	0.10445	0.052178	0	0.37401	0.161119
1656	11	43949378	45019559	SVS	0.00131393	2.4084e-05	BMI	0.000261096	1.74816e-12	-0.237722	-0.61311	0.09371	0.0565115	0	0.3759	0.162084
2483	22	38718590	40378783	SVS	0.000648886	0.000168889	BMI	0.000321815	2.36725e-19	0.235635	-0.11148	0.60241	0.0555236	0	0.3629	0.162267
1871	13	26681710	27392005	SVS	0.000408926	0.0109341	BMI	0.000104115	6.95828e-06	0.397957	-0.1719	1	0.15837	0	1	0.162483
1102	7	6716906	7167610	SVS	0.000389661	0.00377774	BMI	7.94206e-05	4.66073e-06	0.393958	-0.18242	1	0.155203	0	1	0.1625
1764	12	23923799	25058714	SVS	0.000745648	0.000769642	BMI	0.000308184	4.98207e-17	0.252373	-0.11402	0.69604	0.063692	0	0.48464	0.163899
2288	18	59449423	60780194	SVS	0.00105289	8.35988e-06	BMI	0.000259967	3.61424e-15	0.227691	-0.10355	0.58354	0.0518431	0	0.34052	0.163947
1216	7	140217631	142098979	SVS	0.000458091	0.00474395	BMI	0.000157086	1.15828e-07	0.331328	-0.15182	0.9959	0.109779	0	0.99419	0.169255
2251	18	12735559	13641479	SVS	0.000525169	0.0116655	BMI	0.000151059	2.1655e-07	-0.358088	-1	0.16839	0.128227	0	1	0.16937
2117	16	12793150	13893407	SVS	0.000582172	0.00312056	BMI	0.000300562	2.81356e-17	-0.268361	-0.78243	0.1375	0.0720176	0	0.61419	0.169516
2450	21	35729262	37303548	SVS	0.000461372	0.0267606	BMI	0.000172527	2.54309e-07	-0.374353	-1	0.18037	0.14014	0	1	0.169842
2027	14	100786190	102004377	SVS	0.00141132	7.19896e-08	BMI	0.000762981	4.11301e-59	-0.158033	-0.39265	0.06223	0.0249745	0	0.15418	0.170074
934	6	9020711	10416550	SVS	0.000786028	0.000549152	BMI	0.000232903	1.2384e-11	-0.261948	-0.71462	0.12185	0.068617	0	0.51069	0.174373
1147	7	50894509	51951647	SVS	0.00101898	5.12531e-05	BMI	9.16864e-05	0.000283768	-0.327125	-0.93613	0.16297	0.107011	0	0.87634	0.174616
275	2	68877775	70756283	SVS	0.000721176	0.00580574	BMI	0.000209201	1.7266e-10	-0.30565	-0.95853	0.14503	0.0934219	0	0.91877	0.174638
1043	6	113705004	115062811	SVS	0.00084812	0.00136097	BMI	9.20258e-05	0.000228513	0.362782	-0.17641	1	0.131611	0	1	0.175213
931	6	5378214	6621937	SVS	0.000722347	0.00332317	BMI	0.000355214	3.52396e-18	0.254176	-0.1186	0.729	0.0646056	0	0.53233	0.175526
2370	20	884242	1771285	SVS	0.00124843	1.88474e-11	BMI	0.000196096	4.8966e-09	0.203307	-0.09529	0.51269	0.0413337	0	0.26285	0.176525
1171	7	80055722	81533566	SVS	0.000662679	0.000908144	BMI	0.000112937	8.82684e-05	0.339145	-0.15699	1	0.115019	0	1	0.178114
549	3	145903839	147358243	SVS	0.000519759	0.0174049	BMI	0.000229077	8.77389e-14	0.319026	-0.15066	1	0.101778	0	1	0.179932
1510	10	21477693	23365685	SVS	0.00107785	2.3425e-05	BMI	0.000399847	3.84713e-29	-0.202314	-0.5214	0.09466	0.0409309	0	0.27186	0.18016
2264	18	32458908	34153297	SVS	0.000389471	0.0225874	BMI	7.85068e-05	0.00352285	-0.473044	-1	0.2575	0.223771	0	1	0.180625
474	3	61277588	62609818	SVS	0.0010512	2.62236e-05	BMI	0.000684201	2.51891e-50	0.176126	-0.08377	0.45348	0.0310204	0	0.20585	0.181323
2125	16	25235252	26154122	SVS	0.00110683	3.6019e-06	BMI	0.000220881	6.53932e-12	0.224776	-0.11872	0.58657	0.0505242	0	0.34407	0.182536
1543	10	61470384	62626465	SVS	0.000696204	0.0120453	BMI	0.000221506	7.12816e-13	-0.307841	-1	0.16295	0.0947661	0	1	0.184025
83	1	95122542	96147576	SVS	0.000547652	0.0245819	BMI	0.000163849	2.14846e-09	-0.356624	-1	0.18956	0.127181	0	1	0.184886
1099	7	4139432	4938442	SVS	0.000807204	0.000241813	BMI	0.000131092	7.83556e-06	-0.298785	-0.82534	0.16389	0.0892724	0	0.68236	0.185054
317	2	124730992	125741528	SVS	0.000666838	0.00640253	BMI	0.000126429	6.50499e-07	0.343169	-0.17632	1	0.117765	0	1	0.185718
244	2	40087419	40786176	SVS	0.000239312	0.0406584	BMI	0.000299941	1.1853e-20	0.321778	-0.18033	1	0.103541	0	1	0.185723
920	5	173606996	174662885	SVS	0.000863214	0.000328724	BMI	0.000199709	1.35993e-08	0.266494	-0.14907	0.74811	0.0710193	0	0.56066	0.186026
266	2	57952946	59251996	SVS	0.000587063	0.0220221	BMI	0.000585812	2.15909e-51	-0.26708	-0.95422	0.14493	0.0713315	0	0.9373	0.186518
1412	9	34704545	36749273	SVS	0.00115831	4.21987e-06	BMI	0.000198594	6.05788e-10	0.231369	-0.11316	0.60067	0.0535316	0	0.36084	0.188242
799	5	25722098	26938178	SVS	0.000953291	1.40766e-05	BMI	4.79757e-05	0.0173148	0.386908	-0.22181	1	0.149698	0	1	0.192444
1230	7	157199332	158031247	SVS	0.000812662	2.73631e-05	BMI	0.000276817	5.7373e-17	0.21598	-0.11838	0.57494	0.0466473	0	0.33055	0.192933
1868	13	23729050	24818333	SVS	0.00068355	3.92029e-05	BMI	8.78842e-05	0.00353599	-0.334261	-1	0.18685	0.111731	0	1	0.193917
1473	9	129617772	130902727	SVS	0.00052844	0.00411939	BMI	0.000136474	5.22094e-08	-0.316624	-0.98039	0.19227	0.100251	0	0.97689	0.194811
2234	17	77412787	78438332	SVS	0.00125385	7.9908e-06	BMI	0.000369266	6.81073e-24	0.193972	-0.10992	0.50873	0.0376251	0	0.25881	0.195407
15	1	13481026	14720131	SVS	0.000877335	0.0105094	BMI	0.000180149	3.24302e-08	0.319156	-0.20344	1	0.101861	0	1	0.196447
613	4	13127577	14395886	SVS	0.000844342	0.000143192	BMI	0.000117997	6.85384e-05	0.298835	-0.17081	0.8486	0.0893025	0	0.72211	0.196847
270	2	63672119	64696089	SVS	0.000580103	0.000679647	BMI	0.00021929	1.12232e-15	-0.254388	-0.73431	0.14237	0.0647133	0	0.53921	0.197903
2232	17	75619257	76596287	SVS	0.00047072	0.029377	BMI	0.000473273	1.57609e-30	-0.271649	-0.97855	0.15483	0.0737933	0	0.96547	0.197907
1207	7	127903739	128779173	SVS	0.000472841	0.0138194	BMI	4.02625e-05	0.0258337	-0.526075	-1	0.32157	0.276755	0	1	0.197955
1496	10	8771921	10081279	SVS	0.00131747	3.16803e-07	BMI	0.000108474	5.5828e-05	0.261733	-0.14515	0.72465	0.0685039	0	0.52512	0.200245
2258	18	24088164	25305260	SVS	0.00136838	2.31721e-05	BMI	0.000278242	8.36597e-16	0.211618	-0.11613	0.57379	0.0447821	0	0.32924	0.200337
1229	7	156344387	157199331	SVS	0.000814224	0.00199107	BMI	7.92155e-05	0.000427882	0.361086	-0.21778	1	0.130383	0	1	0.20273
2420	20	55448076	56172843	SVS	0.000627894	0.00687584	BMI	8.55337e-05	0.00171304	0.393614	-0.26607	1	0.154932	0	1	0.206025
1228	7	155280611	156344386	SVS	0.00132537	1.5942e-06	BMI	0.000143047	1.05932e-05	-0.247072	-0.68526	0.14761	0.0610444	0	0.46959	0.20882
2419	20	54743695	55448075	SVS	0.000893411	9.0635e-05	BMI	9.25774e-05	0.000685632	-0.311935	-0.96668	0.20523	0.0973032	0	0.93762	0.209972
2379	20	9279551	10279603	SVS	0.000726536	0.0028123	BMI	0.000221155	2.10998e-11	0.26518	-0.14653	0.8217	0.0703204	0	0.67695	0.210531
1858	12	129887419	130629840	SVS	0.000763458	0.00259156	BMI	0.000164522	1.84484e-07	-0.290364	-0.88913	0.18687	0.084311	0	0.79165	0.212239
652	4	55681702	57103100	SVS	0.000769996	0.00073706	BMI	0.000164516	2.13607e-08	-0.267743	-0.80243	0.16334	0.0716863	0	0.6439	0.214124
2301	18	73568261	74471745	SVS	0.000722263	0.00104804	BMI	0.000119644	7.04821e-05	-0.309331	-0.93864	0.20978	0.0956854	0	0.88355	0.215267
725	4	137400032	138537344	SVS	0.000860346	4.32187e-05	BMI	7.92633e-05	0.0012394	0.314346	-0.19905	0.98945	0.0988132	0	0.98201	0.215532
618	4	18753264	20086838	SVS	0.0004343	0.0241903	BMI	0.000226064	1.75937e-15	0.305698	-0.19996	1	0.093451	0	1	0.215917
1111	7	12694916	13213541	SVS	0.000486148	0.0192736	BMI	4.60002e-05	0.0156786	0.490771	-0.36216	1	0.240856	0	1	0.219841
1553	10	71672998	72659223	SVS	0.000755009	0.00850343	BMI	9.9791e-05	0.000598643	0.36696	-0.25988	1	0.134659	0	1	0.219921
1981	14	49002066	50500564	SVS	0.000715145	0.000847578	BMI	5.22119e-05	0.0225626	-0.410732	-1	0.28884	0.168701	0	1	0.220443
1876	13	32986687	34722391	SVS	0.000704911	0.0030475	BMI	0.000230644	7.33547e-12	-0.2569	-0.7758	0.17859	0.0659979	0	0.60323	0.222023
1418	9	70939678	72288878	SVS	0.000399455	0.0443403	BMI	0.000147212	3.0314e-07	-0.366392	-1	0.22026	0.134243	0	1	0.222535
1485	10	60515	1329232	SVS	0.00066683	1.3291e-05	BMI	0.000159513	2.97415e-08	-0.233168	-0.64954	0.15491	0.0543671	0	0.4219	0.224485
2425	20	59560458	60125333	SVS	0.000258094	0.00916617	BMI	6.84246e-05	0.00461443	-0.410632	-1	0.26995	0.168619	0	1	0.224492
2414	20	50653621	51533750	SVS	0.0003412	0.0212804	BMI	0.000254717	2.47779e-19	-0.289461	-1	0.20079	0.0837877	0	1	0.226294
936	6	11790672	13352326	SVS	0.000119475	0.0346514	BMI	0.000301919	2.21887e-17	0.284899	-0.21201	1	0.0811677	0	1	0.227976
1067	6	143083348	144791455	SVS	0.000689133	0.0201825	BMI	0.000481991	1.3036e-31	0.240525	-0.16769	0.85084	0.0578525	0	0.72931	0.229125
1965	14	32382246	33591113	SVS	0.000696762	0.00775208	BMI	0.000357211	2.03243e-19	0.238238	-0.16463	0.78388	0.0567573	0	0.62072	0.229472
1233	8	660415	1161824	SVS	0.00114271	8.37233e-07	BMI	8.48909e-05	0.000465094	0.272125	-0.18459	0.79242	0.0740518	0	0.63408	0.230713
2214	17	52102650	53468006	SVS	0.000713907	0.000888293	BMI	0.000156578	1.81358e-07	-0.265643	-0.80804	0.1793	0.0705663	0	0.65877	0.232498
1811	12	76524574	77800463	SVS	0.000739446	0.000848413	BMI	0.000191287	2.66435e-10	0.247507	-0.16202	0.73856	0.0612598	0	0.54624	0.233626
2063	15	57641165	58712954	SVS	0.00136306	9.05133e-06	BMI	9.66202e-05	0.00158771	-0.283617	-0.88535	0.20202	0.0804388	0	0.78773	0.234084
649	4	49325139	53879571	SVS	0.000283251	0.0327426	BMI	0.00014271	6.93066e-10	-0.342415	-1	0.25522	0.117248	0	1	0.234378
2097	15	98025685	98828261	SVS	0.000369469	0.0487801	BMI	0.000149109	7.47435e-07	0.361833	-0.27455	1	0.130923	0	1	0.235928
1039	6	109043245	110647842	SVS	0.000357229	0.00469347	BMI	0.000158889	6.53993e-09	0.280397	-0.20262	0.88837	0.0786223	0	0.79379	0.236393
2275	18	46558307	47455925	SVS	0.000362642	0.0183357	BMI	5.65727e-05	0.00357061	-0.428676	-1	0.34907	0.183763	0	1	0.237711
2315	19	7249360	8199016	SVS	0.000332039	0.0214097	BMI	0.000131047	1.91126e-06	0.338294	-0.25822	1	0.114443	0	1	0.237955
2158	16	78280637	78973580	SVS	0.000564174	0.000522795	BMI	0.000114416	0.000296225	0.295673	-0.22396	0.95504	0.0874224	0	0.91793	0.23837
1581	10	104206838	106142283	SVS	0.00068846	0.00341027	BMI	0.000420771	2.86642e-34	-0.21399	-0.6697	0.15382	0.0457919	0	0.44979	0.239505
2168	16	86058598	86748867	SVS	0.000756891	0.00196953	BMI	0.000103131	0.0020707	-0.333411	-1	0.26134	0.111163	0	1	0.240142
1314	8	79756170	81340231	SVS	0.000521956	0.0142267	BMI	8.77763e-05	0.00101922	-0.377207	-1	0.27703	0.142285	0	1	0.24043
417	2	239634351	240325600	SVS	0.000575506	0.0140936	BMI	0.000117429	5.99869e-06	-0.331619	-1	0.2505	0.109971	0	1	0.242946
1544	10	62626466	64069687	SVS	0.000460489	0.00696959	BMI	0.000240344	1.26838e-14	0.250998	-0.18278	0.82387	0.063	0	0.68793	0.244956
478	3	65326752	66702084	SVS	0.000825211	4.94124e-05	BMI	0.00028971	1.09046e-15	0.193363	-0.13981	0.54993	0.0373892	0	0.30242	0.245023
1073	6	150635316	151629954	SVS	0.00111253	7.69289e-05	BMI	0.000101302	0.000979309	0.286598	-0.21371	0.89289	0.0821382	0	0.79726	0.245273
1057	6	129850179	130550137	SVS	0.000303534	0.0356627	BMI	0.000213786	7.9404e-12	-0.303312	-1	0.23932	0.0919982	0	1	0.247178
63	1	73992171	75132092	SVS	0.000626273	0.000809592	BMI	0.000283672	1.03591e-22	-0.215128	-0.64154	0.16784	0.0462801	0	0.41348	0.251725
1744	12	3871115	4967643	SVS	0.000987383	4.23095e-05	BMI	0.000283095	6.49508e-15	0.192172	-0.14409	0.55489	0.03693	0	0.30809	0.252229
483	3	71223282	72334704	SVS	0.00101343	7.07623e-07	BMI	0.000266209	3.96947e-13	-0.177409	-0.51361	0.13439	0.031474	0	0.26401	0.253697
325	2	133352951	134359059	SVS	0.000541633	0.00263973	BMI	0.000154552	7.8177e-08	0.265608	-0.21326	0.85422	0.0705475	0	0.73411	0.253932
468	3	54892587	55616625	SVS	0.000578151	0.0169722	BMI	0.000144864	6.69818e-07	-0.309284	-1	0.28067	0.0956564	0	1	0.255748
1622	11	10370101	11081299	SVS	0.000634494	0.0114691	BMI	4.62947e-05	0.032541	0.454057	-0.4228	1	0.206168	0	1	0.25819
2358	19	51259179	51903804	SVS	0.000709793	0.000144176	BMI	0.000293184	2.30051e-17	0.195137	-0.14997	0.58012	0.0380785	0	0.33661	0.258595
590	3	193122091	194217140	SVS	0.00024433	0.0401906	BMI	0.000248583	8.53036e-14	0.287553	-0.24519	1	0.0826868	0	1	0.259537
2008	14	78374054	79199451	SVS	0.000673146	0.00550566	BMI	0.000153037	9.47283e-08	-0.274064	-0.93114	0.23242	0.0751113	0	0.8787	0.260683
2066	15	61130596	62106138	SVS	0.00107046	0.000451017	BMI	0.000324643	1.53758e-17	0.195382	-0.15836	0.59792	0.038174	0	0.35777	0.261089
1242	8	4893121	5566269	SVS	0.000715364	0.00552536	BMI	0.00014035	6.54135e-06	-0.287982	-1	0.24058	0.0829338	0	1	0.261326
1841	12	111592382	113947983	SVS	0.000428417	0.0267276	BMI	0.000236606	1.72708e-15	-0.272792	-1	0.21942	0.0744156	0	1	0.26255
114	1	156813846	158081627	SVS	0.00105028	6.04525e-06	BMI	0.00015513	3.26745e-07	-0.215825	-0.63616	0.17916	0.0465805	0	0.40469	0.262988
305	2	110097869	112644828	SVS	0.000435912	0.0201539	BMI	0.000180493	2.49125e-10	-0.289044	-1	0.25068	0.0835466	0	1	0.262997
1825	12	94385885	95147845	SVS	0.00112683	1.80995e-06	BMI	8.98789e-05	0.00105927	-0.258485	-0.81753	0.21513	0.0668147	0	0.66992	0.263227
2081	15	79998207	81077025	SVS	0.000446092	0.0140502	BMI	0.00031888	6.44306e-20	-0.239402	-0.85275	0.20235	0.0573133	0	0.7401	0.263602
190	1	239332149	240248508	SVS	0.000479639	0.0158051	BMI	9.17501e-05	0.000298911	0.350406	-0.31316	1	0.122784	0	1	0.264343
662	4	66597447	67616362	SVS	0.000388484	0.0288036	BMI	8.45699e-05	0.000100614	-0.369103	-1	0.31751	0.136237	0	1	0.264496
638	4	37880861	38984838	SVS	0.00126447	5.33519e-09	BMI	0.000265135	1.06188e-13	0.161469	-0.12808	0.45875	0.0260721	0	0.21045	0.264914
2285	18	56832313	57635821	SVS	0.000921745	0.000145588	BMI	0.000360579	2.37523e-24	0.181359	-0.14505	0.54354	0.0328912	0	0.29544	0.265645
435	3	12859210	14312007	SVS	0.00138473	1.21475e-06	BMI	0.000326565	2.79361e-17	0.165234	-0.12876	0.4762	0.0273022	0	0.22677	0.266019
1810	12	75563969	76524573	SVS	0.000391689	0.0244685	BMI	5.45444e-05	0.0172748	-0.445034	-1	0.45951	0.198055	0	1	0.268263
1661	11	49386072	50217008	SVS	0.000153763	0.0227593	BMI	0.000114098	8.85049e-14	0.359382	-0.32484	1	0.129155	0	1	0.268319
1358	8	133461552	134509448	SVS	0.000730774	0.000210178	BMI	8.03822e-05	0.00357691	-0.301059	-1	0.26653	0.0906366	0	1	0.271732
429	3	6421146	7529554	SVS	0.00032138	0.0361089	BMI	9.12447e-05	0.0011596	-0.386213	-1	0.3641	0.149161	0	1	0.271857
1743	12	3069507	3871114	SVS	0.00107961	2.51335e-07	BMI	0.000205633	1.86347e-09	0.181994	-0.15075	0.53833	0.0331217	0	0.28991	0.273989
9	1	6136815	7711794	SVS	0.000432443	0.00986343	BMI	0.000320175	4.21877e-18	-0.226625	-0.80881	0.19985	0.0513587	0	0.66058	0.274347
1193	7	107658604	109095558	SVS	0.000383198	0.00628419	BMI	6.47389e-05	0.0042433	-0.361176	-1	0.34177	0.130448	0	1	0.275343
2390	20	18959420	19957928	SVS	0.000254022	0.0407576	BMI	0.0001209	7.25728e-05	-0.353269	-1	0.3252	0.124799	0	1	0.276048
573	3	172004761	173415591	SVS	0.000715837	0.000309522	BMI	0.000528858	8.02942e-38	0.166232	-0.14993	0.50897	0.0276331	0	0.26078	0.276095
621	4	22835186	23858350	SVS	0.00045695	0.0224402	BMI	9.65691e-05	3.75576e-05	-0.340331	-1	0.33042	0.115825	0	1	0.276145
1853	12	126079936	126871452	SVS	0.00102757	0.000112874	BMI	4.11095e-05	0.0430306	0.370294	-0.35627	1	0.137118	0	1	0.276311
2374	20	4591848	5379450	SVS	0.00077777	0.00230791	BMI	8.74814e-05	0.00106584	-0.311306	-1	0.27505	0.0969113	0	1	0.277374
1247	8	8589771	9167795	SVS	0.00028383	0.0376843	BMI	0.000317543	4.99778e-21	0.258288	-0.24037	1	0.0667128	0	1	0.278068
1530	10	44893847	46327144	SVS	0.00105497	1.53623e-05	BMI	6.57788e-05	0.00381842	0.286421	-0.25721	0.98665	0.0820371	0	0.97869	0.278425
125	1	167163955	168179086	SVS	0.000565645	0.00176256	BMI	0.000141812	1.25404e-06	0.256361	-0.22669	0.84902	0.0657208	0	0.73001	0.279057
283	2	77372831	78080057	SVS	0.000644602	0.000217238	BMI	0.000113705	5.19079e-06	-0.246111	-0.79045	0.22892	0.0605706	0	0.62617	0.283233
2057	15	50195877	51605477	SVS	0.00122286	9.82231e-08	BMI	5.19947e-05	0.00957902	-0.279481	-1	0.25759	0.0781094	0	1	0.283461
310	2	117822517	118663653	SVS	0.000354524	0.0259085	BMI	9.61259e-05	3.25982e-06	-0.334157	-1	0.32153	0.111661	0	1	0.283604
2464	22	18535226	19635654	SVS	0.000354112	0.0370241	BMI	0.0001279	2.69046e-06	-0.32853	-1	0.31809	0.107932	0	1	0.28465
1187	7	100849308	101950748	SVS	0.000822242	0.00141955	BMI	0.00012699	2.05225e-06	-0.256249	-0.85607	0.23242	0.0656636	0	0.73621	0.284799
2371	20	1771286	2668108	SVS	0.000979724	6.71762e-06	BMI	0.00026049	6.40945e-14	0.173657	-0.15323	0.52058	0.0301569	0	0.27101	0.286365
297	2	100202437	101556799	SVS	0.000876359	9.23679e-05	BMI	0.000331623	5.89871e-24	0.175997	-0.15393	0.53285	0.0309748	0	0.28393	0.286572
2271	18	41425455	42974165	SVS	0.00100171	0.000158298	BMI	0.000401418	3.77033e-27	0.169143	-0.14474	0.51922	0.0286095	0	0.26959	0.287562
839	5	75959516	77290255	SVS	0.000769409	0.00584904	BMI	0.000219756	1.40316e-10	-0.236634	-0.83701	0.21657	0.0559958	0	0.70059	0.288539
2026	14	99474534	100786189	SVS	0.000692803	0.00150341	BMI	0.000349838	7.14326e-21	-0.191716	-0.60985	0.17077	0.0367549	0	0.3739	0.28908
1127	7	28890887	30175113	SVS	0.000592806	0.00430118	BMI	9.96507e-05	0.000857347	-0.306596	-1	0.31698	0.0940013	0	1	0.289751
1644	11	32065772	32830422	SVS	0.000568362	0.00488079	BMI	8.0406e-05	0.000295559	0.310578	-0.32129	1	0.0964586	0	1	0.290811
674	4	81206183	82655623	SVS	0.000471478	0.00853807	BMI	5.44087e-05	0.00879757	0.373782	-0.39694	1	0.139713	0	1	0.293703
21	1	19238925	20556202	SVS	0.000659615	0.00142137	BMI	0.000154482	3.55622e-07	-0.239565	-0.80514	0.23439	0.0573913	0	0.65399	0.294524
762	4	179932392	180540877	SVS	0.000594188	0.000645637	BMI	0.000106793	4.09576e-06	0.253522	-0.24809	0.81761	0.0642736	0	0.67326	0.294768
1338	8	109920828	111207349	SVS	0.000327465	0.0454293	BMI	0.000111231	1.56677e-06	-0.337771	-1	0.33872	0.114089	0	1	0.295818
794	5	20397014	21211399	SVS	0.000499267	0.00122921	BMI	4.21287e-05	0.00562754	0.344534	-0.34561	1	0.118704	0	1	0.29591
1280	8	36641175	38803980	SVS	0.00103167	7.17528e-06	BMI	0.000302134	2.23046e-17	-0.162394	-0.50251	0.14363	0.0263718	0	0.25283	0.299148
1857	12	129170297	129887418	SVS	0.00143789	2.04557e-07	BMI	0.000154219	2.53545e-06	-0.190497	-0.58416	0.18824	0.0362892	0	0.34155	0.300319
568	3	165936512	167118893	SVS	0.00046127	0.00239478	BMI	3.19843e-05	0.0335925	-0.39944	-1	0.45007	0.159552	0	1	0.302065
1824	12	93487548	94385884	SVS	0.000648121	0.00120804	BMI	9.1344e-05	0.00042872	-0.277778	-0.98626	0.28768	0.0771604	0	0.9823	0.304446
2274	18	45718493	46558306	SVS	0.00105626	1.05354e-05	BMI	0.000358186	4.6772e-21	-0.15501	-0.47176	0.15116	0.0240281	0	0.22286	0.305079
1443	9	97418634	98885862	SVS	0.000461865	0.00319395	BMI	0.000184149	1.12462e-10	-0.227941	-0.78889	0.22929	0.0519571	0	0.63255	0.30594
184	1	234365797	235097113	SVS	0.000744153	0.00562	BMI	9.28584e-05	0.0010066	0.305336	-0.31687	1	0.0932302	0	1	0.307342
1957	14	22760701	23985936	SVS	0.000758217	0.000150058	BMI	0.000328981	1.40003e-17	-0.169916	-0.53727	0.16995	0.0288713	0	0.28868	0.308292
710	4	121981244	122655434	SVS	0.000339052	0.0101866	BMI	3.51297e-05	0.0443294	-0.431286	-1	0.50604	0.186007	0	1	0.30848
381	2	202504863	203639686	SVS	0.000841536	5.22991e-05	BMI	7.78442e-05	0.000547748	-0.254977	-0.88164	0.2667	0.0650133	0	0.78367	0.309127
2012	14	84087373	85562936	SVS	0.000736924	0.00310924	BMI	5.41548e-05	0.0184906	-0.352774	-1	0.40176	0.12445	0	1	0.309767
701	4	113916003	115306149	SVS	0.000564896	0.0067461	BMI	0.000266319	5.27233e-15	-0.215077	-0.78518	0.23482	0.046258	0	0.62974	0.310254
418	2	240325601	241113279	SVS	0.000784955	0.00102135	BMI	7.47545e-05	0.00297681	0.294847	-0.33864	1	0.0869346	0	1	0.311923
8	1	5362405	6136814	SVS	0.000583533	0.0348706	BMI	9.62874e-05	0.000252724	-0.340005	-1	0.37555	0.115603	0	1	0.312891
240	2	36120744	36867389	SVS	0.000562925	0.00715263	BMI	0.000246791	2.79827e-15	-0.217858	-0.79837	0.22667	0.047462	0	0.6407	0.314711
1357	8	132534637	133461551	SVS	0.000375829	0.0189382	BMI	0.000180521	2.76511e-10	-0.255123	-0.96857	0.29449	0.0650876	0	0.96023	0.315802
2262	18	28792735	30401128	SVS	0.000410491	0.0453398	BMI	0.000170382	3.97703e-08	0.290522	-0.31113	1	0.0844029	0	1	0.316094
1030	6	99678877	100878645	SVS	0.000612836	0.0294883	BMI	0.000312792	4.05176e-22	0.234604	-0.25575	0.94998	0.0550392	0	0.92887	0.317093
1522	10	33655459	35178224	SVS	0.000624268	0.00996892	BMI	0.000559102	1.21142e-40	0.182031	-0.20802	0.68778	0.0331353	0	0.47727	0.322244
1311	8	76295484	77377989	SVS	0.000407996	0.00546659	BMI	0.000452273	1.83713e-43	-0.192722	-0.66933	0.2136	0.0371416	0	0.46476	0.324266
2428	20	61470769	62179241	SVS	0.000584924	0.0160248	BMI	0.000358129	2.09569e-25	0.20972	-0.23662	0.84114	0.0439826	0	0.73766	0.324508
519	3	113657666	115649909	SVS	0.000330311	0.00876592	BMI	0.000505914	1.5939e-34	0.181592	-0.20631	0.67984	0.0329758	0	0.46433	0.324712
2488	22	44409534	45170649	SVS	0.00111968	1.07864e-05	BMI	0.000154445	6.55125e-06	0.196924	-0.22189	0.65138	0.0387789	0	0.42449	0.325517
2188	17	14508611	15308722	SVS	0.000979398	7.14069e-06	BMI	6.33125e-05	0.0131739	-0.268532	-1	0.31736	0.0721095	0	1	0.330481
1488	10	2637066	3225336	SVS	0.000328677	0.0471087	BMI	0.000118673	2.18168e-05	-0.316736	-1	0.40085	0.100322	0	1	0.330528
119	1	161945443	163141862	SVS	0.000646978	0.00151045	BMI	0.000201225	1.92078e-10	-0.202068	-0.69003	0.23334	0.0408317	0	0.48151	0.331327
1734	11	129451785	130500783	SVS	0.000403817	0.0224032	BMI	6.72336e-05	0.00991722	0.36468	-0.44834	1	0.132991	0	1	0.332246
916	5	168342744	169506966	SVS	0.000865739	1.15836e-05	BMI	0.000237413	9.36173e-12	0.164473	-0.18102	0.52503	0.0270513	0	0.27764	0.334394
583	3	185709997	186602045	SVS	0.00106422	1.31154e-05	BMI	0.000716585	5.35282e-61	-0.126631	-0.39887	0.13721	0.0160355	0	0.15909	0.334732
1385	9	11270765	12044915	SVS	0.000223936	0.00846922	BMI	0.000117021	4.26947e-08	0.258258	-0.30582	0.96808	0.066697	0	0.96039	0.335588
1861	12	132012317	132957945	SVS	0.000673438	9.80094e-05	BMI	0.000193045	1.04886e-12	0.18257	-0.21254	0.59566	0.0333317	0	0.35764	0.336313
905	5	155459557	156345451	SVS	0.000594342	0.00284893	BMI	6.37602e-05	0.000996483	0.291432	-0.36238	1	0.0849324	0	1	0.337855
1733	11	128262551	129451784	SVS	0.000757535	0.00211154	BMI	0.000168439	1.11415e-07	0.217495	-0.26587	0.78818	0.0473041	0	0.6244	0.338112
2474	22	29457602	30962255	SVS	0.000406663	0.0310559	BMI	0.000170094	3.26272e-09	0.26021	-0.31565	1	0.0677093	0	1	0.338971
2380	20	10279604	11257012	SVS	0.000697492	0.00165769	BMI	0.000205051	1.20335e-10	0.19916	-0.23062	0.69915	0.0396648	0	0.49605	0.342512
2035	15	22799927	24099946	SVS	0.000359051	0.0382755	BMI	0.000108638	3.50267e-05	0.305772	-0.3778	1	0.0934966	0	1	0.344799
50	1	57529671	58387483	SVS	0.000351555	0.0367514	BMI	0.000171714	9.82987e-10	0.262514	-0.34056	1	0.0689136	0	1	0.345219
1348	8	121554391	122622804	SVS	0.000349404	0.0180645	BMI	6.81568e-05	0.00376047	-0.332569	-1	0.44397	0.110602	0	1	0.346934
2318	19	10028841	11681978	SVS	0.00152966	3.78506e-08	BMI	0.000300093	2.72327e-17	0.13352	-0.1482	0.42373	0.0178275	0	0.18006	0.347818
2493	22	48977539	49559207	SVS	0.000468225	0.00584004	BMI	0.000238223	6.24004e-13	-0.202111	-0.77693	0.24927	0.0408489	0	0.613	0.349009
164	1	213958293	214783872	SVS	0.000989372	6.21634e-06	BMI	9.55872e-05	0.000176539	-0.210225	-0.73444	0.26368	0.0441945	0	0.54257	0.349263
2277	18	48228380	49790996	SVS	0.000721585	0.000964137	BMI	0.000165914	1.10039e-07	0.205252	-0.25813	0.72969	0.0421282	0	0.53915	0.349454
1250	8	10478852	11466761	SVS	0.000347034	0.0110799	BMI	0.000500795	1.02023e-37	0.175839	-0.22373	0.70479	0.0309194	0	0.50559	0.350607
1637	11	24892440	25662918	SVS	0.000423625	0.0120552	BMI	6.8918e-05	0.000135867	-0.297596	-1	0.39201	0.0885632	0	1	0.351194
766	4	182946259	183603892	SVS	0.00145589	4.16804e-08	BMI	6.42126e-05	0.0130864	-0.235429	-0.9555	0.29612	0.0554268	0	0.92686	0.351344
205	2	2680064	3314202	SVS	0.00075767	0.000266319	BMI	7.23881e-05	0.00286818	0.256681	-0.33714	1	0.0658853	0	1	0.356575
2458	21	43812792	44815008	SVS	0.000597016	0.00739792	BMI	0.000118643	5.76664e-05	0.254526	-0.34792	1	0.0647836	0	1	0.356659
2020	14	93386329	94892240	SVS	0.000838022	0.00091811	BMI	0.000463761	4.24426e-30	0.150295	-0.18059	0.53069	0.0225885	0	0.28225	0.357999
915	5	166863414	168342743	SVS	0.00118054	0.000243393	BMI	0.000903296	4.21015e-72	0.122946	-0.15113	0.41776	0.0151158	0	0.17535	0.358135
1464	9	119001228	119890464	SVS	0.000981068	4.71204e-05	BMI	0.00015728	9.91264e-08	-0.18339	-0.61363	0.2303	0.0336318	0	0.37909	0.358384
2410	20	46486133	47203836	SVS	0.00072655	0.00103034	BMI	0.000103849	0.000144177	-0.237007	-0.89398	0.30991	0.0561725	0	0.80417	0.358894
1052	6	122929291	123854857	SVS	0.000627687	0.00967114	BMI	0.000168419	3.73918e-10	0.224536	-0.27278	0.87234	0.0504164	0	0.77849	0.359095
2437	21	21632917	22201890	SVS	0.00099214	7.81503e-05	BMI	8.6595e-05	0.000297061	0.225647	-0.29391	0.81418	0.0509165	0	0.66854	0.359756
14	1	11709174	13481025	SVS	0.000680745	0.000894626	BMI	0.000171106	8.32166e-09	-0.195402	-0.70993	0.2433	0.0381819	0	0.50474	0.360067
1267	8	21650454	22895018	SVS	0.00109302	0.000129775	BMI	0.000212942	1.89564e-10	0.172118	-0.21394	0.58467	0.0296245	0	0.34225	0.360142
242	2	37603361	38887393	SVS	0.0010411	2.87972e-05	BMI	0.000238081	8.83677e-12	0.160581	-0.19869	0.54454	0.0257864	0	0.29994	0.360164
58	1	67761891	68633860	SVS	0.000677792	0.00266855	BMI	0.000167584	3.4941e-09	0.207345	-0.26252	0.77899	0.0429919	0	0.62122	0.360665
338	2	149568876	151428988	SVS	0.000468346	0.0206709	BMI	0.000220416	1.10666e-11	0.222422	-0.31121	0.96704	0.0494714	0	0.9678	0.361235
360	2	174927564	176734750	SVS	0.000979241	6.21591e-07	BMI	0.000400124	2.10607e-29	-0.126542	-0.41607	0.15173	0.0160128	0	0.17311	0.361388
301	2	105120579	106546524	SVS	0.000332286	0.00712592	BMI	0.000368968	2.04771e-22	-0.178445	-0.68739	0.22842	0.0318426	0	0.48067	0.361985
2290	18	62074994	63109755	SVS	0.000569199	0.00441858	BMI	8.92647e-05	9.71083e-05	-0.257174	-1	0.34039	0.0661383	0	1	0.362091
2365	19	55714086	56411086	SVS	0.000865638	0.00136883	BMI	0.00010409	0.00011646	-0.236297	-0.90152	0.30676	0.0558361	0	0.82014	0.363995
723	4	134109979	135809542	SVS	0.000479963	0.0178357	BMI	5.77764e-05	0.00479294	0.33087	-0.48893	1	0.109475	0	1	0.364968
2298	18	70540350	71491860	SVS	0.000506728	0.00308474	BMI	0.000141442	3.83094e-06	-0.22274	-0.86625	0.28419	0.0496132	0	0.76624	0.366042
570	3	168972663	170174578	SVS	0.000357129	0.0239316	BMI	0.000190109	2.00073e-11	-0.231642	-0.98314	0.3171	0.0536578	0	0.98067	0.366061
1032	6	101793543	102637706	SVS	0.00075797	0.000475626	BMI	0.000132642	1.36969e-07	-0.201774	-0.72691	0.26058	0.0407125	0	0.53089	0.366417
604	4	7135820	7726034	SVS	0.00109076	0.000167073	BMI	0.000307629	4.77346e-16	-0.154918	-0.54205	0.19012	0.0239996	0	0.29441	0.366618
1889	13	46493237	47433528	SVS	0.000479346	0.0148434	BMI	0.000106724	3.44384e-05	0.264721	-0.3689	1	0.070077	0	1	0.367499
1948	13	109813577	110995432	SVS	0.00115748	8.1988e-05	BMI	0.000230315	1.13762e-10	0.163432	-0.21239	0.56494	0.0267099	0	0.32212	0.369081
2357	19	50451926	51259178	SVS	0.00050225	0.0204345	BMI	0.000174521	2.11684e-10	-0.232955	-0.99584	0.32993	0.0542679	0	1	0.370608
40	1	43512670	45167235	SVS	0.00100278	1.1887e-06	BMI	0.000105048	0.00012194	0.191271	-0.25077	0.66659	0.0365846	0	0.44527	0.371128
484	3	72334705	73606612	SVS	0.00192171	1.13607e-07	BMI	0.000167668	2.46711e-07	0.157237	-0.20111	0.52782	0.0247235	0	0.27931	0.371382
1175	7	85356716	86446538	SVS	0.000472645	0.00853007	BMI	0.000124533	3.50478e-09	0.235946	-0.31926	0.90627	0.0556707	0	0.84092	0.371411
278	2	72160303	73544290	SVS	0.000936549	0.000277863	BMI	4.2116e-05	0.0254886	-0.297953	-1	0.43244	0.0887758	0	1	0.371772
985	6	50940768	51826423	SVS	0.000472838	0.00332922	BMI	0.000764614	1.62193e-82	0.157236	-0.21581	0.57235	0.0247232	0	0.33683	0.373917
1386	9	12044916	12664858	SVS	0.000453615	0.0138759	BMI	0.000129238	2.31374e-07	0.242347	-0.34063	1	0.058732	0	1	0.374923
117	1	159882516	161054076	SVS	0.000860003	2.06164e-06	BMI	0.000164653	1.427e-07	0.163887	-0.21465	0.56889	0.0268589	0	0.32589	0.374933
1935	13	96132648	97516609	SVS	0.000371351	0.0296189	BMI	0.000228809	1.85597e-16	0.222945	-0.31293	0.96232	0.0497045	0	0.9489	0.375602
197	1	245970506	246610290	SVS	0.000302118	0.0223749	BMI	5.95638e-05	0.00169013	-0.317321	-1	0.46254	0.100692	0	1	0.377047
1381	9	8262304	9170120	SVS	0.000607762	0.0100596	BMI	0.000456859	4.94637e-29	-0.166813	-0.67757	0.23243	0.0278267	0	0.46854	0.37853
1079	6	155523958	156762740	SVS	0.000620844	0.0202331	BMI	0.000340581	1.78681e-19	0.192035	-0.26438	0.82831	0.0368775	0	0.70908	0.379106
2051	15	42332686	44987755	SVS	0.000388277	0.0235048	BMI	0.000132639	3.6082e-07	-0.248054	-1	0.36085	0.0615307	0	1	0.380974
1579	10	101271452	102509298	SVS	0.000452683	0.00842407	BMI	0.000428039	1.01255e-36	-0.175167	-0.67601	0.24274	0.0306834	0	0.47008	0.381563
187	1	237409459	238094455	SVS	0.000332263	0.0284204	BMI	8.24219e-05	0.00158531	-0.307064	-1	0.4752	0.0942886	0	1	0.381768
2135	16	53393883	54866095	SVS	0.000653461	0.00997622	BMI	0.00378753	0	-0.127008	-0.50732	0.17644	0.0161311	0	0.26403	0.382914
311	2	118663654	119635489	SVS	0.000460329	0.0093015	BMI	0.000225825	7.50442e-15	-0.195587	-0.79577	0.28722	0.0382544	0	0.64427	0.38555
1678	11	69713997	71242834	SVS	0.00077246	0.000186855	BMI	0.000173671	5.85862e-08	-0.175726	-0.6452	0.23846	0.0308795	0	0.41771	0.387238
231	2	28819511	29627932	SVS	0.000608206	0.00438613	BMI	0.000238285	7.32085e-15	0.181943	-0.25977	0.72803	0.0331032	0	0.54305	0.389647
1499	10	11856925	12581571	SVS	0.00108347	1.52676e-06	BMI	0.000125857	2.37856e-06	0.169315	-0.22862	0.5788	0.0286675	0	0.33683	0.390717
926	6	63979	1380679	SVS	0.00149039	2.27848e-12	BMI	0.000109179	0.000711515	-0.162369	-0.60086	0.22275	0.0263637	0	0.36463	0.390999
1989	14	57460782	58447798	SVS	0.000661928	0.00029541	BMI	0.000118111	3.76313e-06	0.196476	-0.28785	0.71799	0.0386027	0	0.51737	0.392595
1330	8	101448440	102548680	SVS	0.000939663	1.91511e-05	BMI	0.000210493	2.14058e-10	-0.15298	-0.54161	0.20786	0.023403	0	0.29342	0.393296
2303	18	75240761	76231685	SVS	0.000801187	0.000106299	BMI	0.000198653	2.36131e-09	-0.163694	-0.59811	0.22625	0.0267956	0	0.35998	0.393528
1562	10	82378049	83596350	SVS	0.000392758	0.0420114	BMI	0.000100805	0.000117309	-0.286435	-1	0.44638	0.0820452	0	1	0.395234
1380	9	7388203	8262303	SVS	0.000525637	0.00184312	BMI	0.000317889	2.40479e-17	-0.158479	-0.60354	0.22246	0.0251155	0	0.36526	0.39716
533	3	127495174	129091975	SVS	0.000356715	0.0327314	BMI	0.000149658	1.3751e-08	0.241573	-0.37768	1	0.0583573	0	1	0.397244
1029	6	98173004	99678876	SVS	0.000921845	0.000361818	BMI	0.000313309	7.67084e-23	0.147887	-0.21324	0.55044	0.0218706	0	0.30657	0.397319
1251	8	11466762	12296849	SVS	0.000597909	0.000815886	BMI	0.000217443	5.83547e-14	0.167124	-0.23561	0.63388	0.0279304	0	0.40989	0.398149
1694	11	87676871	88359287	SVS	0.000748273	0.000721057	BMI	5.74169e-05	0.00592562	0.258551	-0.42197	1	0.0668485	0	1	0.399545
2289	18	60780195	62074993	SVS	0.000744633	0.00077047	BMI	0.000164197	8.15088e-08	-0.18172	-0.68299	0.25406	0.033022	0	0.46973	0.401421
52	1	59889046	61377615	SVS	0.000756949	0.000855793	BMI	0.000170005	2.49764e-08	-0.179759	-0.67948	0.27427	0.0323133	0	0.47333	0.403234
1536	10	53919162	55104428	SVS	0.000486469	0.00144985	BMI	0.000119859	1.91262e-05	-0.205965	-0.81181	0.33487	0.0424218	0	0.67402	0.405894
893	5	141253831	142532956	SVS	0.000865409	0.00168929	BMI	0.000273339	2.47723e-14	0.160634	-0.23853	0.59468	0.0258034	0	0.35958	0.406985
1223	7	149843000	150897818	SVS	0.000590804	0.00625941	BMI	0.000313559	9.09122e-23	-0.168084	-0.70332	0.25978	0.0282522	0	0.51018	0.407048
1569	10	89971629	91021321	SVS	0.000268658	0.018752	BMI	0.00012813	3.36377e-06	0.234701	-0.40583	1	0.0550847	0	1	0.408214
1226	7	153241229	154407487	SVS	0.00120237	2.30669e-05	BMI	8.08889e-05	0.00301912	0.212163	-0.34794	0.85786	0.0450132	0	0.74664	0.408302
1096	7	1366973	2473749	SVS	0.000527605	0.00659514	BMI	0.000196201	6.30717e-12	0.189619	-0.29464	0.76487	0.0359553	0	0.60461	0.410372
2067	15	62106139	63218978	SVS	0.00028666	0.0431203	BMI	0.000242008	6.18621e-13	-0.212313	-0.98803	0.36745	0.0450766	0	1	0.410701
1235	8	1628040	2070902	SVS	0.00115133	1.38546e-05	BMI	0.000136082	5.948e-06	0.16959	-0.26347	0.62582	0.0287607	0	0.3933	0.410715
967	6	32682214	32897998	SVS	0.000175032	0.0212458	BMI	0.000105883	1.28856e-09	-0.243889	-1	0.38059	0.0594818	0	1	0.411138
407	2	230541093	231847386	SVS	0.000270575	0.0291184	BMI	0.000241316	1.62361e-13	0.203193	-0.3255	0.9441	0.0412874	0	0.93856	0.411305
1589	10	114255955	115588903	SVS	0.000787583	0.00284099	BMI	0.000505668	1.25452e-33	-0.13962	-0.56049	0.20585	0.0194938	0	0.32491	0.411587
2164	16	83077870	83778371	SVS	0.000615857	0.000337363	BMI	0.00022123	6.40649e-10	-0.159829	-0.60128	0.23309	0.0255453	0	0.36449	0.411833
2456	21	42187153	43081434	SVS	0.000448919	0.049604	BMI	0.000298703	4.9845e-16	-0.205396	-0.97397	0.33345	0.0421874	0	0.98381	0.412401
1476	9	132999453	134141936	SVS	0.00122039	0.000251662	BMI	0.000337015	5.68009e-20	0.138222	-0.20908	0.50396	0.0191054	0	0.25509	0.412653
551	3	148638309	149998411	SVS	0.000640906	0.00440819	BMI	0.000163846	2.19671e-07	0.195892	-0.30271	0.81309	0.0383736	0	0.66893	0.413728
86	1	99425001	100269207	SVS	0.00030553	0.0276814	BMI	6.47089e-05	0.00264406	0.29836	-0.52237	1	0.0890189	0	1	0.416211
909	5	159663734	160519049	SVS	0.00102783	2.95713e-06	BMI	0.00012643	2.41802e-06	-0.162111	-0.60112	0.24418	0.0262801	0	0.36628	0.418199
1355	8	130383564	131545725	SVS	0.000725217	5.19731e-05	BMI	7.46333e-05	0.00180446	0.209516	-0.32638	0.84773	0.0438969	0	0.73031	0.418597
1197	7	113339387	115321301	SVS	0.000535887	0.00648548	BMI	0.000525504	1.07031e-44	-0.148891	-0.61792	0.24466	0.0221686	0	0.40004	0.419689
739	4	156520289	157597309	SVS	0.000366768	0.00853961	BMI	0.000129022	3.86514e-06	0.214344	-0.3507	0.9538	0.0459433	0	0.93114	0.421897
1376	9	4025356	4596614	SVS	0.000344106	0.00525026	BMI	9.87994e-05	0.000552749	-0.23159	-1	0.36823	0.0536338	0	1	0.422381
1494	10	6897038	7659872	SVS	0.000198204	0.0482919	BMI	0.000120819	5.7332e-05	0.263341	-0.47605	1	0.0693483	0	1	0.422831
2395	20	24487129	25181038	SVS	0.000449728	0.0233067	BMI	0.000199285	1.35185e-14	-0.204075	-0.94758	0.35004	0.0416464	0	0.96303	0.423379
2133	16	50467034	52041336	SVS	0.00111278	1.69401e-05	BMI	0.000501004	8.70435e-34	0.112265	-0.16772	0.3975	0.0126035	0	0.15836	0.424944
1126	7	27351287	28890886	SVS	0.000366566	0.0036334	BMI	0.000250107	9.56052e-13	-0.16453	-0.67257	0.27357	0.0270701	0	0.46008	0.42615
442	3	21790868	22648001	SVS	0.000542435	0.00210576	BMI	0.000123492	1.73028e-05	-0.19974	-0.84126	0.31952	0.0398961	0	0.71658	0.426174
2050	15	40604781	42332685	SVS	0.000695899	0.0014846	BMI	0.000261773	6.9373e-17	0.153183	-0.25031	0.609	0.0234651	0	0.3784	0.429724
250	2	45189469	45850047	SVS	0.000857092	2.12886e-05	BMI	6.83395e-05	0.00579261	-0.210904	-0.92046	0.37015	0.0444803	0	0.87444	0.431573
2183	17	9619357	10572617	SVS	0.000937539	2.45746e-05	BMI	0.000218349	1.61586e-10	-0.140837	-0.53048	0.2192	0.0198351	0	0.28359	0.431834
1686	11	79802287	80726012	SVS	0.00157229	1.4982e-12	BMI	9.77671e-05	0.000501026	-0.149452	-0.58018	0.2415	0.0223359	0	0.34061	0.43375
2297	18	69311743	70540349	SVS	0.000814483	0.000140756	BMI	0.000134151	4.44977e-06	-0.170792	-0.66769	0.29687	0.0291698	0	0.45768	0.436088
2163	16	82310205	83077869	SVS	0.000760508	0.000270811	BMI	0.000433537	8.00347e-26	-0.123538	-0.47255	0.197	0.0152616	0	0.22613	0.43632
1801	12	66114644	67183620	SVS	0.000287046	0.0426467	BMI	7.94534e-05	0.00117961	-0.284019	-1	0.54976	0.0806669	0	1	0.437705
2266	18	36056933	37679127	SVS	0.000295522	0.00831343	BMI	0.000230651	4.47844e-15	0.172579	-0.29577	0.76036	0.0297837	0	0.60071	0.439512
2132	16	49010762	50467033	SVS	0.00109315	4.61887e-05	BMI	0.000490081	1.14601e-33	0.111923	-0.18623	0.42002	0.0125267	0	0.17923	0.440731
1469	9	125137579	126092931	SVS	0.000662415	0.00071705	BMI	0.000143182	6.81286e-09	0.170102	-0.28737	0.67685	0.0289347	0	0.46639	0.442185
655	4	58940257	59692948	SVS	0.000378814	0.0129657	BMI	6.88804e-05	0.000219117	-0.247939	-1	0.45752	0.0614735	0	1	0.442645
46	1	53114187	54771293	SVS	0.000953213	4.07597e-05	BMI	0.00020055	1.01793e-09	0.141266	-0.23616	0.54518	0.0199562	0	0.30075	0.445859
1071	6	148184845	149278798	SVS	0.000997226	4.26676e-05	BMI	0.000194026	1.69011e-08	0.144247	-0.23883	0.55388	0.0208071	0	0.31054	0.446289
1722	11	116247378	117295641	SVS	0.000272135	0.0059714	BMI	0.00034348	5.46045e-23	-0.147544	-0.62101	0.27638	0.0217694	0	0.39905	0.449923
2353	19	46765061	47752727	SVS	0.000543768	0.00410497	BMI	0.000495847	2.8389e-41	-0.136754	-0.56656	0.24314	0.0187017	0	0.32925	0.453036
2406	20	42185672	43008890	SVS	0.000861311	1.49732e-05	BMI	0.000163714	1.93597e-08	0.143126	-0.2469	0.55471	0.0204849	0	0.30914	0.454106
1372	9	1103599	1874961	SVS	0.000412755	0.0158446	BMI	6.46687e-05	0.0158907	0.279818	-0.66926	1	0.0782982	0	1	0.457031
771	4	186881569	187985393	SVS	0.000805857	0.0029016	BMI	0.00014271	6.67031e-06	0.182766	-0.358	0.80809	0.0334034	0	0.66178	0.458758
1237	8	2396123	2970491	SVS	0.000145142	0.00734953	BMI	0.000154789	3.54128e-07	-0.184842	-0.8468	0.34539	0.0341664	0	0.76599	0.459185
512	3	106174686	107736519	SVS	0.000961343	0.000546301	BMI	0.000225592	1.41255e-12	0.142591	-0.25786	0.57265	0.0203321	0	0.33509	0.460957
2226	17	69245591	70495119	SVS	0.00139703	5.92038e-09	BMI	0.000179571	7.40222e-08	-0.122037	-0.46162	0.2009	0.014893	0	0.21334	0.461579
145	1	189904638	191419275	SVS	0.000324128	0.0437171	BMI	0.000351954	2.88937e-29	0.179134	-0.36837	0.87164	0.0320889	0	0.82162	0.465141
877	5	120371858	120960737	SVS	0.000491663	0.00973872	BMI	8.89721e-05	3.25208e-05	-0.214567	-1	0.44663	0.0460388	0	1	0.46536
1292	8	55275355	56346878	SVS	0.000371723	0.0375386	BMI	9.96472e-05	4.28944e-05	-0.238791	-1	0.50384	0.0570213	0	1	0.465728
1763	12	22928056	23923798	SVS	0.00041626	0.0354678	BMI	0.000302099	2.74519e-17	-0.173878	-0.90143	0.3315	0.0302335	0	0.84078	0.466498
1486	10	1329233	1872960	SVS	0.000780417	0.000243793	BMI	9.64274e-05	0.000254709	0.181437	-0.35383	0.7952	0.0329193	0	0.64273	0.466826
1582	10	106142284	107877787	SVS	0.000369818	0.0421699	BMI	0.000218598	7.96515e-13	0.193061	-0.40088	1	0.0372727	0	1	0.467051
1294	8	57436723	58675117	SVS	0.000337155	0.0415295	BMI	6.89237e-05	0.00289987	-0.277119	-1	0.62461	0.0767949	0	1	0.467578
1232	8	11740	660414	SVS	0.000784685	0.00164402	BMI	5.86486e-05	0.00951461	0.233506	-0.47662	1	0.0545252	0	1	0.467676
1770	12	29647194	30358377	SVS	0.000492322	0.00688298	BMI	4.30549e-05	0.0413091	-0.289054	-1	0.64135	0.083552	0	1	0.467812
2457	21	43081435	43812791	SVS	0.00065919	0.0239858	BMI	0.000119035	0.000249534	0.22673	-0.46113	1	0.0514064	0	1	0.467883
889	5	134556571	135344943	SVS	0.00119695	4.25112e-07	BMI	0.000137817	2.76832e-07	0.134483	-0.23541	0.52699	0.0180855	0	0.28195	0.470593
1213	7	136113468	137657459	SVS	0.000553197	0.00474607	BMI	0.000203396	2.32238e-11	0.159817	-0.31186	0.70827	0.0255415	0	0.50541	0.471539
1512	10	24489448	25577761	SVS	0.000982333	0.000206923	BMI	0.000117676	4.00286e-05	-0.167511	-0.69585	0.3123	0.0280598	0	0.49602	0.471648
2093	15	93707011	94565521	SVS	0.000658006	0.00198921	BMI	0.000178207	1.07188e-07	-0.161974	-0.71459	0.31301	0.0262354	0	0.52121	0.471675
778	5	2106886	2960068	SVS	0.000631603	0.000674813	BMI	0.000231639	2.69627e-11	0.139398	-0.26965	0.59046	0.0194319	0	0.35803	0.473947
2096	15	96864279	98025684	SVS	0.00170746	6.26025e-10	BMI	0.000243441	9.37896e-13	0.103136	-0.18238	0.39586	0.0106371	0	0.15721	0.475154
204	2	1875061	2680063	SVS	0.00069127	0.000505618	BMI	0.000206675	4.87871e-12	0.139376	-0.27159	0.58457	0.0194258	0	0.3462	0.481012
2089	15	89385188	90632718	SVS	0.000567552	0.00070673	BMI	0.000273957	1.2589e-15	0.130737	-0.24533	0.54176	0.0170921	0	0.30181	0.481147
45	1	51777578	53114186	SVS	0.000503691	0.0045535	BMI	6.42726e-05	0.000448125	-0.216401	-1	0.4593	0.0468292	0	1	0.481907
1988	14	56206431	57460781	SVS	0.00050753	0.00947475	BMI	0.000190125	1.10264e-08	-0.16886	-0.79988	0.35043	0.0285137	0	0.67402	0.482696
2177	17	3430441	4463971	SVS	0.000623955	0.00758596	BMI	7.83313e-05	0.00328492	0.224909	-0.51942	1	0.0505839	0	1	0.485408
1752	12	11742150	12721874	SVS	0.00117923	4.28767e-07	BMI	0.000157708	4.26347e-07	-0.127254	-0.51142	0.24847	0.0161936	0	0.26374	0.488008
1128	7	30175114	31730554	SVS	0.0017732	5.70868e-10	BMI	0.000242494	7.02977e-12	0.097634	-0.19106	0.39857	0.00953241	0	0.16025	0.498615
1262	8	17947005	18668609	SVS	0.000820408	0.000156218	BMI	0.000123469	3.39849e-05	-0.15476	-0.67505	0.32539	0.0239507	0	0.4695	0.498649
669	4	74885901	76497358	SVS	0.000352873	0.0484113	BMI	7.35764e-05	0.00172654	-0.257827	-1	0.62469	0.0664748	0	1	0.498707
1718	11	111117781	112755446	SVS	0.000771084	4.81594e-05	BMI	0.000103251	5.67443e-05	0.154232	-0.32001	0.67401	0.0237874	0	0.46687	0.500127
1078	6	154462011	155523957	SVS	0.000555897	0.00114692	BMI	0.000200797	3.23662e-09	-0.141062	-0.62875	0.29575	0.0198985	0	0.40643	0.50115
252	2	46499327	47320114	SVS	0.000629785	0.00107195	BMI	0.00030149	1.16787e-17	-0.123555	-0.54726	0.26332	0.0152658	0	0.30294	0.503716
1500	10	12581572	13208061	SVS	0.000785982	0.000748108	BMI	0.000132975	6.24224e-06	-0.155917	-0.70898	0.33842	0.02431	0	0.51565	0.504961
2222	17	64438388	65582327	SVS	0.000917418	5.68819e-05	BMI	0.000356335	7.77881e-21	0.105523	-0.20959	0.4427	0.0111352	0	0.19862	0.506405
2039	15	26392948	27563172	SVS	0.000488626	0.00596844	BMI	0.000244774	2.64126e-12	-0.141859	-0.67349	0.3274	0.0201239	0	0.47062	0.508844
475	3	62609819	63670803	SVS	0.000708071	0.00887051	BMI	0.000284234	5.67392e-16	-0.139995	-0.69897	0.30136	0.0195985	0	0.50595	0.50931
430	3	7529555	8664892	SVS	0.000673626	0.00111684	BMI	0.000249182	1.63695e-12	0.128518	-0.26669	0.56752	0.0165168	0	0.33216	0.510225
2162	16	81437862	82310204	SVS	0.000706531	0.000231894	BMI	0.000279346	8.21859e-14	-0.116601	-0.51	0.24574	0.0135957	0	0.26596	0.511248
2287	18	58527237	59449422	SVS	0.000771463	0.000954329	BMI	0.000395358	4.29996e-29	0.11316	-0.25276	0.50867	0.0128051	0	0.26357	0.512476
801	5	28315654	29593755	SVS	0.000740708	0.000938706	BMI	9.28982e-05	4.87337e-05	-0.1675	-0.77765	0.38101	0.0280561	0	0.62544	0.515469
2018	14	90662837	92101228	SVS	0.000565417	0.00252801	BMI	0.000254543	4.2725e-14	0.130665	-0.30413	0.59016	0.0170733	0	0.36014	0.516042
2094	15	94565522	95662425	SVS	0.000438925	0.00112921	BMI	0.000416405	9.92307e-24	0.11029	-0.24901	0.49774	0.0121639	0	0.25368	0.516327
1534	10	51724040	53129609	SVS	0.000377618	0.0124973	BMI	0.000111833	1.11734e-05	0.183702	-0.44831	0.99829	0.0337466	0	1	0.518782
1097	7	2473750	3100211	SVS	0.000531537	0.00674629	BMI	0.000177336	5.46731e-10	-0.14973	-0.73385	0.34993	0.0224189	0	0.56012	0.524193
2416	20	52411533	53120334	SVS	0.000907158	0.000220847	BMI	9.37766e-05	0.000385191	-0.160542	-0.75802	0.37352	0.0257738	0	0.58598	0.525168
1933	13	93285143	94925136	SVS	0.00038461	0.00585943	BMI	0.000278692	1.14542e-15	0.130855	-0.31113	0.63497	0.0171229	0	0.41715	0.526302
1414	9	37687113	38822977	SVS	0.000288507	0.0151813	BMI	8.43856e-05	0.00157046	-0.206761	-1	0.53361	0.0427499	0	1	0.529548
1893	13	50419897	51554236	SVS	0.000999903	1.16953e-05	BMI	0.000149773	5.90976e-08	-0.122055	-0.53621	0.28206	0.0148974	0	0.29619	0.530668
1138	7	41415926	42494806	SVS	0.000360442	0.0246945	BMI	0.000132358	3.32992e-06	-0.181015	-1	0.4662	0.0327665	0	1	0.532564
2442	21	26467827	27774350	SVS	0.000695286	0.000371144	BMI	0.000121909	6.25197e-06	-0.14402	-0.66846	0.33222	0.0207417	0	0.45571	0.532633
1244	8	6019164	6663427	SVS	0.0006639	0.00217912	BMI	0.000132373	2.48533e-05	0.154496	-0.37931	0.76625	0.023869	0	0.60951	0.534703
977	6	42103739	43770626	SVS	0.000961773	1.63796e-05	BMI	0.000418685	4.80559e-29	-0.0909459	-0.40251	0.20929	0.00827116	0	0.16328	0.536529
2099	15	99925973	100742117	SVS	0.000857608	0.000148209	BMI	0.000134347	1.93934e-06	-0.134332	-0.62409	0.31949	0.018045	0	0.39573	0.536748
1529	10	43769843	44893846	SVS	0.000500999	0.00397863	BMI	0.000121132	1.66972e-06	0.155384	-0.3915	0.795	0.0241443	0	0.6619	0.537818
2010	14	81001921	82524785	SVS	0.000427905	0.0166231	BMI	0.000216328	4.87543e-12	0.147581	-0.38138	0.80676	0.0217802	0	0.68959	0.5395
1456	9	112076382	112865520	SVS	0.000701382	0.00127557	BMI	8.90704e-05	0.000252372	0.164771	-0.42226	0.82492	0.0271495	0	0.69745	0.53963
432	3	9970732	11226367	SVS	0.000269859	0.00771446	BMI	0.000477466	2.85278e-29	0.112663	-0.26985	0.5625	0.0126929	0	0.33268	0.541011
2494	22	49559208	50347996	SVS	0.000220829	0.0242728	BMI	0.000127992	2.38407e-05	-0.181247	-1	0.47453	0.0328504	0	1	0.54249
170	1	220073133	220978151	SVS	0.000817127	0.00107266	BMI	3.63516e-05	0.0461477	0.2281	-0.70204	1	0.0520298	0	1	0.543115
2369	20	60795	884241	SVS	0.00209125	1.47961e-13	BMI	0.000197409	1.16016e-08	0.0883339	-0.19694	0.38743	0.00780287	0	0.15321	0.544059
656	4	59692949	60746709	SVS	0.000467751	0.00358635	BMI	0.000132852	1.08578e-08	-0.147793	-0.73083	0.38141	0.0218429	0	0.55598	0.546039
763	4	180540878	181122433	SVS	0.000489139	0.0159857	BMI	4.01379e-05	0.0318799	0.252416	-0.74117	1	0.0637138	0	1	0.546955
2452	21	38046450	39252059	SVS	0.000550136	0.00408952	BMI	0.00019615	2.13349e-10	0.133298	-0.33929	0.67228	0.0177684	0	0.47678	0.549759
160	1	208162952	209711169	SVS	0.000757137	0.00018249	BMI	0.000407583	6.14343e-23	0.093752	-0.22493	0.45077	0.00878944	0	0.20629	0.552711
1599	10	125798320	126875816	SVS	0.000750534	0.000113669	BMI	0.000352843	7.45943e-22	-0.0955129	-0.4428	0.23756	0.00912272	0	0.19939	0.555501
624	4	25832019	27385580	SVS	0.00120923	7.52007e-08	BMI	0.000201448	2.31053e-09	-0.0964798	-0.43306	0.23375	0.00930834	0	0.19004	0.555769
1005	6	72290724	73170168	SVS	0.000376507	0.0138045	BMI	9.57589e-05	9.6625e-06	-0.172633	-0.97521	0.50816	0.0298022	0	1	0.555796
818	5	51203266	52139773	SVS	0.000437813	0.0180288	BMI	0.000139862	5.74513e-09	-0.159029	-0.8804	0.46751	0.0252903	0	0.85362	0.556687
398	2	221445192	222327713	SVS	0.000417103	0.044863	BMI	0.000185715	1.16696e-10	-0.163382	-1	0.46402	0.0266937	0	1	0.557971
146	1	191419276	192468373	SVS	0.000365975	0.046056	BMI	4.40021e-05	0.0160889	0.257723	-0.83793	1	0.0664214	0	1	0.559167
1601	10	127997709	129134738	SVS	0.000523693	0.00342234	BMI	0.000269918	5.1271e-15	0.117855	-0.30564	0.61341	0.0138897	0	0.39543	0.559276
1866	13	21540734	22795188	SVS	0.00111227	1.14065e-06	BMI	0.000209344	5.0826e-09	0.099808	-0.23867	0.45889	0.00996164	0	0.21222	0.560833
1234	8	1161825	1628039	SVS	0.00055054	0.00375712	BMI	9.27891e-05	0.000121042	0.161408	-0.451	0.86779	0.0260527	0	0.79982	0.561391
1202	7	121042051	121946052	SVS	0.000375288	0.0143141	BMI	7.71459e-05	0.000140591	-0.183442	-1	0.5149	0.0336509	0	1	0.561494
800	5	26938179	28315653	SVS	0.000281127	0.0396321	BMI	0.000146914	1.3402e-08	0.168567	-0.46737	1	0.0284148	0	1	0.562358
260	2	53032977	53852120	SVS	0.000841456	1.38586e-05	BMI	0.000107658	2.72614e-05	-0.126862	-0.595	0.32962	0.016094	0	0.36508	0.56257
1873	13	28587126	30068525	SVS	0.000363514	0.0067563	BMI	0.000473742	9.41124e-32	-0.10612	-0.55423	0.29025	0.0112614	0	0.3303	0.563075
881	5	124109486	125131720	SVS	0.000450062	0.01157	BMI	0.000288804	5.50137e-17	-0.124447	-0.67202	0.32114	0.0154871	0	0.48067	0.563134
438	3	16084006	17182494	SVS	0.000338544	0.0325084	BMI	0.000197381	6.28314e-10	-0.152321	-0.92606	0.43163	0.0232018	0	0.95111	0.564932
586	3	189451806	190591293	SVS	0.000382446	0.0123876	BMI	0.000177931	1.78431e-08	-0.14355	-0.81708	0.40477	0.0206065	0	0.72028	0.565172
1493	10	6234719	6897037	SVS	0.000390145	0.0197432	BMI	0.000204531	1.17802e-10	-0.143022	-0.83679	0.40226	0.0204552	0	0.77615	0.565753
1604	10	130694009	131694738	SVS	0.000882348	2.53867e-05	BMI	0.000188008	1.45528e-09	0.106391	-0.27713	0.50418	0.011319	0	0.26171	0.567507
23	1	21416122	22145629	SVS	0.0012664	3.86073e-08	BMI	9.46919e-05	5.36515e-05	-0.1171	-0.56533	0.30816	0.0137124	0	0.32664	0.567717
1975	14	42562551	43321168	SVS	0.000272771	0.0208288	BMI	8.01159e-05	4.25559e-05	0.183129	-0.55459	1	0.0335363	0	1	0.568111
1683	11	76518907	77719870	SVS	0.000328748	0.0413494	BMI	9.1393e-05	2.0613e-05	-0.187624	-1	0.6033	0.0352027	0	1	0.57601
752	4	169555115	170682809	SVS	0.000409705	0.0276166	BMI	8.41169e-05	0.000448649	-0.18757	-1	0.63226	0.0351824	0	1	0.57851
2017	14	89482884	90662836	SVS	0.00126364	0.000204124	BMI	0.000164953	2.14285e-07	0.115184	-0.31163	0.58416	0.0132674	0	0.34969	0.579102
1549	10	67769823	68623274	SVS	0.000587761	0.000372152	BMI	5.10083e-05	0.010142	-0.172476	-1	0.52385	0.0297478	0	1	0.579658
617	4	17290237	18753263	SVS	0.00036293	0.0238183	BMI	0.000314221	8.57823e-22	0.126041	-0.3725	0.74948	0.0158865	0	0.60865	0.580386
156	1	202583885	204092537	SVS	0.000194728	0.00699612	BMI	0.000319414	5.78749e-18	-0.11182	-0.60774	0.32333	0.0125038	0	0.38957	0.580784
412	2	235625790	236276287	SVS	0.000895778	0.000310171	BMI	0.000157161	4.14794e-08	0.115843	-0.33707	0.57625	0.0134196	0	0.35496	0.582958
2296	18	68051036	69311742	SVS	0.00099869	1.8519e-05	BMI	0.000269176	4.03537e-15	-0.0912177	-0.44147	0.24605	0.00832067	0	0.1986	0.583053
1919	13	79489046	80778339	SVS	0.000759385	0.000764033	BMI	0.000301707	2.66102e-20	0.0993066	-0.29249	0.50808	0.0098618	0	0.26955	0.584438
2366	19	56411087	57143509	SVS	0.000984337	0.000243773	BMI	7.14389e-05	0.00484346	-0.154498	-0.89437	0.47743	0.0238696	0	0.84804	0.584956
636	4	35993839	36671801	SVS	0.000539882	0.00555835	BMI	5.80726e-05	0.00172438	0.176621	-0.59402	1	0.0311949	0	1	0.587963
1249	8	9835864	10478851	SVS	0.000519362	0.0025515	BMI	0.000356252	9.71025e-23	0.0990245	-0.27802	0.53781	0.00980586	0	0.3064	0.590184
2355	19	48573066	49415189	SVS	0.00044343	0.00526715	BMI	0.000133936	2.73913e-07	0.135175	-0.42753	0.76119	0.0182723	0	0.63404	0.592772
271	2	64696090	65938002	SVS	0.000624009	0.0124853	BMI	0.000279992	1.93039e-16	-0.115966	-0.65384	0.36681	0.0134481	0	0.47808	0.593973
1855	12	127545378	128372588	SVS	0.001621	8.20407e-08	BMI	0.000124343	2.9863e-05	0.103676	-0.30152	0.52256	0.0107487	0	0.27897	0.594311
1520	10	30919470	32457293	SVS	0.00118817	5.41955e-08	BMI	0.000150918	4.18407e-08	0.0930192	-0.2741	0.45189	0.00865257	0	0.21502	0.596718
1396	9	19463293	20483880	SVS	0.000419503	0.0105064	BMI	0.000157489	1.08052e-06	0.136855	-0.43957	0.80914	0.0187293	0	0.67396	0.597226
1065	6	139716714	141449453	SVS	0.000489592	0.00630672	BMI	0.00018608	1.94954e-10	0.1211	-0.38832	0.68323	0.0146651	0	0.49975	0.599728
670	4	76497359	78045637	SVS	0.000559955	0.00176694	BMI	0.000253598	8.61832e-15	0.103406	-0.31108	0.56445	0.0106927	0	0.33498	0.600233
2356	19	49415190	50451925	SVS	0.000275244	0.0433105	BMI	0.000175955	2.47332e-10	0.14652	-0.49029	1	0.0214681	0	1	0.604334
1181	7	93691726	95174847	SVS	0.00112184	0.000153608	BMI	0.000255378	3.09985e-16	0.0917126	-0.28224	0.47128	0.00841121	0	0.23472	0.604734
1596	10	122803507	123856184	SVS	0.000596561	0.0117735	BMI	0.000126086	1.90111e-05	0.143354	-0.4808	0.90221	0.0205504	0	0.88747	0.606299
1437	9	92500278	93441050	SVS	0.000947623	0.000114281	BMI	7.09794e-05	0.00215992	0.137574	-0.45974	0.79486	0.0189265	0	0.6697	0.608739
2095	15	95662426	96864278	SVS	0.0011187	2.60304e-05	BMI	0.000215691	8.16102e-10	-0.092456	-0.46153	0.27567	0.00854811	0	0.22237	0.60902
2005	14	75699502	76694201	SVS	0.00029881	0.0317794	BMI	0.000135733	1.10672e-06	-0.150363	-1	0.53578	0.0226089	0	1	0.609329
1125	7	25671576	27351286	SVS	0.000658655	0.00101304	BMI	0.00055397	2.19603e-40	-0.0803388	-0.42725	0.25089	0.00645432	0	0.19637	0.613453
257	2	50756241	51669493	SVS	0.000390483	0.00816285	BMI	0.000245438	7.74274e-16	0.110161	-0.36613	0.6516	0.0121354	0	0.453	0.614309
1565	10	85463485	86459980	SVS	0.000351154	0.0111718	BMI	8.89643e-05	0.000403328	0.154238	-0.5401	1	0.0237895	0	1	0.616363
2058	15	51605478	53263126	SVS	0.000433232	0.0267869	BMI	0.00035069	1.00052e-23	-0.111199	-0.71606	0.40305	0.0123652	0	0.58694	0.61748
1402	9	25957607	26747214	SVS	0.000348593	0.00913355	BMI	7.08405e-05	0.00259374	0.163815	-0.60459	1	0.0268353	0	1	0.618185
1980	14	48177484	49002065	SVS	0.000408502	0.0182067	BMI	8.19265e-05	0.000105201	0.158544	-0.60371	1	0.0251362	0	1	0.618188
1726	11	121208187	122589224	SVS	0.000778769	0.000436981	BMI	0.000406631	1.62365e-26	0.0815599	-0.25952	0.43694	0.00665201	0	0.19868	0.620011
1495	10	7659873	8771920	SVS	0.000821659	0.000296604	BMI	0.000141494	1.25731e-05	0.111417	-0.36123	0.62381	0.0124137	0	0.4077	0.620125
436	3	14312008	15150876	SVS	0.00049409	0.0352977	BMI	7.99384e-05	0.00227112	0.178028	-0.71491	1	0.0316939	0	1	0.624442
424	3	2140012	3128152	SVS	0.00143564	6.43708e-11	BMI	0.000336788	1.25126e-16	-0.0625694	-0.3227	0.19214	0.00391493	0	0.10672	0.625945
625	4	27385581	28177792	SVS	0.000631859	0.00371984	BMI	7.81915e-05	0.000367387	-0.140143	-0.90461	0.54095	0.0196402	0	0.89283	0.631768
2043	15	32177321	33484267	SVS	0.000651029	0.00840404	BMI	0.00010794	0.000127429	-0.136813	-0.90417	0.50062	0.0187178	0	0.87221	0.632694
1912	13	71976863	73114509	SVS	0.000585777	0.00618509	BMI	0.000303445	4.54104e-19	0.0973261	-0.34905	0.59739	0.00947237	0	0.38581	0.632975
461	3	42301658	44141693	SVS	0.00101595	0.000134688	BMI	0.000820836	7.39545e-71	0.0656123	-0.21406	0.35342	0.00430497	0	0.13021	0.633052
1815	12	81843891	82576129	SVS	0.000315067	0.0331707	BMI	0.000123444	1.74979e-08	0.141831	-0.52086	0.97133	0.0201161	0	1	0.633273
1788	12	48960266	50344346	SVS	0.000584117	0.000651555	BMI	0.000879656	4.61072e-89	-0.0726763	-0.40916	0.24169	0.00528184	0	0.17484	0.633356
2228	17	71466954	72383472	SVS	0.000947262	0.000167764	BMI	0.000274771	5.33822e-14	-0.0838357	-0.46093	0.28331	0.00702843	0	0.22031	0.635301
536	3	131373471	132124018	SVS	0.000655442	0.00131042	BMI	0.000431364	7.6143e-39	0.0843688	-0.29408	0.48874	0.0071181	0	0.25535	0.63561
2435	21	19479025	20407307	SVS	0.000340403	0.0422371	BMI	0.000226626	1.86733e-12	-0.124713	-0.89748	0.50929	0.0155534	0	0.91762	0.636139
1439	9	94175375	94924482	SVS	0.000552232	0.0010822	BMI	0.000148205	1.98107e-09	-0.105138	-0.60428	0.36939	0.011054	0	0.3914	0.637933
332	2	141802665	142494980	SVS	0.000268886	0.0160445	BMI	0.000125685	1.15733e-07	0.130373	-0.48752	0.87752	0.0169971	0	0.90684	0.638094
1129	7	31730555	32460228	SVS	0.000518099	0.010364	BMI	0.000209519	8.52735e-13	0.108636	-0.41314	0.69597	0.0118018	0	0.51925	0.639324
2187	17	13648447	14508610	SVS	0.000575536	0.0106707	BMI	0.00015501	5.1759e-07	-0.120178	-0.81653	0.46481	0.0144428	0	0.74275	0.641484
1286	8	49044814	50288660	SVS	0.00032383	0.0223456	BMI	4.11041e-05	0.018934	0.192684	-0.86142	1	0.037127	0	1	0.641845
2124	16	24014706	25235251	SVS	0.00165261	1.31889e-09	BMI	0.000452873	2.48567e-30	0.0564999	-0.18833	0.29994	0.00319224	0	0.0926	0.642313
1624	11	11632651	12470449	SVS	0.000658774	0.00997946	BMI	0.00025879	9.79398e-13	0.100298	-0.375	0.65807	0.0100597	0	0.47532	0.648702
768	4	184338585	185483262	SVS	0.00116711	6.14291e-06	BMI	9.47271e-05	0.00220771	-0.109025	-0.69727	0.40391	0.0118864	0	0.51576	0.649672
1505	10	17065861	18529742	SVS	0.000527593	0.0235091	BMI	9.21183e-05	0.00101922	-0.151222	-1	0.66492	0.0228681	0	1	0.650783
882	5	125131721	126054697	SVS	0.000659388	0.00179032	BMI	5.74625e-05	0.0102805	0.147113	-0.62102	1	0.0216422	0	1	0.651542
1082	6	158952061	159604052	SVS	0.000535154	0.000565268	BMI	7.95645e-05	0.00024854	0.119243	-0.45995	0.75282	0.0142189	0	0.61103	0.652957
1015	6	82388205	83571953	SVS	0.000330169	0.0495447	BMI	0.000234543	2.18948e-15	0.118457	-0.49994	0.91358	0.014032	0	0.91078	0.656259
2413	20	49236419	50653620	SVS	0.000910398	6.60306e-05	BMI	0.000375452	5.73202e-21	-0.0697358	-0.40262	0.25466	0.00486308	0	0.16705	0.656401
546	3	142976708	144408821	SVS	0.000728217	0.000473363	BMI	0.000104003	0.000258604	-0.111815	-0.72756	0.41906	0.0125026	0	0.56202	0.657786
1655	11	42858198	43949377	SVS	0.000597318	0.0095456	BMI	0.000485097	3.20876e-42	-0.0855812	-0.56962	0.35227	0.00732415	0	0.36628	0.660204
1719	11	112755447	113889019	SVS	0.000484495	0.00693268	BMI	0.000311633	7.08919e-21	-0.0890807	-0.58659	0.34628	0.00793537	0	0.37482	0.662236
1657	11	45019560	46316005	SVS	0.000598443	0.0147514	BMI	0.000342946	8.87733e-25	0.0916188	-0.37397	0.61273	0.00839401	0	0.4312	0.665259
1012	6	79859904	80693927	SVS	0.000832054	1.09138e-05	BMI	9.6519e-05	5.91398e-05	-0.0969195	-0.59895	0.36819	0.00939338	0	0.37331	0.665559
2173	17	52	815653	SVS	0.00051468	0.00740495	BMI	0.000121073	4.50694e-06	-0.115955	-0.8141	0.50219	0.0134455	0	0.73656	0.665791
919	5	172285683	173606995	SVS	0.000552687	0.00316262	BMI	0.000356889	1.25285e-20	-0.0800971	-0.52406	0.32066	0.00641555	0	0.29106	0.66592
96	1	109271450	110224230	SVS	0.000382763	0.0249173	BMI	0.000415455	1.9232e-36	-0.0930669	-0.6896	0.41556	0.00866145	0	0.55001	0.67008
358	2	173287858	174118389	SVS	0.000737054	1.38418e-05	BMI	8.78692e-05	0.000138207	-0.0983862	-0.60954	0.39501	0.00967985	0	0.39763	0.671283
2019	14	92101229	93386328	SVS	0.000757457	0.000836701	BMI	0.000169963	1.12191e-07	-0.0919659	-0.58198	0.36756	0.00845773	0	0.35244	0.671426
277	2	71385814	72160302	SVS	0.000614788	0.00671609	BMI	5.11844e-05	0.0184216	0.155411	-0.76799	1	0.0241526	0	1	0.671525
2109	16	7051430	7704354	SVS	0.0013954	0.000153831	BMI	0.000295837	6.95094e-16	0.0726671	-0.2792	0.43919	0.0052805	0	0.20397	0.673407
210	2	6306607	7108208	SVS	0.000480079	0.0095392	BMI	0.000123373	4.05674e-06	-0.114056	-0.80319	0.48727	0.0130087	0	0.7212	0.673979
395	2	218396259	219678783	SVS	0.000445422	0.0171278	BMI	0.000157943	3.89917e-09	0.109664	-0.48968	0.77943	0.0120263	0	0.71606	0.67481
67	1	77895395	79065286	SVS	0.00090911	8.09516e-05	BMI	0.000493162	1.41865e-45	-0.0644939	-0.39757	0.25632	0.00415946	0	0.16894	0.675338
2261	18	27823156	28792734	SVS	0.000680903	0.000213348	BMI	9.06919e-05	0.000159922	-0.10325	-0.65783	0.43114	0.0106605	0	0.48031	0.678069
1256	8	14389306	14872767	SVS	0.000555798	0.00190406	BMI	0.000115376	1.85147e-06	0.101957	-0.42023	0.68985	0.0103952	0	0.51228	0.680915
273	2	67224028	67979828	SVS	0.00119411	3.25282e-07	BMI	0.000267345	8.2755e-18	0.0621354	-0.24627	0.36896	0.0038608	0	0.14266	0.680934
1345	8	118300069	119423298	SVS	0.000377765	0.015581	BMI	0.000371737	5.99909e-25	0.0853089	-0.3794	0.61987	0.00727762	0	0.44182	0.684621
1016	6	83571954	85038134	SVS	0.000392647	0.0208294	BMI	0.000161598	5.21868e-10	0.106172	-0.52099	0.79619	0.0112725	0	0.71753	0.686433
1524	10	36475839	37561443	SVS	0.000498588	0.00266218	BMI	5.15586e-05	0.0140109	-0.137487	-1	0.66506	0.0189026	0	1	0.687967
779	5	2960069	3677595	SVS	0.000602547	0.00210712	BMI	0.000425105	1.01109e-28	-0.0703693	-0.46459	0.3028	0.00495184	0	0.23071	0.689313
196	1	244723197	245970505	SVS	0.00095972	4.01219e-05	BMI	0.000231369	1.16956e-10	0.0712745	-0.29964	0.44349	0.00508005	0	0.20588	0.689958
543	3	139831268	141034637	SVS	0.000494263	0.00251901	BMI	0.000126119	5.59359e-06	0.0987317	-0.45133	0.6882	0.00974794	0	0.50178	0.69108
152	1	197935822	199263389	SVS	0.000645802	0.000632392	BMI	0.00016217	5.43119e-09	-0.0841687	-0.55078	0.36056	0.00708438	0	0.32372	0.693226
1852	12	124843769	126079935	SVS	0.000623111	0.00250891	BMI	0.000370268	5.9938e-20	0.0719029	-0.32246	0.48534	0.00517003	0	0.25718	0.694183
2116	16	11916632	12793149	SVS	0.00142447	3.10814e-07	BMI	0.000172882	1.76302e-08	0.0682222	-0.29002	0.42092	0.00465427	0	0.18828	0.695093
844	5	82720249	84094797	SVS	0.000420224	0.0177025	BMI	8.62117e-05	0.00103472	0.128551	-0.65357	1	0.0165255	0	1	0.695146
2300	18	72785207	73568260	SVS	0.000597456	7.46447e-05	BMI	0.000360733	1.0362e-23	-0.061708	-0.39474	0.26225	0.00380787	0	0.16721	0.698263
602	4	5051835	5972709	SVS	0.00141627	2.88022e-07	BMI	0.000143945	9.62858e-06	0.0738413	-0.32435	0.48721	0.00545253	0	0.24821	0.6983
1026	6	93696826	95176337	SVS	0.000541501	0.0207177	BMI	0.000216013	2.09562e-12	0.0939419	-0.47175	0.69232	0.00882508	0	0.55711	0.699758
679	4	88502718	89244554	SVS	0.000650444	0.0101107	BMI	0.000194115	9.21523e-13	0.090827	-0.43688	0.67517	0.00824954	0	0.51475	0.70143
1110	7	11855414	12694915	SVS	0.000507223	0.0100991	BMI	0.000100679	6.59598e-05	-0.110864	-0.88583	0.57429	0.0122909	0	0.90168	0.702487
1354	8	129291119	130383563	SVS	0.000723792	0.000443291	BMI	7.35024e-05	0.000616537	-0.10227	-0.76161	0.50365	0.0104592	0	0.63435	0.706015
1593	10	119528731	120592839	SVS	0.000542994	0.0106548	BMI	0.000134908	4.0967e-06	-0.100356	-0.78938	0.49558	0.0100713	0	0.69374	0.709744
2415	20	51533751	52411532	SVS	0.000853082	0.00091859	BMI	0.000276482	4.15551e-15	-0.0697236	-0.49096	0.33052	0.00486138	0	0.26531	0.709799
1592	10	118416050	119528730	SVS	0.000617199	0.00276506	BMI	0.00024061	3.29329e-13	0.0767683	-0.37229	0.5405	0.00589337	0	0.33177	0.710276
2048	15	37962916	39238840	SVS	0.000712237	0.000220672	BMI	0.00026526	4.24228e-14	0.0663907	-0.31041	0.46161	0.00440773	0	0.22543	0.710332
691	4	101132996	102544803	SVS	0.00042591	0.00674507	BMI	0.00022271	2.52516e-14	-0.082156	-0.6269	0.41006	0.00674961	0	0.43976	0.710729
130	1	172465154	173582511	SVS	0.000547736	0.00414219	BMI	0.000180019	5.45216e-11	0.0840053	-0.42111	0.63061	0.00705688	0	0.45688	0.711276
897	5	147180172	148662214	SVS	0.000717235	0.00502722	BMI	0.000135778	3.25039e-06	-0.0942927	-0.70683	0.48959	0.00889112	0	0.55776	0.711298
1559	10	79952997	81190573	SVS	0.000842356	2.20158e-05	BMI	0.000428741	6.16473e-25	0.0540538	-0.24567	0.36042	0.00292182	0	0.13955	0.712585
761	4	179233906	179932391	SVS	0.000919221	0.000368556	BMI	8.94297e-05	9.95034e-05	-0.092398	-0.67647	0.47179	0.00853739	0	0.51942	0.714838
335	2	144503689	145977920	SVS	0.000762049	0.000291843	BMI	0.000219877	8.28634e-14	-0.0688925	-0.4731	0.32741	0.00474617	0	0.24438	0.716051
1501	10	13208062	14008135	SVS	0.000592941	0.00866386	BMI	0.000221564	5.28015e-11	0.0814223	-0.42808	0.62682	0.00662958	0	0.44129	0.721262
371	2	187498048	188895310	SVS	0.000213293	0.0274562	BMI	0.000184113	9.21087e-13	0.0939993	-0.53997	0.77222	0.00883587	0	0.74016	0.721821
2184	17	10572618	11778164	SVS	0.0015421	5.91459e-08	BMI	0.000102516	0.000561848	-0.0746493	-0.54696	0.36519	0.00557251	0	0.3272	0.723308
350	2	165917789	167488576	SVS	0.000408174	0.0497456	BMI	0.000261262	9.87467e-17	-0.0910173	-0.80598	0.51973	0.00828414	0	0.85291	0.725464
1638	11	25662919	26356980	SVS	0.000656607	0.000596617	BMI	6.2774e-05	0.00142396	0.100419	-0.55648	0.79445	0.0100839	0	0.72381	0.72717
1368	8	143611462	144934288	SVS	0.000352618	0.0489187	BMI	0.000261627	6.28269e-17	-0.0902219	-0.81734	0.50049	0.00814	0	0.77664	0.727543
1721	11	114742318	116247377	SVS	0.00129342	1.38205e-06	BMI	0.000488309	1.48263e-32	-0.0457455	-0.32262	0.22654	0.00209265	0	0.11131	0.730004
791	5	16592320	17803477	SVS	0.000342516	0.0175139	BMI	0.000267073	5.18901e-14	-0.0789828	-0.64953	0.45322	0.00623829	0	0.49815	0.730307
74	1	86017268	86761554	SVS	0.000716451	0.000265813	BMI	3.89739e-05	0.022671	-0.115312	-1	0.72435	0.0132968	0	1	0.730963
804	5	31679465	32727914	SVS	0.00140835	2.99925e-09	BMI	4.76708e-05	0.0486016	-0.0962419	-0.88952	0.58587	0.0092625	0	1	0.731904
2348	19	41733464	43317282	SVS	0.000422668	0.00371914	BMI	0.000125393	1.16551e-07	0.0853868	-0.46033	0.65045	0.00729091	0	0.47762	0.73239
1802	12	67183621	68006682	SVS	0.000282315	0.0364856	BMI	6.22779e-05	0.00537179	0.132614	-0.9017	1	0.0175863	0	1	0.733554
2247	18	8788525	9816164	SVS	0.00131828	3.95232e-06	BMI	0.000182971	4.32635e-08	-0.0615241	-0.4445	0.31254	0.00378522	0	0.20655	0.735311
2080	15	79292537	79998206	SVS	0.000639003	0.000558186	BMI	0.000190218	3.20468e-11	0.0683528	-0.35961	0.52406	0.00467211	0	0.28685	0.735928
215	2	10611655	11230349	SVS	0.000397316	0.0120173	BMI	0.000106276	4.0788e-05	-0.0968617	-0.87592	0.60546	0.00938218	0	0.89093	0.738064
113	1	154685546	156813845	SVS	0.000598269	0.00122698	BMI	0.000699837	3.90955e-56	0.0515336	-0.27152	0.40265	0.00265571	0	0.17506	0.739371
2423	20	57924038	58780894	SVS	0.00093984	0.000447335	BMI	0.000181355	2.31649e-08	0.068837	-0.38087	0.53133	0.00473853	0	0.30887	0.740069
1445	9	100310518	101596750	SVS	0.000682799	0.000682908	BMI	0.000223687	2.0707e-11	0.0646455	-0.33661	0.50783	0.00417904	0	0.2809	0.741782
344	2	157556097	159040979	SVS	0.000497874	0.00985865	BMI	0.000164902	2.09329e-08	0.0814916	-0.47933	0.69383	0.00664088	0	0.57185	0.743673
1352	8	126766828	128073654	SVS	0.000710658	0.00828968	BMI	8.74638e-05	0.00143082	0.101502	-0.64848	0.92965	0.0103027	0	1	0.744058
1361	8	136220343	137527617	SVS	0.000447221	0.030794	BMI	0.000171368	1.45084e-09	0.088989	-0.55401	0.83555	0.00791904	0	0.84462	0.744196
2038	15	25384328	26392947	SVS	0.000563438	0.00363622	BMI	0.000102191	0.000729805	0.0922508	-0.553	0.81425	0.00851021	0	0.76748	0.744771
1134	7	36507691	37981936	SVS	0.000683602	0.00264509	BMI	0.000267556	1.79866e-13	0.0642266	-0.36036	0.52121	0.00412506	0	0.30863	0.746967
441	3	20754843	21790867	SVS	0.000857097	0.000303844	BMI	0.000131418	1.55508e-05	-0.0736965	-0.58526	0.40347	0.00543117	0	0.37838	0.747614
2148	16	69549150	71062712	SVS	0.000302077	0.0469548	BMI	0.00052218	6.98329e-53	-0.0774223	-0.76675	0.50028	0.00599422	0	0.73272	0.74986
2009	14	79199452	81001920	SVS	0.000383566	0.0149841	BMI	0.000816841	1.89502e-68	0.0563922	-0.3488	0.49123	0.00318008	0	0.30252	0.751163
648	4	47408266	49325138	SVS	0.000863952	2.46763e-06	BMI	0.000148303	1.93323e-08	0.0592639	-0.31916	0.45091	0.00351221	0	0.2182	0.751204
2273	18	44300146	45718492	SVS	0.000453537	0.0128269	BMI	0.000204206	5.52963e-11	0.0752552	-0.46367	0.64238	0.00566334	0	0.47909	0.752167
393	2	215899571	217566011	SVS	0.00154655	2.50981e-10	BMI	0.000121679	0.000182137	0.0592219	-0.33234	0.47593	0.00350723	0	0.24777	0.752531
78	1	89753965	90941549	SVS	0.000513417	0.0048903	BMI	0.000142278	1.22044e-07	-0.0769463	-0.67388	0.46803	0.00592073	0	0.51679	0.754817
351	2	167488577	168437445	SVS	0.000317229	0.0408804	BMI	5.81404e-05	0.000743565	0.118044	-0.83748	1	0.0139343	0	1	0.755149
180	1	231287765	232177704	SVS	0.000506762	0.0224887	BMI	0.000123679	3.27004e-06	0.0901487	-0.58374	0.84674	0.00812679	0	0.87814	0.756478
1095	7	617320	1366972	SVS	0.000486244	0.00939321	BMI	6.18584e-05	0.000852009	-0.101566	-0.99172	0.6898	0.0103156	0	1	0.756729
2449	21	34383795	35729261	SVS	0.000773686	0.00162682	BMI	0.00024777	2.67742e-13	0.0609183	-0.36865	0.49218	0.00371104	0	0.27565	0.758774
2108	16	6446082	7051429	SVS	0.000729036	1.43891e-05	BMI	0.000380963	3.96051e-25	-0.0457673	-0.35081	0.26151	0.00209465	0	0.1369	0.758903
2421	20	56172844	56951773	SVS	0.00084803	0.00245167	BMI	0.000112849	7.92906e-05	0.0798376	-0.52965	0.71676	0.00637405	0	0.58777	0.760178
1353	8	128073655	129291118	SVS	0.00180301	7.91882e-12	BMI	0.000278497	1.85203e-13	0.0403886	-0.22843	0.30999	0.00163124	0	0.10554	0.761962
925	5	179794711	180902886	SVS	0.000417739	0.0355085	BMI	9.25437e-05	0.000230737	-0.10112	-1	0.71966	0.0102253	0	1	0.765579
2113	16	9754797	10351808	SVS	0.000443244	0.0162192	BMI	0.000117862	1.52923e-06	-0.0834999	-0.79154	0.56504	0.00697224	0	0.74742	0.768633
1117	7	17596579	19131026	SVS	0.00101023	1.67621e-06	BMI	0.000159466	2.41919e-06	0.0556386	-0.33437	0.45819	0.00309566	0	0.22879	0.769154
251	2	45850048	46499326	SVS	0.00160671	3.70248e-09	BMI	0.000213263	4.01482e-10	0.0452022	-0.26808	0.36085	0.00204324	0	0.14034	0.769759
1452	9	108203096	109150717	SVS	0.000982721	1.45429e-06	BMI	0.000123048	1.1251e-07	-0.0568359	-0.47545	0.34042	0.00323032	0	0.24163	0.770003
79	1	90941550	91870059	SVS	0.000466444	0.021277	BMI	0.000115786	1.04031e-06	0.0850133	-0.59817	0.85357	0.00722726	0	0.88885	0.770323
444	3	23426045	24270189	SVS	0.00051274	0.00828751	BMI	0.000116123	4.13983e-06	0.0788111	-0.54815	0.75062	0.00621119	0	0.64785	0.77069
2231	17	74908267	75619256	SVS	0.000857812	0.00080261	BMI	8.40604e-05	0.00232583	-0.0813759	-0.78127	0.5651	0.00662204	0	0.71425	0.772702
1564	10	84679430	85463484	SVS	0.000236487	0.0358656	BMI	7.73649e-05	6.4343e-05	-0.0985145	-1	0.73318	0.0097051	0	1	0.774707
2405	20	41351515	42185671	SVS	0.00064569	0.00332764	BMI	0.000244129	1.57757e-14	-0.0584758	-0.54722	0.39238	0.00341942	0	0.3411	0.776962
720	4	131873454	132801980	SVS	0.000450105	0.000694135	BMI	5.23393e-05	0.00173722	-0.0848187	-0.80028	0.60394	0.00719422	0	0.76366	0.777059
637	4	36671802	37880860	SVS	0.000428334	0.0204951	BMI	9.93843e-05	0.000380527	-0.0894178	-0.94538	0.71484	0.00799554	0	1	0.778492
209	2	5568654	6306606	SVS	0.000391546	0.00973963	BMI	0.000387132	7.61238e-28	0.0558417	-0.38706	0.54432	0.0031183	0	0.34411	0.780026
286	2	79900056	80737811	SVS	0.00145715	9.66171e-07	BMI	0.000197768	9.52903e-10	0.0473891	-0.29671	0.39969	0.00224573	0	0.17404	0.781473
2087	15	87158588	88035757	SVS	0.000737859	0.00480195	BMI	0.000234525	5.27866e-13	0.0591822	-0.4104	0.55119	0.00350254	0	0.35046	0.781922
2209	17	45883902	47516224	SVS	0.000737545	0.00112063	BMI	0.000691683	2.29358e-62	-0.0433868	-0.38994	0.27936	0.00188242	0	0.1703	0.784478
426	3	4109394	4835083	SVS	0.000493504	0.0242426	BMI	0.000174068	1.04392e-08	0.0715059	-0.53213	0.75707	0.00511309	0	0.68242	0.787033
1427	9	81161598	82601465	SVS	0.000676623	0.000125414	BMI	0.000422863	3.87504e-26	0.041622	-0.27946	0.36815	0.00173239	0	0.15009	0.788764
479	3	66702085	67454740	SVS	0.00029131	0.0477622	BMI	0.000112191	6.48395e-06	0.0870084	-0.75597	0.9918	0.00757046	0	1	0.788943
363	2	179224871	180336045	SVS	0.000368839	0.0369985	BMI	0.000118083	4.88264e-06	-0.0823264	-0.91664	0.68578	0.00677763	0	1	0.790482
1227	7	154407488	155280610	SVS	0.000375208	0.0355959	BMI	9.15009e-05	0.00146708	-0.0937529	-1	0.75991	0.0087896	0	1	0.790886
2161	16	80559686	81437861	SVS	0.000441477	0.0189424	BMI	0.000174513	4.88494e-08	-0.0688748	-0.74886	0.53065	0.00474373	0	0.68047	0.79181
122	1	164726580	165553812	SVS	0.000957944	0.000201455	BMI	0.000227037	9.53197e-13	-0.0479424	-0.45096	0.33992	0.00229847	0	0.22242	0.796279
2111	16	8341013	9104469	SVS	0.000866857	0.0013945	BMI	9.22268e-05	0.000648181	0.0706247	-0.5527	0.73175	0.00498785	0	0.62181	0.796778
1778	12	38746761	40017396	SVS	0.00061552	0.00813147	BMI	0.000166259	5.43359e-13	0.0626275	-0.48961	0.65668	0.0039222	0	0.51301	0.797256
1083	6	159604053	160583918	SVS	0.000430117	0.00777264	BMI	7.59689e-05	0.00150726	-0.0809838	-0.93771	0.69295	0.00655837	0	1	0.797882
1105	7	8718352	9225106	SVS	0.000840603	0.00022736	BMI	0.00010583	0.00014127	0.061913	-0.46931	0.60825	0.00383322	0	0.42148	0.798234
254	2	48171059	49114132	SVS	0.000442405	0.0132446	BMI	0.000230304	1.44277e-14	-0.0590157	-0.60961	0.47054	0.00348286	0	0.4659	0.798745
2438	21	22201891	23266941	SVS	0.000466327	0.0316216	BMI	0.000124786	2.30817e-06	0.0761099	-0.62545	0.89011	0.00579272	0	0.95315	0.799567
494	3	83529395	84698480	SVS	0.000266781	0.0390271	BMI	0.000203062	5.09078e-17	-0.0690196	-0.79474	0.59702	0.00476371	0	0.82188	0.800987
35	1	36855140	38474036	SVS	0.000662752	0.00134397	BMI	0.000201566	3.5276e-10	0.0524356	-0.38663	0.52677	0.00274949	0	0.30837	0.801076
2186	17	12676354	13648446	SVS	0.0010161	7.29893e-06	BMI	8.1482e-05	0.00422849	0.0632589	-0.50524	0.64147	0.00400169	0	0.50671	0.801695
1679	11	71242835	72875068	SVS	0.000836149	0.000114232	BMI	8.70431e-05	0.000241502	0.0620139	-0.46314	0.61744	0.00384573	0	0.42603	0.802385
361	2	176734751	178149981	SVS	0.000666288	0.0112384	BMI	0.000139447	4.5638e-06	-0.0672404	-0.74274	0.54296	0.00452127	0	0.68011	0.802393
84	1	96147577	97721186	SVS	0.000503054	0.0171097	BMI	0.000749474	1.85378e-71	-0.0480437	-0.53178	0.39457	0.0023082	0	0.35226	0.80259
223	2	18656326	20064517	SVS	0.00108545	8.51217e-06	BMI	7.09505e-05	0.00761941	0.0651255	-0.54368	0.7068	0.00424132	0	0.60872	0.805005
2398	20	30569660	32484506	SVS	0.000709501	0.00581154	BMI	0.000304417	2.1545e-19	-0.0494062	-0.5096	0.39837	0.00244097	0	0.31148	0.806382
406	2	229764919	230541092	SVS	0.000702629	0.00220896	BMI	0.000171306	2.57926e-09	-0.054567	-0.54797	0.41742	0.00297756	0	0.35128	0.806565
349	2	164702313	165917788	SVS	0.000709622	0.00330014	BMI	0.000229502	7.9415e-16	-0.0509578	-0.52578	0.40518	0.0025967	0	0.32083	0.807171
126	1	168179087	169521551	SVS	0.000655925	0.00101989	BMI	0.000134434	4.30343e-06	0.0570638	-0.45276	0.5782	0.00325628	0	0.38619	0.808184
1990	14	58447799	59447537	SVS	0.000465703	0.0112993	BMI	8.52294e-05	0.000433163	-0.075361	-0.89325	0.66572	0.00567928	0	1	0.808306
2248	18	9816165	10675548	SVS	0.000472739	0.00349591	BMI	9.91337e-05	0.00102672	-0.0691498	-0.79898	0.59955	0.00478169	0	0.78617	0.809741
2295	18	67195981	68051035	SVS	0.000788639	0.000705058	BMI	8.3757e-05	0.000859551	-0.0648649	-0.71333	0.56882	0.00420746	0	0.61151	0.811483
1442	9	96670172	97418633	SVS	0.000302384	0.0430894	BMI	0.000100545	3.01935e-06	0.0771972	-0.73098	0.95883	0.00595941	0	1	0.812934
849	5	87943483	89584466	SVS	0.000218328	0.0462613	BMI	0.000570428	7.39729e-48	-0.0522922	-0.62787	0.46341	0.00273448	0	0.52797	0.81368
1687	11	80726013	81658298	SVS	0.00062514	0.0195464	BMI	0.000139806	5.39077e-07	0.0654347	-0.60208	0.75861	0.0042817	0	0.77193	0.813781
681	4	90236972	91309863	SVS	0.000400858	0.0356466	BMI	0.000125329	1.42592e-07	0.0705107	-0.68206	0.87718	0.00497177	0	0.98301	0.814126
1950	13	111621245	112319064	SVS	0.000575663	0.00801766	BMI	0.000305134	1.60784e-21	0.0488831	-0.41091	0.53327	0.00238956	0	0.35253	0.814382
888	5	132554691	134556570	SVS	0.00148412	4.32256e-08	BMI	0.000410808	2.25326e-23	-0.0307594	-0.29656	0.22533	0.000946139	0	0.09412	0.814738
30	1	30405183	31639217	SVS	0.000621774	0.000881885	BMI	0.000189501	3.01291e-09	-0.0485148	-0.52156	0.41718	0.00235369	0	0.31474	0.816862
2047	15	36583328	37962915	SVS	0.000476122	0.0178388	BMI	0.000226487	8.88804e-11	0.0557849	-0.50551	0.65879	0.00311195	0	0.53882	0.816884
865	5	107265912	108641784	SVS	0.000334751	0.0136804	BMI	0.000383259	3.18484e-30	0.0479585	-0.42205	0.56452	0.00230001	0	0.38425	0.818691
2444	21	28616540	29449870	SVS	0.000540191	0.0194826	BMI	6.08733e-05	0.00825441	-0.0848173	-1	0.88697	0.00719397	0	1	0.819626
179	1	230227248	231287764	SVS	0.000642142	0.00141588	BMI	0.0001831	1.64178e-08	-0.0476128	-0.53611	0.41327	0.00226698	0	0.32334	0.825739
758	4	175959698	177129678	SVS	0.000408008	0.0240073	BMI	0.000175799	9.88074e-10	0.0575797	-0.55186	0.74079	0.00331542	0	0.6968	0.825949
918	5	170898341	172285682	SVS	0.000429627	0.00830525	BMI	0.000225304	1.02289e-09	0.0502751	-0.4756	0.58743	0.00252758	0	0.44044	0.826228
10	1	7711795	8580987	SVS	0.000490726	0.0122694	BMI	0.000280482	2.23848e-20	-0.0479113	-0.57807	0.4357	0.0022955	0	0.4086	0.826744
1627	11	15126768	16383386	SVS	0.000732933	0.000596259	BMI	6.70176e-05	0.00378395	0.0635978	-0.61365	0.79611	0.00404468	0	0.774	0.8271
895	5	143605909	145319096	SVS	0.00120078	3.70134e-08	BMI	0.000150775	5.58108e-08	0.0376031	-0.32672	0.40644	0.00141399	0	0.18426	0.830527
2169	16	86748868	87669168	SVS	0.00133839	1.5046e-07	BMI	0.000153575	7.87866e-06	-0.0393349	-0.43338	0.35497	0.00154724	0	0.21228	0.83253
2110	16	7704355	8341012	SVS	0.000847391	0.000772263	BMI	0.000144887	1.2752e-06	-0.0479955	-0.55532	0.43021	0.00230357	0	0.3489	0.832688
2078	15	77897164	78514101	SVS	0.000553312	0.000967282	BMI	0.0002213	6.97245e-16	0.0418399	-0.39421	0.48617	0.00175057	0	0.27393	0.833112
698	4	109978983	111733579	SVS	0.000620369	0.0124476	BMI	0.000199981	8.42168e-10	0.0502715	-0.50424	0.62382	0.00252722	0	0.49765	0.834741
591	3	194217141	195196789	SVS	0.00033524	0.042311	BMI	0.00022323	2.3803e-12	-0.0537342	-0.78181	0.60815	0.00288737	0	0.81671	0.838306
1831	12	100931424	101825061	SVS	0.0005872	0.00911166	BMI	4.03165e-05	0.0470594	-0.0845609	-1	1	0.00715054	0	1	0.838338
1069	6	145778283	147015882	SVS	0.000508666	0.00296936	BMI	3.72414e-05	0.021015	-0.0753736	-1	0.87394	0.00568119	0	1	0.838461
1629	11	17583949	18740267	SVS	0.00122461	5.617e-06	BMI	0.00020791	1.2071e-12	0.0346963	-0.31744	0.39549	0.00120383	0	0.17817	0.840286
1886	13	42950158	43931931	SVS	0.000549302	0.0110359	BMI	0.000158055	4.92615e-08	0.051014	-0.52661	0.66039	0.00260243	0	0.5621	0.840579
1994	14	62717986	64033237	SVS	0.000781857	0.00227469	BMI	0.00025115	6.72019e-15	-0.0401955	-0.49002	0.39278	0.00161568	0	0.28592	0.840983
2422	20	56951774	57924037	SVS	0.000764877	0.000524101	BMI	0.000263784	9.6651e-15	0.0363495	-0.35017	0.44234	0.00132129	0	0.22833	0.843702
1955	14	20876081	21982654	SVS	0.00143196	5.78169e-10	BMI	0.000256733	2.97679e-11	0.0283084	-0.26428	0.32042	0.000801368	0	0.11362	0.844287
785	5	9203856	10549029	SVS	0.00190475	9.9272e-14	BMI	0.000219875	1.65396e-09	0.0275387	-0.25824	0.3196	0.000758379	0	0.11216	0.844522
856	5	97316602	98567769	SVS	0.00107881	8.38617e-07	BMI	4.60914e-05	0.0208143	0.0560664	-0.63333	0.7725	0.00314344	0	0.80812	0.845056
1307	8	72013185	72917489	SVS	0.000542228	0.000529039	BMI	0.000106397	0.000151947	0.0486969	-0.5063	0.6201	0.00237139	0	0.4546	0.845632
2046	15	35118928	36583327	SVS	0.000862176	0.000204222	BMI	0.000405727	3.22067e-27	-0.0305383	-0.37226	0.3021	0.000932589	0	0.16184	0.848699
1383	9	9920259	10675474	SVS	0.000387369	0.03753	BMI	0.000265371	2.40119e-15	0.0471015	-0.57701	0.68297	0.00221855	0	0.66088	0.84918
157	1	204092538	205009623	SVS	0.000514922	0.0218391	BMI	7.81394e-05	0.00222292	0.0657904	-0.82214	1	0.00432837	0	1	0.849536
2427	20	60766558	61470768	SVS	0.00103426	5.48623e-05	BMI	4.47319e-05	0.0323811	0.0609466	-0.73934	0.94585	0.00371449	0	1	0.84977
1602	10	129134739	129831969	SVS	0.00102771	5.15188e-05	BMI	0.000183772	1.13587e-08	-0.0355581	-0.43564	0.3686	0.00126438	0	0.22598	0.853305
1754	12	13559528	14656849	SVS	0.000994115	1.41525e-05	BMI	0.000256831	2.30646e-14	0.0302217	-0.30984	0.36907	0.00091335	0	0.15749	0.855464
686	4	96183802	97540787	SVS	0.000927768	0.000457907	BMI	0.000156731	1.38757e-07	0.0387058	-0.42062	0.50738	0.00149814	0	0.29074	0.857587
221	2	15721704	17241115	SVS	0.000294767	0.0312619	BMI	0.000294086	1.20576e-15	-0.042281	-0.65568	0.49827	0.00178768	0	0.5315	0.858773
206	2	3314203	4016104	SVS	0.000440393	0.00541937	BMI	5.79633e-05	0.00973268	-0.0609511	-0.98657	0.86241	0.00371503	0	1	0.859227
82	1	94168577	95122541	SVS	0.00103297	3.1672e-05	BMI	5.16782e-05	0.0156147	0.0525175	-0.66206	0.81399	0.00275809	0	0.87424	0.859581
1823	12	92061180	93487547	SVS	0.000519011	0.00506774	BMI	0.000109766	0.000137921	0.0486031	-0.57768	0.71377	0.00236226	0	0.63523	0.860142
1970	14	37282013	38722114	SVS	0.00090169	0.000101587	BMI	8.52587e-05	0.000415742	-0.0422168	-0.61605	0.50701	0.00178226	0	0.45268	0.865859
2448	21	33270273	34383794	SVS	0.000622338	0.015213	BMI	0.000220744	2.20611e-12	0.0398271	-0.53164	0.60613	0.0015862	0	0.51617	0.866375
1215	7	138755108	140217630	SVS	0.000795253	0.000740719	BMI	0.000361891	6.37262e-23	-0.0290774	-0.40989	0.34741	0.000845498	0	0.19871	0.866698
970	6	33864263	34979270	SVS	0.000590367	0.0097548	BMI	0.000761914	3.1715e-75	-0.0306081	-0.46375	0.39017	0.000936856	0	0.26617	0.86816
1483	9	138995792	140097759	SVS	0.000431506	0.0434094	BMI	4.33643e-05	0.0372554	-0.0767664	-1	1	0.00589307	0	1	0.869253
724	4	135809543	137400031	SVS	0.000320871	0.040657	BMI	0.000298529	1.0249e-21	-0.040165	-0.69251	0.58087	0.00161323	0	0.70234	0.871101
1982	14	50500565	51418371	SVS	0.000601982	0.00280327	BMI	6.67714e-05	0.00208959	0.0494348	-0.70053	0.79562	0.0024438	0	0.84516	0.872127
832	5	65606871	67096191	SVS	0.00105138	5.91617e-05	BMI	0.000213334	5.6008e-11	0.0289016	-0.35509	0.41441	0.000835303	0	0.20265	0.874421
2396	20	25181039	26318858	SVS	0.000323327	0.00717141	BMI	0.000192102	2.95202e-19	-0.0385301	-0.61238	0.51884	0.00148457	0	0.47518	0.875171
2299	18	71491861	72785206	SVS	0.00110715	2.64099e-06	BMI	0.000185828	2.27966e-08	0.0278558	-0.34705	0.4078	0.000775944	0	0.18988	0.876397
2453	21	39252060	40480831	SVS	0.000420039	0.032298	BMI	0.000484585	8.24574e-32	0.0316415	-0.46682	0.56731	0.00100119	0	0.44947	0.880938
1304	8	68683824	70004665	SVS	0.000845844	0.00011756	BMI	0.000228161	9.85759e-12	-0.0272493	-0.42294	0.3552	0.000742523	0	0.20813	0.88182
1648	11	35500368	36331189	SVS	0.000555187	0.00325969	BMI	8.11536e-05	0.00187737	-0.0444247	-0.80433	0.67157	0.00197355	0	0.83916	0.882065
396	2	219678784	220771552	SVS	0.00025718	0.042484	BMI	0.000229871	2.74786e-15	-0.0378163	-0.72299	0.62313	0.00143007	0	0.77012	0.885371
1266	8	20812108	21650453	SVS	0.00044449	0.0130169	BMI	0.000218768	4.99699e-12	-0.0335819	-0.60223	0.50639	0.00112774	0	0.47371	0.88634
1603	10	129831970	130694008	SVS	0.00126291	7.04919e-06	BMI	0.000177487	5.63889e-08	-0.0264539	-0.42269	0.36568	0.000699811	0	0.20722	0.886696
2122	16	20351262	22667048	SVS	0.000541596	0.0117889	BMI	0.000259437	4.99178e-17	-0.0305041	-0.57706	0.48916	0.000930501	0	0.42885	0.890878
1389	9	14244748	14902924	SVS	0.000720193	0.000280263	BMI	0.000397997	1.1226e-23	0.0218874	-0.31818	0.3692	0.000479057	0	0.16584	0.892385
29	1	29188427	30405182	SVS	0.000512722	0.000808094	BMI	0.000155013	7.50364e-08	0.029679	-0.45498	0.51522	0.000880844	0	0.32558	0.893027
88	1	101188316	102424611	SVS	0.000390802	0.042005	BMI	0.00012304	1.45852e-05	-0.042583	-0.87961	0.74042	0.00181331	0	1	0.89346
1224	7	150897819	152253294	SVS	0.000455507	0.00781575	BMI	0.000173889	6.39093e-08	0.0321088	-0.53759	0.61445	0.00103097	0	0.49716	0.895394
1883	13	40091624	41003943	SVS	0.000298755	0.0475355	BMI	0.000129538	7.8339e-06	-0.0415188	-0.86688	0.7721	0.00172381	0	1	0.896039
576	3	175671425	176931163	SVS	0.000567969	0.00542216	BMI	0.000133119	2.77325e-07	0.0325718	-0.53499	0.6236	0.00106092	0	0.48381	0.896975
192	1	241033585	241813534	SVS	0.000502808	0.0199489	BMI	0.000234055	5.05379e-13	-0.0302128	-0.6081	0.53487	0.000912814	0	0.52058	0.900104
2217	17	56245228	58652809	SVS	0.000372117	0.043276	BMI	0.000108471	5.36698e-06	0.039228	-0.81017	0.88015	0.00153884	0	1	0.90264
472	3	59998584	60571139	SVS	0.000287669	0.00530459	BMI	0.000148182	8.44624e-07	0.0304429	-0.54396	0.63062	0.000926771	0	0.50288	0.90271
728	4	141087048	142807914	SVS	0.0010379	3.88494e-05	BMI	9.57179e-05	0.000501274	-0.028843	-0.5611	0.47566	0.000831916	0	0.38809	0.904477
1737	11	132584402	133521642	SVS	0.000868548	0.000160745	BMI	0.000575798	5.7704e-40	-0.0172106	-0.32472	0.28654	0.000296204	0	0.12664	0.905673
2106	16	4816146	5782968	SVS	0.000452005	0.00503168	BMI	0.000326885	1.68829e-18	-0.0229525	-0.48215	0.41509	0.000526815	0	0.29706	0.906531
2391	20	19957929	21682377	SVS	0.00060229	0.0380767	BMI	0.000320606	8.19033e-20	-0.0278034	-0.63782	0.56129	0.000773032	0	0.61081	0.906849
2196	17	27344402	29783141	SVS	0.000541336	0.00296135	BMI	0.00026428	5.63489e-20	-0.0235607	-0.4877	0.41463	0.000555109	0	0.29515	0.907182
1827	12	96017783	96828314	SVS	0.000715136	0.00107893	BMI	0.000120258	7.33994e-06	-0.0275544	-0.57755	0.50184	0.000759246	0	0.40707	0.909573
203	2	1376546	1875060	SVS	0.000833667	2.19757e-05	BMI	0.00011797	9.57688e-07	0.0231329	-0.41982	0.46907	0.000535131	0	0.27447	0.912857
431	3	8664893	9970731	SVS	0.00189464	8.92958e-14	BMI	0.000319929	1.77681e-16	0.0132684	-0.23087	0.2669	0.00017605	0	0.08484	0.91385
975	6	39785908	40778401	SVS	0.000481458	0.009349	BMI	0.000538036	8.68625e-44	0.0193709	-0.41012	0.4641	0.00037523	0	0.29284	0.917843
16	1	14720132	15755230	SVS	0.00087162	2.03319e-07	BMI	0.000159579	1.00902e-06	0.0183977	-0.3584	0.40133	0.000338476	0	0.19593	0.919363
1404	9	27366480	28067454	SVS	0.000638864	0.00166309	BMI	0.000344557	5.07079e-24	-0.0183093	-0.42811	0.3824	0.000335232	0	0.23185	0.920347
1829	12	97814022	99244337	SVS	0.00073715	0.00417991	BMI	0.000303179	1.44699e-17	0.0195994	-0.41801	0.4654	0.000384136	0	0.28548	0.920587
1812	12	77800464	79315178	SVS	0.00108627	9.75579e-09	BMI	0.00011706	7.41213e-05	0.018954	-0.38055	0.42459	0.000359256	0	0.21581	0.922012
911	5	161478178	162386027	SVS	0.000287047	0.0412117	BMI	4.82135e-05	0.013397	-0.0409597	-1	1	0.0016777	0	1	0.923133
382	2	203639687	205038119	SVS	0.000453377	0.0135583	BMI	8.1245e-05	0.000151107	0.0287454	-0.70811	0.80628	0.000826298	0	0.88183	0.926101
714	4	125486536	126476842	SVS	0.00039805	0.0272856	BMI	8.4613e-05	0.000316602	0.03089	-0.81057	0.92599	0.000954194	0	1	0.926285
404	2	227557842	228812485	SVS	0.000663236	0.00229897	BMI	0.000165744	6.4897e-08	-0.0210377	-0.54919	0.48076	0.000442586	0	0.37683	0.92643
13	1	10753428	11709173	SVS	0.000376376	0.0222516	BMI	0.000231837	3.08134e-14	0.022052	-0.56335	0.61987	0.000486292	0	0.55214	0.927748
789	5	13608148	14910295	SVS	0.000874179	6.36969e-06	BMI	9.7885e-05	0.000600952	0.0203036	-0.49687	0.53419	0.000412235	0	0.35915	0.929638
760	4	178314528	179233905	SVS	0.000392942	0.00464119	BMI	0.000142349	1.15705e-08	0.0210431	-0.52474	0.58043	0.000442813	0	0.44179	0.930854
899	5	149850204	150981934	SVS	0.000775724	5.29565e-05	BMI	8.25503e-05	0.00182174	-0.0217738	-0.61829	0.57629	0.000474097	0	0.49869	0.932044
1930	13	89764427	90518147	SVS	0.000305582	0.041667	BMI	0.000105389	6.57724e-07	0.0272238	-0.78156	0.87896	0.000741136	0	1	0.932383
715	4	126476843	127279171	SVS	0.000350943	0.0293295	BMI	5.56921e-05	0.00477216	-0.0323225	-1	0.98329	0.00104475	0	1	0.932772
2342	19	35649344	36638122	SVS	0.000885854	2.45631e-05	BMI	0.000172786	4.86154e-09	0.0159511	-0.39213	0.41637	0.000254438	0	0.22102	0.933125
1511	10	23365686	24489447	SVS	0.000938009	7.63144e-05	BMI	5.3367e-05	0.00584637	0.0238327	-0.6691	0.70794	0.000568	0	0.70586	0.934161
2002	14	72665320	73373373	SVS	0.000361569	0.030549	BMI	0.000280029	1.79351e-17	-0.0194553	-0.61119	0.5717	0.000378509	0	0.54903	0.935258
1264	8	19488889	20135628	SVS	0.000601617	0.000488227	BMI	9.3323e-05	0.000194358	0.020124	-0.55006	0.60583	0.000404977	0	0.47511	0.936795
168	1	217352166	218563960	SVS	0.00115759	7.53317e-05	BMI	9.68788e-05	0.00025481	-0.0179812	-0.55078	0.51463	0.000323322	0	0.39588	0.940221
224	2	20064518	21084898	SVS	0.00023378	0.0447964	BMI	0.000138775	2.0768e-06	-0.0228916	-0.81168	0.76164	0.000524024	0	1	0.940466
1531	10	46327145	49197320	SVS	0.000245194	0.019275	BMI	5.1522e-05	0.00564868	-0.0273293	-1	1	0.000746893	0	1	0.941992
777	5	1206610	2106885	SVS	0.00099977	3.80746e-05	BMI	0.000173132	1.32868e-07	-0.0140626	-0.42552	0.39582	0.000197757	0	0.2315	0.942646
302	2	106546525	107412295	SVS	0.000421009	0.0105224	BMI	3.71318e-05	0.0459276	0.030266	-1	1	0.00091603	0	1	0.942678
1182	7	95174848	96564981	SVS	0.000353395	0.0243566	BMI	0.000110374	4.40228e-05	0.0219086	-0.78091	0.79335	0.000479988	0	0.94847	0.943239
1162	7	67474723	68569224	SVS	0.000358189	0.0162692	BMI	0.000148829	4.00205e-07	-0.019045	-0.66273	0.62985	0.00036271	0	0.6364	0.94333
2073	15	70767984	72058129	SVS	0.000744023	0.000469157	BMI	0.000119107	1.82618e-05	-0.0165592	-0.55247	0.50862	0.000274208	0	0.38324	0.944318
2006	14	76694202	77425453	SVS	0.00123527	1.25502e-06	BMI	5.53503e-05	0.019974	-0.0187708	-0.69693	0.65438	0.000352343	0	0.73141	0.946093
1455	9	111368108	112076381	SVS	0.000335727	0.0442455	BMI	0.000244944	4.49337e-17	-0.0168506	-0.68898	0.64892	0.000283944	0	0.72846	0.948274
1618	11	6180841	7191230	SVS	0.000606453	0.00369306	BMI	0.00013782	2.10656e-06	-0.0153356	-0.57218	0.56017	0.000235182	0	0.45686	0.950674
408	2	231847387	233352722	SVS	0.000578051	0.00472413	BMI	0.000207343	5.9655e-12	-0.0134932	-0.52505	0.47423	0.000182068	0	0.35127	0.950956
835	5	71468652	73314061	SVS	0.0012384	3.46574e-06	BMI	0.000227695	3.86713e-12	0.010255	-0.33081	0.35818	0.000105164	0	0.15588	0.950962
2340	19	33785836	34633274	SVS	0.000323857	0.047592	BMI	0.000305277	1.12129e-19	0.0151698	-0.59064	0.64564	0.000230122	0	0.66119	0.951232
1053	6	123854858	125365054	SVS	0.000578351	0.00823888	BMI	0.000326038	1.79484e-17	0.010191	-0.45492	0.47953	0.000103856	0	0.33021	0.960048
71	1	82123369	83461215	SVS	0.000513989	0.034439	BMI	0.000207205	3.72918e-12	0.0124123	-0.63295	0.67176	0.000154064	0	0.71079	0.962085
464	3	47588462	50387742	SVS	0.000523897	0.00336174	BMI	0.000645326	4.77791e-70	0.00801326	-0.40505	0.42582	6.42123e-05	0	0.2453	0.965705
1848	12	119301062	120567740	SVS	0.000545164	0.00176429	BMI	0.000188462	2.29205e-09	0.00748116	-0.4655	0.49003	5.59678e-05	0	0.33414	0.972343
1211	7	133807217	134943221	SVS	0.000713795	0.00214706	BMI	0.000104603	4.17245e-05	0.00813734	-0.57666	0.60531	6.62163e-05	0	0.49111	0.97513
1942	13	104378436	105672500	SVS	0.000634896	0.00346662	BMI	7.86504e-05	0.00478825	0.00946846	-0.78068	0.8311	8.96516e-05	0	0.99889	0.975784
161	1	209711170	211082892	SVS	0.000883651	0.000125131	BMI	0.000317637	7.48604e-19	0.00486643	-0.35171	0.36188	2.36821e-05	0	0.16995	0.976722
1240	8	3787249	4273083	SVS	0.000480605	0.000851601	BMI	0.000157715	2.75827e-06	0.00639578	-0.49466	0.50146	4.09059e-05	0	0.34816	0.977348
2388	20	17359291	18058524	SVS	0.000871572	0.000500765	BMI	6.6588e-05	0.00588328	0.00763302	-0.71161	0.71521	5.8263e-05	0	0.73655	0.979393
1885	13	42037055	42950157	SVS	0.000823303	2.98647e-06	BMI	0.000116511	3.33446e-06	-0.00474746	-0.43205	0.4374	2.25384e-05	0	0.25731	0.981351
2157	16	77739133	78280636	SVS	0.000430865	0.022665	BMI	0.000159164	1.30215e-07	0.00500065	-0.66479	0.68427	2.50065e-05	0	0.68455	0.985287
36	1	38474037	40200950	SVS	0.0006752	8.91083e-05	BMI	0.000469723	1.71107e-31	-0.00240174	-0.30718	0.31083	5.76835e-06	0	0.12846	0.98721
1573	10	94503300	95528160	SVS	0.00113972	3.74285e-06	BMI	0.000209783	1.32149e-11	-0.00263415	-0.35134	0.3439	6.93873e-06	0	0.16788	0.987721
1937	13	98527336	99402294	SVS	0.000728101	0.000153164	BMI	0.000268855	4.01439e-15	0.00264295	-0.36356	0.37766	6.98518e-06	0	0.18986	0.987945
2389	20	18058525	18959419	SVS	0.000656111	7.02043e-06	BMI	6.64027e-05	0.00206067	-0.00276457	-0.57877	0.56685	7.64283e-06	0	0.49507	0.991347
2409	20	45673604	46486132	SVS	0.000491236	0.0147554	BMI	0.000208908	3.75587e-12	0.00245718	-0.57977	0.59576	6.03771e-06	0	0.52766	0.991824
2238	18	10719	848350	SVS	0.00148037	3.12749e-09	BMI	0.000116024	5.56328e-05	0.00169553	-0.4047	0.39804	2.87483e-06	0	0.21357	0.992877
960	6	31320269	31427209	SVS	0.000150027	0.0384692	BMI	0.000121979	5.96777e-16	0.00239328	-0.93005	0.91809	5.72777e-06	0	1	0.994712
1974	14	41614834	42562550	SVS	0.00055618	0.00283733	BMI	5.36683e-05	0.0023154	-0.00137467	-0.80303	0.79113	1.88973e-06	0	0.94349	0.996562
984	6	49528165	50940767	SVS	0.000659243	0.0011718	BMI	0.000885529	4.82923e-97	-0.00025927	-0.35113	0.34409	6.72209e-08	0	0.16765	0.998693
1451	9	107061020	108203095	SVS	0.000548136	0.0122227	BMI	0.00011134	6.27157e-05	0.000456789	-0.70468	0.72868	2.08656e-07	0	0.77084	0.99874
1	1	10539	1376204	NA	NA	NA	NA	NA	NA	NA	NA	NA	NA	NA	NA	NA
2	1	1376205	2215495	NA	NA	NA	NA	NA	NA	NA	NA	NA	NA	NA	NA	NA
3	1	2215496	2983519	NA	NA	NA	NA	NA	NA	NA	NA	NA	NA	NA	NA	NA
4	1	2983520	3582047	NA	NA	NA	NA	NA	NA	NA	NA	NA	NA	NA	NA	NA
5	1	3582048	4281476	NA	NA	NA	NA	NA	NA	NA	NA	NA	NA	NA	NA	NA
7	1	4773404	5362404	NA	NA	NA	NA	NA	NA	NA	NA	NA	NA	NA	NA	NA
11	1	8580988	9475966	NA	NA	NA	NA	NA	NA	NA	NA	NA	NA	NA	NA	NA
12	1	9475967	10753427	NA	NA	NA	NA	NA	NA	NA	NA	NA	NA	NA	NA	NA
17	1	15755231	16732168	NA	NA	NA	NA	NA	NA	NA	NA	NA	NA	NA	NA	NA
18	1	16732169	17557746	NA	NA	NA	NA	NA	NA	NA	NA	NA	NA	NA	NA	NA
22	1	20556203	21416121	NA	NA	NA	NA	NA	NA	NA	NA	NA	NA	NA	NA	NA
25	1	22740288	23907045	NA	NA	NA	NA	NA	NA	NA	NA	NA	NA	NA	NA	NA
26	1	23907046	25885138	NA	NA	NA	NA	NA	NA	NA	NA	NA	NA	NA	NA	NA
27	1	25885139	27992665	NA	NA	NA	NA	NA	NA	NA	NA	NA	NA	NA	NA	NA
28	1	27992666	29188426	NA	NA	NA	NA	NA	NA	NA	NA	NA	NA	NA	NA	NA
31	1	31639218	33066846	NA	NA	NA	NA	NA	NA	NA	NA	NA	NA	NA	NA	NA
34	1	35201627	36855139	NA	NA	NA	NA	NA	NA	NA	NA	NA	NA	NA	NA	NA
37	1	40200951	41093875	NA	NA	NA	NA	NA	NA	NA	NA	NA	NA	NA	NA	NA
38	1	41093876	41977966	NA	NA	NA	NA	NA	NA	NA	NA	NA	NA	NA	NA	NA
39	1	41977967	43512669	NA	NA	NA	NA	NA	NA	NA	NA	NA	NA	NA	NA	NA
41	1	45167236	47257261	NA	NA	NA	NA	NA	NA	NA	NA	NA	NA	NA	NA	NA
42	1	47257262	48105233	NA	NA	NA	NA	NA	NA	NA	NA	NA	NA	NA	NA	NA
43	1	48105234	49185414	NA	NA	NA	NA	NA	NA	NA	NA	NA	NA	NA	NA	NA
44	1	49185415	51777577	NA	NA	NA	NA	NA	NA	NA	NA	NA	NA	NA	NA	NA
47	1	54771294	55727134	NA	NA	NA	NA	NA	NA	NA	NA	NA	NA	NA	NA	NA
48	1	55727135	56799636	NA	NA	NA	NA	NA	NA	NA	NA	NA	NA	NA	NA	NA
49	1	56799637	57529670	NA	NA	NA	NA	NA	NA	NA	NA	NA	NA	NA	NA	NA
51	1	58387484	59889045	NA	NA	NA	NA	NA	NA	NA	NA	NA	NA	NA	NA	NA
54	1	62778734	64344226	NA	NA	NA	NA	NA	NA	NA	NA	NA	NA	NA	NA	NA
56	1	65894185	66778015	NA	NA	NA	NA	NA	NA	NA	NA	NA	NA	NA	NA	NA
57	1	66778016	67761890	NA	NA	NA	NA	NA	NA	NA	NA	NA	NA	NA	NA	NA
59	1	68633861	69438909	NA	NA	NA	NA	NA	NA	NA	NA	NA	NA	NA	NA	NA
60	1	69438910	70992905	NA	NA	NA	NA	NA	NA	NA	NA	NA	NA	NA	NA	NA
62	1	72513120	73992170	NA	NA	NA	NA	NA	NA	NA	NA	NA	NA	NA	NA	NA
64	1	75132093	76097247	NA	NA	NA	NA	NA	NA	NA	NA	NA	NA	NA	NA	NA
65	1	76097248	76977915	NA	NA	NA	NA	NA	NA	NA	NA	NA	NA	NA	NA	NA
66	1	76977916	77895394	NA	NA	NA	NA	NA	NA	NA	NA	NA	NA	NA	NA	NA
68	1	79065287	80099353	NA	NA	NA	NA	NA	NA	NA	NA	NA	NA	NA	NA	NA
69	1	80099354	80781442	NA	NA	NA	NA	NA	NA	NA	NA	NA	NA	NA	NA	NA
70	1	80781443	82123368	NA	NA	NA	NA	NA	NA	NA	NA	NA	NA	NA	NA	NA
72	1	83461216	84728347	NA	NA	NA	NA	NA	NA	NA	NA	NA	NA	NA	NA	NA
73	1	84728348	86017267	NA	NA	NA	NA	NA	NA	NA	NA	NA	NA	NA	NA	NA
75	1	86761555	87667572	NA	NA	NA	NA	NA	NA	NA	NA	NA	NA	NA	NA	NA
77	1	88656690	89753964	NA	NA	NA	NA	NA	NA	NA	NA	NA	NA	NA	NA	NA
81	1	92904466	94168576	NA	NA	NA	NA	NA	NA	NA	NA	NA	NA	NA	NA	NA
85	1	97721187	99425000	NA	NA	NA	NA	NA	NA	NA	NA	NA	NA	NA	NA	NA
87	1	100269208	101188315	NA	NA	NA	NA	NA	NA	NA	NA	NA	NA	NA	NA	NA
89	1	102424612	103148412	NA	NA	NA	NA	NA	NA	NA	NA	NA	NA	NA	NA	NA
90	1	103148413	103784541	NA	NA	NA	NA	NA	NA	NA	NA	NA	NA	NA	NA	NA
91	1	103784542	104984435	NA	NA	NA	NA	NA	NA	NA	NA	NA	NA	NA	NA	NA
92	1	104984436	106089656	NA	NA	NA	NA	NA	NA	NA	NA	NA	NA	NA	NA	NA
93	1	106089657	106864947	NA	NA	NA	NA	NA	NA	NA	NA	NA	NA	NA	NA	NA
94	1	106864948	107874653	NA	NA	NA	NA	NA	NA	NA	NA	NA	NA	NA	NA	NA
97	1	110224231	111134062	NA	NA	NA	NA	NA	NA	NA	NA	NA	NA	NA	NA	NA
98	1	111134063	112489248	NA	NA	NA	NA	NA	NA	NA	NA	NA	NA	NA	NA	NA
99	1	112489249	113418037	NA	NA	NA	NA	NA	NA	NA	NA	NA	NA	NA	NA	NA
100	1	113418038	114664387	NA	NA	NA	NA	NA	NA	NA	NA	NA	NA	NA	NA	NA
101	1	114664388	116207297	NA	NA	NA	NA	NA	NA	NA	NA	NA	NA	NA	NA	NA
102	1	116207298	117046311	NA	NA	NA	NA	NA	NA	NA	NA	NA	NA	NA	NA	NA
103	1	117046312	118118667	NA	NA	NA	NA	NA	NA	NA	NA	NA	NA	NA	NA	NA
104	1	118118668	119408888	NA	NA	NA	NA	NA	NA	NA	NA	NA	NA	NA	NA	NA
105	1	119408889	120345066	NA	NA	NA	NA	NA	NA	NA	NA	NA	NA	NA	NA	NA
106	1	120345067	145803848	NA	NA	NA	NA	NA	NA	NA	NA	NA	NA	NA	NA	NA
107	1	145803849	147083835	NA	NA	NA	NA	NA	NA	NA	NA	NA	NA	NA	NA	NA
108	1	147083836	149716037	NA	NA	NA	NA	NA	NA	NA	NA	NA	NA	NA	NA	NA
110	1	151146408	152535630	NA	NA	NA	NA	NA	NA	NA	NA	NA	NA	NA	NA	NA
NA	NA	NA	NA	NA	NA	NA	NA	NA	NA	NA	NA	NA	NA	NA	NA	NA
112	1	153410810	154685545	NA	NA	NA	NA	NA	NA	NA	NA	NA	NA	NA	NA	NA
115	1	158081628	158900369	NA	NA	NA	NA	NA	NA	NA	NA	NA	NA	NA	NA	NA
116	1	158900370	159882515	NA	NA	NA	NA	NA	NA	NA	NA	NA	NA	NA	NA	NA
118	1	161054077	161945442	NA	NA	NA	NA	NA	NA	NA	NA	NA	NA	NA	NA	NA
120	1	163141863	163854567	NA	NA	NA	NA	NA	NA	NA	NA	NA	NA	NA	NA	NA
121	1	163854568	164726579	NA	NA	NA	NA	NA	NA	NA	NA	NA	NA	NA	NA	NA
123	1	165553813	166458031	NA	NA	NA	NA	NA	NA	NA	NA	NA	NA	NA	NA	NA
124	1	166458032	167163954	NA	NA	NA	NA	NA	NA	NA	NA	NA	NA	NA	NA	NA
127	1	169521552	170193207	NA	NA	NA	NA	NA	NA	NA	NA	NA	NA	NA	NA	NA
128	1	170193208	171044255	NA	NA	NA	NA	NA	NA	NA	NA	NA	NA	NA	NA	NA
129	1	171044256	172465153	NA	NA	NA	NA	NA	NA	NA	NA	NA	NA	NA	NA	NA
131	1	173582512	175385220	NA	NA	NA	NA	NA	NA	NA	NA	NA	NA	NA	NA	NA
132	1	175385221	176449096	NA	NA	NA	NA	NA	NA	NA	NA	NA	NA	NA	NA	NA
133	1	176449097	177746472	NA	NA	NA	NA	NA	NA	NA	NA	NA	NA	NA	NA	NA
134	1	177746473	178915113	NA	NA	NA	NA	NA	NA	NA	NA	NA	NA	NA	NA	NA
135	1	178915114	180221608	NA	NA	NA	NA	NA	NA	NA	NA	NA	NA	NA	NA	NA
136	1	180221609	181324205	NA	NA	NA	NA	NA	NA	NA	NA	NA	NA	NA	NA	NA
137	1	181324206	182420540	NA	NA	NA	NA	NA	NA	NA	NA	NA	NA	NA	NA	NA
138	1	182420541	183920616	NA	NA	NA	NA	NA	NA	NA	NA	NA	NA	NA	NA	NA
139	1	183920617	184953089	NA	NA	NA	NA	NA	NA	NA	NA	NA	NA	NA	NA	NA
140	1	184953090	186179447	NA	NA	NA	NA	NA	NA	NA	NA	NA	NA	NA	NA	NA
141	1	186179448	187072605	NA	NA	NA	NA	NA	NA	NA	NA	NA	NA	NA	NA	NA
142	1	187072606	187757076	NA	NA	NA	NA	NA	NA	NA	NA	NA	NA	NA	NA	NA
143	1	187757077	188625772	NA	NA	NA	NA	NA	NA	NA	NA	NA	NA	NA	NA	NA
144	1	188625773	189904637	NA	NA	NA	NA	NA	NA	NA	NA	NA	NA	NA	NA	NA
148	1	193575517	194365688	NA	NA	NA	NA	NA	NA	NA	NA	NA	NA	NA	NA	NA
149	1	194365689	195161235	NA	NA	NA	NA	NA	NA	NA	NA	NA	NA	NA	NA	NA
150	1	195161236	196179110	NA	NA	NA	NA	NA	NA	NA	NA	NA	NA	NA	NA	NA
151	1	196179111	197935821	NA	NA	NA	NA	NA	NA	NA	NA	NA	NA	NA	NA	NA
153	1	199263390	200134005	NA	NA	NA	NA	NA	NA	NA	NA	NA	NA	NA	NA	NA
154	1	200134006	201067952	NA	NA	NA	NA	NA	NA	NA	NA	NA	NA	NA	NA	NA
158	1	205009624	205917548	NA	NA	NA	NA	NA	NA	NA	NA	NA	NA	NA	NA	NA
159	1	205917549	208162951	NA	NA	NA	NA	NA	NA	NA	NA	NA	NA	NA	NA	NA
165	1	214783873	215825791	NA	NA	NA	NA	NA	NA	NA	NA	NA	NA	NA	NA	NA
166	1	215825792	216658126	NA	NA	NA	NA	NA	NA	NA	NA	NA	NA	NA	NA	NA
167	1	216658127	217352165	NA	NA	NA	NA	NA	NA	NA	NA	NA	NA	NA	NA	NA
169	1	218563961	220073132	NA	NA	NA	NA	NA	NA	NA	NA	NA	NA	NA	NA	NA
171	1	220978152	221856864	NA	NA	NA	NA	NA	NA	NA	NA	NA	NA	NA	NA	NA
172	1	221856865	222763597	NA	NA	NA	NA	NA	NA	NA	NA	NA	NA	NA	NA	NA
173	1	222763598	223654902	NA	NA	NA	NA	NA	NA	NA	NA	NA	NA	NA	NA	NA
174	1	223654903	224943337	NA	NA	NA	NA	NA	NA	NA	NA	NA	NA	NA	NA	NA
175	1	224943338	226534711	NA	NA	NA	NA	NA	NA	NA	NA	NA	NA	NA	NA	NA
176	1	226534712	228045554	NA	NA	NA	NA	NA	NA	NA	NA	NA	NA	NA	NA	NA
178	1	229075157	230227247	NA	NA	NA	NA	NA	NA	NA	NA	NA	NA	NA	NA	NA
181	1	232177705	232954942	NA	NA	NA	NA	NA	NA	NA	NA	NA	NA	NA	NA	NA
182	1	232954943	233639473	NA	NA	NA	NA	NA	NA	NA	NA	NA	NA	NA	NA	NA
183	1	233639474	234365796	NA	NA	NA	NA	NA	NA	NA	NA	NA	NA	NA	NA	NA
185	1	235097114	236199671	NA	NA	NA	NA	NA	NA	NA	NA	NA	NA	NA	NA	NA
NA	NA	NA	NA	NA	NA	NA	NA	NA	NA	NA	NA	NA	NA	NA	NA	NA
189	1	238704858	239332148	NA	NA	NA	NA	NA	NA	NA	NA	NA	NA	NA	NA	NA
191	1	240248509	241033584	NA	NA	NA	NA	NA	NA	NA	NA	NA	NA	NA	NA	NA
193	1	241813535	242417923	NA	NA	NA	NA	NA	NA	NA	NA	NA	NA	NA	NA	NA
194	1	242417924	243048003	NA	NA	NA	NA	NA	NA	NA	NA	NA	NA	NA	NA	NA
198	1	246610291	247531112	NA	NA	NA	NA	NA	NA	NA	NA	NA	NA	NA	NA	NA
199	1	247531113	248341594	NA	NA	NA	NA	NA	NA	NA	NA	NA	NA	NA	NA	NA
200	1	248341595	249240538	NA	NA	NA	NA	NA	NA	NA	NA	NA	NA	NA	NA	NA
201	2	10181	789195	NA	NA	NA	NA	NA	NA	NA	NA	NA	NA	NA	NA	NA
202	2	789196	1376545	NA	NA	NA	NA	NA	NA	NA	NA	NA	NA	NA	NA	NA
207	2	4016105	4766969	NA	NA	NA	NA	NA	NA	NA	NA	NA	NA	NA	NA	NA
208	2	4766970	5568653	NA	NA	NA	NA	NA	NA	NA	NA	NA	NA	NA	NA	NA
211	2	7108209	7966709	NA	NA	NA	NA	NA	NA	NA	NA	NA	NA	NA	NA	NA
212	2	7966710	8978798	NA	NA	NA	NA	NA	NA	NA	NA	NA	NA	NA	NA	NA
217	2	11995766	12732506	NA	NA	NA	NA	NA	NA	NA	NA	NA	NA	NA	NA	NA
218	2	12732507	13625450	NA	NA	NA	NA	NA	NA	NA	NA	NA	NA	NA	NA	NA
220	2	14692121	15721703	NA	NA	NA	NA	NA	NA	NA	NA	NA	NA	NA	NA	NA
222	2	17241116	18656325	NA	NA	NA	NA	NA	NA	NA	NA	NA	NA	NA	NA	NA
225	2	21084899	22429640	NA	NA	NA	NA	NA	NA	NA	NA	NA	NA	NA	NA	NA
226	2	22429641	23538527	NA	NA	NA	NA	NA	NA	NA	NA	NA	NA	NA	NA	NA
227	2	23538528	24669224	NA	NA	NA	NA	NA	NA	NA	NA	NA	NA	NA	NA	NA
228	2	24669225	25895394	NA	NA	NA	NA	NA	NA	NA	NA	NA	NA	NA	NA	NA
229	2	25895395	26894102	NA	NA	NA	NA	NA	NA	NA	NA	NA	NA	NA	NA	NA
230	2	26894103	28819510	NA	NA	NA	NA	NA	NA	NA	NA	NA	NA	NA	NA	NA
232	2	29627933	30575619	NA	NA	NA	NA	NA	NA	NA	NA	NA	NA	NA	NA	NA
233	2	30575620	31457418	NA	NA	NA	NA	NA	NA	NA	NA	NA	NA	NA	NA	NA
234	2	31457419	33123604	NA	NA	NA	NA	NA	NA	NA	NA	NA	NA	NA	NA	NA
235	2	33123605	33735318	NA	NA	NA	NA	NA	NA	NA	NA	NA	NA	NA	NA	NA
236	2	33735319	34239776	NA	NA	NA	NA	NA	NA	NA	NA	NA	NA	NA	NA	NA
237	2	34239777	34890558	NA	NA	NA	NA	NA	NA	NA	NA	NA	NA	NA	NA	NA
238	2	34890559	35609257	NA	NA	NA	NA	NA	NA	NA	NA	NA	NA	NA	NA	NA
239	2	35609258	36120743	NA	NA	NA	NA	NA	NA	NA	NA	NA	NA	NA	NA	NA
241	2	36867390	37603360	NA	NA	NA	NA	NA	NA	NA	NA	NA	NA	NA	NA	NA
243	2	38887394	40087418	NA	NA	NA	NA	NA	NA	NA	NA	NA	NA	NA	NA	NA
245	2	40786177	41540439	NA	NA	NA	NA	NA	NA	NA	NA	NA	NA	NA	NA	NA
246	2	41540440	42307418	NA	NA	NA	NA	NA	NA	NA	NA	NA	NA	NA	NA	NA
247	2	42307419	43295776	NA	NA	NA	NA	NA	NA	NA	NA	NA	NA	NA	NA	NA
248	2	43295777	44104110	NA	NA	NA	NA	NA	NA	NA	NA	NA	NA	NA	NA	NA
249	2	44104111	45189468	NA	NA	NA	NA	NA	NA	NA	NA	NA	NA	NA	NA	NA
253	2	47320115	48171058	NA	NA	NA	NA	NA	NA	NA	NA	NA	NA	NA	NA	NA
255	2	49114133	49849185	NA	NA	NA	NA	NA	NA	NA	NA	NA	NA	NA	NA	NA
256	2	49849186	50756240	NA	NA	NA	NA	NA	NA	NA	NA	NA	NA	NA	NA	NA
258	2	51669494	52494111	NA	NA	NA	NA	NA	NA	NA	NA	NA	NA	NA	NA	NA
259	2	52494112	53032976	NA	NA	NA	NA	NA	NA	NA	NA	NA	NA	NA	NA	NA
261	2	53852121	54688234	NA	NA	NA	NA	NA	NA	NA	NA	NA	NA	NA	NA	NA
262	2	54688235	55663336	NA	NA	NA	NA	NA	NA	NA	NA	NA	NA	NA	NA	NA
263	2	55663337	56394698	NA	NA	NA	NA	NA	NA	NA	NA	NA	NA	NA	NA	NA
264	2	56394699	57433653	NA	NA	NA	NA	NA	NA	NA	NA	NA	NA	NA	NA	NA
265	2	57433654	57952945	NA	NA	NA	NA	NA	NA	NA	NA	NA	NA	NA	NA	NA
268	2	60775067	62429910	NA	NA	NA	NA	NA	NA	NA	NA	NA	NA	NA	NA	NA
269	2	62429911	63672118	NA	NA	NA	NA	NA	NA	NA	NA	NA	NA	NA	NA	NA
274	2	67979829	68877774	NA	NA	NA	NA	NA	NA	NA	NA	NA	NA	NA	NA	NA
276	2	70756284	71385813	NA	NA	NA	NA	NA	NA	NA	NA	NA	NA	NA	NA	NA
279	2	73544291	75148103	NA	NA	NA	NA	NA	NA	NA	NA	NA	NA	NA	NA	NA
280	2	75148104	75942397	NA	NA	NA	NA	NA	NA	NA	NA	NA	NA	NA	NA	NA
281	2	75942398	76649030	NA	NA	NA	NA	NA	NA	NA	NA	NA	NA	NA	NA	NA
282	2	76649031	77372830	NA	NA	NA	NA	NA	NA	NA	NA	NA	NA	NA	NA	NA
284	2	78080058	79019676	NA	NA	NA	NA	NA	NA	NA	NA	NA	NA	NA	NA	NA
285	2	79019677	79900055	NA	NA	NA	NA	NA	NA	NA	NA	NA	NA	NA	NA	NA
287	2	80737812	81623357	NA	NA	NA	NA	NA	NA	NA	NA	NA	NA	NA	NA	NA
288	2	81623358	82941455	NA	NA	NA	NA	NA	NA	NA	NA	NA	NA	NA	NA	NA
289	2	82941456	84395899	NA	NA	NA	NA	NA	NA	NA	NA	NA	NA	NA	NA	NA
290	2	84395900	85992794	NA	NA	NA	NA	NA	NA	NA	NA	NA	NA	NA	NA	NA
291	2	85992795	86867032	NA	NA	NA	NA	NA	NA	NA	NA	NA	NA	NA	NA	NA
292	2	86867033	88547312	NA	NA	NA	NA	NA	NA	NA	NA	NA	NA	NA	NA	NA
NA	NA	NA	NA	NA	NA	NA	NA	NA	NA	NA	NA	NA	NA	NA	NA	NA
294	2	91860962	97339301	NA	NA	NA	NA	NA	NA	NA	NA	NA	NA	NA	NA	NA
295	2	97339302	98989360	NA	NA	NA	NA	NA	NA	NA	NA	NA	NA	NA	NA	NA
296	2	98989361	100202436	NA	NA	NA	NA	NA	NA	NA	NA	NA	NA	NA	NA	NA
298	2	101556800	102494487	NA	NA	NA	NA	NA	NA	NA	NA	NA	NA	NA	NA	NA
299	2	102494488	103305257	NA	NA	NA	NA	NA	NA	NA	NA	NA	NA	NA	NA	NA
300	2	103305258	105120578	NA	NA	NA	NA	NA	NA	NA	NA	NA	NA	NA	NA	NA
303	2	107412296	108417773	NA	NA	NA	NA	NA	NA	NA	NA	NA	NA	NA	NA	NA
304	2	108417774	110097868	NA	NA	NA	NA	NA	NA	NA	NA	NA	NA	NA	NA	NA
306	2	112644829	113930668	NA	NA	NA	NA	NA	NA	NA	NA	NA	NA	NA	NA	NA
307	2	113930669	115203835	NA	NA	NA	NA	NA	NA	NA	NA	NA	NA	NA	NA	NA
308	2	115203836	116415816	NA	NA	NA	NA	NA	NA	NA	NA	NA	NA	NA	NA	NA
309	2	116415817	117822516	NA	NA	NA	NA	NA	NA	NA	NA	NA	NA	NA	NA	NA
312	2	119635490	121073752	NA	NA	NA	NA	NA	NA	NA	NA	NA	NA	NA	NA	NA
314	2	122026818	123219243	NA	NA	NA	NA	NA	NA	NA	NA	NA	NA	NA	NA	NA
315	2	123219244	123929872	NA	NA	NA	NA	NA	NA	NA	NA	NA	NA	NA	NA	NA
316	2	123929873	124730991	NA	NA	NA	NA	NA	NA	NA	NA	NA	NA	NA	NA	NA
318	2	125741529	126754027	NA	NA	NA	NA	NA	NA	NA	NA	NA	NA	NA	NA	NA
319	2	126754028	127895644	NA	NA	NA	NA	NA	NA	NA	NA	NA	NA	NA	NA	NA
321	2	129486898	130485398	NA	NA	NA	NA	NA	NA	NA	NA	NA	NA	NA	NA	NA
322	2	130485399	131760638	NA	NA	NA	NA	NA	NA	NA	NA	NA	NA	NA	NA	NA
323	2	131760639	132598285	NA	NA	NA	NA	NA	NA	NA	NA	NA	NA	NA	NA	NA
NA	NA	NA	NA	NA	NA	NA	NA	NA	NA	NA	NA	NA	NA	NA	NA	NA
326	2	134359060	135160197	NA	NA	NA	NA	NA	NA	NA	NA	NA	NA	NA	NA	NA
327	2	135160198	137061003	NA	NA	NA	NA	NA	NA	NA	NA	NA	NA	NA	NA	NA
328	2	137061004	138073791	NA	NA	NA	NA	NA	NA	NA	NA	NA	NA	NA	NA	NA
329	2	138073792	139505819	NA	NA	NA	NA	NA	NA	NA	NA	NA	NA	NA	NA	NA
330	2	139505820	140934531	NA	NA	NA	NA	NA	NA	NA	NA	NA	NA	NA	NA	NA
331	2	140934532	141802664	NA	NA	NA	NA	NA	NA	NA	NA	NA	NA	NA	NA	NA
333	2	142494981	143259780	NA	NA	NA	NA	NA	NA	NA	NA	NA	NA	NA	NA	NA
334	2	143259781	144503688	NA	NA	NA	NA	NA	NA	NA	NA	NA	NA	NA	NA	NA
336	2	145977921	147252196	NA	NA	NA	NA	NA	NA	NA	NA	NA	NA	NA	NA	NA
339	2	151428989	152497375	NA	NA	NA	NA	NA	NA	NA	NA	NA	NA	NA	NA	NA
340	2	152497376	153999309	NA	NA	NA	NA	NA	NA	NA	NA	NA	NA	NA	NA	NA
341	2	153999310	155207969	NA	NA	NA	NA	NA	NA	NA	NA	NA	NA	NA	NA	NA
342	2	155207970	156130947	NA	NA	NA	NA	NA	NA	NA	NA	NA	NA	NA	NA	NA
343	2	156130948	157556096	NA	NA	NA	NA	NA	NA	NA	NA	NA	NA	NA	NA	NA
346	2	160200380	161432089	NA	NA	NA	NA	NA	NA	NA	NA	NA	NA	NA	NA	NA
347	2	161432090	163607635	NA	NA	NA	NA	NA	NA	NA	NA	NA	NA	NA	NA	NA
348	2	163607636	164702312	NA	NA	NA	NA	NA	NA	NA	NA	NA	NA	NA	NA	NA
352	2	168437446	169224445	NA	NA	NA	NA	NA	NA	NA	NA	NA	NA	NA	NA	NA
354	2	170155562	170865765	NA	NA	NA	NA	NA	NA	NA	NA	NA	NA	NA	NA	NA
355	2	170865766	171566482	NA	NA	NA	NA	NA	NA	NA	NA	NA	NA	NA	NA	NA
356	2	171566483	172501315	NA	NA	NA	NA	NA	NA	NA	NA	NA	NA	NA	NA	NA
357	2	172501316	173287857	NA	NA	NA	NA	NA	NA	NA	NA	NA	NA	NA	NA	NA
362	2	178149982	179224870	NA	NA	NA	NA	NA	NA	NA	NA	NA	NA	NA	NA	NA
364	2	180336046	181309939	NA	NA	NA	NA	NA	NA	NA	NA	NA	NA	NA	NA	NA
365	2	181309940	182307877	NA	NA	NA	NA	NA	NA	NA	NA	NA	NA	NA	NA	NA
366	2	182307878	183352290	NA	NA	NA	NA	NA	NA	NA	NA	NA	NA	NA	NA	NA
367	2	183352291	184148655	NA	NA	NA	NA	NA	NA	NA	NA	NA	NA	NA	NA	NA
368	2	184148656	184866232	NA	NA	NA	NA	NA	NA	NA	NA	NA	NA	NA	NA	NA
369	2	184866233	186244920	NA	NA	NA	NA	NA	NA	NA	NA	NA	NA	NA	NA	NA
370	2	186244921	187498047	NA	NA	NA	NA	NA	NA	NA	NA	NA	NA	NA	NA	NA
372	2	188895311	189882702	NA	NA	NA	NA	NA	NA	NA	NA	NA	NA	NA	NA	NA
373	2	189882703	191051954	NA	NA	NA	NA	NA	NA	NA	NA	NA	NA	NA	NA	NA
374	2	191051955	193033982	NA	NA	NA	NA	NA	NA	NA	NA	NA	NA	NA	NA	NA
375	2	193033983	195300250	NA	NA	NA	NA	NA	NA	NA	NA	NA	NA	NA	NA	NA
376	2	195300251	196446299	NA	NA	NA	NA	NA	NA	NA	NA	NA	NA	NA	NA	NA
377	2	196446300	198140350	NA	NA	NA	NA	NA	NA	NA	NA	NA	NA	NA	NA	NA
378	2	198140351	199654969	NA	NA	NA	NA	NA	NA	NA	NA	NA	NA	NA	NA	NA
379	2	199654970	201324132	NA	NA	NA	NA	NA	NA	NA	NA	NA	NA	NA	NA	NA
384	2	206821200	207726594	NA	NA	NA	NA	NA	NA	NA	NA	NA	NA	NA	NA	NA
385	2	207726595	208674588	NA	NA	NA	NA	NA	NA	NA	NA	NA	NA	NA	NA	NA
386	2	208674589	209940230	NA	NA	NA	NA	NA	NA	NA	NA	NA	NA	NA	NA	NA
387	2	209940231	210842457	NA	NA	NA	NA	NA	NA	NA	NA	NA	NA	NA	NA	NA
388	2	210842458	212520453	NA	NA	NA	NA	NA	NA	NA	NA	NA	NA	NA	NA	NA
389	2	212520454	213194362	NA	NA	NA	NA	NA	NA	NA	NA	NA	NA	NA	NA	NA
390	2	213194363	214044566	NA	NA	NA	NA	NA	NA	NA	NA	NA	NA	NA	NA	NA
NA	NA	NA	NA	NA	NA	NA	NA	NA	NA	NA	NA	NA	NA	NA	NA	NA
NA	NA	NA	NA	NA	NA	NA	NA	NA	NA	NA	NA	NA	NA	NA	NA	NA
394	2	217566012	218396258	NA	NA	NA	NA	NA	NA	NA	NA	NA	NA	NA	NA	NA
397	2	220771553	221445191	NA	NA	NA	NA	NA	NA	NA	NA	NA	NA	NA	NA	NA
399	2	222327714	223353965	NA	NA	NA	NA	NA	NA	NA	NA	NA	NA	NA	NA	NA
400	2	223353966	224123079	NA	NA	NA	NA	NA	NA	NA	NA	NA	NA	NA	NA	NA
401	2	224123080	224938731	NA	NA	NA	NA	NA	NA	NA	NA	NA	NA	NA	NA	NA
402	2	224938732	226242842	NA	NA	NA	NA	NA	NA	NA	NA	NA	NA	NA	NA	NA
403	2	226242843	227557841	NA	NA	NA	NA	NA	NA	NA	NA	NA	NA	NA	NA	NA
405	2	228812486	229764918	NA	NA	NA	NA	NA	NA	NA	NA	NA	NA	NA	NA	NA
409	2	233352723	234115092	NA	NA	NA	NA	NA	NA	NA	NA	NA	NA	NA	NA	NA
410	2	234115093	234945577	NA	NA	NA	NA	NA	NA	NA	NA	NA	NA	NA	NA	NA
411	2	234945578	235625789	NA	NA	NA	NA	NA	NA	NA	NA	NA	NA	NA	NA	NA
413	2	236276288	237194297	NA	NA	NA	NA	NA	NA	NA	NA	NA	NA	NA	NA	NA
414	2	237194298	238185482	NA	NA	NA	NA	NA	NA	NA	NA	NA	NA	NA	NA	NA
415	2	238185483	238814630	NA	NA	NA	NA	NA	NA	NA	NA	NA	NA	NA	NA	NA
416	2	238814631	239634350	NA	NA	NA	NA	NA	NA	NA	NA	NA	NA	NA	NA	NA
419	2	241113280	241910366	NA	NA	NA	NA	NA	NA	NA	NA	NA	NA	NA	NA	NA
420	2	241910367	243188366	NA	NA	NA	NA	NA	NA	NA	NA	NA	NA	NA	NA	NA
421	3	60197	795746	NA	NA	NA	NA	NA	NA	NA	NA	NA	NA	NA	NA	NA
422	3	795747	1440048	NA	NA	NA	NA	NA	NA	NA	NA	NA	NA	NA	NA	NA
423	3	1440049	2140011	NA	NA	NA	NA	NA	NA	NA	NA	NA	NA	NA	NA	NA
425	3	3128153	4109393	NA	NA	NA	NA	NA	NA	NA	NA	NA	NA	NA	NA	NA
427	3	4835084	5496182	NA	NA	NA	NA	NA	NA	NA	NA	NA	NA	NA	NA	NA
433	3	11226368	11997658	NA	NA	NA	NA	NA	NA	NA	NA	NA	NA	NA	NA	NA
434	3	11997659	12859209	NA	NA	NA	NA	NA	NA	NA	NA	NA	NA	NA	NA	NA
437	3	15150877	16084005	NA	NA	NA	NA	NA	NA	NA	NA	NA	NA	NA	NA	NA
439	3	17182495	19030988	NA	NA	NA	NA	NA	NA	NA	NA	NA	NA	NA	NA	NA
443	3	22648002	23426044	NA	NA	NA	NA	NA	NA	NA	NA	NA	NA	NA	NA	NA
446	3	25516194	26905340	NA	NA	NA	NA	NA	NA	NA	NA	NA	NA	NA	NA	NA
447	3	26905341	27614908	NA	NA	NA	NA	NA	NA	NA	NA	NA	NA	NA	NA	NA
448	3	27614909	28649810	NA	NA	NA	NA	NA	NA	NA	NA	NA	NA	NA	NA	NA
449	3	28649811	29877022	NA	NA	NA	NA	NA	NA	NA	NA	NA	NA	NA	NA	NA
452	3	32378806	33020868	NA	NA	NA	NA	NA	NA	NA	NA	NA	NA	NA	NA	NA
453	3	33020869	33991869	NA	NA	NA	NA	NA	NA	NA	NA	NA	NA	NA	NA	NA
454	3	33991870	35009559	NA	NA	NA	NA	NA	NA	NA	NA	NA	NA	NA	NA	NA
455	3	35009560	35913033	NA	NA	NA	NA	NA	NA	NA	NA	NA	NA	NA	NA	NA
456	3	35913034	36840136	NA	NA	NA	NA	NA	NA	NA	NA	NA	NA	NA	NA	NA
457	3	36840137	38729767	NA	NA	NA	NA	NA	NA	NA	NA	NA	NA	NA	NA	NA
458	3	38729768	39605996	NA	NA	NA	NA	NA	NA	NA	NA	NA	NA	NA	NA	NA
459	3	39605997	40897627	NA	NA	NA	NA	NA	NA	NA	NA	NA	NA	NA	NA	NA
460	3	40897628	42301657	NA	NA	NA	NA	NA	NA	NA	NA	NA	NA	NA	NA	NA
462	3	44141694	45844191	NA	NA	NA	NA	NA	NA	NA	NA	NA	NA	NA	NA	NA
463	3	45844192	47588461	NA	NA	NA	NA	NA	NA	NA	NA	NA	NA	NA	NA	NA
465	3	50387743	51953968	NA	NA	NA	NA	NA	NA	NA	NA	NA	NA	NA	NA	NA
467	3	54074845	54892586	NA	NA	NA	NA	NA	NA	NA	NA	NA	NA	NA	NA	NA
469	3	55616626	56954878	NA	NA	NA	NA	NA	NA	NA	NA	NA	NA	NA	NA	NA
470	3	56954879	58557718	NA	NA	NA	NA	NA	NA	NA	NA	NA	NA	NA	NA	NA
471	3	58557719	59998583	NA	NA	NA	NA	NA	NA	NA	NA	NA	NA	NA	NA	NA
473	3	60571140	61277587	NA	NA	NA	NA	NA	NA	NA	NA	NA	NA	NA	NA	NA
477	3	64662374	65326751	NA	NA	NA	NA	NA	NA	NA	NA	NA	NA	NA	NA	NA
480	3	67454741	68319770	NA	NA	NA	NA	NA	NA	NA	NA	NA	NA	NA	NA	NA
482	3	69784970	71223281	NA	NA	NA	NA	NA	NA	NA	NA	NA	NA	NA	NA	NA
485	3	73606613	74383137	NA	NA	NA	NA	NA	NA	NA	NA	NA	NA	NA	NA	NA
486	3	74383138	75374967	NA	NA	NA	NA	NA	NA	NA	NA	NA	NA	NA	NA	NA
487	3	75374968	76157470	NA	NA	NA	NA	NA	NA	NA	NA	NA	NA	NA	NA	NA
488	3	76157471	77507832	NA	NA	NA	NA	NA	NA	NA	NA	NA	NA	NA	NA	NA
489	3	77507833	79023360	NA	NA	NA	NA	NA	NA	NA	NA	NA	NA	NA	NA	NA
490	3	79023361	80385708	NA	NA	NA	NA	NA	NA	NA	NA	NA	NA	NA	NA	NA
491	3	80385709	81431496	NA	NA	NA	NA	NA	NA	NA	NA	NA	NA	NA	NA	NA
492	3	81431497	82532742	NA	NA	NA	NA	NA	NA	NA	NA	NA	NA	NA	NA	NA
493	3	82532743	83529394	NA	NA	NA	NA	NA	NA	NA	NA	NA	NA	NA	NA	NA
495	3	84698481	85807679	NA	NA	NA	NA	NA	NA	NA	NA	NA	NA	NA	NA	NA
496	3	85807680	86660979	NA	NA	NA	NA	NA	NA	NA	NA	NA	NA	NA	NA	NA
497	3	86660980	87411258	NA	NA	NA	NA	NA	NA	NA	NA	NA	NA	NA	NA	NA
498	3	87411259	88375763	NA	NA	NA	NA	NA	NA	NA	NA	NA	NA	NA	NA	NA
499	3	88375764	89612939	NA	NA	NA	NA	NA	NA	NA	NA	NA	NA	NA	NA	NA
500	3	89612940	94250144	NA	NA	NA	NA	NA	NA	NA	NA	NA	NA	NA	NA	NA
501	3	94250145	95088587	NA	NA	NA	NA	NA	NA	NA	NA	NA	NA	NA	NA	NA
502	3	95088588	96055532	NA	NA	NA	NA	NA	NA	NA	NA	NA	NA	NA	NA	NA
503	3	96055533	97351955	NA	NA	NA	NA	NA	NA	NA	NA	NA	NA	NA	NA	NA
504	3	97351956	98212868	NA	NA	NA	NA	NA	NA	NA	NA	NA	NA	NA	NA	NA
505	3	98212869	99045104	NA	NA	NA	NA	NA	NA	NA	NA	NA	NA	NA	NA	NA
506	3	99045105	100552522	NA	NA	NA	NA	NA	NA	NA	NA	NA	NA	NA	NA	NA
507	3	100552523	101906989	NA	NA	NA	NA	NA	NA	NA	NA	NA	NA	NA	NA	NA
508	3	101906990	103450271	NA	NA	NA	NA	NA	NA	NA	NA	NA	NA	NA	NA	NA
509	3	103450272	104116563	NA	NA	NA	NA	NA	NA	NA	NA	NA	NA	NA	NA	NA
510	3	104116564	104878977	NA	NA	NA	NA	NA	NA	NA	NA	NA	NA	NA	NA	NA
513	3	107736520	108638900	NA	NA	NA	NA	NA	NA	NA	NA	NA	NA	NA	NA	NA
514	3	108638901	109519606	NA	NA	NA	NA	NA	NA	NA	NA	NA	NA	NA	NA	NA
515	3	109519607	110935508	NA	NA	NA	NA	NA	NA	NA	NA	NA	NA	NA	NA	NA
516	3	110935509	111693782	NA	NA	NA	NA	NA	NA	NA	NA	NA	NA	NA	NA	NA
517	3	111693783	112408513	NA	NA	NA	NA	NA	NA	NA	NA	NA	NA	NA	NA	NA
518	3	112408514	113657665	NA	NA	NA	NA	NA	NA	NA	NA	NA	NA	NA	NA	NA
520	3	115649910	116498570	NA	NA	NA	NA	NA	NA	NA	NA	NA	NA	NA	NA	NA
522	3	117241645	118086929	NA	NA	NA	NA	NA	NA	NA	NA	NA	NA	NA	NA	NA
523	3	118086930	118903053	NA	NA	NA	NA	NA	NA	NA	NA	NA	NA	NA	NA	NA
524	3	118903054	119759983	NA	NA	NA	NA	NA	NA	NA	NA	NA	NA	NA	NA	NA
525	3	119759984	120574477	NA	NA	NA	NA	NA	NA	NA	NA	NA	NA	NA	NA	NA
526	3	120574478	121362442	NA	NA	NA	NA	NA	NA	NA	NA	NA	NA	NA	NA	NA
527	3	121362443	122340832	NA	NA	NA	NA	NA	NA	NA	NA	NA	NA	NA	NA	NA
528	3	122340833	123518507	NA	NA	NA	NA	NA	NA	NA	NA	NA	NA	NA	NA	NA
529	3	123518508	124823006	NA	NA	NA	NA	NA	NA	NA	NA	NA	NA	NA	NA	NA
530	3	124823007	125475722	NA	NA	NA	NA	NA	NA	NA	NA	NA	NA	NA	NA	NA
531	3	125475723	125992650	NA	NA	NA	NA	NA	NA	NA	NA	NA	NA	NA	NA	NA
534	3	129091976	130242360	NA	NA	NA	NA	NA	NA	NA	NA	NA	NA	NA	NA	NA
535	3	130242361	131373470	NA	NA	NA	NA	NA	NA	NA	NA	NA	NA	NA	NA	NA
537	3	132124019	132925967	NA	NA	NA	NA	NA	NA	NA	NA	NA	NA	NA	NA	NA
538	3	132925968	133718493	NA	NA	NA	NA	NA	NA	NA	NA	NA	NA	NA	NA	NA
539	3	133718494	135288394	NA	NA	NA	NA	NA	NA	NA	NA	NA	NA	NA	NA	NA
540	3	135288395	137372141	NA	NA	NA	NA	NA	NA	NA	NA	NA	NA	NA	NA	NA
541	3	137372142	138693846	NA	NA	NA	NA	NA	NA	NA	NA	NA	NA	NA	NA	NA
542	3	138693847	139831267	NA	NA	NA	NA	NA	NA	NA	NA	NA	NA	NA	NA	NA
544	3	141034638	141898978	NA	NA	NA	NA	NA	NA	NA	NA	NA	NA	NA	NA	NA
545	3	141898979	142976707	NA	NA	NA	NA	NA	NA	NA	NA	NA	NA	NA	NA	NA
547	3	144408822	145211907	NA	NA	NA	NA	NA	NA	NA	NA	NA	NA	NA	NA	NA
548	3	145211908	145903838	NA	NA	NA	NA	NA	NA	NA	NA	NA	NA	NA	NA	NA
552	3	149998412	151131307	NA	NA	NA	NA	NA	NA	NA	NA	NA	NA	NA	NA	NA
553	3	151131308	151904021	NA	NA	NA	NA	NA	NA	NA	NA	NA	NA	NA	NA	NA
554	3	151904022	153406718	NA	NA	NA	NA	NA	NA	NA	NA	NA	NA	NA	NA	NA
556	3	155046424	155928190	NA	NA	NA	NA	NA	NA	NA	NA	NA	NA	NA	NA	NA
557	3	155928191	156795410	NA	NA	NA	NA	NA	NA	NA	NA	NA	NA	NA	NA	NA
558	3	156795411	157633700	NA	NA	NA	NA	NA	NA	NA	NA	NA	NA	NA	NA	NA
559	3	157633701	158460058	NA	NA	NA	NA	NA	NA	NA	NA	NA	NA	NA	NA	NA
560	3	158460059	159478751	NA	NA	NA	NA	NA	NA	NA	NA	NA	NA	NA	NA	NA
561	3	159478752	160584961	NA	NA	NA	NA	NA	NA	NA	NA	NA	NA	NA	NA	NA
562	3	160584962	161628883	NA	NA	NA	NA	NA	NA	NA	NA	NA	NA	NA	NA	NA
563	3	161628884	162622604	NA	NA	NA	NA	NA	NA	NA	NA	NA	NA	NA	NA	NA
564	3	162622605	163250112	NA	NA	NA	NA	NA	NA	NA	NA	NA	NA	NA	NA	NA
565	3	163250113	164037360	NA	NA	NA	NA	NA	NA	NA	NA	NA	NA	NA	NA	NA
566	3	164037361	165054911	NA	NA	NA	NA	NA	NA	NA	NA	NA	NA	NA	NA	NA
567	3	165054912	165936511	NA	NA	NA	NA	NA	NA	NA	NA	NA	NA	NA	NA	NA
571	3	170174579	171134849	NA	NA	NA	NA	NA	NA	NA	NA	NA	NA	NA	NA	NA
572	3	171134850	172004760	NA	NA	NA	NA	NA	NA	NA	NA	NA	NA	NA	NA	NA
578	3	178110323	179372165	NA	NA	NA	NA	NA	NA	NA	NA	NA	NA	NA	NA	NA
579	3	179372166	181424323	NA	NA	NA	NA	NA	NA	NA	NA	NA	NA	NA	NA	NA
580	3	181424324	183203155	NA	NA	NA	NA	NA	NA	NA	NA	NA	NA	NA	NA	NA
582	3	184524269	185709996	NA	NA	NA	NA	NA	NA	NA	NA	NA	NA	NA	NA	NA
585	3	187939200	189451805	NA	NA	NA	NA	NA	NA	NA	NA	NA	NA	NA	NA	NA
587	3	190591294	191229357	NA	NA	NA	NA	NA	NA	NA	NA	NA	NA	NA	NA	NA
588	3	191229358	192049688	NA	NA	NA	NA	NA	NA	NA	NA	NA	NA	NA	NA	NA
589	3	192049689	193122090	NA	NA	NA	NA	NA	NA	NA	NA	NA	NA	NA	NA	NA
592	3	195196790	195710290	NA	NA	NA	NA	NA	NA	NA	NA	NA	NA	NA	NA	NA
593	3	195710291	196383152	NA	NA	NA	NA	NA	NA	NA	NA	NA	NA	NA	NA	NA
594	3	196383153	197147990	NA	NA	NA	NA	NA	NA	NA	NA	NA	NA	NA	NA	NA
595	3	197147991	197962380	NA	NA	NA	NA	NA	NA	NA	NA	NA	NA	NA	NA	NA
596	4	10227	812415	NA	NA	NA	NA	NA	NA	NA	NA	NA	NA	NA	NA	NA
597	4	812416	1529267	NA	NA	NA	NA	NA	NA	NA	NA	NA	NA	NA	NA	NA
598	4	1529268	2468935	NA	NA	NA	NA	NA	NA	NA	NA	NA	NA	NA	NA	NA
599	4	2468936	3549229	NA	NA	NA	NA	NA	NA	NA	NA	NA	NA	NA	NA	NA
600	4	3549230	4266178	NA	NA	NA	NA	NA	NA	NA	NA	NA	NA	NA	NA	NA
601	4	4266179	5051834	NA	NA	NA	NA	NA	NA	NA	NA	NA	NA	NA	NA	NA
606	4	8309827	8882616	NA	NA	NA	NA	NA	NA	NA	NA	NA	NA	NA	NA	NA
607	4	8882617	9482867	NA	NA	NA	NA	NA	NA	NA	NA	NA	NA	NA	NA	NA
608	4	9482868	9916156	NA	NA	NA	NA	NA	NA	NA	NA	NA	NA	NA	NA	NA
609	4	9916157	10370666	NA	NA	NA	NA	NA	NA	NA	NA	NA	NA	NA	NA	NA
610	4	10370667	11050119	NA	NA	NA	NA	NA	NA	NA	NA	NA	NA	NA	NA	NA
611	4	11050120	12209028	NA	NA	NA	NA	NA	NA	NA	NA	NA	NA	NA	NA	NA
612	4	12209029	13127576	NA	NA	NA	NA	NA	NA	NA	NA	NA	NA	NA	NA	NA
614	4	14395887	14967147	NA	NA	NA	NA	NA	NA	NA	NA	NA	NA	NA	NA	NA
615	4	14967148	15910801	NA	NA	NA	NA	NA	NA	NA	NA	NA	NA	NA	NA	NA
619	4	20086839	21416380	NA	NA	NA	NA	NA	NA	NA	NA	NA	NA	NA	NA	NA
620	4	21416381	22835185	NA	NA	NA	NA	NA	NA	NA	NA	NA	NA	NA	NA	NA
622	4	23858351	24764724	NA	NA	NA	NA	NA	NA	NA	NA	NA	NA	NA	NA	NA
626	4	28177793	28927438	NA	NA	NA	NA	NA	NA	NA	NA	NA	NA	NA	NA	NA
627	4	28927439	29758399	NA	NA	NA	NA	NA	NA	NA	NA	NA	NA	NA	NA	NA
628	4	29758400	30455555	NA	NA	NA	NA	NA	NA	NA	NA	NA	NA	NA	NA	NA
629	4	30455556	31395092	NA	NA	NA	NA	NA	NA	NA	NA	NA	NA	NA	NA	NA
630	4	31395093	32260117	NA	NA	NA	NA	NA	NA	NA	NA	NA	NA	NA	NA	NA
631	4	32260118	32746820	NA	NA	NA	NA	NA	NA	NA	NA	NA	NA	NA	NA	NA
632	4	32746821	33640822	NA	NA	NA	NA	NA	NA	NA	NA	NA	NA	NA	NA	NA
633	4	33640823	34721845	NA	NA	NA	NA	NA	NA	NA	NA	NA	NA	NA	NA	NA
634	4	34721846	35411236	NA	NA	NA	NA	NA	NA	NA	NA	NA	NA	NA	NA	NA
635	4	35411237	35993838	NA	NA	NA	NA	NA	NA	NA	NA	NA	NA	NA	NA	NA
639	4	38984839	39820061	NA	NA	NA	NA	NA	NA	NA	NA	NA	NA	NA	NA	NA
641	4	40590542	41360937	NA	NA	NA	NA	NA	NA	NA	NA	NA	NA	NA	NA	NA
642	4	41360938	42189251	NA	NA	NA	NA	NA	NA	NA	NA	NA	NA	NA	NA	NA
643	4	42189252	43192424	NA	NA	NA	NA	NA	NA	NA	NA	NA	NA	NA	NA	NA
644	4	43192425	43962561	NA	NA	NA	NA	NA	NA	NA	NA	NA	NA	NA	NA	NA
645	4	43962562	45186767	NA	NA	NA	NA	NA	NA	NA	NA	NA	NA	NA	NA	NA
646	4	45186768	46358360	NA	NA	NA	NA	NA	NA	NA	NA	NA	NA	NA	NA	NA
647	4	46358361	47408265	NA	NA	NA	NA	NA	NA	NA	NA	NA	NA	NA	NA	NA
650	4	53879572	54659778	NA	NA	NA	NA	NA	NA	NA	NA	NA	NA	NA	NA	NA
651	4	54659779	55681701	NA	NA	NA	NA	NA	NA	NA	NA	NA	NA	NA	NA	NA
654	4	58011086	58940256	NA	NA	NA	NA	NA	NA	NA	NA	NA	NA	NA	NA	NA
657	4	60746710	61971161	NA	NA	NA	NA	NA	NA	NA	NA	NA	NA	NA	NA	NA
658	4	61971162	63337954	NA	NA	NA	NA	NA	NA	NA	NA	NA	NA	NA	NA	NA
659	4	63337955	64117431	NA	NA	NA	NA	NA	NA	NA	NA	NA	NA	NA	NA	NA
660	4	64117432	65563100	NA	NA	NA	NA	NA	NA	NA	NA	NA	NA	NA	NA	NA
661	4	65563101	66597446	NA	NA	NA	NA	NA	NA	NA	NA	NA	NA	NA	NA	NA
663	4	67616363	68742859	NA	NA	NA	NA	NA	NA	NA	NA	NA	NA	NA	NA	NA
NA	NA	NA	NA	NA	NA	NA	NA	NA	NA	NA	NA	NA	NA	NA	NA	NA
NA	NA	NA	NA	NA	NA	NA	NA	NA	NA	NA	NA	NA	NA	NA	NA	NA
666	4	70516837	71468300	NA	NA	NA	NA	NA	NA	NA	NA	NA	NA	NA	NA	NA
667	4	71468301	73258294	NA	NA	NA	NA	NA	NA	NA	NA	NA	NA	NA	NA	NA
668	4	73258295	74885900	NA	NA	NA	NA	NA	NA	NA	NA	NA	NA	NA	NA	NA
671	4	78045638	78967715	NA	NA	NA	NA	NA	NA	NA	NA	NA	NA	NA	NA	NA
672	4	78967716	79880101	NA	NA	NA	NA	NA	NA	NA	NA	NA	NA	NA	NA	NA
673	4	79880102	81206182	NA	NA	NA	NA	NA	NA	NA	NA	NA	NA	NA	NA	NA
675	4	82655624	84003062	NA	NA	NA	NA	NA	NA	NA	NA	NA	NA	NA	NA	NA
676	4	84003063	85437805	NA	NA	NA	NA	NA	NA	NA	NA	NA	NA	NA	NA	NA
677	4	85437806	86931670	NA	NA	NA	NA	NA	NA	NA	NA	NA	NA	NA	NA	NA
678	4	86931671	88502717	NA	NA	NA	NA	NA	NA	NA	NA	NA	NA	NA	NA	NA
680	4	89244555	90236971	NA	NA	NA	NA	NA	NA	NA	NA	NA	NA	NA	NA	NA
682	4	91309864	92219192	NA	NA	NA	NA	NA	NA	NA	NA	NA	NA	NA	NA	NA
683	4	92219193	93451599	NA	NA	NA	NA	NA	NA	NA	NA	NA	NA	NA	NA	NA
684	4	93451600	94757265	NA	NA	NA	NA	NA	NA	NA	NA	NA	NA	NA	NA	NA
685	4	94757266	96183801	NA	NA	NA	NA	NA	NA	NA	NA	NA	NA	NA	NA	NA
688	4	98445516	99532480	NA	NA	NA	NA	NA	NA	NA	NA	NA	NA	NA	NA	NA
689	4	99532481	100333334	NA	NA	NA	NA	NA	NA	NA	NA	NA	NA	NA	NA	NA
690	4	100333335	101132995	NA	NA	NA	NA	NA	NA	NA	NA	NA	NA	NA	NA	NA
692	4	102544804	104384534	NA	NA	NA	NA	NA	NA	NA	NA	NA	NA	NA	NA	NA
693	4	104384535	105319195	NA	NA	NA	NA	NA	NA	NA	NA	NA	NA	NA	NA	NA
695	4	106479156	108131206	NA	NA	NA	NA	NA	NA	NA	NA	NA	NA	NA	NA	NA
696	4	108131207	109122458	NA	NA	NA	NA	NA	NA	NA	NA	NA	NA	NA	NA	NA
699	4	111733580	112830229	NA	NA	NA	NA	NA	NA	NA	NA	NA	NA	NA	NA	NA
700	4	112830230	113916002	NA	NA	NA	NA	NA	NA	NA	NA	NA	NA	NA	NA	NA
702	4	115306150	116204703	NA	NA	NA	NA	NA	NA	NA	NA	NA	NA	NA	NA	NA
703	4	116204704	117313636	NA	NA	NA	NA	NA	NA	NA	NA	NA	NA	NA	NA	NA
704	4	117313637	118395262	NA	NA	NA	NA	NA	NA	NA	NA	NA	NA	NA	NA	NA
705	4	118395263	119138097	NA	NA	NA	NA	NA	NA	NA	NA	NA	NA	NA	NA	NA
706	4	119138098	119927262	NA	NA	NA	NA	NA	NA	NA	NA	NA	NA	NA	NA	NA
707	4	119927263	120563073	NA	NA	NA	NA	NA	NA	NA	NA	NA	NA	NA	NA	NA
708	4	120563074	121393008	NA	NA	NA	NA	NA	NA	NA	NA	NA	NA	NA	NA	NA
709	4	121393009	121981243	NA	NA	NA	NA	NA	NA	NA	NA	NA	NA	NA	NA	NA
711	4	122655435	123768693	NA	NA	NA	NA	NA	NA	NA	NA	NA	NA	NA	NA	NA
712	4	123768694	124534997	NA	NA	NA	NA	NA	NA	NA	NA	NA	NA	NA	NA	NA
713	4	124534998	125486535	NA	NA	NA	NA	NA	NA	NA	NA	NA	NA	NA	NA	NA
716	4	127279172	128321876	NA	NA	NA	NA	NA	NA	NA	NA	NA	NA	NA	NA	NA
717	4	128321877	129625376	NA	NA	NA	NA	NA	NA	NA	NA	NA	NA	NA	NA	NA
718	4	129625377	131098950	NA	NA	NA	NA	NA	NA	NA	NA	NA	NA	NA	NA	NA
719	4	131098951	131873453	NA	NA	NA	NA	NA	NA	NA	NA	NA	NA	NA	NA	NA
721	4	132801981	133524886	NA	NA	NA	NA	NA	NA	NA	NA	NA	NA	NA	NA	NA
722	4	133524887	134109978	NA	NA	NA	NA	NA	NA	NA	NA	NA	NA	NA	NA	NA
726	4	138537345	139553760	NA	NA	NA	NA	NA	NA	NA	NA	NA	NA	NA	NA	NA
729	4	142807915	144401042	NA	NA	NA	NA	NA	NA	NA	NA	NA	NA	NA	NA	NA
732	4	147161043	148462208	NA	NA	NA	NA	NA	NA	NA	NA	NA	NA	NA	NA	NA
733	4	148462209	149998528	NA	NA	NA	NA	NA	NA	NA	NA	NA	NA	NA	NA	NA
734	4	149998529	151014322	NA	NA	NA	NA	NA	NA	NA	NA	NA	NA	NA	NA	NA
735	4	151014323	152162098	NA	NA	NA	NA	NA	NA	NA	NA	NA	NA	NA	NA	NA
736	4	152162099	153520883	NA	NA	NA	NA	NA	NA	NA	NA	NA	NA	NA	NA	NA
738	4	155044410	156520288	NA	NA	NA	NA	NA	NA	NA	NA	NA	NA	NA	NA	NA
740	4	157597310	159176073	NA	NA	NA	NA	NA	NA	NA	NA	NA	NA	NA	NA	NA
742	4	160828481	161666201	NA	NA	NA	NA	NA	NA	NA	NA	NA	NA	NA	NA	NA
743	4	161666202	162239289	NA	NA	NA	NA	NA	NA	NA	NA	NA	NA	NA	NA	NA
744	4	162239290	163245541	NA	NA	NA	NA	NA	NA	NA	NA	NA	NA	NA	NA	NA
745	4	163245542	163937103	NA	NA	NA	NA	NA	NA	NA	NA	NA	NA	NA	NA	NA
746	4	163937104	164781847	NA	NA	NA	NA	NA	NA	NA	NA	NA	NA	NA	NA	NA
747	4	164781848	165824650	NA	NA	NA	NA	NA	NA	NA	NA	NA	NA	NA	NA	NA
748	4	165824651	166702855	NA	NA	NA	NA	NA	NA	NA	NA	NA	NA	NA	NA	NA
749	4	166702856	167643768	NA	NA	NA	NA	NA	NA	NA	NA	NA	NA	NA	NA	NA
750	4	167643769	168623790	NA	NA	NA	NA	NA	NA	NA	NA	NA	NA	NA	NA	NA
753	4	170682810	171643019	NA	NA	NA	NA	NA	NA	NA	NA	NA	NA	NA	NA	NA
754	4	171643020	172555990	NA	NA	NA	NA	NA	NA	NA	NA	NA	NA	NA	NA	NA
756	4	174470207	175295842	NA	NA	NA	NA	NA	NA	NA	NA	NA	NA	NA	NA	NA
757	4	175295843	175959697	NA	NA	NA	NA	NA	NA	NA	NA	NA	NA	NA	NA	NA
759	4	177129679	178314527	NA	NA	NA	NA	NA	NA	NA	NA	NA	NA	NA	NA	NA
764	4	181122434	182065646	NA	NA	NA	NA	NA	NA	NA	NA	NA	NA	NA	NA	NA
767	4	183603893	184338584	NA	NA	NA	NA	NA	NA	NA	NA	NA	NA	NA	NA	NA
769	4	185483263	186232882	NA	NA	NA	NA	NA	NA	NA	NA	NA	NA	NA	NA	NA
770	4	186232883	186881568	NA	NA	NA	NA	NA	NA	NA	NA	NA	NA	NA	NA	NA
772	4	187985394	189153279	NA	NA	NA	NA	NA	NA	NA	NA	NA	NA	NA	NA	NA
773	4	189153280	189899573	NA	NA	NA	NA	NA	NA	NA	NA	NA	NA	NA	NA	NA
774	4	189899574	191043880	NA	NA	NA	NA	NA	NA	NA	NA	NA	NA	NA	NA	NA
775	5	10043	598320	NA	NA	NA	NA	NA	NA	NA	NA	NA	NA	NA	NA	NA
776	5	598321	1206609	NA	NA	NA	NA	NA	NA	NA	NA	NA	NA	NA	NA	NA
780	5	3677596	4636542	NA	NA	NA	NA	NA	NA	NA	NA	NA	NA	NA	NA	NA
782	5	5828695	6936733	NA	NA	NA	NA	NA	NA	NA	NA	NA	NA	NA	NA	NA
784	5	8079416	9203855	NA	NA	NA	NA	NA	NA	NA	NA	NA	NA	NA	NA	NA
787	5	11850851	12867189	NA	NA	NA	NA	NA	NA	NA	NA	NA	NA	NA	NA	NA
788	5	12867190	13608147	NA	NA	NA	NA	NA	NA	NA	NA	NA	NA	NA	NA	NA
792	5	17803478	18791410	NA	NA	NA	NA	NA	NA	NA	NA	NA	NA	NA	NA	NA
793	5	18791411	20397013	NA	NA	NA	NA	NA	NA	NA	NA	NA	NA	NA	NA	NA
796	5	22149043	23246745	NA	NA	NA	NA	NA	NA	NA	NA	NA	NA	NA	NA	NA
797	5	23246746	24362661	NA	NA	NA	NA	NA	NA	NA	NA	NA	NA	NA	NA	NA
798	5	24362662	25722097	NA	NA	NA	NA	NA	NA	NA	NA	NA	NA	NA	NA	NA
802	5	29593756	30416066	NA	NA	NA	NA	NA	NA	NA	NA	NA	NA	NA	NA	NA
803	5	30416067	31679464	NA	NA	NA	NA	NA	NA	NA	NA	NA	NA	NA	NA	NA
807	5	35157147	36431967	NA	NA	NA	NA	NA	NA	NA	NA	NA	NA	NA	NA	NA
808	5	36431968	37925487	NA	NA	NA	NA	NA	NA	NA	NA	NA	NA	NA	NA	NA
809	5	37925488	39438985	NA	NA	NA	NA	NA	NA	NA	NA	NA	NA	NA	NA	NA
810	5	39438986	40290851	NA	NA	NA	NA	NA	NA	NA	NA	NA	NA	NA	NA	NA
811	5	40290852	41279590	NA	NA	NA	NA	NA	NA	NA	NA	NA	NA	NA	NA	NA
812	5	41279591	42856332	NA	NA	NA	NA	NA	NA	NA	NA	NA	NA	NA	NA	NA
813	5	42856333	44049878	NA	NA	NA	NA	NA	NA	NA	NA	NA	NA	NA	NA	NA
814	5	44049879	45305566	NA	NA	NA	NA	NA	NA	NA	NA	NA	NA	NA	NA	NA
815	5	45305567	46388848	NA	NA	NA	NA	NA	NA	NA	NA	NA	NA	NA	NA	NA
816	5	46388849	50164835	NA	NA	NA	NA	NA	NA	NA	NA	NA	NA	NA	NA	NA
817	5	50164836	51203265	NA	NA	NA	NA	NA	NA	NA	NA	NA	NA	NA	NA	NA
819	5	52139774	52837225	NA	NA	NA	NA	NA	NA	NA	NA	NA	NA	NA	NA	NA
820	5	52837226	53747856	NA	NA	NA	NA	NA	NA	NA	NA	NA	NA	NA	NA	NA
821	5	53747857	55221398	NA	NA	NA	NA	NA	NA	NA	NA	NA	NA	NA	NA	NA
824	5	56896891	57895012	NA	NA	NA	NA	NA	NA	NA	NA	NA	NA	NA	NA	NA
825	5	57895013	58721458	NA	NA	NA	NA	NA	NA	NA	NA	NA	NA	NA	NA	NA
826	5	58721459	59868567	NA	NA	NA	NA	NA	NA	NA	NA	NA	NA	NA	NA	NA
827	5	59868568	60930753	NA	NA	NA	NA	NA	NA	NA	NA	NA	NA	NA	NA	NA
828	5	60930754	62180368	NA	NA	NA	NA	NA	NA	NA	NA	NA	NA	NA	NA	NA
829	5	62180369	63214089	NA	NA	NA	NA	NA	NA	NA	NA	NA	NA	NA	NA	NA
830	5	63214090	64438518	NA	NA	NA	NA	NA	NA	NA	NA	NA	NA	NA	NA	NA
833	5	67096192	68006993	NA	NA	NA	NA	NA	NA	NA	NA	NA	NA	NA	NA	NA
836	5	73314062	74245354	NA	NA	NA	NA	NA	NA	NA	NA	NA	NA	NA	NA	NA
837	5	74245355	75239302	NA	NA	NA	NA	NA	NA	NA	NA	NA	NA	NA	NA	NA
838	5	75239303	75959515	NA	NA	NA	NA	NA	NA	NA	NA	NA	NA	NA	NA	NA
840	5	77290256	79005158	NA	NA	NA	NA	NA	NA	NA	NA	NA	NA	NA	NA	NA
842	5	80448226	81710194	NA	NA	NA	NA	NA	NA	NA	NA	NA	NA	NA	NA	NA
843	5	81710195	82720248	NA	NA	NA	NA	NA	NA	NA	NA	NA	NA	NA	NA	NA
845	5	84094798	84697850	NA	NA	NA	NA	NA	NA	NA	NA	NA	NA	NA	NA	NA
846	5	84697851	85311779	NA	NA	NA	NA	NA	NA	NA	NA	NA	NA	NA	NA	NA
847	5	85311780	86493763	NA	NA	NA	NA	NA	NA	NA	NA	NA	NA	NA	NA	NA
848	5	86493764	87943482	NA	NA	NA	NA	NA	NA	NA	NA	NA	NA	NA	NA	NA
850	5	89584467	90793804	NA	NA	NA	NA	NA	NA	NA	NA	NA	NA	NA	NA	NA
851	5	90793805	91956905	NA	NA	NA	NA	NA	NA	NA	NA	NA	NA	NA	NA	NA
853	5	93814605	95117259	NA	NA	NA	NA	NA	NA	NA	NA	NA	NA	NA	NA	NA
854	5	95117260	96467377	NA	NA	NA	NA	NA	NA	NA	NA	NA	NA	NA	NA	NA
855	5	96467378	97316601	NA	NA	NA	NA	NA	NA	NA	NA	NA	NA	NA	NA	NA
857	5	98567770	99257995	NA	NA	NA	NA	NA	NA	NA	NA	NA	NA	NA	NA	NA
858	5	99257996	100594081	NA	NA	NA	NA	NA	NA	NA	NA	NA	NA	NA	NA	NA
859	5	100594082	101575367	NA	NA	NA	NA	NA	NA	NA	NA	NA	NA	NA	NA	NA
860	5	101575368	102903985	NA	NA	NA	NA	NA	NA	NA	NA	NA	NA	NA	NA	NA
861	5	102903986	103788460	NA	NA	NA	NA	NA	NA	NA	NA	NA	NA	NA	NA	NA
863	5	104850491	106389388	NA	NA	NA	NA	NA	NA	NA	NA	NA	NA	NA	NA	NA
864	5	106389389	107265911	NA	NA	NA	NA	NA	NA	NA	NA	NA	NA	NA	NA	NA
866	5	108641785	109606905	NA	NA	NA	NA	NA	NA	NA	NA	NA	NA	NA	NA	NA
867	5	109606906	110819517	NA	NA	NA	NA	NA	NA	NA	NA	NA	NA	NA	NA	NA
868	5	110819518	111983115	NA	NA	NA	NA	NA	NA	NA	NA	NA	NA	NA	NA	NA
869	5	111983116	113121555	NA	NA	NA	NA	NA	NA	NA	NA	NA	NA	NA	NA	NA
870	5	113121556	113998532	NA	NA	NA	NA	NA	NA	NA	NA	NA	NA	NA	NA	NA
871	5	113998533	115117631	NA	NA	NA	NA	NA	NA	NA	NA	NA	NA	NA	NA	NA
NA	NA	NA	NA	NA	NA	NA	NA	NA	NA	NA	NA	NA	NA	NA	NA	NA
873	5	116208001	117348497	NA	NA	NA	NA	NA	NA	NA	NA	NA	NA	NA	NA	NA
874	5	117348498	118605251	NA	NA	NA	NA	NA	NA	NA	NA	NA	NA	NA	NA	NA
875	5	118605252	119664173	NA	NA	NA	NA	NA	NA	NA	NA	NA	NA	NA	NA	NA
876	5	119664174	120371857	NA	NA	NA	NA	NA	NA	NA	NA	NA	NA	NA	NA	NA
878	5	120960738	122005291	NA	NA	NA	NA	NA	NA	NA	NA	NA	NA	NA	NA	NA
879	5	122005292	123191941	NA	NA	NA	NA	NA	NA	NA	NA	NA	NA	NA	NA	NA
880	5	123191942	124109485	NA	NA	NA	NA	NA	NA	NA	NA	NA	NA	NA	NA	NA
883	5	126054698	126992836	NA	NA	NA	NA	NA	NA	NA	NA	NA	NA	NA	NA	NA
884	5	126992837	128067414	NA	NA	NA	NA	NA	NA	NA	NA	NA	NA	NA	NA	NA
886	5	128734906	130573817	NA	NA	NA	NA	NA	NA	NA	NA	NA	NA	NA	NA	NA
887	5	130573818	132554690	NA	NA	NA	NA	NA	NA	NA	NA	NA	NA	NA	NA	NA
890	5	135344944	136949853	NA	NA	NA	NA	NA	NA	NA	NA	NA	NA	NA	NA	NA
891	5	136949854	139408116	NA	NA	NA	NA	NA	NA	NA	NA	NA	NA	NA	NA	NA
894	5	142532957	143605908	NA	NA	NA	NA	NA	NA	NA	NA	NA	NA	NA	NA	NA
900	5	150981935	151892617	NA	NA	NA	NA	NA	NA	NA	NA	NA	NA	NA	NA	NA
901	5	151892618	152878627	NA	NA	NA	NA	NA	NA	NA	NA	NA	NA	NA	NA	NA
902	5	152878628	153734494	NA	NA	NA	NA	NA	NA	NA	NA	NA	NA	NA	NA	NA
903	5	153734495	154599750	NA	NA	NA	NA	NA	NA	NA	NA	NA	NA	NA	NA	NA
904	5	154599751	155459556	NA	NA	NA	NA	NA	NA	NA	NA	NA	NA	NA	NA	NA
906	5	156345452	157191081	NA	NA	NA	NA	NA	NA	NA	NA	NA	NA	NA	NA	NA
908	5	158484776	159663733	NA	NA	NA	NA	NA	NA	NA	NA	NA	NA	NA	NA	NA
910	5	160519050	161478177	NA	NA	NA	NA	NA	NA	NA	NA	NA	NA	NA	NA	NA
913	5	163781269	165289211	NA	NA	NA	NA	NA	NA	NA	NA	NA	NA	NA	NA	NA
917	5	169506967	170898340	NA	NA	NA	NA	NA	NA	NA	NA	NA	NA	NA	NA	NA
922	5	176180302	177659902	NA	NA	NA	NA	NA	NA	NA	NA	NA	NA	NA	NA	NA
929	6	3964073	4657086	NA	NA	NA	NA	NA	NA	NA	NA	NA	NA	NA	NA	NA
930	6	4657087	5378213	NA	NA	NA	NA	NA	NA	NA	NA	NA	NA	NA	NA	NA
933	6	7808324	9020710	NA	NA	NA	NA	NA	NA	NA	NA	NA	NA	NA	NA	NA
935	6	10416551	11790671	NA	NA	NA	NA	NA	NA	NA	NA	NA	NA	NA	NA	NA
937	6	13352327	15069421	NA	NA	NA	NA	NA	NA	NA	NA	NA	NA	NA	NA	NA
939	6	16566883	17391994	NA	NA	NA	NA	NA	NA	NA	NA	NA	NA	NA	NA	NA
941	6	18208677	18775022	NA	NA	NA	NA	NA	NA	NA	NA	NA	NA	NA	NA	NA
942	6	18775023	19449152	NA	NA	NA	NA	NA	NA	NA	NA	NA	NA	NA	NA	NA
943	6	19449153	20418020	NA	NA	NA	NA	NA	NA	NA	NA	NA	NA	NA	NA	NA
944	6	20418021	21295864	NA	NA	NA	NA	NA	NA	NA	NA	NA	NA	NA	NA	NA
945	6	21295865	22199713	NA	NA	NA	NA	NA	NA	NA	NA	NA	NA	NA	NA	NA
947	6	23192338	23939306	NA	NA	NA	NA	NA	NA	NA	NA	NA	NA	NA	NA	NA
949	6	24950380	25684629	NA	NA	NA	NA	NA	NA	NA	NA	NA	NA	NA	NA	NA
950	6	25684630	26396200	NA	NA	NA	NA	NA	NA	NA	NA	NA	NA	NA	NA	NA
951	6	26396201	27261035	NA	NA	NA	NA	NA	NA	NA	NA	NA	NA	NA	NA	NA
952	6	27261036	28666364	NA	NA	NA	NA	NA	NA	NA	NA	NA	NA	NA	NA	NA
NA	NA	NA	NA	NA	NA	NA	NA	NA	NA	NA	NA	NA	NA	NA	NA	NA
954	6	29529756	29833843	NA	NA	NA	NA	NA	NA	NA	NA	NA	NA	NA	NA	NA
NA	NA	NA	NA	NA	NA	NA	NA	NA	NA	NA	NA	NA	NA	NA	NA	NA
NA	NA	NA	NA	NA	NA	NA	NA	NA	NA	NA	NA	NA	NA	NA	NA	NA
957	6	30715007	31106493	NA	NA	NA	NA	NA	NA	NA	NA	NA	NA	NA	NA	NA
958	6	31106494	31250556	NA	NA	NA	NA	NA	NA	NA	NA	NA	NA	NA	NA	NA
NA	NA	NA	NA	NA	NA	NA	NA	NA	NA	NA	NA	NA	NA	NA	NA	NA
961	6	31427210	32208901	NA	NA	NA	NA	NA	NA	NA	NA	NA	NA	NA	NA	NA
NA	NA	NA	NA	NA	NA	NA	NA	NA	NA	NA	NA	NA	NA	NA	NA	NA
NA	NA	NA	NA	NA	NA	NA	NA	NA	NA	NA	NA	NA	NA	NA	NA	NA
964	6	32539568	32586784	NA	NA	NA	NA	NA	NA	NA	NA	NA	NA	NA	NA	NA
965	6	32586785	32629239	NA	NA	NA	NA	NA	NA	NA	NA	NA	NA	NA	NA	NA
NA	NA	NA	NA	NA	NA	NA	NA	NA	NA	NA	NA	NA	NA	NA	NA	NA
968	6	32897999	33194975	NA	NA	NA	NA	NA	NA	NA	NA	NA	NA	NA	NA	NA
969	6	33194976	33864262	NA	NA	NA	NA	NA	NA	NA	NA	NA	NA	NA	NA	NA
971	6	34979271	36346353	NA	NA	NA	NA	NA	NA	NA	NA	NA	NA	NA	NA	NA
972	6	36346354	37570051	NA	NA	NA	NA	NA	NA	NA	NA	NA	NA	NA	NA	NA
973	6	37570052	38688720	NA	NA	NA	NA	NA	NA	NA	NA	NA	NA	NA	NA	NA
978	6	43770627	44596897	NA	NA	NA	NA	NA	NA	NA	NA	NA	NA	NA	NA	NA
979	6	44596898	45408421	NA	NA	NA	NA	NA	NA	NA	NA	NA	NA	NA	NA	NA
980	6	45408422	46430701	NA	NA	NA	NA	NA	NA	NA	NA	NA	NA	NA	NA	NA
981	6	46430702	47313443	NA	NA	NA	NA	NA	NA	NA	NA	NA	NA	NA	NA	NA
982	6	47313444	48393981	NA	NA	NA	NA	NA	NA	NA	NA	NA	NA	NA	NA	NA
983	6	48393982	49528164	NA	NA	NA	NA	NA	NA	NA	NA	NA	NA	NA	NA	NA
986	6	51826424	52598879	NA	NA	NA	NA	NA	NA	NA	NA	NA	NA	NA	NA	NA
987	6	52598880	53425492	NA	NA	NA	NA	NA	NA	NA	NA	NA	NA	NA	NA	NA
988	6	53425493	54452767	NA	NA	NA	NA	NA	NA	NA	NA	NA	NA	NA	NA	NA
989	6	54452768	55469137	NA	NA	NA	NA	NA	NA	NA	NA	NA	NA	NA	NA	NA
990	6	55469138	56200985	NA	NA	NA	NA	NA	NA	NA	NA	NA	NA	NA	NA	NA
991	6	56200986	57316157	NA	NA	NA	NA	NA	NA	NA	NA	NA	NA	NA	NA	NA
992	6	57316158	58141889	NA	NA	NA	NA	NA	NA	NA	NA	NA	NA	NA	NA	NA
993	6	58141890	61883560	NA	NA	NA	NA	NA	NA	NA	NA	NA	NA	NA	NA	NA
994	6	61883561	62693128	NA	NA	NA	NA	NA	NA	NA	NA	NA	NA	NA	NA	NA
995	6	62693129	64010286	NA	NA	NA	NA	NA	NA	NA	NA	NA	NA	NA	NA	NA
996	6	64010287	65759861	NA	NA	NA	NA	NA	NA	NA	NA	NA	NA	NA	NA	NA
997	6	65759862	66445495	NA	NA	NA	NA	NA	NA	NA	NA	NA	NA	NA	NA	NA
998	6	66445496	67036787	NA	NA	NA	NA	NA	NA	NA	NA	NA	NA	NA	NA	NA
999	6	67036788	67559694	NA	NA	NA	NA	NA	NA	NA	NA	NA	NA	NA	NA	NA
1000	6	67559695	68547494	NA	NA	NA	NA	NA	NA	NA	NA	NA	NA	NA	NA	NA
1001	6	68547495	69294227	NA	NA	NA	NA	NA	NA	NA	NA	NA	NA	NA	NA	NA
1002	6	69294228	70363348	NA	NA	NA	NA	NA	NA	NA	NA	NA	NA	NA	NA	NA
1003	6	70363349	71610787	NA	NA	NA	NA	NA	NA	NA	NA	NA	NA	NA	NA	NA
1004	6	71610788	72290723	NA	NA	NA	NA	NA	NA	NA	NA	NA	NA	NA	NA	NA
1006	6	73170169	74401506	NA	NA	NA	NA	NA	NA	NA	NA	NA	NA	NA	NA	NA
1007	6	74401507	75461313	NA	NA	NA	NA	NA	NA	NA	NA	NA	NA	NA	NA	NA
1008	6	75461314	77274030	NA	NA	NA	NA	NA	NA	NA	NA	NA	NA	NA	NA	NA
1009	6	77274031	78168731	NA	NA	NA	NA	NA	NA	NA	NA	NA	NA	NA	NA	NA
1010	6	78168732	78959762	NA	NA	NA	NA	NA	NA	NA	NA	NA	NA	NA	NA	NA
1011	6	78959763	79859903	NA	NA	NA	NA	NA	NA	NA	NA	NA	NA	NA	NA	NA
1013	6	80693928	81567706	NA	NA	NA	NA	NA	NA	NA	NA	NA	NA	NA	NA	NA
1014	6	81567707	82388204	NA	NA	NA	NA	NA	NA	NA	NA	NA	NA	NA	NA	NA
1018	6	85837204	86818669	NA	NA	NA	NA	NA	NA	NA	NA	NA	NA	NA	NA	NA
1019	6	86818670	87516322	NA	NA	NA	NA	NA	NA	NA	NA	NA	NA	NA	NA	NA
1020	6	87516323	88499745	NA	NA	NA	NA	NA	NA	NA	NA	NA	NA	NA	NA	NA
1022	6	89974268	91097024	NA	NA	NA	NA	NA	NA	NA	NA	NA	NA	NA	NA	NA
1023	6	91097025	92015279	NA	NA	NA	NA	NA	NA	NA	NA	NA	NA	NA	NA	NA
1024	6	92015280	92953798	NA	NA	NA	NA	NA	NA	NA	NA	NA	NA	NA	NA	NA
1025	6	92953799	93696825	NA	NA	NA	NA	NA	NA	NA	NA	NA	NA	NA	NA	NA
1027	6	95176338	96480153	NA	NA	NA	NA	NA	NA	NA	NA	NA	NA	NA	NA	NA
1028	6	96480154	98173003	NA	NA	NA	NA	NA	NA	NA	NA	NA	NA	NA	NA	NA
1031	6	100878646	101793542	NA	NA	NA	NA	NA	NA	NA	NA	NA	NA	NA	NA	NA
1033	6	102637707	103612625	NA	NA	NA	NA	NA	NA	NA	NA	NA	NA	NA	NA	NA
1034	6	103612626	104209796	NA	NA	NA	NA	NA	NA	NA	NA	NA	NA	NA	NA	NA
1036	6	104951345	106053915	NA	NA	NA	NA	NA	NA	NA	NA	NA	NA	NA	NA	NA
1040	6	110647843	111363443	NA	NA	NA	NA	NA	NA	NA	NA	NA	NA	NA	NA	NA
1041	6	111363444	112342873	NA	NA	NA	NA	NA	NA	NA	NA	NA	NA	NA	NA	NA
1042	6	112342874	113705003	NA	NA	NA	NA	NA	NA	NA	NA	NA	NA	NA	NA	NA
1044	6	115062812	116132147	NA	NA	NA	NA	NA	NA	NA	NA	NA	NA	NA	NA	NA
1045	6	116132148	117674076	NA	NA	NA	NA	NA	NA	NA	NA	NA	NA	NA	NA	NA
1046	6	117674077	118529071	NA	NA	NA	NA	NA	NA	NA	NA	NA	NA	NA	NA	NA
1047	6	118529072	119451294	NA	NA	NA	NA	NA	NA	NA	NA	NA	NA	NA	NA	NA
1048	6	119451295	120339244	NA	NA	NA	NA	NA	NA	NA	NA	NA	NA	NA	NA	NA
1049	6	120339245	121087444	NA	NA	NA	NA	NA	NA	NA	NA	NA	NA	NA	NA	NA
1051	6	121908064	122929290	NA	NA	NA	NA	NA	NA	NA	NA	NA	NA	NA	NA	NA
1054	6	125365055	127545459	NA	NA	NA	NA	NA	NA	NA	NA	NA	NA	NA	NA	NA
1055	6	127545460	128763380	NA	NA	NA	NA	NA	NA	NA	NA	NA	NA	NA	NA	NA
1056	6	128763381	129850178	NA	NA	NA	NA	NA	NA	NA	NA	NA	NA	NA	NA	NA
1058	6	130550138	131457164	NA	NA	NA	NA	NA	NA	NA	NA	NA	NA	NA	NA	NA
1059	6	131457165	132890694	NA	NA	NA	NA	NA	NA	NA	NA	NA	NA	NA	NA	NA
1060	6	132890695	134313643	NA	NA	NA	NA	NA	NA	NA	NA	NA	NA	NA	NA	NA
1061	6	134313644	135544083	NA	NA	NA	NA	NA	NA	NA	NA	NA	NA	NA	NA	NA
1062	6	135544084	137553212	NA	NA	NA	NA	NA	NA	NA	NA	NA	NA	NA	NA	NA
1064	6	138825722	139716713	NA	NA	NA	NA	NA	NA	NA	NA	NA	NA	NA	NA	NA
1066	6	141449454	143083347	NA	NA	NA	NA	NA	NA	NA	NA	NA	NA	NA	NA	NA
1068	6	144791456	145778282	NA	NA	NA	NA	NA	NA	NA	NA	NA	NA	NA	NA	NA
1070	6	147015883	148184844	NA	NA	NA	NA	NA	NA	NA	NA	NA	NA	NA	NA	NA
1074	6	151629955	152376499	NA	NA	NA	NA	NA	NA	NA	NA	NA	NA	NA	NA	NA
1075	6	152376500	153082361	NA	NA	NA	NA	NA	NA	NA	NA	NA	NA	NA	NA	NA
1076	6	153082362	153791461	NA	NA	NA	NA	NA	NA	NA	NA	NA	NA	NA	NA	NA
1077	6	153791462	154462010	NA	NA	NA	NA	NA	NA	NA	NA	NA	NA	NA	NA	NA
1080	6	156762741	158220143	NA	NA	NA	NA	NA	NA	NA	NA	NA	NA	NA	NA	NA
1081	6	158220144	158952060	NA	NA	NA	NA	NA	NA	NA	NA	NA	NA	NA	NA	NA
1084	6	160583919	161371014	NA	NA	NA	NA	NA	NA	NA	NA	NA	NA	NA	NA	NA
1086	6	162254230	163336361	NA	NA	NA	NA	NA	NA	NA	NA	NA	NA	NA	NA	NA
1087	6	163336362	164687462	NA	NA	NA	NA	NA	NA	NA	NA	NA	NA	NA	NA	NA
1089	6	165835954	166853325	NA	NA	NA	NA	NA	NA	NA	NA	NA	NA	NA	NA	NA
1091	6	167714866	168707338	NA	NA	NA	NA	NA	NA	NA	NA	NA	NA	NA	NA	NA
1092	6	168707339	169667886	NA	NA	NA	NA	NA	NA	NA	NA	NA	NA	NA	NA	NA
1093	6	169667887	171053405	NA	NA	NA	NA	NA	NA	NA	NA	NA	NA	NA	NA	NA
1098	7	3100212	4139431	NA	NA	NA	NA	NA	NA	NA	NA	NA	NA	NA	NA	NA
1100	7	4938443	6020653	NA	NA	NA	NA	NA	NA	NA	NA	NA	NA	NA	NA	NA
1101	7	6020654	6716905	NA	NA	NA	NA	NA	NA	NA	NA	NA	NA	NA	NA	NA
1103	7	7167611	7926500	NA	NA	NA	NA	NA	NA	NA	NA	NA	NA	NA	NA	NA
1106	7	9225107	9900801	NA	NA	NA	NA	NA	NA	NA	NA	NA	NA	NA	NA	NA
1107	7	9900802	10481677	NA	NA	NA	NA	NA	NA	NA	NA	NA	NA	NA	NA	NA
1108	7	10481678	11232447	NA	NA	NA	NA	NA	NA	NA	NA	NA	NA	NA	NA	NA
1109	7	11232448	11855413	NA	NA	NA	NA	NA	NA	NA	NA	NA	NA	NA	NA	NA
1114	7	15013695	15877564	NA	NA	NA	NA	NA	NA	NA	NA	NA	NA	NA	NA	NA
1115	7	15877565	16739013	NA	NA	NA	NA	NA	NA	NA	NA	NA	NA	NA	NA	NA
NA	NA	NA	NA	NA	NA	NA	NA	NA	NA	NA	NA	NA	NA	NA	NA	NA
1120	7	21390645	22165060	NA	NA	NA	NA	NA	NA	NA	NA	NA	NA	NA	NA	NA
1121	7	22165061	23106680	NA	NA	NA	NA	NA	NA	NA	NA	NA	NA	NA	NA	NA
1123	7	24151100	24894119	NA	NA	NA	NA	NA	NA	NA	NA	NA	NA	NA	NA	NA
1124	7	24894120	25671575	NA	NA	NA	NA	NA	NA	NA	NA	NA	NA	NA	NA	NA
1130	7	32460229	33159277	NA	NA	NA	NA	NA	NA	NA	NA	NA	NA	NA	NA	NA
1131	7	33159278	34114532	NA	NA	NA	NA	NA	NA	NA	NA	NA	NA	NA	NA	NA
1132	7	34114533	35354135	NA	NA	NA	NA	NA	NA	NA	NA	NA	NA	NA	NA	NA
1133	7	35354136	36507690	NA	NA	NA	NA	NA	NA	NA	NA	NA	NA	NA	NA	NA
1135	7	37981937	38966483	NA	NA	NA	NA	NA	NA	NA	NA	NA	NA	NA	NA	NA
1136	7	38966484	40261240	NA	NA	NA	NA	NA	NA	NA	NA	NA	NA	NA	NA	NA
1137	7	40261241	41415925	NA	NA	NA	NA	NA	NA	NA	NA	NA	NA	NA	NA	NA
1139	7	42494807	43448815	NA	NA	NA	NA	NA	NA	NA	NA	NA	NA	NA	NA	NA
1140	7	43448816	44989571	NA	NA	NA	NA	NA	NA	NA	NA	NA	NA	NA	NA	NA
1141	7	44989572	46247335	NA	NA	NA	NA	NA	NA	NA	NA	NA	NA	NA	NA	NA
1142	7	46247336	47253454	NA	NA	NA	NA	NA	NA	NA	NA	NA	NA	NA	NA	NA
1143	7	47253455	48363585	NA	NA	NA	NA	NA	NA	NA	NA	NA	NA	NA	NA	NA
1144	7	48363586	48984625	NA	NA	NA	NA	NA	NA	NA	NA	NA	NA	NA	NA	NA
1145	7	48984626	49632426	NA	NA	NA	NA	NA	NA	NA	NA	NA	NA	NA	NA	NA
1146	7	49632427	50894508	NA	NA	NA	NA	NA	NA	NA	NA	NA	NA	NA	NA	NA
1148	7	51951648	52635123	NA	NA	NA	NA	NA	NA	NA	NA	NA	NA	NA	NA	NA
1149	7	52635124	53176523	NA	NA	NA	NA	NA	NA	NA	NA	NA	NA	NA	NA	NA
1150	7	53176524	54086987	NA	NA	NA	NA	NA	NA	NA	NA	NA	NA	NA	NA	NA
1151	7	54086988	54550500	NA	NA	NA	NA	NA	NA	NA	NA	NA	NA	NA	NA	NA
1153	7	55161395	56303513	NA	NA	NA	NA	NA	NA	NA	NA	NA	NA	NA	NA	NA
1154	7	56303514	57383657	NA	NA	NA	NA	NA	NA	NA	NA	NA	NA	NA	NA	NA
1155	7	57383658	61969717	NA	NA	NA	NA	NA	NA	NA	NA	NA	NA	NA	NA	NA
NA	NA	NA	NA	NA	NA	NA	NA	NA	NA	NA	NA	NA	NA	NA	NA	NA
NA	NA	NA	NA	NA	NA	NA	NA	NA	NA	NA	NA	NA	NA	NA	NA	NA
1158	7	64216136	65294277	NA	NA	NA	NA	NA	NA	NA	NA	NA	NA	NA	NA	NA
1159	7	65294278	66453993	NA	NA	NA	NA	NA	NA	NA	NA	NA	NA	NA	NA	NA
1160	7	66453994	66914875	NA	NA	NA	NA	NA	NA	NA	NA	NA	NA	NA	NA	NA
1161	7	66914876	67474722	NA	NA	NA	NA	NA	NA	NA	NA	NA	NA	NA	NA	NA
1163	7	68569225	70144614	NA	NA	NA	NA	NA	NA	NA	NA	NA	NA	NA	NA	NA
1164	7	70144615	71215741	NA	NA	NA	NA	NA	NA	NA	NA	NA	NA	NA	NA	NA
1165	7	71215742	73128830	NA	NA	NA	NA	NA	NA	NA	NA	NA	NA	NA	NA	NA
1168	7	76451929	77663964	NA	NA	NA	NA	NA	NA	NA	NA	NA	NA	NA	NA	NA
1169	7	77663965	78685009	NA	NA	NA	NA	NA	NA	NA	NA	NA	NA	NA	NA	NA
1170	7	78685010	80055721	NA	NA	NA	NA	NA	NA	NA	NA	NA	NA	NA	NA	NA
1172	7	81533567	82759283	NA	NA	NA	NA	NA	NA	NA	NA	NA	NA	NA	NA	NA
1173	7	82759284	83953009	NA	NA	NA	NA	NA	NA	NA	NA	NA	NA	NA	NA	NA
1174	7	83953010	85356715	NA	NA	NA	NA	NA	NA	NA	NA	NA	NA	NA	NA	NA
1176	7	86446539	87836641	NA	NA	NA	NA	NA	NA	NA	NA	NA	NA	NA	NA	NA
1178	7	89330088	90660831	NA	NA	NA	NA	NA	NA	NA	NA	NA	NA	NA	NA	NA
1179	7	90660832	92530165	NA	NA	NA	NA	NA	NA	NA	NA	NA	NA	NA	NA	NA
1180	7	92530166	93691725	NA	NA	NA	NA	NA	NA	NA	NA	NA	NA	NA	NA	NA
1183	7	96564982	97420207	NA	NA	NA	NA	NA	NA	NA	NA	NA	NA	NA	NA	NA
1184	7	97420208	98173564	NA	NA	NA	NA	NA	NA	NA	NA	NA	NA	NA	NA	NA
1185	7	98173565	99465540	NA	NA	NA	NA	NA	NA	NA	NA	NA	NA	NA	NA	NA
1186	7	99465541	100849307	NA	NA	NA	NA	NA	NA	NA	NA	NA	NA	NA	NA	NA
1188	7	101950749	103191322	NA	NA	NA	NA	NA	NA	NA	NA	NA	NA	NA	NA	NA
1191	7	105312564	106399739	NA	NA	NA	NA	NA	NA	NA	NA	NA	NA	NA	NA	NA
1192	7	106399740	107658603	NA	NA	NA	NA	NA	NA	NA	NA	NA	NA	NA	NA	NA
1194	7	109095559	110479479	NA	NA	NA	NA	NA	NA	NA	NA	NA	NA	NA	NA	NA
1195	7	110479480	111795299	NA	NA	NA	NA	NA	NA	NA	NA	NA	NA	NA	NA	NA
1196	7	111795300	113339386	NA	NA	NA	NA	NA	NA	NA	NA	NA	NA	NA	NA	NA
1198	7	115321302	116835336	NA	NA	NA	NA	NA	NA	NA	NA	NA	NA	NA	NA	NA
1199	7	116835337	118342090	NA	NA	NA	NA	NA	NA	NA	NA	NA	NA	NA	NA	NA
1200	7	118342091	119568236	NA	NA	NA	NA	NA	NA	NA	NA	NA	NA	NA	NA	NA
1201	7	119568237	121042050	NA	NA	NA	NA	NA	NA	NA	NA	NA	NA	NA	NA	NA
1203	7	121946053	123859746	NA	NA	NA	NA	NA	NA	NA	NA	NA	NA	NA	NA	NA
1204	7	123859747	125389586	NA	NA	NA	NA	NA	NA	NA	NA	NA	NA	NA	NA	NA
1205	7	125389587	126640872	NA	NA	NA	NA	NA	NA	NA	NA	NA	NA	NA	NA	NA
1206	7	126640873	127903738	NA	NA	NA	NA	NA	NA	NA	NA	NA	NA	NA	NA	NA
1208	7	128779174	130418704	NA	NA	NA	NA	NA	NA	NA	NA	NA	NA	NA	NA	NA
1210	7	131856482	133807216	NA	NA	NA	NA	NA	NA	NA	NA	NA	NA	NA	NA	NA
1214	7	137657460	138755107	NA	NA	NA	NA	NA	NA	NA	NA	NA	NA	NA	NA	NA
1217	7	142098980	144324464	NA	NA	NA	NA	NA	NA	NA	NA	NA	NA	NA	NA	NA
1218	7	144324465	145415775	NA	NA	NA	NA	NA	NA	NA	NA	NA	NA	NA	NA	NA
1219	7	145415776	146574327	NA	NA	NA	NA	NA	NA	NA	NA	NA	NA	NA	NA	NA
1220	7	146574328	147352171	NA	NA	NA	NA	NA	NA	NA	NA	NA	NA	NA	NA	NA
1222	7	148622914	149842999	NA	NA	NA	NA	NA	NA	NA	NA	NA	NA	NA	NA	NA
1225	7	152253295	153241228	NA	NA	NA	NA	NA	NA	NA	NA	NA	NA	NA	NA	NA
1231	7	158031248	159128566	NA	NA	NA	NA	NA	NA	NA	NA	NA	NA	NA	NA	NA
1236	8	2070903	2396122	NA	NA	NA	NA	NA	NA	NA	NA	NA	NA	NA	NA	NA
1238	8	2970492	3386667	NA	NA	NA	NA	NA	NA	NA	NA	NA	NA	NA	NA	NA
1243	8	5566270	6019163	NA	NA	NA	NA	NA	NA	NA	NA	NA	NA	NA	NA	NA
1245	8	6663428	8064600	NA	NA	NA	NA	NA	NA	NA	NA	NA	NA	NA	NA	NA
1246	8	8064601	8589770	NA	NA	NA	NA	NA	NA	NA	NA	NA	NA	NA	NA	NA
1252	8	12296850	12947935	NA	NA	NA	NA	NA	NA	NA	NA	NA	NA	NA	NA	NA
1253	8	12947936	13395051	NA	NA	NA	NA	NA	NA	NA	NA	NA	NA	NA	NA	NA
1254	8	13395052	13948095	NA	NA	NA	NA	NA	NA	NA	NA	NA	NA	NA	NA	NA
1255	8	13948096	14389305	NA	NA	NA	NA	NA	NA	NA	NA	NA	NA	NA	NA	NA
1257	8	14872768	15359692	NA	NA	NA	NA	NA	NA	NA	NA	NA	NA	NA	NA	NA
1258	8	15359693	15999328	NA	NA	NA	NA	NA	NA	NA	NA	NA	NA	NA	NA	NA
1260	8	16988031	17492672	NA	NA	NA	NA	NA	NA	NA	NA	NA	NA	NA	NA	NA
1261	8	17492673	17947004	NA	NA	NA	NA	NA	NA	NA	NA	NA	NA	NA	NA	NA
1265	8	20135629	20812107	NA	NA	NA	NA	NA	NA	NA	NA	NA	NA	NA	NA	NA
1268	8	22895019	23788494	NA	NA	NA	NA	NA	NA	NA	NA	NA	NA	NA	NA	NA
1270	8	24863244	25859277	NA	NA	NA	NA	NA	NA	NA	NA	NA	NA	NA	NA	NA
1271	8	25859278	26679135	NA	NA	NA	NA	NA	NA	NA	NA	NA	NA	NA	NA	NA
1272	8	26679136	27406511	NA	NA	NA	NA	NA	NA	NA	NA	NA	NA	NA	NA	NA
1273	8	27406512	28344176	NA	NA	NA	NA	NA	NA	NA	NA	NA	NA	NA	NA	NA
1274	8	28344177	29744540	NA	NA	NA	NA	NA	NA	NA	NA	NA	NA	NA	NA	NA
1275	8	29744541	31134786	NA	NA	NA	NA	NA	NA	NA	NA	NA	NA	NA	NA	NA
1276	8	31134787	32454962	NA	NA	NA	NA	NA	NA	NA	NA	NA	NA	NA	NA	NA
1277	8	32454963	33982537	NA	NA	NA	NA	NA	NA	NA	NA	NA	NA	NA	NA	NA
1278	8	33982538	34792220	NA	NA	NA	NA	NA	NA	NA	NA	NA	NA	NA	NA	NA
1279	8	34792221	36641174	NA	NA	NA	NA	NA	NA	NA	NA	NA	NA	NA	NA	NA
1281	8	38803981	40179577	NA	NA	NA	NA	NA	NA	NA	NA	NA	NA	NA	NA	NA
1282	8	40179578	40974254	NA	NA	NA	NA	NA	NA	NA	NA	NA	NA	NA	NA	NA
1283	8	40974255	41725002	NA	NA	NA	NA	NA	NA	NA	NA	NA	NA	NA	NA	NA
1284	8	41725003	43825633	NA	NA	NA	NA	NA	NA	NA	NA	NA	NA	NA	NA	NA
1285	8	43825634	49044813	NA	NA	NA	NA	NA	NA	NA	NA	NA	NA	NA	NA	NA
1287	8	50288661	51461455	NA	NA	NA	NA	NA	NA	NA	NA	NA	NA	NA	NA	NA
1288	8	51461456	52326236	NA	NA	NA	NA	NA	NA	NA	NA	NA	NA	NA	NA	NA
1289	8	52326237	53108910	NA	NA	NA	NA	NA	NA	NA	NA	NA	NA	NA	NA	NA
1290	8	53108911	54119373	NA	NA	NA	NA	NA	NA	NA	NA	NA	NA	NA	NA	NA
1291	8	54119374	55275354	NA	NA	NA	NA	NA	NA	NA	NA	NA	NA	NA	NA	NA
1293	8	56346879	57436722	NA	NA	NA	NA	NA	NA	NA	NA	NA	NA	NA	NA	NA
1295	8	58675118	59555977	NA	NA	NA	NA	NA	NA	NA	NA	NA	NA	NA	NA	NA
1297	8	60476249	61324889	NA	NA	NA	NA	NA	NA	NA	NA	NA	NA	NA	NA	NA
1299	8	62330901	63253462	NA	NA	NA	NA	NA	NA	NA	NA	NA	NA	NA	NA	NA
1300	8	63253463	64215358	NA	NA	NA	NA	NA	NA	NA	NA	NA	NA	NA	NA	NA
1301	8	64215359	66018204	NA	NA	NA	NA	NA	NA	NA	NA	NA	NA	NA	NA	NA
1302	8	66018205	66960438	NA	NA	NA	NA	NA	NA	NA	NA	NA	NA	NA	NA	NA
1303	8	66960439	68683823	NA	NA	NA	NA	NA	NA	NA	NA	NA	NA	NA	NA	NA
1305	8	70004666	70872088	NA	NA	NA	NA	NA	NA	NA	NA	NA	NA	NA	NA	NA
1306	8	70872089	72013184	NA	NA	NA	NA	NA	NA	NA	NA	NA	NA	NA	NA	NA
1308	8	72917490	73838027	NA	NA	NA	NA	NA	NA	NA	NA	NA	NA	NA	NA	NA
1309	8	73838028	75011699	NA	NA	NA	NA	NA	NA	NA	NA	NA	NA	NA	NA	NA
1310	8	75011700	76295483	NA	NA	NA	NA	NA	NA	NA	NA	NA	NA	NA	NA	NA
1312	8	77377990	78633659	NA	NA	NA	NA	NA	NA	NA	NA	NA	NA	NA	NA	NA
1313	8	78633660	79756169	NA	NA	NA	NA	NA	NA	NA	NA	NA	NA	NA	NA	NA
1315	8	81340232	82878769	NA	NA	NA	NA	NA	NA	NA	NA	NA	NA	NA	NA	NA
1316	8	82878770	83730337	NA	NA	NA	NA	NA	NA	NA	NA	NA	NA	NA	NA	NA
1317	8	83730338	85116734	NA	NA	NA	NA	NA	NA	NA	NA	NA	NA	NA	NA	NA
1318	8	85116735	86251870	NA	NA	NA	NA	NA	NA	NA	NA	NA	NA	NA	NA	NA
1319	8	86251871	87563145	NA	NA	NA	NA	NA	NA	NA	NA	NA	NA	NA	NA	NA
1320	8	87563146	89081177	NA	NA	NA	NA	NA	NA	NA	NA	NA	NA	NA	NA	NA
1321	8	89081178	90364149	NA	NA	NA	NA	NA	NA	NA	NA	NA	NA	NA	NA	NA
1322	8	90364150	91457962	NA	NA	NA	NA	NA	NA	NA	NA	NA	NA	NA	NA	NA
1323	8	91457963	92876620	NA	NA	NA	NA	NA	NA	NA	NA	NA	NA	NA	NA	NA
1325	8	94999067	96175630	NA	NA	NA	NA	NA	NA	NA	NA	NA	NA	NA	NA	NA
1327	8	96900514	98132519	NA	NA	NA	NA	NA	NA	NA	NA	NA	NA	NA	NA	NA
1328	8	98132520	99388944	NA	NA	NA	NA	NA	NA	NA	NA	NA	NA	NA	NA	NA
1329	8	99388945	101448439	NA	NA	NA	NA	NA	NA	NA	NA	NA	NA	NA	NA	NA
1331	8	102548681	103716053	NA	NA	NA	NA	NA	NA	NA	NA	NA	NA	NA	NA	NA
1332	8	103716054	104467845	NA	NA	NA	NA	NA	NA	NA	NA	NA	NA	NA	NA	NA
1333	8	104467846	105370130	NA	NA	NA	NA	NA	NA	NA	NA	NA	NA	NA	NA	NA
1334	8	105370131	106500950	NA	NA	NA	NA	NA	NA	NA	NA	NA	NA	NA	NA	NA
1335	8	106500951	107787163	NA	NA	NA	NA	NA	NA	NA	NA	NA	NA	NA	NA	NA
NA	NA	NA	NA	NA	NA	NA	NA	NA	NA	NA	NA	NA	NA	NA	NA	NA
1337	8	108647464	109920827	NA	NA	NA	NA	NA	NA	NA	NA	NA	NA	NA	NA	NA
1339	8	111207350	112601513	NA	NA	NA	NA	NA	NA	NA	NA	NA	NA	NA	NA	NA
1340	8	112601514	113650853	NA	NA	NA	NA	NA	NA	NA	NA	NA	NA	NA	NA	NA
1341	8	113650854	114781574	NA	NA	NA	NA	NA	NA	NA	NA	NA	NA	NA	NA	NA
1342	8	114781575	115334858	NA	NA	NA	NA	NA	NA	NA	NA	NA	NA	NA	NA	NA
1343	8	115334859	116094203	NA	NA	NA	NA	NA	NA	NA	NA	NA	NA	NA	NA	NA
1344	8	116094204	118300068	NA	NA	NA	NA	NA	NA	NA	NA	NA	NA	NA	NA	NA
1347	8	120216588	121554390	NA	NA	NA	NA	NA	NA	NA	NA	NA	NA	NA	NA	NA
1349	8	122622805	124001019	NA	NA	NA	NA	NA	NA	NA	NA	NA	NA	NA	NA	NA
1350	8	124001020	125453322	NA	NA	NA	NA	NA	NA	NA	NA	NA	NA	NA	NA	NA
1356	8	131545726	132534636	NA	NA	NA	NA	NA	NA	NA	NA	NA	NA	NA	NA	NA
1360	8	135313674	136220342	NA	NA	NA	NA	NA	NA	NA	NA	NA	NA	NA	NA	NA
1362	8	137527618	138564843	NA	NA	NA	NA	NA	NA	NA	NA	NA	NA	NA	NA	NA
1364	8	139404632	140355988	NA	NA	NA	NA	NA	NA	NA	NA	NA	NA	NA	NA	NA
1365	8	140355989	141527881	NA	NA	NA	NA	NA	NA	NA	NA	NA	NA	NA	NA	NA
1369	8	144934289	146303787	NA	NA	NA	NA	NA	NA	NA	NA	NA	NA	NA	NA	NA
1370	9	10469	653661	NA	NA	NA	NA	NA	NA	NA	NA	NA	NA	NA	NA	NA
1371	9	653662	1103598	NA	NA	NA	NA	NA	NA	NA	NA	NA	NA	NA	NA	NA
1374	9	2441121	3079045	NA	NA	NA	NA	NA	NA	NA	NA	NA	NA	NA	NA	NA
1375	9	3079046	4025355	NA	NA	NA	NA	NA	NA	NA	NA	NA	NA	NA	NA	NA
1377	9	4596615	5437591	NA	NA	NA	NA	NA	NA	NA	NA	NA	NA	NA	NA	NA
1378	9	5437592	6859791	NA	NA	NA	NA	NA	NA	NA	NA	NA	NA	NA	NA	NA
1379	9	6859792	7388202	NA	NA	NA	NA	NA	NA	NA	NA	NA	NA	NA	NA	NA
1382	9	9170121	9920258	NA	NA	NA	NA	NA	NA	NA	NA	NA	NA	NA	NA	NA
1384	9	10675475	11270764	NA	NA	NA	NA	NA	NA	NA	NA	NA	NA	NA	NA	NA
1387	9	12664859	13512852	NA	NA	NA	NA	NA	NA	NA	NA	NA	NA	NA	NA	NA
1390	9	14902925	15839403	NA	NA	NA	NA	NA	NA	NA	NA	NA	NA	NA	NA	NA
1391	9	15839404	16658377	NA	NA	NA	NA	NA	NA	NA	NA	NA	NA	NA	NA	NA
1392	9	16658378	17392382	NA	NA	NA	NA	NA	NA	NA	NA	NA	NA	NA	NA	NA
1393	9	17392383	17990565	NA	NA	NA	NA	NA	NA	NA	NA	NA	NA	NA	NA	NA
1394	9	17990566	18754196	NA	NA	NA	NA	NA	NA	NA	NA	NA	NA	NA	NA	NA
1395	9	18754197	19463292	NA	NA	NA	NA	NA	NA	NA	NA	NA	NA	NA	NA	NA
1397	9	20483881	21674032	NA	NA	NA	NA	NA	NA	NA	NA	NA	NA	NA	NA	NA
1399	9	23091194	23859374	NA	NA	NA	NA	NA	NA	NA	NA	NA	NA	NA	NA	NA
1400	9	23859375	24757729	NA	NA	NA	NA	NA	NA	NA	NA	NA	NA	NA	NA	NA
1401	9	24757730	25957606	NA	NA	NA	NA	NA	NA	NA	NA	NA	NA	NA	NA	NA
1403	9	26747215	27366479	NA	NA	NA	NA	NA	NA	NA	NA	NA	NA	NA	NA	NA
1405	9	28067455	28766060	NA	NA	NA	NA	NA	NA	NA	NA	NA	NA	NA	NA	NA
1406	9	28766061	29596501	NA	NA	NA	NA	NA	NA	NA	NA	NA	NA	NA	NA	NA
1407	9	29596502	30410078	NA	NA	NA	NA	NA	NA	NA	NA	NA	NA	NA	NA	NA
1408	9	30410079	31115153	NA	NA	NA	NA	NA	NA	NA	NA	NA	NA	NA	NA	NA
1409	9	31115154	32253283	NA	NA	NA	NA	NA	NA	NA	NA	NA	NA	NA	NA	NA
1410	9	32253284	33194892	NA	NA	NA	NA	NA	NA	NA	NA	NA	NA	NA	NA	NA
1411	9	33194893	34704544	NA	NA	NA	NA	NA	NA	NA	NA	NA	NA	NA	NA	NA
1413	9	36749274	37687112	NA	NA	NA	NA	NA	NA	NA	NA	NA	NA	NA	NA	NA
NA	NA	NA	NA	NA	NA	NA	NA	NA	NA	NA	NA	NA	NA	NA	NA	NA
NA	NA	NA	NA	NA	NA	NA	NA	NA	NA	NA	NA	NA	NA	NA	NA	NA
NA	NA	NA	NA	NA	NA	NA	NA	NA	NA	NA	NA	NA	NA	NA	NA	NA
1419	9	72288879	73915494	NA	NA	NA	NA	NA	NA	NA	NA	NA	NA	NA	NA	NA
1420	9	73915495	74950318	NA	NA	NA	NA	NA	NA	NA	NA	NA	NA	NA	NA	NA
1421	9	74950319	76197744	NA	NA	NA	NA	NA	NA	NA	NA	NA	NA	NA	NA	NA
1423	9	77862309	78630915	NA	NA	NA	NA	NA	NA	NA	NA	NA	NA	NA	NA	NA
1425	9	79451036	80137024	NA	NA	NA	NA	NA	NA	NA	NA	NA	NA	NA	NA	NA
1426	9	80137025	81161597	NA	NA	NA	NA	NA	NA	NA	NA	NA	NA	NA	NA	NA
1428	9	82601466	83455502	NA	NA	NA	NA	NA	NA	NA	NA	NA	NA	NA	NA	NA
1430	9	85135752	86769886	NA	NA	NA	NA	NA	NA	NA	NA	NA	NA	NA	NA	NA
1431	9	86769887	87815449	NA	NA	NA	NA	NA	NA	NA	NA	NA	NA	NA	NA	NA
1432	9	87815450	89171796	NA	NA	NA	NA	NA	NA	NA	NA	NA	NA	NA	NA	NA
1433	9	89171797	90135154	NA	NA	NA	NA	NA	NA	NA	NA	NA	NA	NA	NA	NA
1434	9	90135155	90890979	NA	NA	NA	NA	NA	NA	NA	NA	NA	NA	NA	NA	NA
1435	9	90890980	91643255	NA	NA	NA	NA	NA	NA	NA	NA	NA	NA	NA	NA	NA
1436	9	91643256	92500277	NA	NA	NA	NA	NA	NA	NA	NA	NA	NA	NA	NA	NA
1438	9	93441051	94175374	NA	NA	NA	NA	NA	NA	NA	NA	NA	NA	NA	NA	NA
1440	9	94924483	95854925	NA	NA	NA	NA	NA	NA	NA	NA	NA	NA	NA	NA	NA
1441	9	95854926	96670171	NA	NA	NA	NA	NA	NA	NA	NA	NA	NA	NA	NA	NA
1444	9	98885863	100310517	NA	NA	NA	NA	NA	NA	NA	NA	NA	NA	NA	NA	NA
1447	9	103165726	104222848	NA	NA	NA	NA	NA	NA	NA	NA	NA	NA	NA	NA	NA
1448	9	104222849	105043411	NA	NA	NA	NA	NA	NA	NA	NA	NA	NA	NA	NA	NA
1449	9	105043412	105846545	NA	NA	NA	NA	NA	NA	NA	NA	NA	NA	NA	NA	NA
1450	9	105846546	107061019	NA	NA	NA	NA	NA	NA	NA	NA	NA	NA	NA	NA	NA
1454	9	110630151	111368107	NA	NA	NA	NA	NA	NA	NA	NA	NA	NA	NA	NA	NA
1457	9	112865521	113646149	NA	NA	NA	NA	NA	NA	NA	NA	NA	NA	NA	NA	NA
1458	9	113646150	114443475	NA	NA	NA	NA	NA	NA	NA	NA	NA	NA	NA	NA	NA
1459	9	114443476	115390112	NA	NA	NA	NA	NA	NA	NA	NA	NA	NA	NA	NA	NA
1461	9	116159541	117054909	NA	NA	NA	NA	NA	NA	NA	NA	NA	NA	NA	NA	NA
1463	9	117989018	119001227	NA	NA	NA	NA	NA	NA	NA	NA	NA	NA	NA	NA	NA
1465	9	119890465	121008529	NA	NA	NA	NA	NA	NA	NA	NA	NA	NA	NA	NA	NA
1466	9	121008530	122677719	NA	NA	NA	NA	NA	NA	NA	NA	NA	NA	NA	NA	NA
1467	9	122677720	124119883	NA	NA	NA	NA	NA	NA	NA	NA	NA	NA	NA	NA	NA
1468	9	124119884	125137578	NA	NA	NA	NA	NA	NA	NA	NA	NA	NA	NA	NA	NA
1470	9	126092932	127184582	NA	NA	NA	NA	NA	NA	NA	NA	NA	NA	NA	NA	NA
1474	9	130902728	132193798	NA	NA	NA	NA	NA	NA	NA	NA	NA	NA	NA	NA	NA
1475	9	132193799	132999452	NA	NA	NA	NA	NA	NA	NA	NA	NA	NA	NA	NA	NA
1478	9	135135888	136042490	NA	NA	NA	NA	NA	NA	NA	NA	NA	NA	NA	NA	NA
1479	9	136042491	136770926	NA	NA	NA	NA	NA	NA	NA	NA	NA	NA	NA	NA	NA
1480	9	136770927	137593527	NA	NA	NA	NA	NA	NA	NA	NA	NA	NA	NA	NA	NA
1484	9	140097760	141146682	NA	NA	NA	NA	NA	NA	NA	NA	NA	NA	NA	NA	NA
1487	10	1872961	2637065	NA	NA	NA	NA	NA	NA	NA	NA	NA	NA	NA	NA	NA
1489	10	3225337	3880322	NA	NA	NA	NA	NA	NA	NA	NA	NA	NA	NA	NA	NA
1490	10	3880323	4813182	NA	NA	NA	NA	NA	NA	NA	NA	NA	NA	NA	NA	NA
1491	10	4813183	5396242	NA	NA	NA	NA	NA	NA	NA	NA	NA	NA	NA	NA	NA
1497	10	10081280	10969481	NA	NA	NA	NA	NA	NA	NA	NA	NA	NA	NA	NA	NA
1498	10	10969482	11856924	NA	NA	NA	NA	NA	NA	NA	NA	NA	NA	NA	NA	NA
1502	10	14008136	14820755	NA	NA	NA	NA	NA	NA	NA	NA	NA	NA	NA	NA	NA
1503	10	14820756	15946677	NA	NA	NA	NA	NA	NA	NA	NA	NA	NA	NA	NA	NA
1504	10	15946678	17065860	NA	NA	NA	NA	NA	NA	NA	NA	NA	NA	NA	NA	NA
1506	10	18529743	19421514	NA	NA	NA	NA	NA	NA	NA	NA	NA	NA	NA	NA	NA
1507	10	19421515	19965624	NA	NA	NA	NA	NA	NA	NA	NA	NA	NA	NA	NA	NA
1508	10	19965625	20616432	NA	NA	NA	NA	NA	NA	NA	NA	NA	NA	NA	NA	NA
1509	10	20616433	21477692	NA	NA	NA	NA	NA	NA	NA	NA	NA	NA	NA	NA	NA
1513	10	25577762	26161974	NA	NA	NA	NA	NA	NA	NA	NA	NA	NA	NA	NA	NA
1514	10	26161975	26888716	NA	NA	NA	NA	NA	NA	NA	NA	NA	NA	NA	NA	NA
1515	10	26888717	27669566	NA	NA	NA	NA	NA	NA	NA	NA	NA	NA	NA	NA	NA
1516	10	27669567	28734422	NA	NA	NA	NA	NA	NA	NA	NA	NA	NA	NA	NA	NA
1517	10	28734423	29393749	NA	NA	NA	NA	NA	NA	NA	NA	NA	NA	NA	NA	NA
1518	10	29393750	30000223	NA	NA	NA	NA	NA	NA	NA	NA	NA	NA	NA	NA	NA
1519	10	30000224	30919469	NA	NA	NA	NA	NA	NA	NA	NA	NA	NA	NA	NA	NA
1521	10	32457294	33655458	NA	NA	NA	NA	NA	NA	NA	NA	NA	NA	NA	NA	NA
1523	10	35178225	36475838	NA	NA	NA	NA	NA	NA	NA	NA	NA	NA	NA	NA	NA
NA	NA	NA	NA	NA	NA	NA	NA	NA	NA	NA	NA	NA	NA	NA	NA	NA
1526	10	38566461	42392742	NA	NA	NA	NA	NA	NA	NA	NA	NA	NA	NA	NA	NA
1527	10	42392743	42984427	NA	NA	NA	NA	NA	NA	NA	NA	NA	NA	NA	NA	NA
1528	10	42984428	43769842	NA	NA	NA	NA	NA	NA	NA	NA	NA	NA	NA	NA	NA
1532	10	49197321	50145673	NA	NA	NA	NA	NA	NA	NA	NA	NA	NA	NA	NA	NA
1533	10	50145674	51724039	NA	NA	NA	NA	NA	NA	NA	NA	NA	NA	NA	NA	NA
1535	10	53129610	53919161	NA	NA	NA	NA	NA	NA	NA	NA	NA	NA	NA	NA	NA
1537	10	55104429	55867694	NA	NA	NA	NA	NA	NA	NA	NA	NA	NA	NA	NA	NA
1538	10	55867695	57044845	NA	NA	NA	NA	NA	NA	NA	NA	NA	NA	NA	NA	NA
1539	10	57044846	57955671	NA	NA	NA	NA	NA	NA	NA	NA	NA	NA	NA	NA	NA
1540	10	57955672	58809133	NA	NA	NA	NA	NA	NA	NA	NA	NA	NA	NA	NA	NA
1541	10	58809134	59822946	NA	NA	NA	NA	NA	NA	NA	NA	NA	NA	NA	NA	NA
1542	10	59822947	61470383	NA	NA	NA	NA	NA	NA	NA	NA	NA	NA	NA	NA	NA
1545	10	64069688	65400431	NA	NA	NA	NA	NA	NA	NA	NA	NA	NA	NA	NA	NA
1546	10	65400432	66510387	NA	NA	NA	NA	NA	NA	NA	NA	NA	NA	NA	NA	NA
1547	10	66510388	67146043	NA	NA	NA	NA	NA	NA	NA	NA	NA	NA	NA	NA	NA
1548	10	67146044	67769822	NA	NA	NA	NA	NA	NA	NA	NA	NA	NA	NA	NA	NA
1550	10	68623275	69904170	NA	NA	NA	NA	NA	NA	NA	NA	NA	NA	NA	NA	NA
1551	10	69904171	71050504	NA	NA	NA	NA	NA	NA	NA	NA	NA	NA	NA	NA	NA
1552	10	71050505	71672997	NA	NA	NA	NA	NA	NA	NA	NA	NA	NA	NA	NA	NA
1555	10	73514215	75694023	NA	NA	NA	NA	NA	NA	NA	NA	NA	NA	NA	NA	NA
1556	10	75694024	77144961	NA	NA	NA	NA	NA	NA	NA	NA	NA	NA	NA	NA	NA
1557	10	77144962	78665481	NA	NA	NA	NA	NA	NA	NA	NA	NA	NA	NA	NA	NA
1558	10	78665482	79952996	NA	NA	NA	NA	NA	NA	NA	NA	NA	NA	NA	NA	NA
1560	10	81190574	81763230	NA	NA	NA	NA	NA	NA	NA	NA	NA	NA	NA	NA	NA
1561	10	81763231	82378048	NA	NA	NA	NA	NA	NA	NA	NA	NA	NA	NA	NA	NA
1566	10	86459981	87287935	NA	NA	NA	NA	NA	NA	NA	NA	NA	NA	NA	NA	NA
1567	10	87287936	88443652	NA	NA	NA	NA	NA	NA	NA	NA	NA	NA	NA	NA	NA
1568	10	88443653	89971628	NA	NA	NA	NA	NA	NA	NA	NA	NA	NA	NA	NA	NA
1570	10	91021322	91960435	NA	NA	NA	NA	NA	NA	NA	NA	NA	NA	NA	NA	NA
1571	10	91960436	92911506	NA	NA	NA	NA	NA	NA	NA	NA	NA	NA	NA	NA	NA
1572	10	92911507	94503299	NA	NA	NA	NA	NA	NA	NA	NA	NA	NA	NA	NA	NA
1574	10	95528161	97040172	NA	NA	NA	NA	NA	NA	NA	NA	NA	NA	NA	NA	NA
1575	10	97040173	98005994	NA	NA	NA	NA	NA	NA	NA	NA	NA	NA	NA	NA	NA
1576	10	98005995	99367800	NA	NA	NA	NA	NA	NA	NA	NA	NA	NA	NA	NA	NA
1577	10	99367801	100337830	NA	NA	NA	NA	NA	NA	NA	NA	NA	NA	NA	NA	NA
1578	10	100337831	101271451	NA	NA	NA	NA	NA	NA	NA	NA	NA	NA	NA	NA	NA
1580	10	102509299	104206837	NA	NA	NA	NA	NA	NA	NA	NA	NA	NA	NA	NA	NA
1583	10	107877788	108725997	NA	NA	NA	NA	NA	NA	NA	NA	NA	NA	NA	NA	NA
1584	10	108725998	109579149	NA	NA	NA	NA	NA	NA	NA	NA	NA	NA	NA	NA	NA
1586	10	110358383	112164981	NA	NA	NA	NA	NA	NA	NA	NA	NA	NA	NA	NA	NA
1587	10	112164982	113117615	NA	NA	NA	NA	NA	NA	NA	NA	NA	NA	NA	NA	NA
1588	10	113117616	114255954	NA	NA	NA	NA	NA	NA	NA	NA	NA	NA	NA	NA	NA
1590	10	115588904	116845213	NA	NA	NA	NA	NA	NA	NA	NA	NA	NA	NA	NA	NA
1591	10	116845214	118416049	NA	NA	NA	NA	NA	NA	NA	NA	NA	NA	NA	NA	NA
1594	10	120592840	121874445	NA	NA	NA	NA	NA	NA	NA	NA	NA	NA	NA	NA	NA
1595	10	121874446	122803506	NA	NA	NA	NA	NA	NA	NA	NA	NA	NA	NA	NA	NA
1598	10	124894143	125798319	NA	NA	NA	NA	NA	NA	NA	NA	NA	NA	NA	NA	NA
1605	10	131694739	132576793	NA	NA	NA	NA	NA	NA	NA	NA	NA	NA	NA	NA	NA
1606	10	132576794	133111170	NA	NA	NA	NA	NA	NA	NA	NA	NA	NA	NA	NA	NA
1607	10	133111171	133818036	NA	NA	NA	NA	NA	NA	NA	NA	NA	NA	NA	NA	NA
1608	10	133818037	134856054	NA	NA	NA	NA	NA	NA	NA	NA	NA	NA	NA	NA	NA
1609	10	134856055	135524372	NA	NA	NA	NA	NA	NA	NA	NA	NA	NA	NA	NA	NA
1610	11	87150	1061399	NA	NA	NA	NA	NA	NA	NA	NA	NA	NA	NA	NA	NA
1611	11	1061400	1857845	NA	NA	NA	NA	NA	NA	NA	NA	NA	NA	NA	NA	NA
1612	11	1857846	2477449	NA	NA	NA	NA	NA	NA	NA	NA	NA	NA	NA	NA	NA
1614	11	3362509	4405707	NA	NA	NA	NA	NA	NA	NA	NA	NA	NA	NA	NA	NA
1615	11	4405708	4946051	NA	NA	NA	NA	NA	NA	NA	NA	NA	NA	NA	NA	NA
1616	11	4946052	5533057	NA	NA	NA	NA	NA	NA	NA	NA	NA	NA	NA	NA	NA
1617	11	5533058	6180840	NA	NA	NA	NA	NA	NA	NA	NA	NA	NA	NA	NA	NA
1620	11	7915072	9080939	NA	NA	NA	NA	NA	NA	NA	NA	NA	NA	NA	NA	NA
1621	11	9080940	10370100	NA	NA	NA	NA	NA	NA	NA	NA	NA	NA	NA	NA	NA
[truncated: 496 more rows]
