# Supplementary material for: Disentangling the genetic overlap between ischemic stroke and obesity
Source: Diabetol Metab Syndr. 2024 Dec 30;16:314. doi: 10.1186/s13098-024-01555-x (PMC11684051; doi:10.1186/s13098-024-01555-x)
Supplement: Supplementary file 8 — Additional file 8. [file 13098_2024_1555_MOESM8_ESM.xlsx]

## Sheet: Sheet1
SNP	Test	P value
rs1477196	1009	4.15869e-232
rs4783819	1005.26	2.98561e-231
rs7190492	968.308	8.88244e-223
rs12446228	900	4.08349e-207
rs6567160	837.95	6.89627e-193
rs2058908	834.906	3.44077e-192
rs663129	822.784	2.0707e-189
rs10871777	816.756	4.99146e-188
rs11152213	816.756	4.99146e-188
rs523288	816.756	4.99146e-188
rs571312	813.751	2.43993e-187
rs476828	807.756	5.77916e-186
rs538656	772.84	5.86027e-178
rs12969709	765.444	2.9085e-176
rs8089364	765.444	2.9085e-176
rs12967135	761.76	2.03464e-175
rs17782313	759.003	8.72496e-175
rs11663816	756.25	3.73158e-174
rs11665563	756.25	3.73158e-174
rs1457489	756.25	3.73158e-174
rs2168711	756.25	3.73158e-174
rs13021737	747.111	4.64922e-172
rs6755502	744.51	1.83548e-171
rs12964203	744.077	2.30699e-171
rs12970134	744.077	2.30699e-171
rs17175643	738.028	5.62508e-170
rs492443	738.028	5.62508e-170
rs10173167	736.735	1.11333e-169
rs10190052	736.735	1.11333e-169
rs13386964	736.735	1.11333e-169
rs11127491	734.152	4.35347e-169
rs1320338	734.152	4.35347e-169
rs13386517	734.152	4.35347e-169
rs13401686	734.152	4.35347e-169
rs2867108	734.152	4.35347e-169
rs2867110	734.152	4.35347e-169
rs4452188	734.152	4.35347e-169
rs4613321	734.152	4.35347e-169
rs4854344	734.152	4.35347e-169
rs7571957	734.152	4.35347e-169
rs10189761	731.574	1.69827e-168
rs13386627	731.574	1.69827e-168
rs7561317	731.574	1.69827e-168
rs2867109	729	6.60906e-168
rs2867123	729	6.60906e-168
rs2867125	729	6.60906e-168
rs2903492	729	6.60906e-168
rs7576624	729	6.60906e-168
rs4854348	723.866	9.93765e-167
rs17700144	723.61	1.13771e-166
rs4854349	721.306	3.83969e-166
rs6548237	721.306	3.83969e-166
rs12714415	695.041	4.04248e-160
rs2947411	693.444	9.39296e-160
rs921971	692.521	1.52966e-159
rs12954782	689.753	6.59359e-159
rs11664883	686.992	2.83387e-158
rs12955983	686.992	2.83387e-158
rs6725549	685.488	6.26985e-158
rs13007086	683.11	2.2006e-157
rs5017303	683.11	2.2006e-157
rs6734363	683.11	2.2006e-157
rs6743060	683.11	2.2006e-157
rs10188334	680.736	7.70684e-157
rs12995480	678.366	2.69318e-156
rs6548238	678.366	2.69318e-156
rs6731348	678.366	2.69318e-156
rs12463617	676	9.39088e-156
rs13393304	676	9.39088e-156
rs6731688	676	9.39088e-156
rs6752470	676	9.39088e-156
rs7570198	676	9.39088e-156
rs10193244	673.638	3.26738e-155
rs12992154	673.638	3.26738e-155
rs13007080	673.638	3.26738e-155
rs1320336	673.638	3.26738e-155
rs6744653	673.638	3.26738e-155
rs6728726	671.281	1.13435e-154
rs6719518	668.928	3.92957e-154
rs12966550	667.814	7.07317e-154
rs953442	667.814	7.07317e-154
rs13415094	664.233	4.6849e-153
rs12960928	662.385	1.24318e-152
rs13388043	661.893	1.61234e-152
rs13396935	661.893	1.61234e-152
rs13397165	661.893	1.61234e-152
rs7574359	661.893	1.61234e-152
rs6719980	659.556	5.53689e-152
rs1539952	654.283	8.96164e-151
rs590215	646.23	6.29229e-149
rs2867112	641.01	9.89987e-148
rs7241535	636.16	1.28135e-146
rs2867131	627.275	1.39672e-144
rs11662368	625	4.64202e-144
rs8091524	625	4.64202e-144
rs12623218	616.335	4.50439e-142
rs6732471	616.335	4.50439e-142
rs6744646	616.335	4.50439e-142
rs7585056	614.178	1.4067e-141
rs2168708	612.562	3.30032e-141
rs13012571	612.025	4.38429e-141
rs5017300	612.025	4.38429e-141
rs1942860	609.31	1.83772e-140
rs4299252	609.31	1.83772e-140
rs1320337	607.73	4.23346e-140
rs7604609	607.73	4.23346e-140
rs939584	606.95	6.38817e-140
rs12957347	606.715	7.23483e-140
rs11127485	605.588	1.31157e-139
rs4854345	605.588	1.31157e-139
rs6567155	604.125	2.83993e-139
rs11127483	603.45	4.05531e-139
rs11127484	603.45	4.05531e-139
rs6711012	603.45	4.05531e-139
rs11520442	601.54	1.11152e-138
rs1320330	601.316	1.25138e-138
rs1320331	601.316	1.25138e-138
rs2867122	601.316	1.25138e-138
rs7576635	601.316	1.25138e-138
rs7608050	601.316	1.25138e-138
rs939582	601.316	1.25138e-138
rs939583	601.316	1.25138e-138
rs7234864	600.25	2.19657e-138
rs7240566	598.961	4.33766e-138
rs2860323	597.059	1.18445e-137
rs11664369	588.701	9.77028e-136
rs7567570	586.482	3.15256e-135
rs8084085	585.64	4.91744e-135
rs7601028	576	7.98254e-133
rs543874	564.062	4.35862e-130
rs12714413	554.21	7.91521e-128
rs2867124	550.293	6.25943e-127
rs489693	536.694	8.21695e-124
rs4940927	536.288	1.01832e-123
rs952044	529	4.77541e-122
rs1942859	526.298	1.98913e-121
rs527248	524.41	5.38861e-121
rs8084834	523.602	8.25525e-121
rs574367	522.122	1.80298e-120
rs589500	522.122	1.80298e-120
rs1942880	520.913	3.41358e-120
rs8087080	520.913	3.41358e-120
rs633715	510.76	7.26709e-118
rs2867105	505.272	1.31731e-116
rs506589	505.179	1.38366e-116
rs1942867	501.76	8.41438e-116
rs693232	473.58	2.43482e-109
rs756190	467.04	7.69398e-108
rs1893512	462.25	9.64959e-107
rs6567157	459.864	3.40067e-106
rs545608	458.349	7.56753e-106
rs948760	457.485	1.19455e-105
rs9966951	456.609	1.89616e-105
rs11660783	456.405	2.1123e-105
rs8086895	455.948	2.68852e-105
rs11664212	453.439	1.01097e-104
rs11665227	453.439	1.01097e-104
rs10913469	453.082	1.22119e-104
rs9951795	452.744	1.45962e-104
rs516636	451.057	3.55709e-104
rs7231154	445.955	5.25886e-103
rs12956755	441	7.19549e-102
rs630372	438.902	2.17776e-101
rs8094501	436.346	8.40003e-101
rs11664327	417.975	1.36947e-96
rs10182181	412.598	2.34225e-95
rs7235626	410.596	6.74072e-95
rs10938397	410.062	8.93176e-95
rs12641981	410.062	8.93176e-95
rs6752378	410.062	8.93176e-95
rs9947403	397.651	6.26575e-92
rs8084515	390.644	2.53305e-90
rs943005	390.533	2.68554e-90
rs11030104	386.123	2.75627e-89
rs16917237	386.123	2.75627e-89
rs2083	386.007	2.9297e-89
rs8091286	386.007	2.9297e-89
rs6265	384.907	5.23632e-89
rs7227739	383.699	9.90909e-89
rs12456624	381.398	3.33931e-88
rs639407	381.398	3.33931e-88
rs987237	379.322	9.99226e-88
rs9675376	378.086	1.91857e-87
rs2206277	377.469	2.65744e-87
rs9675886	375.929	5.99333e-87
rs9956279	375.929	5.99333e-87
rs528074	374.536	1.25028e-86
rs557416	374.536	1.25028e-86
rs590654	374.536	1.25028e-86
rs534234	372.263	4.15225e-86
rs2049045	371.939	4.92745e-86
rs7103411	370.562	1.01906e-85
rs10501087	368.64	2.81207e-85
rs11676272	367.737	4.52977e-85
rs2030323	366.723	7.73936e-85
rs9958386	363.114	5.20096e-84
rs2219375	361	1.58806e-83
rs2384054	361	1.58806e-83
rs713587	361	1.58806e-83
rs8089366	361	1.58806e-83
rs502933	358.892	4.83318e-83
rs13130484	358.768	5.15967e-83
rs713586	358.768	5.15967e-83
rs2207139	355.837	2.42541e-82
rs4715213	355.837	2.42541e-82
rs4074134	355.322	3.18206e-82
rs4923457	355.322	3.18206e-82
rs12529728	354.124	5.99143e-82
rs4715210	354.124	5.99143e-82
rs4923460	353.44	8.59732e-82
rs4923461	353.44	8.59732e-82
rs17773235	352.605	1.33611e-81
rs734597	352.415	1.47682e-81
rs10203386	352.114	1.73129e-81
rs9955666	348.444	1.20182e-80
rs1488830	347.822	1.66897e-80
rs6545790	347.713	1.76849e-80
rs17700633	346.373	3.58685e-80
rs3903070	345.522	5.62133e-80
rs4077678	345.522	5.62133e-80
rs6545809	345.522	5.62133e-80
rs6706316	345.522	5.62133e-80
rs6712981	345.522	5.62133e-80
rs6721750	345.522	5.62133e-80
rs10198275	343.339	1.78028e-79
rs10200566	343.339	1.78028e-79
rs11900505	343.339	1.78028e-79
rs2033654	343.339	1.78028e-79
rs2033656	343.339	1.78028e-79
rs6545814	343.339	1.78028e-79
rs6733224	343.339	1.78028e-79
rs6756609	343.339	1.78028e-79
rs6904450	343.132	1.98649e-79
rs11892869	341.163	5.6176e-79
rs13407913	341.163	5.6176e-79
rs2033653	341.163	5.6176e-79
rs2384058	341.163	5.6176e-79
rs2384059	341.163	5.6176e-79
rs6545776	341.163	5.6176e-79
rs6713978	341.163	5.6176e-79
rs6722587	341.163	5.6176e-79
rs6724772	341.163	5.6176e-79
rs6726199	341.163	5.6176e-79
rs6752483	341.163	5.6176e-79
rs879048	340.402	8.39166e-79
rs13410999	338.993	1.76615e-78
rs6545800	338.993	1.76615e-78
rs7567997	338.993	1.76615e-78
rs7580081	338.993	1.76615e-78
rs6723803	336.83	5.53243e-78
rs10767664	336.111	8.08835e-78
rs925947	336.111	8.08835e-78
rs11686663	334.675	1.72671e-77
rs7591460	334.675	1.72671e-77
rs1942863	332.526	5.36951e-77
rs1942866	332.526	5.36951e-77
rs2033655	332.526	5.36951e-77
rs6737082	332.526	5.36951e-77
rs6749170	332.526	5.36951e-77
rs6484320	330.893	1.27137e-76
rs10865315	330.384	1.66366e-76
rs1865689	330.384	1.66366e-76
rs2384061	330.384	1.66366e-76
rs916485	330.384	1.66366e-76
rs617763	328.249	5.13578e-76
rs17773329	328.012	5.81972e-76
rs718475	327.801	6.50827e-76
rs9944545	326.003	1.68122e-75
rs988748	325.717	1.95581e-75
rs11675457	324	4.84095e-75
rs1541984	324	4.84095e-75
rs604388	324	4.84095e-75
rs8086627	322.003	1.38939e-74
rs9953008	320.012	3.97465e-74
rs9963334	320.012	3.97465e-74
rs11687089	319.779	4.49686e-74
rs576101	319.779	4.49686e-74
rs11030084	317.488	1.50738e-73
rs10503034	316.049	3.22111e-73
rs17773430	316.049	3.22111e-73
rs527065	315.585	4.11662e-73
rs17773471	314.077	9.12507e-73
rs996022	313.498	1.23873e-72
rs3857596	313.136	1.49975e-72
rs575908	312.731	1.85713e-72
rs3857599	311.599	3.37616e-72
rs7138803	311.419	3.71385e-72
rs8030	310.873	4.95505e-72
rs6670873	309.44	1.05565e-71
rs619825	307.28	3.30189e-71
rs670593	307.28	3.30189e-71
rs553731	307.172	3.49662e-71
rs558522	305.221	9.79155e-71
rs1942876	304.309	1.58547e-70
rs619662	303.17	2.89303e-70
rs623584	303.17	2.89303e-70
rs646749	303.17	2.89303e-70
rs10188118	302.373	4.40451e-70
rs8092350	302.373	4.40451e-70
rs13029479	298.796	2.91225e-69
rs4142027	298.796	2.91225e-69
rs12419948	298.347	3.69098e-69
rs1598786	298.017	4.39464e-69
rs1673482	298.017	4.39464e-69
rs12757638	297.562	5.58538e-69
rs12466350	295.031	2.12567e-68
rs7576788	293.014	6.16685e-68
rs512898	292.79	6.94005e-68
rs3897645	291.129	1.66833e-67
rs7608976	291.003	1.78257e-67
rs581401	290.892	1.89064e-67
rs618759	290.892	1.89064e-67
rs12737338	289	5.13382e-67
rs13387729	289	5.13382e-67
rs17700759	289	5.13382e-67
rs4132288	287.303	1.258e-66
rs4609391	287.303	1.258e-66
rs17773412	287.114	1.3895e-66
rs685233	287.114	1.3895e-66
rs11586243	285.61	3.07448e-66
rs12735595	285.61	3.07448e-66
rs4509539	285.61	3.07448e-66
rs499759	285.432	3.3772e-66
rs7127507	285.014	4.21184e-66
rs2331841	284.766	4.80162e-66
rs1457486	283.361	1.00796e-65
rs7132908	283.361	1.00796e-65
rs7124442	283.031	1.19979e-65
rs3897644	282.66	1.4594e-65
rs536783	282.66	1.4594e-65
rs681630	282.66	1.4594e-65
rs2902200	282.24	1.82187e-65
rs9963410	281.494	2.70156e-65
rs623130	279.633	7.21723e-65
rs633265	278.473	1.3316e-64
rs930885	277.778	1.92181e-64
rs1619975	276.391	3.99748e-64
rs1673518	276.391	3.99748e-64
rs562622	276.391	3.99748e-64
rs574988	276.391	3.99748e-64
rs591166	276.391	3.99748e-64
rs611428	276.391	3.99748e-64
rs649721	276.391	3.99748e-64
rs975918	276.391	3.99748e-64
rs6567164	275.929	5.10076e-64
rs6499640	275.17	7.61695e-64
rs2307111	274.316	1.19511e-63
rs474112	274.316	1.19511e-63
rs521663	274.316	1.19511e-63
rs565970	274.316	1.19511e-63
rs589850	274.316	1.19511e-63
rs666181	274.316	1.19511e-63
rs683430	274.316	1.19511e-63
rs7187776	274.316	1.19511e-63
rs8049439	274.316	1.19511e-63
rs7203521	273.221	2.13051e-63
rs4605267	273.119	2.24879e-63
rs11152221	272.25	3.55827e-63
rs1350341	272.25	3.55827e-63
rs2051311	272.25	3.55827e-63
rs475134	272.25	3.55827e-63
rs962369	270.42	9.35228e-63
rs7124681	270.191	1.05506e-62
rs1013402	268.596	2.45008e-62
rs11030119	268.596	2.45008e-62
rs1401635	268.596	2.45008e-62
rs7206010	267.419	4.56108e-62
rs11030108	266.778	6.39778e-62
rs494111	266.205	8.65708e-62
rs8085349	265.498	1.25725e-61
rs12760319	265.224	1.45279e-61
rs10767658	264.966	1.66518e-61
rs7597332	264.966	1.66518e-61
rs1457487	264.49	2.14068e-61
rs1800437	263.676	3.29104e-61
rs1519480	263.16	4.31996e-61
rs11672660	262.132	7.43749e-61
rs2051312	261.678	9.44873e-61
rs559623	261.678	9.44873e-61
rs993887	261.678	9.44873e-61
rs545708	259.779	2.57613e-60
rs682614	259.779	2.57613e-60
rs925946	259.568	2.87919e-60
rs17066842	259.057	3.77131e-60
rs6567161	257.886	6.99804e-60
rs10913445	257.457	8.77796e-60
rs565239	256	1.89408e-59
rs7531118	256	1.89408e-59
rs11030121	254.225	4.83437e-59
rs3888190	254.121	5.10779e-59
rs7498665	254.121	5.10779e-59
rs9473932	252.457	1.22989e-58
rs4788101	252.249	1.3724e-58
rs4788102	252.249	1.3724e-58
rs8055982	252.249	1.3724e-58
rs9947450	252.205	1.40502e-58
rs11873305	250.694	3.11872e-58
rs4788099	250.384	3.67404e-58
rs487720	250.384	3.67404e-58
rs8055138	250.384	3.67404e-58
rs2008514	248.526	9.79982e-58
rs8061590	248.526	9.79982e-58
rs1993709	248.438	1.02676e-57
rs12457423	247.648	1.55772e-57
rs2112347	246.675	2.60439e-57
rs7359397	246.675	2.60439e-57
rs12446550	246.098	3.53211e-57
rs4788084	246.098	3.53211e-57
rs2613503	243.955	1.09505e-56
rs2613505	243.955	1.09505e-56
rs12325113	242.993	1.81938e-56
rs12443881	242.993	1.81938e-56
rs11209951	241.163	4.78246e-56
rs2012697	241.163	4.78246e-56
rs3101336	241.163	4.78246e-56
rs6726261	241.163	4.78246e-56
rs1013442	239.435	1.19076e-55
rs4488557	239.435	1.19076e-55
rs1460943	239.339	1.25254e-55
rs1673514	239.339	1.25254e-55
rs2568958	239.339	1.25254e-55
rs990871	239.339	1.25254e-55
rs10789336	237.522	3.2685e-55
rs2815752	237.522	3.2685e-55
rs3817334	237.522	3.2685e-55
rs6874626	237.522	3.2685e-55
rs1460940	236.574	5.39399e-55
rs2815749	236.574	5.39399e-55
rs9816226	236.574	5.39399e-55
rs9960448	236.574	5.39399e-55
rs10734394	236.188	6.61101e-55
rs2287019	236.041	7.14473e-55
rs16872768	235.713	8.49799e-55
rs3797580	235.713	8.49799e-55
rs7928842	235.713	8.49799e-55
rs10742178	234.573	1.5509e-54
rs10767649	234.573	1.5509e-54
rs2241423	234.573	1.5509e-54
rs8025790	234.573	1.5509e-54
rs11209952	233.91	2.20139e-54
rs1841499	233.91	2.20139e-54
rs253412	233.91	2.20139e-54
rs34360	233.91	2.20139e-54
rs16951275	232.964	3.62769e-54
rs40060	232.114	5.68189e-54
rs3810291	231.716	7.01112e-54
rs10835211	231.36	8.46069e-54
rs11030107	231.36	8.46069e-54
rs7175517	231.36	8.46069e-54
rs8030456	231.36	8.46069e-54
rs10423928	230.488	1.34114e-53
rs1854289	230.488	1.34114e-53
rs11030102	229.762	1.96748e-53
rs4923455	229.762	1.96748e-53
rs7124596	229.762	1.96748e-53
rs2411453	228.543	3.74389e-53
rs34341	228.543	3.74389e-53
rs34358	228.543	3.74389e-53
rs8062405	228.543	3.74389e-53
rs9931989	228.543	3.74389e-53
rs1906654	228.169	4.5619e-53
rs2241420	228.169	4.5619e-53
rs1516725	227.507	6.47072e-53
rs10798578	226.768	9.55779e-53
rs10057967	226.67	1.00676e-52
rs4234589	226.252	1.25539e-52
rs6809651	226.252	1.25539e-52
rs10513801	225	2.43112e-52
rs10742179	223.336	5.85157e-52
rs253411	223.336	5.85157e-52
rs42302	223.239	6.16123e-52
rs591120	223.129	6.52914e-52
rs2635727	217.175	1.51435e-50
rs6484313	217.175	1.51435e-50
rs901925	217.175	1.51435e-50
rs1968752	216.263	2.45046e-50
rs6565259	216.263	2.45046e-50
rs7186521	216.263	2.45046e-50
rs4923456	216.09	2.6848e-50
rs13107325	215.723	3.25946e-50
rs2101467	215.626	3.43005e-50
rs4715208	215.626	3.43005e-50
rs6484312	215.626	3.43005e-50
rs12446632	215.111	4.50169e-50
rs11209963	214.623	5.82662e-50
rs13329567	214.623	5.82662e-50
rs2590942	214.623	5.82662e-50
rs11646653	214.536	6.09784e-50
rs151181	214.536	6.09784e-50
rs4776970	214.536	6.09784e-50
rs7116850	213.485	1.06255e-49
rs1460939	213.16	1.26118e-49
rs4776976	213.16	1.26118e-49
rs707444	213.16	1.26118e-49
rs782245	213.16	1.26118e-49
rs10875980	212.817	1.51188e-49
rs10875982	212.817	1.51188e-49
rs7186573	212.817	1.51188e-49
rs782218	211.702	2.72263e-49
rs782221	211.702	2.72263e-49
rs2613507	211.57	2.91954e-49
rs17640009	211.104	3.73484e-49
rs180743	211.104	3.73484e-49
rs12444979	210.25	5.86212e-49
rs12446554	210.25	5.86212e-49
rs1304100	210.25	5.86212e-49
rs4548812	210.25	5.86212e-49
rs4776981	210.25	5.86212e-49
rs674868	210.25	5.86212e-49
rs1412235	209.398	9.19265e-49
rs13329582	208.803	1.25885e-48
rs4776982	208.803	1.25885e-48
rs1075440	208.642	1.3702e-48
rs11643744	208.642	1.3702e-48
rs4788100	208.642	1.3702e-48
rs10968576	207.699	2.25435e-48
rs17707300	207.699	2.25435e-48
rs2744957	207.699	2.25435e-48
rs2814992	207.699	2.25435e-48
rs563590	207.699	2.25435e-48
rs10835195	207.36	2.69618e-48
rs13329413	207.36	2.69618e-48
rs2278076	207.36	2.69618e-48
rs782242	207.36	2.69618e-48
rs8028313	207.36	2.69618e-48
rs297924	207.04	3.19226e-48
rs652034	207.04	3.19226e-48
rs7205323	207.04	3.19226e-48
rs1317149	206.007	5.5083e-48
rs2814953	206.007	5.5083e-48
rs2918630	206.007	5.5083e-48
rs4752845	206.007	5.5083e-48
rs475868	206.007	5.5083e-48
rs546217	206.007	5.5083e-48
rs12325278	205.444	7.41304e-48
rs4776987	204.49	1.22703e-47
rs10838738	204.322	1.34099e-47
rs10913454	204.322	1.34099e-47
rs12419692	204.322	1.34099e-47
rs1336785	204.322	1.34099e-47
rs11639988	204.252	1.39153e-47
rs694535	203.855	1.71585e-47
rs1114029	203.062	2.6073e-47
rs988712	203.062	2.6073e-47
rs10157480	202.644	3.25273e-47
rs11169176	202.644	3.25273e-47
rs16912921	202.644	3.25273e-47
rs2183824	202.644	3.25273e-47
rs2183825	202.644	3.25273e-47
rs4752856	202.644	3.25273e-47
rs10738078	202.272	3.95866e-47
rs412392	202.272	3.95866e-47
rs7187333	202.272	3.95866e-47
rs9473924	201.64	5.52559e-47
rs1064608	200.972	7.86108e-47
rs10798577	200.972	7.86108e-47
rs11030086	200.694	9.10334e-47
rs188190	200.694	9.10334e-47
rs205286	200.694	9.10334e-47
rs2744949	200.694	9.10334e-47
rs2815004	200.694	9.10334e-47
rs502921	200.446	1.03795e-46
rs17066846	200.02	1.29946e-46
rs10838747	199.308	1.89291e-46
rs3817335	199.308	1.89291e-46
rs11759151	199.123	2.0866e-46
rs12928404	199.123	2.0866e-46
rs1998702	199.123	2.0866e-46
rs205262	199.123	2.0866e-46
rs2235568	199.123	2.0866e-46
rs2235569	199.123	2.0866e-46
rs2395598	199.123	2.0866e-46
rs2764208	199.123	2.0866e-46
rs2814945	199.123	2.0866e-46
rs2814947	199.123	2.0866e-46
rs2814972	199.123	2.0866e-46
rs4513788	199.123	2.0866e-46
rs6457796	199.123	2.0866e-46
rs6937314	199.123	2.0866e-46
rs7739771	199.123	2.0866e-46
rs7745097	199.123	2.0866e-46
rs9296129	199.123	2.0866e-46
rs9462015	199.123	2.0866e-46
rs998278	199.123	2.0866e-46
rs7144011	198.81	2.46216e-46
rs1861868	197.754	4.30017e-46
rs4898534	197.754	4.30017e-46
rs7205986	197.754	4.30017e-46
rs11713193	197.651	4.54143e-46
rs2230590	197.651	4.54143e-46
rs7601009	197.651	4.54143e-46
rs10947531	197.559	4.76717e-46
rs11757370	197.559	4.76717e-46
rs2296360	197.559	4.76717e-46
rs2395604	197.559	4.76717e-46
rs2814966	197.559	4.76717e-46
rs2814968	197.559	4.76717e-46
rs2814970	197.559	4.76717e-46
rs2814971	197.559	4.76717e-46
rs2814984	197.559	4.76717e-46
rs3734264	197.559	4.76717e-46
rs3734268	197.559	4.76717e-46
rs6906129	197.559	4.76717e-46
rs6924898	197.559	4.76717e-46
rs7341267	197.559	4.76717e-46
rs7741437	197.559	4.76717e-46
rs7755926	197.559	4.76717e-46
rs7755982	197.559	4.76717e-46
rs7759227	197.559	4.76717e-46
rs7774697	197.559	4.76717e-46
rs9462026	197.559	4.76717e-46
rs9469859	197.559	4.76717e-46
rs9469863	197.559	4.76717e-46
rs9469886	197.559	4.76717e-46
rs10835201	197.476	4.97859e-46
rs12361806	197.476	4.97859e-46
rs2817419	197.476	4.97859e-46
rs4339825	197.476	4.97859e-46
rs9972693	197.476	4.97859e-46
rs12273363	197.403	5.17684e-46
rs12288512	197.403	5.17684e-46
rs12726084	197.403	5.17684e-46
rs17309930	197.403	5.17684e-46
rs1062633	196	1.08559e-45
rs10742824	196	1.08559e-45
rs10769300	196	1.08559e-45
rs10838774	196	1.08559e-45
rs11030075	196	1.08559e-45
rs11039402	196	1.08559e-45
rs11755420	196	1.08559e-45
rs12444171	196	1.08559e-45
rs12577586	196	1.08559e-45
rs17109256	196	1.08559e-45
rs2477508	196	1.08559e-45
rs2764201	196	1.08559e-45
rs2764206	196	1.08559e-45
rs2764211	196	1.08559e-45
rs27741	196	1.08559e-45
rs2814981	196	1.08559e-45
rs3784699	196	1.08559e-45
rs4318419	196	1.08559e-45
rs7776219	196	1.08559e-45
rs7942074	196	1.08559e-45
rs7943464	196	1.08559e-45
rs9380455	196	1.08559e-45
rs9462006	196	1.08559e-45
rs9462027	196	1.08559e-45
rs9469857	196	1.08559e-45
rs9469909	196	1.08559e-45
rs12748679	194.602	2.27051e-45
rs1858601	194.602	2.27051e-45
rs10835197	194.529	2.36025e-45
rs2106480	194.448	2.46411e-45
rs2814959	194.448	2.46411e-45
rs9469914	194.448	2.46411e-45
rs12418852	194.356	2.58557e-45
rs10838758	194.254	2.72935e-45
rs10838763	194.254	2.72935e-45
rs10838777	194.254	2.72935e-45
rs10875976	194.254	2.72935e-45
rs11169170	194.254	2.72935e-45
rs2681781	194.254	2.72935e-45
rs3784692	194.254	2.72935e-45
rs4363822	194.254	2.72935e-45
rs6485773	194.254	2.72935e-45
rs6485786	194.254	2.72935e-45
rs7114813	194.254	2.72935e-45
rs754434	194.254	2.72935e-45
rs7929014	194.254	2.72935e-45
rs7929725	194.254	2.72935e-45
rs8032675	194.254	2.72935e-45
rs938878	194.254	2.72935e-45
rs4776375	193.342	4.41645e-45
rs1516728	193.064	5.11657e-45
rs6484311	193.064	5.11657e-45
rs17201502	192.901	5.57489e-45
rs17788930	192.72	6.13561e-45
rs2903495	192.72	6.13561e-45
rs2947413	192.72	6.13561e-45
rs5016125	192.72	6.13561e-45
rs7556831	192.72	6.13561e-45
rs7571872	192.72	6.13561e-45
rs10838759	192.516	6.83375e-45
rs10838771	192.516	6.83375e-45
rs10838782	192.516	6.83375e-45
rs11039377	192.516	6.83375e-45
rs12226431	192.516	6.83375e-45
rs3886262	192.516	6.83375e-45
rs4752796	192.516	6.83375e-45
rs938875	192.516	6.83375e-45
rs16951304	192.02	8.87597e-45
rs1038660	191.604	1.10593e-44
rs4451951	191.604	1.10593e-44
rs6484308	191.604	1.10593e-44
rs6484314	191.604	1.10593e-44
rs7127239	191.604	1.10593e-44
rs2744974	191.361	1.25718e-44
rs1005678	191.09	1.45068e-44
rs17042105	191.09	1.45068e-44
rs2947410	191.09	1.45068e-44
rs2947412	191.09	1.45068e-44
rs2966400	191.09	1.45068e-44
rs2966401	191.09	1.45068e-44
rs2966402	191.09	1.45068e-44
rs6709992	191.09	1.45068e-44
rs9909	191.09	1.45068e-44
rs1563820	190.785	1.70399e-44
rs2290851	190.785	1.70399e-44
rs6765484	190.785	1.70399e-44
rs7939420	190.785	1.70399e-44
rs1943229	190.703	1.77959e-44
rs2127163	190.703	1.77959e-44
rs3784710	190.703	1.77959e-44
rs7240064	190.703	1.77959e-44
rs6672863	190.44	2.04463e-44
rs10767646	190.15	2.38347e-44
rs34361	190.15	2.38347e-44
rs7107410	190.15	2.38347e-44
rs7481311	190.15	2.38347e-44
rs7635103	190.15	2.38347e-44
rs11209948	189.827	2.82581e-44
rs2966403	189.467	3.41745e-44
rs493090	189.467	3.41745e-44
rs551573	189.467	3.41745e-44
rs6792892	189.467	3.41745e-44
rs17701192	189.39	3.55945e-44
rs11030067	189.062	4.23142e-44
rs17066856	189.062	4.23142e-44
rs11074911	188.299	6.33103e-44
rs17066879	188.082	7.10241e-44
rs11130228	187.851	8.02128e-44
rs11130233	187.851	8.02128e-44
rs12496973	187.851	8.02128e-44
rs1530016	187.851	8.02128e-44
rs2188151	187.851	8.02128e-44
rs2245365	187.851	8.02128e-44
rs2252833	187.851	8.02128e-44
rs2526748	187.851	8.02128e-44
rs2624843	187.851	8.02128e-44
rs2681780	187.851	8.02128e-44
rs2883057	187.851	8.02128e-44
rs4688690	187.851	8.02128e-44
rs483428	187.851	8.02128e-44
rs519111	187.851	8.02128e-44
rs522806	187.851	8.02128e-44
rs6771546	187.851	8.02128e-44
rs7621352	187.851	8.02128e-44
rs7715806	187.851	8.02128e-44
rs9814664	187.851	8.02128e-44
rs10838746	187.348	1.04644e-43
rs3798352	187.258	1.09738e-43
rs10968577	186.778	1.41381e-43
rs1943228	186.778	1.41381e-43
rs3924376	186.778	1.41381e-43
rs11755393	186.242	1.87585e-43
rs2353579	186.242	1.87585e-43
rs2518796	186.242	1.87585e-43
rs2624839	186.242	1.87585e-43
rs2777888	186.242	1.87585e-43
rs2868459	186.242	1.87585e-43
rs3774733	186.242	1.87585e-43
rs3814883	186.242	1.87585e-43
rs4688689	186.242	1.87585e-43
rs4688758	186.242	1.87585e-43
rs478222	186.242	1.87585e-43
rs6772095	186.242	1.87585e-43
rs7621026	186.242	1.87585e-43
rs7628058	186.242	1.87585e-43
rs9861216	186.242	1.87585e-43
rs9866695	186.242	1.87585e-43
rs12790913	185.82	2.34438e-43
rs4922787	185.82	2.34438e-43
rs6499653	185.82	2.34438e-43
rs9469917	185.82	2.34438e-43
rs3758655	185.641	2.5772e-43
rs4788073	185.262	3.14695e-43
rs3781625	184.64	4.37086e-43
rs567359	184.64	4.37086e-43
rs7756405	184.388	4.99376e-43
rs782240	184.184	5.56209e-43
rs10742817	183.941	6.32109e-43
rs11039329	183.941	6.32109e-43
rs10742803	183.045	1.01473e-42
rs10769262	183.045	1.01473e-42
rs4752994	183.045	1.01473e-42
rs6485753	183.045	1.01473e-42
rs7184874	183.045	1.01473e-42
rs755553	183.045	1.01473e-42
rs6416056	182.961	1.06061e-42
rs6457792	182.961	1.06061e-42
rs2590943	182.893	1.09927e-42
rs10913461	182.25	1.54399e-42
rs2242081	182.25	1.54399e-42
rs2901653	182.25	1.54399e-42
rs7578764	182.25	1.54399e-42
rs12725081	181.608	2.16734e-42
rs12786130	181.54	2.24603e-42
rs4259246	181.54	2.24603e-42
rs10838698	181.457	2.34717e-42
rs4752993	181.457	2.34717e-42
rs4992357	181.457	2.34717e-42
rs10503040	181.025	2.94846e-42
rs11685767	180.753	3.4033e-42
rs6453133	180.753	3.4033e-42
rs6453143	180.753	3.4033e-42
rs6499641	180.753	3.4033e-42
rs10742814	180.566	3.75584e-42
rs3784707	180.327	4.26297e-42
rs11039212	179.875	5.40945e-42
rs2902210	179.875	5.40945e-42
rs7105851	179.875	5.40945e-42
rs7940536	179.875	5.40945e-42
rs896816	179.875	5.40945e-42
rs9942416	179.875	5.40945e-42
rs17041285	179.262	7.4772e-42
rs10838739	178.891	9.09867e-42
rs2013208	178.891	9.09867e-42
rs4539273	178.891	9.09867e-42
rs6485763	178.891	9.09867e-42
rs4776964	178.715	9.98443e-42
rs10769258	178.301	1.24215e-41
rs2170815	178.301	1.24215e-41
rs4704223	178.301	1.24215e-41
rs2904880	177.778	1.63743e-41
rs8059991	177.778	1.63743e-41
rs10835190	177.31	2.0959e-41
rs9302652	177.31	2.0959e-41
rs2240327	177.223	2.19512e-41
rs10838699	176.734	2.84191e-41
rs2053979	176.734	2.84191e-41
rs4082052	176.734	2.84191e-41
rs4704221	176.734	2.84191e-41
rs6896136	176.734	2.84191e-41
rs10145154	176.51	3.19764e-41
rs2370982	176.51	3.19764e-41
rs17217144	176.299	3.57414e-41
rs2744961	176.299	3.57414e-41
rs1038659	175.911	4.38682e-41
rs11857017	175.911	4.38682e-41
rs13380201	175.911	4.38682e-41
rs7188071	175.911	4.38682e-41
rs12135579	175.562	5.27407e-41
rs7141420	175.562	5.27407e-41
rs8083286	175.562	5.27407e-41
rs10146997	175.247	6.22952e-41
rs6749646	175.247	6.22952e-41
rs7156625	175.247	6.22952e-41
rs2624824	175.173	6.47827e-41
rs348495	175.173	6.47827e-41
rs348500	175.173	6.47827e-41
rs4604177	175.173	6.47827e-41
rs4704220	175.173	6.47827e-41
rs5744672	175.173	6.47827e-41
rs6878990	175.173	6.47827e-41
rs7642934	175.173	6.47827e-41
rs17773792	174.961	7.24659e-41
rs8035989	174.518	9.15499e-41
rs4776990	174.24	1.06025e-40
rs13388020	173.989	1.21071e-40
rs561634	173.91	1.26195e-40
rs8087065	173.76	1.36584e-40
rs10049087	173.619	1.47137e-40
rs12914773	173.619	1.47137e-40
rs1563821	173.619	1.47137e-40
rs1581095	173.619	1.47137e-40
rs2008877	173.619	1.47137e-40
rs2240326	173.619	1.47137e-40
rs2301166	173.619	1.47137e-40
rs2624853	173.619	1.47137e-40
rs4704219	173.619	1.47137e-40
rs7565774	173.619	1.47137e-40
rs10408163	173.361	1.68634e-40
rs12787112	173.361	1.68634e-40
rs12794570	173.361	1.68634e-40
rs205283	173.361	1.68634e-40
rs3800458	173.361	1.68634e-40
rs4780830	173.361	1.68634e-40
rs4782289	173.361	1.68634e-40
rs10838748	173.13	1.905e-40
rs4331293	173.13	1.905e-40
rs6494678	173.13	1.905e-40
rs10150332	172.735	2.3474e-40
rs9699942	172.735	2.3474e-40
rs11039448	172.266	3.00711e-40
rs11865578	172.266	3.00711e-40
rs1471712	172.266	3.00711e-40
rs10769299	172.073	3.32964e-40
rs10913446	172.073	3.32964e-40
rs11039419	172.073	3.32964e-40
rs12366244	172.073	3.32964e-40
rs12785949	172.073	3.32964e-40
rs16858082	172.073	3.32964e-40
rs2867133	172.073	3.32964e-40
rs4898539	172.073	3.32964e-40
rs11604680	171.901	3.64508e-40
rs2290850	171.901	3.64508e-40
rs4752857	171.901	3.64508e-40
rs7172055	171.748	3.95242e-40
rs17109221	171.485	4.5404e-40
rs4922788	171.372	4.82046e-40
rs782257	171.372	4.82046e-40
rs11641786	171.174	5.35252e-40
rs626976	170.629	7.13615e-40
rs10838773	170.533	7.50733e-40
rs10838784	170.533	7.50733e-40
rs10913436	170.533	7.50733e-40
rs10913437	170.533	7.50733e-40
rs11039373	170.533	7.50733e-40
rs1854288	170.533	7.50733e-40
rs1996023	170.533	7.50733e-40
rs7108479	170.533	7.50733e-40
rs7118747	170.533	7.50733e-40
rs7973894	170.533	7.50733e-40
rs10159282	170.448	7.85336e-40
rs10798583	170.448	7.85336e-40
rs2820311	170.448	7.85336e-40
rs11039426	170.371	8.17637e-40
rs6663622	170.371	8.17637e-40
rs7947730	170.371	8.17637e-40
rs2814976	170.303	8.47837e-40
rs6457795	170.303	8.47837e-40
rs10146690	170.24	8.76114e-40
rs17836088	170.24	8.76114e-40
rs4782294	170.085	9.50979e-40
rs10150482	169	1.68651e-39
rs10499	169	1.68651e-39
rs11836282	169	1.68651e-39
rs2172935	169	1.68651e-39
rs2644112	169	1.68651e-39
rs2644119	169	1.68651e-39
rs2644122	169	1.68651e-39
rs4711966	169	1.68651e-39
rs4715215	169	1.68651e-39
rs4898537	169	1.68651e-39
rs7613875	169	1.68651e-39
rs8024	169	1.68651e-39
rs997295	169	1.68651e-39
rs7550711	168.48	2.2189e-39
rs3784700	167.634	3.46853e-39
rs10195271	167.559	3.60998e-39
rs11039433	167.559	3.60998e-39
rs11675013	167.559	3.60998e-39
rs12986610	167.559	3.60998e-39
rs13412941	167.559	3.60998e-39
rs1400875	167.559	3.60998e-39
rs1865688	167.559	3.60998e-39
rs2293578	167.559	3.60998e-39
rs2303108	167.559	3.60998e-39
rs2644107	167.559	3.60998e-39
rs2820295	167.559	3.60998e-39
rs3781627	167.559	3.60998e-39
rs9394248	167.559	3.60998e-39
rs11649612	167.474	3.77488e-39
rs12132241	167.474	3.77488e-39
rs12716974	167.474	3.77488e-39
rs4787486	167.474	3.77488e-39
rs6565173	167.474	3.77488e-39
rs6497416	166.926	5.04063e-39
rs17024393	166.884	5.15416e-39
rs1664410	166.645	5.84922e-39
rs12755450	166.533	6.20473e-39
rs17773774	166.533	6.20473e-39
rs10798579	166.274	7.11266e-39
rs16951105	166.274	7.11266e-39
rs12713419	166.123	7.70207e-39
rs13387053	166.123	7.70207e-39
rs4077680	166.123	7.70207e-39
rs839652	166.123	7.70207e-39
rs903678	166.123	7.70207e-39
rs9631061	166.123	7.70207e-39
rs9631062	166.123	7.70207e-39
rs10789340	165.955	8.41846e-39
rs10838760	165.955	8.41846e-39
rs12091553	165.955	8.41846e-39
rs1325032	165.955	8.41846e-39
rs4671328	165.955	8.41846e-39
rs4788196	165.955	8.41846e-39
rs5744680	165.955	8.41846e-39
rs7204797	165.955	8.41846e-39
rs4234588	165.766	9.30384e-39
rs10767647	165.306	1.18585e-38
rs6665041	165.306	1.18585e-38
rs8055543	165.024	1.37658e-38
rs11688665	164.694	1.63793e-38
rs13428823	164.694	1.63793e-38
rs2071304	164.694	1.63793e-38
rs2250377	164.694	1.63793e-38
rs4549504	164.694	1.63793e-38
rs6545807	164.694	1.63793e-38
rs6736711	164.694	1.63793e-38
rs7105282	164.694	1.63793e-38
rs7586879	164.694	1.63793e-38
rs7927771	164.694	1.63793e-38
rs879620	164.694	1.63793e-38
rs12444978	164.443	1.87057e-38
rs258494	164.443	1.87057e-38
rs2683989	164.443	1.87057e-38
rs4788209	164.443	1.87057e-38
rs4898536	164.443	1.87057e-38
rs28670272	164.306	2.01103e-38
rs4686730	164.084	2.26099e-38
rs6444106	164.084	2.26099e-38
rs2304607	163.84	2.57174e-38
rs1412234	163.571	2.9648e-38
rs2303107	163.571	2.9648e-38
rs4752797	163.571	2.9648e-38
rs7184597	163.571	2.9648e-38
rs10838757	163.272	3.47189e-38
rs11683212	163.272	3.47189e-38
rs13012304	163.272	3.47189e-38
rs13100903	163.272	3.47189e-38
rs1865687	163.272	3.47189e-38
rs4077679	163.272	3.47189e-38
rs4752990	163.272	3.47189e-38
rs4752999	163.272	3.47189e-38
rs6545808	163.272	3.47189e-38
rs7608185	163.272	3.47189e-38
rs796698	163.143	3.7167e-38
rs11901	162.938	4.14124e-38
rs12996547	162.938	4.14124e-38
rs1861410	162.938	4.14124e-38
rs3814880	162.938	4.14124e-38
rs3935873	162.938	4.14124e-38
rs4407079	162.938	4.14124e-38
rs4609871	162.938	4.14124e-38
rs4788204	162.938	4.14124e-38
rs13356670	162.227	6.02659e-38
rs4776373	162.227	6.02659e-38
rs4804023	162.227	6.02659e-38
rs6932930	162.227	6.02659e-38
rs8101149	162.227	6.02659e-38
rs16903285	162.072	6.53939e-38
rs11685125	161.855	7.33538e-38
rs11688754	161.855	7.33538e-38
rs12132236	161.855	7.33538e-38
rs13398155	161.855	7.33538e-38
rs13404163	161.855	7.33538e-38
rs17046737	161.855	7.33538e-38
rs2820312	161.855	7.33538e-38
rs7565468	161.855	7.33538e-38
rs7597157	161.855	7.33538e-38
rs10937240	161.653	8.16047e-38
rs745213	161.653	8.16047e-38
rs1056387	161.439	9.13481e-38
rs10838732	161.439	9.13481e-38
rs11150577	161.439	9.13481e-38
rs2903487	161.439	9.13481e-38
rs3814881	161.439	9.13481e-38
rs3814884	161.439	9.13481e-38
rs3843480	161.439	9.13481e-38
rs4283241	161.439	9.13481e-38
rs4318227	161.439	9.13481e-38
rs4787489	161.439	9.13481e-38
rs7129797	161.439	9.13481e-38
rs9924686	161.439	9.13481e-38
rs9925915	161.439	9.13481e-38
rs11585009	161.29	9.88483e-38
rs13104545	161.29	9.88483e-38
rs10798585	160.889	1.22146e-37
rs12438118	160.889	1.22146e-37
rs7169086	160.889	1.22146e-37
rs9863591	160.889	1.22146e-37
rs17391694	160.782	1.29231e-37
rs11605672	160.444	1.54477e-37
rs13382979	160.444	1.54477e-37
rs2384056	160.444	1.54477e-37
rs2526754	160.444	1.54477e-37
rs2744973	160.444	1.54477e-37
rs2966399	160.444	1.54477e-37
rs4077677	160.444	1.54477e-37
rs4478775	160.023	1.93028e-37
rs4583255	159.948	2.00762e-37
rs684227	159.948	2.00762e-37
rs7107922	159.948	2.00762e-37
rs7936948	159.948	2.00762e-37
rs12429545	159.77	2.20604e-37
rs12609406	159.557	2.46839e-37
rs7248181	159.557	2.46839e-37
rs3846662	159.391	2.69474e-37
rs1501673	159.148	3.06316e-37
rs10184813	159.04	3.24258e-37
rs1968482	159.04	3.24258e-37
rs6485758	159.04	3.24258e-37
rs755554	159.04	3.24258e-37
rs4494964	158.34	4.69216e-37
rs28410083	158.23	4.9737e-37
rs7251104	158.23	4.9737e-37
rs7733438	158.179	5.10924e-37
rs1356291	158.041	5.49595e-37
rs1356292	158.041	5.49595e-37
rs1031477	157.816	6.18731e-37
rs10171663	157.642	6.78424e-37
rs11039290	157.642	6.78424e-37
rs11150580	157.642	6.78424e-37
rs12361415	157.642	6.78424e-37
rs253409	157.642	6.78424e-37
rs2862276	157.642	6.78424e-37
rs7933019	157.642	6.78424e-37
rs12125768	157.502	7.30271e-37
rs6484306	157.502	7.30271e-37
rs8097783	157.462	7.46049e-37
rs7703782	157.213	8.50875e-37
rs10753173	156.986	9.59151e-37
rs11039280	156.986	9.59151e-37
rs12286721	156.986	9.59151e-37
rs7950696	156.986	9.59151e-37
rs4072402	156.909	9.99252e-37
rs767676	156.909	9.99252e-37
rs12638263	156.846	1.03293e-36
rs4686728	156.846	1.03293e-36
rs9469913	156.794	1.0616e-36
rs2293580	156.25	1.41481e-36
rs253407	156.25	1.41481e-36
rs3781626	156.25	1.41481e-36
rs3814424	156.25	1.41481e-36
rs7120548	156.25	1.41481e-36
rs7187575	156.25	1.41481e-36
rs4440336	155.593	2.00171e-36
rs7700468	155.593	2.00171e-36
rs7937331	155.593	2.00171e-36
rs10753172	155.516	2.08502e-36
rs4752860	155.516	2.08502e-36
rs1501672	155.21	2.44999e-36
rs1057233	154.864	2.94088e-36
rs11642612	154.864	2.94088e-36
rs2278557	154.864	2.94088e-36
rs6485775	154.864	2.94088e-36
rs6565300	154.864	2.94088e-36
rs8045689	154.864	2.94088e-36
rs3745619	154.283	3.99812e-36
rs4385188	154.283	3.99812e-36
rs4703674	154.283	3.99812e-36
rs16903275	154.174	4.23484e-36
rs4752801	154.052	4.51591e-36
rs11030024	153.76	5.26844e-36
rs10132280	153.485	6.09316e-36
rs11150581	153.485	6.09316e-36
rs11601603	153.485	6.09316e-36
rs11642740	153.485	6.09316e-36
rs12325539	153.485	6.09316e-36
rs2068973	153.485	6.09316e-36
rs2644121	153.485	6.09316e-36
rs2819346	153.485	6.09316e-36
rs2819347	153.485	6.09316e-36
rs34344	153.485	6.09316e-36
rs2744968	153.288	6.75961e-36
rs2126077	153.141	7.30655e-36
rs17700926	152.978	7.96235e-36
rs3761743	152.978	7.96235e-36
rs6872314	152.978	7.96235e-36
rs9921401	152.86	8.47572e-36
rs12716973	152.595	9.7453e-36
rs4611674	152.595	9.7453e-36
rs7579231	152.595	9.7453e-36
rs1427924	152.523	1.01264e-35
rs6861279	152.523	1.01264e-35
rs7356637	152.523	1.01264e-35
rs9293656	152.523	1.01264e-35
rs9332464	152.523	1.01264e-35
rs9934773	152.523	1.01264e-35
rs2395607	152.469	1.04176e-35
rs2814962	152.469	1.04176e-35
rs9462014	152.469	1.04176e-35
rs13162708	152.428	1.06472e-35
rs1516726	152.111	1.25832e-35
rs2047059	152.111	1.25832e-35
rs2531995	152.111	1.25832e-35
rs2819349	152.111	1.25832e-35
rs34350	152.111	1.25832e-35
rs7118178	152.111	1.25832e-35
rs1813006	151.906	1.40253e-35
rs4075681	151.679	1.58109e-35
rs7709282	151.679	1.58109e-35
rs12789402	151.479	1.75661e-35
rs1555773	151.397	1.83465e-35
rs9469910	151.397	1.83465e-35
rs10942739	151.29	1.94126e-35
rs1863934	151.29	1.94126e-35
rs2878519	151.29	1.94126e-35
rs7717505	151.29	1.94126e-35
rs11169163	151.145	2.09536e-35
rs12716972	151.145	2.09536e-35
rs2819348	151.145	2.09536e-35
rs9926784	150.939	2.33681e-35
rs11039266	150.744	2.59016e-35
rs11684619	150.744	2.59016e-35
rs17207196	150.744	2.59016e-35
rs2280231	150.744	2.59016e-35
rs916484	150.744	2.59016e-35
rs12102869	150.62	2.76541e-35
rs4477562	150.534	2.89359e-35
rs3885610	150.329	3.22455e-35
rs10067641	150.062	3.71162e-35
rs11823126	150.062	3.71162e-35
rs3846665	150.062	3.71162e-35
rs6453134	150.062	3.71162e-35
rs698912	150.062	3.71162e-35
rs889398	150.062	3.71162e-35
rs2814950	149.771	4.32926e-35
rs2814990	149.771	4.32926e-35
rs7723531	149.771	4.32926e-35
rs924452	149.771	4.32926e-35
rs1973993	149.702	4.48884e-35
rs2181375	149.702	4.48884e-35
rs623479	149.702	4.48884e-35
rs10514301	149.592	4.75905e-35
rs10798574	149.383	5.3143e-35
rs2820323	149.383	5.3143e-35
rs916486	149.383	5.3143e-35
rs6893807	149.043	6.35704e-35
rs1943226	149.008	6.47589e-35
rs10038723	148.84	7.0778e-35
rs10075139	148.84	7.0778e-35
rs10789334	148.84	7.0778e-35
rs11030014	148.84	7.0778e-35
rs17739580	148.84	7.0778e-35
rs1863935	148.84	7.0778e-35
rs1889981	148.84	7.0778e-35
rs2287711	148.84	7.0778e-35
rs3761742	148.84	7.0778e-35
rs5744533	148.84	7.0778e-35
rs7250850	148.84	7.0778e-35
rs2744967	148.608	8.00138e-35
rs2764199	148.608	8.00138e-35
rs2815003	148.608	8.00138e-35
rs10489741	148.266	9.58128e-35
rs11749783	148.266	9.58128e-35
rs1555543	148.266	9.58128e-35
rs244415	148.266	9.58128e-35
rs244418	148.266	9.58128e-35
rs3843481	148.266	9.58128e-35
rs7564851	148.266	9.58128e-35
rs7703051	148.266	9.58128e-35
rs11039345	148.028	1.0868e-34
rs1866146	148.028	1.0868e-34
rs9568867	147.716	1.2813e-34
rs9568868	147.716	1.2813e-34
rs1051795	147.623	1.34613e-34
rs11030012	147.623	1.34613e-34
rs2252551	147.623	1.34613e-34
rs2814998	147.623	1.34613e-34
rs2878520	147.623	1.34613e-34
rs3213801	147.623	1.34613e-34
rs2744966	147.449	1.47529e-34
rs2814954	147.449	1.47529e-34
rs5744601	147.449	1.47529e-34
rs11957260	147.016	1.8546e-34
rs480400	147.016	1.8546e-34
rs11165643	146.837	2.03763e-34
rs12654264	146.837	2.03763e-34
rs2603112	146.837	2.03763e-34
rs580294	146.837	2.03763e-34
rs7114011	146.679	2.21534e-34
rs1943225	146.537	2.38734e-34
rs8101091	146.41	2.55345e-34
rs2744963	146.295	2.71361e-34
rs6939345	146.295	2.71361e-34
rs1599339	146.095	3.01628e-34
rs1849338	145.504	4.12009e-34
rs2630400	145.504	4.12009e-34
rs12599391	145.415	4.3176e-34
rs1364063	145.415	4.3176e-34
rs1437134	145.415	4.3176e-34
rs2603107	145.415	4.3176e-34
rs3846663	145.415	4.3176e-34
rs4783722	145.415	4.3176e-34
rs4898530	145.415	4.3176e-34
rs588660	145.415	4.3176e-34
rs8223	145.415	4.3176e-34
rs889399	145.415	4.3176e-34
rs11759809	145.336	4.50105e-34
rs1975732	145.336	4.50105e-34
rs10207698	145.266	4.67174e-34
rs2603105	145.266	4.67174e-34
rs6484307	145.202	4.83085e-34
rs9824882	145.202	4.83085e-34
rs10045497	144	9.11533e-34
rs10092157	144	9.11533e-34
rs10102172	144	9.11533e-34
rs10109284	144	9.11533e-34
rs10187348	144	9.11533e-34
rs10783321	144	9.11533e-34
rs11030029	144	9.11533e-34
rs11030030	144	9.11533e-34
rs11169162	144	9.11533e-34
rs11611246	144	9.11533e-34
rs12141628	144	9.11533e-34
rs1320903	144	9.11533e-34
rs1405348	144	9.11533e-34
rs1470909	144	9.11533e-34
rs1486091	144	9.11533e-34
rs1549293	144	9.11533e-34
rs2222684	144	9.11533e-34
rs4649955	144	9.11533e-34
rs4783721	144	9.11533e-34
rs6425453	144	9.11533e-34
rs7131262	144	9.11533e-34
rs7313563	144	9.11533e-34
rs984976	144	9.11533e-34
rs7755822	143.002	1.54414e-33
rs1599337	142.958	1.57987e-33
rs1545933	142.859	1.66466e-33
rs4703670	142.803	1.71544e-33
rs10493499	142.74	1.77336e-33
rs253392	142.74	1.77336e-33
rs7140	142.74	1.77336e-33
rs17405819	142.67	1.83999e-33
rs1950436	142.67	1.83999e-33
rs1955854	142.67	1.83999e-33
rs2820315	142.67	1.83999e-33
rs8015400	142.67	1.83999e-33
rs10100245	142.592	1.91741e-33
rs1030035	142.592	1.91741e-33
rs1075366	142.592	1.91741e-33
rs10808810	142.592	1.91741e-33
rs11169167	142.592	1.91741e-33
rs1167827	142.592	1.91741e-33
rs12964689	142.592	1.91741e-33
rs2222685	142.592	1.91741e-33
rs2720298	142.592	1.91741e-33
rs7359336	142.592	1.91741e-33
rs2630392	142.504	2.00838e-33
rs2630406	142.504	2.00838e-33
rs727726	142.504	2.00838e-33
rs4883723	142.007	2.611e-33
rs10484665	141.485	3.43993e-33
rs34340	141.485	3.43993e-33
rs10512832	141.346	3.70206e-33
rs2271688	141.346	3.70206e-33
rs7649058	141.346	3.70206e-33
rs17024258	141.296	3.80079e-33
rs10156271	141.19	4.01857e-33
rs10156347	141.19	4.01857e-33
rs10156366	141.19	4.01857e-33
rs1454687	141.19	4.01857e-33
rs2510344	141.19	4.01857e-33
rs4800488	141.19	4.01857e-33
rs4857329	141.19	4.01857e-33
rs4889606	141.19	4.01857e-33
rs7239575	141.19	4.01857e-33
rs9925964	141.19	4.01857e-33
rs1594447	141.016	4.40687e-33
rs2821239	141.016	4.40687e-33
rs960923	141.016	4.40687e-33
rs10838726	140.235	6.65324e-33
rs4545290	140.235	6.65324e-33
rs12577642	140.028	7.42432e-33
rs1406779	140.028	7.42432e-33
rs3741557	140.028	7.42432e-33
rs3795955	140.028	7.42432e-33
rs6485795	140.028	7.42432e-33
rs7631156	140.028	7.42432e-33
rs7928523	140.028	7.42432e-33
rs9805137	140.028	7.42432e-33
rs10156345	139.796	8.39154e-33
rs1159609	139.796	8.39154e-33
rs12632233	139.796	8.39154e-33
rs14235	139.796	8.39154e-33
rs1652376	139.796	8.39154e-33
rs2303223	139.796	8.39154e-33
rs4800162	139.796	8.39154e-33
rs6507720	139.796	8.39154e-33
rs729281	139.796	8.39154e-33
rs889548	139.796	8.39154e-33
rs16969339	139.669	8.97084e-33
rs1808579	139.535	9.6299e-33
rs9941245	139.465	9.9941e-33
rs10808805	138.992	1.28306e-32
rs4081365	138.992	1.28306e-32
rs7500321	138.992	1.28306e-32
rs7833643	138.992	1.28306e-32
rs2062579	138.716	1.48407e-32
rs2307113	138.716	1.48407e-32
rs6499240	138.716	1.48407e-32
rs12807253	138.454	1.7039e-32
rs1167800	138.408	1.74592e-32
rs1861412	138.408	1.74592e-32
rs2032915	138.408	1.74592e-32
rs6759145	138.408	1.74592e-32
rs2122042	138.062	2.09567e-32
rs7517923	138.062	2.09567e-32
rs10957781	137.753	2.46712e-32
rs12156273	137.753	2.46712e-32
rs12541263	137.753	2.46712e-32
rs12541265	137.753	2.46712e-32
rs12547392	137.753	2.46712e-32
rs12548773	137.753	2.46712e-32
rs1462433	137.753	2.46712e-32
rs17320964	137.753	2.46712e-32
rs17321187	137.753	2.46712e-32
rs17321328	137.753	2.46712e-32
rs17406115	137.753	2.46712e-32
rs2169513	137.753	2.46712e-32
rs2862961	137.753	2.46712e-32
rs2891363	137.753	2.46712e-32
rs4237643	137.753	2.46712e-32
rs7833708	137.753	2.46712e-32
rs17806379	137.529	2.77766e-32
rs7125904	137.529	2.77766e-32
rs17563686	137.41	2.9569e-32
rs1817869	137.41	2.9569e-32
rs2862996	137.41	2.9569e-32
rs4704231	137.41	2.9569e-32
rs4755726	137.41	2.9569e-32
rs17540418	137.085	3.51125e-32
rs12713387	137.028	3.61928e-32
rs1861413	137.028	3.61928e-32
rs2708149	137.028	3.61928e-32
rs3774750	137.028	3.61928e-32
rs4640417	137.028	3.61928e-32
rs4672255	137.028	3.61928e-32
rs6507716	137.028	3.61928e-32
rs749671	137.028	3.61928e-32
rs7561534	137.028	3.61928e-32
rs7582945	137.028	3.61928e-32
rs987974	137.028	3.61928e-32
rs253393	136.89	3.89219e-32
rs4444725	136.89	3.89219e-32
rs9818122	136.89	3.89219e-32
rs1026566	136.598	4.54185e-32
rs1194269	136.598	4.54185e-32
rs1194283	136.598	4.54185e-32
rs1486096	136.598	4.54185e-32
rs1805082	136.598	4.54185e-32
rs7556006	136.598	4.54185e-32
rs8025526	136.598	4.54185e-32
rs1037962	136.521	4.73002e-32
rs12543431	136.521	4.73002e-32
rs12679314	136.521	4.73002e-32
rs17320714	136.521	4.73002e-32
rs17321383	136.521	4.73002e-32
rs17404994	136.521	4.73002e-32
rs17405029	136.521	4.73002e-32
rs2293577	136.521	4.73002e-32
rs6485438	136.521	4.73002e-32
rs9783304	136.521	4.73002e-32
rs1473705	136.465	4.87171e-32
rs7116641	136.111	5.87225e-32
rs2161228	135.843	6.76513e-32
rs11926524	135.722	7.20973e-32
rs1448612	135.722	7.20973e-32
rs10204803	135.654	7.47535e-32
rs1861411	135.654	7.47535e-32
rs2435307	135.654	7.47535e-32
rs4672254	135.654	7.47535e-32
rs6507708	135.654	7.47535e-32
rs749767	135.654	7.47535e-32
rs881929	135.654	7.47535e-32
rs13039956	135.405	8.52581e-32
rs13043303	135.405	8.52581e-32
rs6091546	135.405	8.52581e-32
rs1225060	135.294	9.04202e-32
rs12999373	135.294	9.04202e-32
rs2126476	135.294	9.04202e-32
rs6485443	135.294	9.04202e-32
rs11209906	135.141	9.80283e-32
rs1194270	135.141	9.80283e-32
rs1352082	135.141	9.80283e-32
rs4740619	135.141	9.80283e-32
rs6474945	135.141	9.80283e-32
rs10434644	135.002	1.05458e-31
rs9856151	134.818	1.1624e-31
rs12655172	134.726	1.22035e-31
rs7640660	134.56	1.33198e-31
rs13037630	134.349	1.48882e-31
rs17806224	134.349	1.48882e-31
rs17806278	134.349	1.48882e-31
rs11893041	134.287	1.53835e-31
rs8179630	134.287	1.53835e-31
rs12369179	134.111	1.68803e-31
rs10504597	134.072	1.72345e-31
rs17596617	134.072	1.72345e-31
rs2977341	134.072	1.72345e-31
rs2977345	134.072	1.72345e-31
rs16894959	133.754	2.0383e-31
rs3800457	133.754	2.0383e-31
rs40067	133.754	2.0383e-31
rs11209899	133.691	2.10707e-31
rs12409966	133.691	2.10707e-31
rs1858600	133.691	2.10707e-31
rs2200484	133.691	2.10707e-31
rs2821260	133.691	2.10707e-31
rs975480	133.691	2.10707e-31
rs12361256	133.531	2.29347e-31
rs253388	133.531	2.29347e-31
rs13078807	133.403	2.45431e-31
rs1385919	133.298	2.5942e-31
rs7205054	133.298	2.5942e-31
rs12916	132.927	3.15422e-31
rs2303222	132.927	3.15422e-31
rs4527034	132.927	3.15422e-31
rs10957776	132.856	3.27537e-31
rs12541365	132.856	3.27537e-31
rs13099468	132.856	3.27537e-31
rs2920919	132.856	3.27537e-31
rs2920920	132.856	3.27537e-31
rs2920921	132.856	3.27537e-31
rs2920930	132.856	3.27537e-31
rs2977321	132.856	3.27537e-31
rs7006787	132.856	3.27537e-31
rs957919	132.856	3.27537e-31
rs11030026	132.75	3.46298e-31
rs2744937	132.75	3.46298e-31
rs2814993	132.75	3.46298e-31
rs2815005	132.75	3.46298e-31
rs12042908	132.25	4.51041e-31
rs13063979	132.25	4.51041e-31
rs2797540	132.25	4.51041e-31
rs2797543	132.25	4.51041e-31
rs2821285	132.25	4.51041e-31
rs6963105	132.25	4.51041e-31
rs7551507	132.25	4.51041e-31
rs2814943	131.75	5.87172e-31
rs10768966	131.645	6.20659e-31
rs1225004	131.645	6.20659e-31
rs3749262	131.645	6.20659e-31
rs4704234	131.645	6.20659e-31
rs4755721	131.645	6.20659e-31
rs9847672	131.645	6.20659e-31
rs9869417	131.645	6.20659e-31
rs10889958	131.574	6.44381e-31
rs1108682	131.574	6.44381e-31
rs12468708	131.574	6.44381e-31
rs2855475	131.574	6.44381e-31
rs6871667	131.574	6.44381e-31
rs7531656	131.574	6.44381e-31
rs782252	131.574	6.44381e-31
rs930813	131.574	6.44381e-31
rs16880682	131.207	7.82494e-31
rs9304665	131.102	8.26714e-31
rs12131816	130.816	9.61526e-31
rs12566985	130.816	9.61526e-31
rs1675356	130.816	9.61526e-31
rs2344508	130.816	9.61526e-31
rs2422137	130.816	9.61526e-31
rs6604872	130.816	9.61526e-31
rs7520945	130.816	9.61526e-31
rs7553348	130.816	9.61526e-31
rs12528998	130.612	1.07097e-30
rs1228588	130.44	1.17267e-30
rs12498044	130.44	1.17267e-30
rs17535391	130.44	1.17267e-30
rs1841536	130.44	1.17267e-30
rs9816797	130.44	1.17267e-30
rs9848661	130.44	1.17267e-30
rs9872712	130.44	1.17267e-30
rs9874767	130.44	1.17267e-30
rs10789339	130.228	1.31161e-30
rs10889955	130.228	1.31161e-30
rs11039244	130.228	1.31161e-30
rs1884897	130.228	1.31161e-30
rs4649957	130.228	1.31161e-30
rs6499244	130.228	1.31161e-30
rs4141973	129.96	1.51129e-30
rs10757740	129.391	2.04134e-30
rs12041852	129.391	2.04134e-30
rs12041912	129.391	2.04134e-30
rs2821293	129.391	2.04134e-30
rs2821296	129.391	2.04134e-30
rs7514705	129.391	2.04134e-30
rs7526762	129.391	2.04134e-30
rs7553158	129.391	2.04134e-30
rs17456958	129.241	2.20916e-30
rs6801798	129.241	2.20916e-30
rs7428670	129.241	2.20916e-30
rs750049	129.241	2.20916e-30
rs8010984	129.241	2.20916e-30
rs9814034	129.241	2.20916e-30
rs9837417	129.241	2.20916e-30
rs9855089	129.241	2.20916e-30
rs13043475	129.132	2.33975e-30
rs17805843	129.132	2.33975e-30
rs10789338	128.889	2.66001e-30
rs11209964	128.889	2.66001e-30
rs13144044	128.889	2.66001e-30
rs1599334	128.889	2.66001e-30
rs6673910	128.889	2.66001e-30
rs7549534	128.889	2.66001e-30
rs891386	128.889	2.66001e-30
rs2814944	128.773	2.8282e-30
rs1140458	128.444	3.36426e-30
rs2336448	128.444	3.36426e-30
rs7201780	128.444	3.36426e-30
rs13039375	128.101	4.03267e-30
rs40071	128.101	4.03267e-30
rs12140681	128.047	4.14963e-30
rs12432376	128.047	4.14963e-30
rs17094596	128.047	4.14963e-30
rs17094599	128.047	4.14963e-30
rs17094606	128.047	4.14963e-30
rs1841534	128.047	4.14963e-30
rs2278483	128.047	4.14963e-30
rs3741558	128.047	4.14963e-30
rs8013377	128.047	4.14963e-30
rs8015189	128.047	4.14963e-30
rs10757739	127.973	4.31597e-30
rs11209928	127.973	4.31597e-30
rs2630431	127.973	4.31597e-30
rs6604866	127.973	4.31597e-30
rs7640233	127.973	4.31597e-30
rs7855030	127.973	4.31597e-30
rs9929088	127.69	5.01067e-30
rs11209972	127.557	5.37494e-30
rs12026130	127.557	5.37494e-30
rs12759396	127.557	5.37494e-30
rs1822979	127.557	5.37494e-30
rs2335418	127.557	5.37494e-30
rs2422221	127.557	5.37494e-30
rs4649956	127.557	5.37494e-30
rs4650133	127.557	5.37494e-30
rs4650138	127.557	5.37494e-30
rs4650139	127.557	5.37494e-30
rs4857330	127.557	5.37494e-30
rs7530496	127.557	5.37494e-30
rs782239	127.557	5.37494e-30
rs9815406	127.557	5.37494e-30
rs13068138	127.367	5.94136e-30
rs13078960	127.367	5.94136e-30
rs12597511	127.188	6.53056e-30
rs2588785	127.188	6.53056e-30
rs3731629	127.188	6.53056e-30
rs13039441	127.074	6.93534e-30
rs158173	127.074	6.93534e-30
rs2286028	127.074	6.93534e-30
rs286777	127.074	6.93534e-30
rs286779	127.074	6.93534e-30
rs5744555	127.074	6.93534e-30
rs5744598	127.074	6.93534e-30
rs6096956	127.074	6.93534e-30
rs9831938	127.074	6.93534e-30
rs10143820	126.859	7.77179e-30
rs11709402	126.859	7.77179e-30
rs17457048	126.859	7.77179e-30
rs181206	126.859	7.77179e-30
rs2178385	126.859	7.77179e-30
rs2920927	126.859	7.77179e-30
rs2977320	126.859	7.77179e-30
rs546979	126.859	7.77179e-30
rs6689521	126.859	7.77179e-30
rs7645921	126.859	7.77179e-30
rs9838870	126.859	7.77179e-30
rs9850253	126.859	7.77179e-30
rs10493544	126.562	9.08763e-30
rs12939549	126.562	9.08763e-30
rs12940622	126.562	9.08763e-30
rs2150855	126.562	9.08763e-30
rs6604867	126.562	9.08763e-30
rs7593130	126.562	9.08763e-30
rs8091237	126.562	9.08763e-30
rs2797084	126.338	1.02335e-29
rs13098327	126.295	1.04675e-29
rs12340969	126.232	1.08213e-29
rs1598218	126.232	1.08213e-29
rs2726040	126.232	1.08213e-29
rs3743963	126.232	1.08213e-29
rs3887491	126.232	1.08213e-29
rs4081366	126.232	1.08213e-29
rs4857089	126.232	1.08213e-29
rs6545714	126.232	1.08213e-29
rs6800536	126.232	1.08213e-29
rs7532281	126.232	1.08213e-29
rs7534013	126.232	1.08213e-29
rs782243	126.232	1.08213e-29
rs17733099	126.052	1.19014e-29
rs2821248	126.052	1.19014e-29
rs286776	126.052	1.19014e-29
rs34424	126.052	1.19014e-29
rs40070	126.052	1.19014e-29
rs6021931	126.052	1.19014e-29
rs6096949	126.052	1.19014e-29
rs1016287	125.938	1.26356e-29
rs1429935	125.938	1.26356e-29
rs1993620	125.938	1.26356e-29
rs887912	125.938	1.26356e-29
rs11159347	125.676	1.45132e-29
rs1375651	125.676	1.45132e-29
rs1579557	125.676	1.45132e-29
rs2920933	125.676	1.45132e-29
rs2977318	125.676	1.45132e-29
rs9839482	125.676	1.45132e-29
rs9857169	125.676	1.45132e-29
rs158186	125.627	1.48949e-29
rs7355953	125.44	1.64384e-29
rs7953534	125.44	1.64384e-29
rs17355368	125.227	1.83975e-29
rs7622475	125.227	1.83975e-29
rs9309991	125.227	1.83975e-29
rs9852127	125.227	1.83975e-29
rs9852478	125.227	1.83975e-29
rs9852859	125.227	1.83975e-29
rs742760	125.033	2.03787e-29
rs11663558	124.913	2.17068e-29
rs12495822	124.913	2.17068e-29
rs13061054	124.913	2.17068e-29
rs1423527	124.913	2.17068e-29
rs1584922	124.913	2.17068e-29
rs1598243	124.913	2.17068e-29
rs182498	124.913	2.17068e-29
rs2127162	124.913	2.17068e-29
rs2370983	124.913	2.17068e-29
rs2510340	124.913	2.17068e-29
rs2878417	124.913	2.17068e-29
rs4857338	124.913	2.17068e-29
rs4857340	124.913	2.17068e-29
rs782236	124.913	2.17068e-29
rs830471	124.913	2.17068e-29
rs9854673	124.913	2.17068e-29
rs9857703	124.913	2.17068e-29
rs9878554	124.913	2.17068e-29
rs2245368	124.856	2.23719e-29
rs286818	124.856	2.23719e-29
rs1321432	124.694	2.43684e-29
rs16860471	124.694	2.43684e-29
rs9926533	124.694	2.43684e-29
rs10838175	124.499	2.7023e-29
rs17801121	124.499	2.7023e-29
rs40059	124.499	2.7023e-29
rs4755747	124.499	2.7023e-29
rs2354584	124.408	2.83432e-29
rs34339	124.323	2.96565e-29
rs9858244	124.323	2.96565e-29
rs11057405	124.281	3.03102e-29
rs12714640	124.163	3.22579e-29
rs9869320	124.163	3.22579e-29
rs9462007	123.766	3.97943e-29
rs9469864	123.766	3.97943e-29
rs9847884	123.766	3.97943e-29
rs10889952	123.602	4.33836e-29
rs10889957	123.602	4.33836e-29
rs11880870	123.602	4.33836e-29
rs13058962	123.602	4.33836e-29
rs1580099	123.602	4.33836e-29
rs1838662	123.602	4.33836e-29
rs2126474	123.602	4.33836e-29
rs2145272	123.602	4.33836e-29
rs290702	123.602	4.33836e-29
rs290703	123.602	4.33836e-29
rs6439650	123.602	4.33836e-29
rs7550173	123.602	4.33836e-29
rs782219	123.602	4.33836e-29
rs9289735	123.602	4.33836e-29
rs9825317	123.602	4.33836e-29
rs10875969	123.457	4.68428e-29
rs1225052	123.457	4.68428e-29
rs1884902	123.457	4.68428e-29
rs7377083	123.457	4.68428e-29
rs12956917	123.327	5.0169e-29
rs1344840	123.327	5.0169e-29
rs1449542	123.327	5.0169e-29
rs1518815	123.327	5.0169e-29
rs17744531	123.327	5.0169e-29
rs1878850	123.327	5.0169e-29
rs1955851	123.327	5.0169e-29
rs2588790	123.327	5.0169e-29
rs2588794	123.327	5.0169e-29
rs2596123	123.327	5.0169e-29
rs2596130	123.327	5.0169e-29
rs2596131	123.327	5.0169e-29
rs2720291	123.327	5.0169e-29
rs724436	123.327	5.0169e-29
rs11039332	123.21	5.33624e-29
rs9825885	123.21	5.33624e-29
rs9309994	123.104	5.64251e-29
rs9826482	123.104	5.64251e-29
rs13037010	123.008	5.93604e-29
rs1905978	123.008	5.93604e-29
rs11756392	122.84	6.48663e-29
rs2764205	122.84	6.48663e-29
rs13114738	122.424	8.08332e-29
rs10756714	122.298	8.63913e-29
rs13011109	122.298	8.63913e-29
rs151228	122.298	8.63913e-29
rs1613599	122.298	8.63913e-29
rs2145270	122.298	8.63913e-29
rs2726039	122.298	8.63913e-29
rs4704200	122.298	8.63913e-29
rs657452	122.298	8.63913e-29
rs7535539	122.298	8.63913e-29
rs782207	122.298	8.63913e-29
rs782208	122.298	8.63913e-29
rs813004	122.298	8.63913e-29
rs888789	122.298	8.63913e-29
rs9942789	122.298	8.63913e-29
rs830438	122.225	8.97517e-29
rs830464	122.225	8.97517e-29
rs491147	122.161	9.28681e-29
rs897057	122.161	9.28681e-29
rs253410	122.103	9.57646e-29
rs13045199	122.002	1.0098e-28
rs17794954	122.002	1.0098e-28
rs2088518	122.002	1.0098e-28
rs34415	121.958	1.03335e-28
rs2430307	121.918	1.05541e-28
rs9469890	121.918	1.05541e-28
rs16952522	121.469	1.33839e-28
rs10493498	121	1.71407e-28
rs1061810	121	1.71407e-28
rs12033462	121	1.71407e-28
rs1225046	121	1.71407e-28
rs1225049	121	1.71407e-28
rs12544711	121	1.71407e-28
rs12949279	121	1.71407e-28
rs12986742	121	1.71407e-28
rs1317006	121	1.71407e-28
rs1396707	121	1.71407e-28
rs151226	121	1.71407e-28
rs1514177	121	1.71407e-28
rs1807758	121	1.71407e-28
rs1865719	121	1.71407e-28
rs34342	121	1.71407e-28
rs6485462	121	1.71407e-28
rs6695572	121	1.71407e-28
rs706797	121	1.71407e-28
rs7118906	121	1.71407e-28
rs7730516	121	1.71407e-28
rs830440	121	1.71407e-28
rs876423	121	1.71407e-28
rs979012	121	1.71407e-28
rs2744972	120.122	2.72559e-28
rs286802	120.045	2.83754e-28
rs286809	120.045	2.83754e-28
rs288232	120.045	2.83754e-28
rs41129	120.045	2.83754e-28
rs8046312	120.045	2.83754e-28
rs17203653	120.002	2.90317e-28
rs6698295	120.002	2.90317e-28
rs2630397	119.903	3.05988e-28
rs11892043	119.845	3.15441e-28
rs7118659	119.845	3.15441e-28
rs9855524	119.845	3.15441e-28
rs12448482	119.781	3.26285e-28
rs4391887	119.781	3.26285e-28
rs6054405	119.781	3.26285e-28
rs7597461	119.781	3.26285e-28
rs9939417	119.781	3.26285e-28
rs10756679	119.709	3.38843e-28
rs1492014	119.709	3.38843e-28
rs1838658	119.709	3.38843e-28
rs3127553	119.709	3.38843e-28
rs4735652	119.709	3.38843e-28
rs7036172	119.709	3.38843e-28
rs7859780	119.709	3.38843e-28
rs2744955	119.246	4.32673e-28
rs12049202	119.008	4.90647e-28
rs17202777	119.008	4.90647e-28
rs6063771	119.008	4.90647e-28
rs17199964	118.946	5.06968e-28
rs6497415	118.914	5.15732e-28
rs2821236	118.81	5.44797e-28
rs34349	118.81	5.44797e-28
rs10871454	118.568	6.19088e-28
rs11150604	118.568	6.19088e-28
rs1321457	118.568	6.19088e-28
rs1407038	118.568	6.19088e-28
rs1407039	118.568	6.19088e-28
rs2293576	118.568	6.19088e-28
rs2610232	118.568	6.19088e-28
rs3736505	118.568	6.19088e-28
rs4857071	118.568	6.19088e-28
rs6140050	118.568	6.19088e-28
rs7258722	118.568	6.19088e-28
rs830441	118.568	6.19088e-28
rs934778	118.568	6.19088e-28
rs10756674	118.426	6.67395e-28
rs10756687	118.426	6.67395e-28
rs10756690	118.426	6.67395e-28
rs10810401	118.426	6.67395e-28
rs10810455	118.426	6.67395e-28
rs10889956	118.426	6.67395e-28
rs12885454	118.426	6.67395e-28
rs1396708	118.426	6.67395e-28
rs2382534	118.426	6.67395e-28
rs4741519	118.426	6.67395e-28
rs4741528	118.426	6.67395e-28
rs7847144	118.426	6.67395e-28
rs2744954	118.374	6.85686e-28
rs2744956	118.374	6.85686e-28
rs2814994	118.374	6.85686e-28
rs1514176	118.266	7.26223e-28
rs286749	118.147	7.72983e-28
rs286750	118.147	7.72983e-28
rs288143	118.147	7.72983e-28
rs13040169	118.019	8.27405e-28
rs17202840	118.019	8.27405e-28
rs6096886	118.019	8.27405e-28
rs17737058	117.722	9.67427e-28
rs9309308	117.722	9.67427e-28
rs6545698	117.551	1.05899e-27
rs6545758	117.551	1.05899e-27
rs6760328	117.551	1.05899e-27
rs706798	117.551	1.05899e-27
rs2744942	117.506	1.08482e-27
rs2744977	117.506	1.08482e-27
rs2814996	117.506	1.08482e-27
rs6938239	117.506	1.08482e-27
rs10768983	117.361	1.17082e-27
rs10838158	117.361	1.17082e-27
rs1317005	117.361	1.17082e-27
rs1321455	117.361	1.17082e-27
rs2145271	117.361	1.17082e-27
rs4671331	117.361	1.17082e-27
rs7592497	117.361	1.17082e-27
rs288180	117.204	1.27199e-27
rs10733305	117.149	1.30973e-27
rs10756677	117.149	1.30973e-27
rs10810428	117.149	1.30973e-27
rs12495178	117.149	1.30973e-27
rs3895907	117.149	1.30973e-27
rs4740615	117.149	1.30973e-27
rs4741534	117.149	1.30973e-27
rs6474931	117.149	1.30973e-27
rs6474944	117.149	1.30973e-27
rs7024640	117.149	1.30973e-27
rs7036674	117.149	1.30973e-27
rs7389629	117.149	1.30973e-27
rs7431895	117.149	1.30973e-27
rs9369992	117.149	1.30973e-27
rs12042177	117.033	1.39226e-27
rs9961247	116.885	1.50575e-27
rs11588862	116.64	1.71339e-27
rs1225053	116.64	1.71339e-27
rs1385911	116.64	1.71339e-27
rs17799110	116.64	1.71339e-27
rs2814983	116.64	1.71339e-27
rs2814985	116.64	1.71339e-27
rs10838185	116.413	1.93184e-27
rs10838186	116.413	1.93184e-27
rs11037676	116.413	1.93184e-27
rs12417393	116.413	1.93184e-27
rs7101808	116.413	1.93184e-27
rs751414	116.413	1.93184e-27
rs288157	116.265	2.08896e-27
rs288169	116.265	2.08896e-27
rs457378	116.265	2.08896e-27
rs1000972	116.16	2.20707e-27
rs11895632	116.16	2.20707e-27
rs12543819	116.16	2.20707e-27
rs12546152	116.16	2.20707e-27
rs12674730	116.16	2.20707e-27
rs1359940	116.16	2.20707e-27
rs17321989	116.16	2.20707e-27
rs17420336	116.16	2.20707e-27
rs1861415	116.16	2.20707e-27
rs1978487	116.16	2.20707e-27
rs2359612	116.16	2.20707e-27
rs6091540	116.16	2.20707e-27
rs6728037	116.16	2.20707e-27
rs749670	116.16	2.20707e-27
rs876424	116.16	2.20707e-27
rs11811611	116.052	2.33763e-27
rs6063777	116.052	2.33763e-27
rs10756689	115.879	2.5609e-27
rs10810399	115.879	2.5609e-27
rs10962098	115.879	2.5609e-27
rs10962099	115.879	2.5609e-27
rs12035763	115.879	2.5609e-27
rs2126736	115.879	2.5609e-27
rs231976	115.879	2.5609e-27
rs2422222	115.879	2.5609e-27
rs6474954	115.879	2.5609e-27
rs7523080	115.879	2.5609e-27
rs7620339	115.819	2.64375e-27
rs2744964	115.778	2.7016e-27
rs2744971	115.778	2.7016e-27
rs10070207	115.562	3.02655e-27
rs13114461	115.562	3.02655e-27
rs1514175	115.562	3.02655e-27
rs2820292	115.562	3.02655e-27
rs7804646	115.562	3.02655e-27
rs286741	115.329	3.42382e-27
rs286743	115.329	3.42382e-27
rs286744	115.329	3.42382e-27
rs288154	115.329	3.42382e-27
rs288164	115.329	3.42382e-27
rs288171	115.329	3.42382e-27
rs289227	115.329	3.42382e-27
rs289228	115.329	3.42382e-27
rs34428	115.329	3.42382e-27
rs10400343	115.28	3.51383e-27
rs10495749	115.28	3.51383e-27
rs10734518	115.28	3.51383e-27
rs10768975	115.28	3.51383e-27
rs1518821	115.28	3.51383e-27
rs1518822	115.28	3.51383e-27
rs1914773	115.28	3.51383e-27
rs2139154	115.28	3.51383e-27
rs6485455	115.28	3.51383e-27
rs6761875	115.28	3.51383e-27
rs7131110	115.28	3.51383e-27
rs939015	115.28	3.51383e-27
rs9971535	115.28	3.51383e-27
rs12962523	115.074	3.91636e-27
rs34383	115.074	3.91636e-27
rs34432	115.074	3.91636e-27
rs10504603	114.966	4.14691e-27
rs10957785	114.966	4.14691e-27
rs1316389	114.966	4.14691e-27
rs1870889	114.966	4.14691e-27
rs2011312	114.966	4.14691e-27
[truncated: 34,334 more rows]
