# Supplementary material for: Disentangling the genetic overlap between ischemic stroke and obesity
Source: Diabetol Metab Syndr. 2024 Dec 30;16:314. doi: 10.1186/s13098-024-01555-x (PMC11684051; doi:10.1186/s13098-024-01555-x)
Supplement: Supplementary file 9 — Additional file 9. [file 13098_2024_1555_MOESM9_ESM.xlsx]

## Sheet: Sheet1
SNP	Test	P value
rs2158414	32.9276	1.00021e-08
rs6701614	32.9271	1.00048e-08
rs11972350	32.9248	1.00179e-08
rs6677997	32.9247	1.00184e-08
rs1411295	32.9247	1.00185e-08
rs12578042	32.9246	1.00186e-08
rs11038897	32.9245	1.00193e-08
rs2273654	32.9239	1.00226e-08
rs3845684	32.9237	1.00237e-08
rs10931232	32.9236	1.00243e-08
rs10793301	32.9234	1.00254e-08
rs1874099	32.9231	1.00269e-08
rs10986333	32.9226	1.00296e-08
rs284262	32.9226	1.00297e-08
rs2237380	32.9223	1.00316e-08
rs1043314	32.9216	1.00356e-08
rs11211208	32.9214	1.00365e-08
rs12311063	32.9213	1.0037e-08
rs12478788	32.9213	1.00371e-08
rs13020448	32.9201	1.00438e-08
rs3802888	32.9191	1.00495e-08
rs6931445	32.919	1.00499e-08
rs7556436	32.919	1.005e-08
rs4147024	32.9187	1.00514e-08
rs10099553	32.9186	1.0052e-08
rs1597557	32.9175	1.00584e-08
rs2776307	32.9168	1.00622e-08
rs2489007	32.9155	1.00692e-08
rs13098818	32.9151	1.00713e-08
rs12602061	32.915	1.00719e-08
rs4376778	32.9149	1.00728e-08
rs11043016	32.9147	1.00735e-08
rs7754555	32.9139	1.0078e-08
rs873120	32.9131	1.00824e-08
rs3802920	32.9131	1.00828e-08
rs12881291	32.9117	1.00904e-08
rs1171384	32.9114	1.0092e-08
rs10511272	32.9114	1.00923e-08
rs1075873	32.9114	1.00923e-08
rs11057142	32.9114	1.00923e-08
rs11064963	32.9114	1.00923e-08
rs11223216	32.9114	1.00923e-08
rs11784576	32.9114	1.00923e-08
rs11951873	32.9114	1.00923e-08
rs12268707	32.9114	1.00923e-08
rs12631333	32.9114	1.00923e-08
rs13112688	32.9114	1.00923e-08
rs13252023	32.9114	1.00923e-08
rs1329836	32.9114	1.00923e-08
rs1522835	32.9114	1.00923e-08
rs1563169	32.9114	1.00923e-08
rs1741	32.9114	1.00923e-08
rs1923115	32.9114	1.00923e-08
rs2244059	32.9114	1.00923e-08
rs414743	32.9114	1.00923e-08
rs4436154	32.9114	1.00923e-08
rs4563088	32.9114	1.00923e-08
rs523814	32.9114	1.00923e-08
rs532395	32.9114	1.00923e-08
rs7686145	32.9114	1.00923e-08
rs7914203	32.9114	1.00923e-08
rs11223444	32.911	1.00944e-08
rs273695	32.9109	1.00949e-08
rs12602074	32.9101	1.00996e-08
rs13071836	32.909	1.01053e-08
rs2054615	32.9083	1.01094e-08
rs1597558	32.9079	1.01114e-08
rs17033321	32.9079	1.01119e-08
rs2280039	32.9076	1.01134e-08
rs6031855	32.9073	1.01148e-08
rs12606242	32.9051	1.01272e-08
rs17685277	32.9051	1.01275e-08
rs9566094	32.9045	1.01305e-08
rs2059716	32.9044	1.01312e-08
rs1105222	32.9043	1.01316e-08
rs2370659	32.9035	1.01364e-08
rs10063639	32.9035	1.01364e-08
rs6952558	32.9028	1.01402e-08
rs883065	32.9024	1.01421e-08
rs2870678	32.9022	1.01433e-08
rs4539361	32.9019	1.01454e-08
rs9521104	32.9017	1.01462e-08
rs2553484	32.9015	1.01476e-08
rs1171374	32.9012	1.01489e-08
rs2421841	32.9009	1.01506e-08
rs1806249	32.9006	1.01527e-08
rs2866721	32.8986	1.01635e-08
rs11577519	32.8982	1.01659e-08
rs6591407	32.8979	1.01677e-08
rs2864076	32.8964	1.01759e-08
rs10210181	32.896	1.01786e-08
rs2801336	32.8958	1.01795e-08
rs8099082	32.894	1.01898e-08
rs2282448	32.8939	1.01904e-08
rs10469898	32.8938	1.01906e-08
rs12218581	32.8936	1.01918e-08
rs9787668	32.8936	1.01918e-08
rs4665906	32.8928	1.01962e-08
rs2151131	32.8924	1.01983e-08
rs3771650	32.8923	1.01994e-08
rs17655309	32.8922	1.01999e-08
rs10742748	32.8914	1.02041e-08
rs9289074	32.8913	1.02048e-08
rs654961	32.8905	1.02093e-08
rs2174883	32.8901	1.02116e-08
rs11858742	32.8893	1.02159e-08
rs6049931	32.8887	1.02192e-08
rs2902858	32.888	1.02236e-08
rs2213595	32.8879	1.02241e-08
rs9458643	32.8872	1.02278e-08
rs12502727	32.8866	1.02312e-08
rs660534	32.8852	1.02392e-08
rs1474182	32.8852	1.02393e-08
rs13269433	32.8849	1.02408e-08
rs4746329	32.8847	1.02423e-08
rs708472	32.8843	1.02445e-08
rs1949527	32.8838	1.0247e-08
rs2786849	32.8834	1.02493e-08
rs1115508	32.8831	1.02509e-08
rs388170	32.8829	1.02525e-08
rs3740606	32.8816	1.02596e-08
rs3744028	32.8807	1.02649e-08
rs6580040	32.8803	1.0267e-08
rs2909790	32.8797	1.02703e-08
rs2276060	32.8775	1.02826e-08
rs30379	32.8775	1.02831e-08
rs6060009	32.8774	1.02833e-08
rs12172798	32.8772	1.02846e-08
rs7779010	32.8771	1.02849e-08
rs1456712	32.8768	1.02867e-08
rs9575946	32.8766	1.02881e-08
rs11713318	32.8758	1.02923e-08
rs7148846	32.8754	1.02946e-08
rs4773017	32.8739	1.03032e-08
rs17151700	32.8738	1.03039e-08
rs1369085	32.8734	1.03061e-08
rs709592	32.8724	1.0312e-08
rs12633632	32.8723	1.03121e-08
rs12474614	32.8721	1.03134e-08
rs7883	32.8711	1.03192e-08
rs9692050	32.8709	1.03205e-08
rs10271283	32.8704	1.0323e-08
rs1396135	32.8704	1.03231e-08
rs9944043	32.8704	1.03234e-08
rs17362028	32.8694	1.03292e-08
rs4492275	32.8693	1.03295e-08
rs8018346	32.8685	1.03343e-08
rs806600	32.8682	1.03356e-08
rs280331	32.868	1.03369e-08
rs4682923	32.8674	1.03403e-08
rs4358081	32.8673	1.03412e-08
rs9789002	32.867	1.03429e-08
rs10920319	32.8658	1.03494e-08
rs11787370	32.8657	1.035e-08
rs6656992	32.8655	1.03511e-08
rs818902	32.8641	1.03592e-08
rs6432802	32.8631	1.0365e-08
rs1834183	32.8625	1.03681e-08
rs13195279	32.8614	1.03745e-08
rs2160428	32.8609	1.03778e-08
rs4459336	32.8602	1.03818e-08
rs13274138	32.8598	1.03839e-08
rs935771	32.8586	1.03908e-08
rs2936428	32.8579	1.03947e-08
rs9679882	32.8561	1.04051e-08
rs10824341	32.8548	1.04129e-08
rs3008839	32.8544	1.04152e-08
rs10824344	32.854	1.04172e-08
rs2154778	32.8536	1.04197e-08
rs7599534	32.8531	1.04225e-08
rs7605668	32.8529	1.04238e-08
rs9566105	32.8527	1.04247e-08
rs1016305	32.8525	1.04255e-08
rs6534625	32.8514	1.04322e-08
rs1784559	32.8497	1.04419e-08
rs7817252	32.8464	1.04609e-08
rs956202	32.8443	1.04734e-08
rs9674648	32.8435	1.04779e-08
rs6502057	32.8431	1.04801e-08
rs1973716	32.8421	1.04858e-08
rs2408994	32.8417	1.04881e-08
rs354522	32.8417	1.04881e-08
rs6445802	32.8417	1.04881e-08
rs7984593	32.8417	1.04881e-08
rs7985834	32.8417	1.04881e-08
rs2185464	32.8411	1.04917e-08
rs1129012	32.8406	1.04944e-08
rs17669543	32.8403	1.04962e-08
rs9301367	32.8402	1.0497e-08
rs2309372	32.839	1.05036e-08
rs11579645	32.8389	1.05046e-08
rs2836981	32.8388	1.0505e-08
rs1408487	32.8381	1.0509e-08
rs17146964	32.8378	1.0511e-08
rs7082881	32.8364	1.0519e-08
rs1996832	32.8359	1.05217e-08
rs4911377	32.8352	1.05257e-08
rs2970839	32.8343	1.05312e-08
rs6083734	32.8341	1.05324e-08
rs6428801	32.8337	1.05347e-08
rs1417567	32.8336	1.0535e-08
rs4243636	32.8331	1.0538e-08
rs11759011	32.833	1.05387e-08
rs1561337	32.833	1.05389e-08
rs2156258	32.8314	1.0548e-08
rs178724	32.8311	1.05496e-08
rs11869101	32.8307	1.05524e-08
rs7373805	32.8306	1.05527e-08
rs2272088	32.8303	1.05545e-08
rs2762343	32.83	1.0556e-08
rs252803	32.829	1.05619e-08
rs11876287	32.8274	1.05713e-08
rs12917070	32.8261	1.05792e-08
rs11227199	32.8259	1.05799e-08
rs922074	32.8255	1.05825e-08
rs4677841	32.8253	1.05836e-08
rs7986681	32.8246	1.0588e-08
rs11037713	32.824	1.05913e-08
rs3110414	32.8237	1.0593e-08
rs9349684	32.8236	1.05939e-08
rs10948783	32.8224	1.06009e-08
rs9349683	32.8224	1.06009e-08
rs2506352	32.8221	1.06022e-08
rs2002628	32.8217	1.06048e-08
rs6098898	32.8217	1.06049e-08
rs17231019	32.8214	1.06063e-08
rs16850602	32.8194	1.06184e-08
rs9382247	32.8188	1.06218e-08
rs2317007	32.818	1.06263e-08
rs6497311	32.8172	1.06309e-08
rs7220639	32.8159	1.06389e-08
rs4147025	32.8152	1.06427e-08
rs689176	32.8146	1.06465e-08
rs4331986	32.8141	1.06493e-08
rs9327000	32.8137	1.06517e-08
rs4273680	32.8117	1.06636e-08
rs17342179	32.8099	1.0674e-08
rs7626506	32.8091	1.06785e-08
rs3729980	32.809	1.06796e-08
rs2836982	32.809	1.06796e-08
rs9367543	32.8081	1.06846e-08
rs7603696	32.8079	1.06861e-08
rs10971738	32.8075	1.0688e-08
rs11152134	32.8072	1.06899e-08
rs6748051	32.8056	1.06992e-08
rs2195496	32.8055	1.07001e-08
rs3935816	32.803	1.07146e-08
rs12490430	32.8024	1.07183e-08
rs10971900	32.8024	1.07184e-08
rs12193567	32.8022	1.07196e-08
rs593725	32.8021	1.07204e-08
rs3828583	32.8018	1.07217e-08
rs1233038	32.8017	1.07223e-08
rs10053525	32.8017	1.07228e-08
rs10077243	32.8017	1.07228e-08
rs10491183	32.8017	1.07228e-08
rs11716918	32.8017	1.07228e-08
rs11761756	32.8017	1.07228e-08
rs155559	32.8017	1.07228e-08
rs3122320	32.8017	1.07228e-08
rs3924497	32.8017	1.07228e-08
rs4577186	32.8017	1.07228e-08
rs4588064	32.8017	1.07228e-08
rs7428717	32.8017	1.07228e-08
rs7641088	32.8017	1.07228e-08
rs8083332	32.8017	1.07228e-08
rs9326739	32.8017	1.07228e-08
rs17437364	32.8015	1.07238e-08
rs4360376	32.8013	1.07249e-08
rs13178641	32.8013	1.07249e-08
rs11075884	32.8005	1.07297e-08
rs2506354	32.8001	1.07323e-08
rs12660451	32.7999	1.0733e-08
rs2295626	32.7998	1.0734e-08
rs3026109	32.7993	1.07367e-08
rs6756146	32.7989	1.07389e-08
rs168927	32.7973	1.07487e-08
rs7183196	32.797	1.07504e-08
rs3846067	32.797	1.07505e-08
rs4553501	32.7968	1.07517e-08
rs1065482	32.7967	1.07524e-08
rs7453639	32.7941	1.07676e-08
rs4603703	32.7939	1.07687e-08
rs652258	32.7926	1.07766e-08
rs1530559	32.7925	1.07769e-08
rs539142	32.7922	1.07791e-08
rs2478878	32.7917	1.07819e-08
rs1895132	32.7912	1.07851e-08
rs2048178	32.7903	1.07901e-08
rs4362772	32.7901	1.07915e-08
rs7841518	32.7899	1.07925e-08
rs2899894	32.7891	1.07974e-08
rs2275518	32.7861	1.08153e-08
rs4610282	32.786	1.0816e-08
rs4624872	32.7856	1.0818e-08
rs7650071	32.784	1.08276e-08
rs4236114	32.7823	1.0838e-08
rs2463010	32.7821	1.08389e-08
rs9936784	32.7821	1.08393e-08
rs2463008	32.7816	1.08423e-08
rs2029708	32.7798	1.08533e-08
rs12904652	32.7797	1.08536e-08
rs4243637	32.7797	1.08537e-08
rs11914389	32.7796	1.08539e-08
rs9329238	32.7795	1.08551e-08
rs828270	32.779	1.08577e-08
rs7115986	32.7788	1.08592e-08
rs2802529	32.7787	1.08596e-08
rs2202655	32.7785	1.08609e-08
rs2800428	32.7779	1.08643e-08
rs9370238	32.7776	1.08662e-08
rs939228	32.7773	1.08682e-08
rs12950475	32.7767	1.08718e-08
rs2609093	32.7765	1.0873e-08
rs10513314	32.7763	1.0874e-08
rs6801750	32.7758	1.0877e-08
rs771141	32.7747	1.08836e-08
rs10759951	32.7747	1.08837e-08
rs1578325	32.7743	1.08859e-08
rs468057	32.7732	1.08928e-08
rs1877875	32.7728	1.08953e-08
rs1286088	32.7723	1.0898e-08
rs11039015	32.772	1.08997e-08
rs2174884	32.772	1.09001e-08
rs7745548	32.7712	1.0905e-08
rs7005832	32.771	1.09059e-08
rs3935664	32.7705	1.0909e-08
rs7602964	32.7702	1.0911e-08
rs1953827	32.7693	1.09163e-08
rs753108	32.7692	1.09164e-08
rs590231	32.7689	1.09186e-08
rs254020	32.7673	1.09282e-08
rs623412	32.7662	1.09349e-08
rs2774941	32.7658	1.09375e-08
rs7042352	32.7658	1.09375e-08
rs546912	32.7652	1.09407e-08
rs1002676	32.764	1.09481e-08
rs9462088	32.764	1.09483e-08
rs2440374	32.7635	1.09511e-08
rs3734528	32.7632	1.09527e-08
rs3088080	32.7629	1.09546e-08
rs10760345	32.7628	1.09556e-08
rs417259	32.7625	1.09575e-08
rs17739702	32.7622	1.09591e-08
rs6414674	32.7621	1.09598e-08
rs6465848	32.762	1.096e-08
rs11654584	32.7616	1.09625e-08
rs182705	32.7608	1.09678e-08
rs3857227	32.7606	1.0969e-08
rs9965170	32.7604	1.09699e-08
rs2226148	32.7598	1.09734e-08
rs1460554	32.7596	1.09747e-08
rs2676395	32.7592	1.09773e-08
rs2349114	32.7591	1.09781e-08
rs10739509	32.7588	1.09796e-08
rs916956	32.7583	1.09827e-08
rs4677839	32.7566	1.09932e-08
rs1917751	32.7559	1.09974e-08
rs10803389	32.7557	1.09984e-08
rs2676394	32.7552	1.10018e-08
rs9940266	32.754	1.10089e-08
rs7940245	32.7535	1.10119e-08
rs12736181	32.7535	1.1012e-08
rs1010471	32.7521	1.10206e-08
rs7611731	32.7512	1.10259e-08
rs1338101	32.7512	1.1026e-08
rs2732274	32.7506	1.10298e-08
rs7009698	32.7504	1.10305e-08
rs13014530	32.7501	1.10328e-08
rs2836987	32.75	1.10334e-08
rs12034991	32.7492	1.10383e-08
rs13355768	32.749	1.10394e-08
rs10134120	32.7486	1.10416e-08
rs6544418	32.7475	1.10483e-08
rs7326290	32.7467	1.10533e-08
rs10110509	32.7464	1.1055e-08
rs11837491	32.7463	1.10556e-08
rs561570	32.7461	1.10568e-08
rs3730070	32.7458	1.10585e-08
rs11888605	32.7448	1.10651e-08
rs1885990	32.7448	1.10651e-08
rs6595984	32.7444	1.10671e-08
rs10193760	32.7438	1.10708e-08
rs10200672	32.7438	1.10708e-08
rs10211079	32.7438	1.10708e-08
rs10470854	32.7438	1.10708e-08
rs10742265	32.7438	1.10708e-08
rs10858084	32.7438	1.10708e-08
rs10860227	32.7438	1.10708e-08
rs11096955	32.7438	1.10708e-08
rs11096957	32.7438	1.10708e-08
rs11100855	32.7438	1.10708e-08
rs11790280	32.7438	1.10708e-08
rs1187336	32.7438	1.10708e-08
rs11893342	32.7438	1.10708e-08
rs12194182	32.7438	1.10708e-08
rs12275565	32.7438	1.10708e-08
rs12473077	32.7438	1.10708e-08
rs12712761	32.7438	1.10708e-08
rs13020420	32.7438	1.10708e-08
rs13147390	32.7438	1.10708e-08
rs133040	32.7438	1.10708e-08
rs138402	32.7438	1.10708e-08
rs1461226	32.7438	1.10708e-08
rs1508120	32.7438	1.10708e-08
rs16828086	32.7438	1.10708e-08
rs17299436	32.7438	1.10708e-08
rs176459	32.7438	1.10708e-08
rs17796285	32.7438	1.10708e-08
rs2339722	32.7438	1.10708e-08
rs2408227	32.7438	1.10708e-08
rs2554358	32.7438	1.10708e-08
rs2926837	32.7438	1.10708e-08
rs2964025	32.7438	1.10708e-08
rs354476	32.7438	1.10708e-08
rs3766160	32.7438	1.10708e-08
rs3768494	32.7438	1.10708e-08
rs3862996	32.7438	1.10708e-08
rs3931560	32.7438	1.10708e-08
rs4120621	32.7438	1.10708e-08
rs4331786	32.7438	1.10708e-08
rs4700055	32.7438	1.10708e-08
rs5758008	32.7438	1.10708e-08
rs6115024	32.7438	1.10708e-08
rs6443812	32.7438	1.10708e-08
rs6544414	32.7438	1.10708e-08
rs6544424	32.7438	1.10708e-08
rs6695482	32.7438	1.10708e-08
rs6709069	32.7438	1.10708e-08
rs6723137	32.7438	1.10708e-08
rs6746218	32.7438	1.10708e-08
rs6754258	32.7438	1.10708e-08
rs6989762	32.7438	1.10708e-08
rs7253204	32.7438	1.10708e-08
rs7307068	32.7438	1.10708e-08
rs7320510	32.7438	1.10708e-08
rs7593114	32.7438	1.10708e-08
rs881561	32.7438	1.10708e-08
rs906549	32.7438	1.10708e-08
rs9395880	32.7438	1.10708e-08
rs9404053	32.7438	1.10708e-08
rs9644681	32.7438	1.10708e-08
rs9958740	32.7438	1.10708e-08
rs384711	32.7429	1.10764e-08
rs1337709	32.7425	1.10789e-08
rs12616954	32.7422	1.10807e-08
rs664388	32.7421	1.10816e-08
rs3778156	32.7419	1.10829e-08
rs7826311	32.7416	1.10843e-08
rs7842925	32.7401	1.10937e-08
rs2865415	32.739	1.11005e-08
rs10744729	32.7383	1.11045e-08
rs6749467	32.7381	1.11061e-08
rs1656364	32.7371	1.11123e-08
rs156401	32.7369	1.11131e-08
rs2732298	32.736	1.11187e-08
rs597514	32.7358	1.11203e-08
rs6891732	32.7344	1.11289e-08
rs1236381	32.7342	1.11297e-08
rs4521014	32.734	1.11308e-08
rs10073197	32.7333	1.11356e-08
rs7575639	32.7332	1.11359e-08
rs17824181	32.733	1.1137e-08
rs765028	32.7321	1.11429e-08
rs1883776	32.7313	1.11478e-08
rs8022640	32.731	1.11496e-08
rs32415	32.7309	1.11501e-08
rs12200646	32.7306	1.11522e-08
rs848484	32.729	1.1162e-08
rs1159967	32.7289	1.11626e-08
rs2270778	32.7288	1.11633e-08
rs2604386	32.7284	1.11658e-08
rs603661	32.7261	1.118e-08
rs6429746	32.7241	1.11922e-08
rs12509143	32.724	1.11925e-08
rs666881	32.7228	1.12003e-08
rs2732297	32.7222	1.12036e-08
rs10803388	32.722	1.12048e-08
rs1372027	32.722	1.12049e-08
rs740510	32.7218	1.12061e-08
rs10435879	32.7212	1.12101e-08
rs1487139	32.7207	1.1213e-08
rs258144	32.7199	1.1218e-08
rs4233537	32.7198	1.12188e-08
rs587844	32.7195	1.12205e-08
rs11721717	32.7195	1.12205e-08
rs2300669	32.7194	1.12214e-08
rs12430890	32.7184	1.12274e-08
rs1252218	32.7184	1.12274e-08
rs4256623	32.7184	1.12274e-08
rs6784166	32.7184	1.12274e-08
rs12124078	32.7178	1.12311e-08
rs6484435	32.717	1.12358e-08
rs7763498	32.7168	1.12371e-08
rs4233538	32.7152	1.12471e-08
rs6574386	32.715	1.12482e-08
rs6865620	32.7147	1.12502e-08
rs1045706	32.7143	1.12527e-08
rs13105836	32.7133	1.12588e-08
rs4151670	32.7132	1.12596e-08
rs6739397	32.7122	1.12658e-08
rs11676391	32.7113	1.12717e-08
rs600520	32.7111	1.12728e-08
rs8113277	32.711	1.12736e-08
rs6013436	32.7108	1.12749e-08
rs569675	32.7101	1.12788e-08
rs2573572	32.7098	1.12807e-08
rs1910737	32.7081	1.12912e-08
rs1630524	32.7076	1.12947e-08
rs10900898	32.7074	1.12956e-08
rs7230378	32.707	1.1298e-08
rs1461531	32.7068	1.12995e-08
rs6582334	32.7066	1.13009e-08
rs589226	32.7064	1.13021e-08
rs7406220	32.7058	1.13057e-08
rs4674343	32.7055	1.13077e-08
rs398015	32.7054	1.13081e-08
rs3819422	32.7045	1.13139e-08
rs8050755	32.7042	1.13155e-08
rs12633981	32.7041	1.13164e-08
rs4672333	32.7041	1.13164e-08
rs2609634	32.7028	1.13247e-08
rs11931941	32.7018	1.13311e-08
rs10177496	32.7014	1.13334e-08
rs10815491	32.7012	1.13344e-08
rs4233535	32.7	1.13422e-08
rs680504	32.6998	1.1343e-08
rs2482357	32.6998	1.13431e-08
rs2719280	32.6995	1.13451e-08
rs2570241	32.6993	1.13467e-08
rs2292890	32.699	1.13481e-08
rs664215	32.699	1.13481e-08
rs10902263	32.6989	1.13487e-08
rs783837	32.6989	1.1349e-08
rs1364250	32.6985	1.13513e-08
rs1548852	32.6985	1.13513e-08
rs194473	32.6982	1.13533e-08
rs2006313	32.6979	1.13553e-08
rs12029086	32.6977	1.13564e-08
rs7117036	32.6975	1.13575e-08
rs666909	32.6975	1.13576e-08
rs2410953	32.6961	1.13663e-08
rs7515635	32.6951	1.13728e-08
rs10954962	32.6942	1.13784e-08
rs4141108	32.6935	1.13826e-08
rs13208859	32.6934	1.13836e-08
rs632261	32.6934	1.13838e-08
rs16865262	32.6923	1.13903e-08
rs6919443	32.6921	1.13915e-08
rs2836988	32.6919	1.13931e-08
rs2477015	32.6905	1.14015e-08
rs7164558	32.6903	1.14029e-08
rs11708733	32.6889	1.14116e-08
rs3819420	32.6886	1.14135e-08
rs9298076	32.6886	1.14135e-08
rs2044426	32.6858	1.14313e-08
rs1912633	32.6849	1.14374e-08
rs4957688	32.6844	1.144e-08
rs1515016	32.6841	1.14419e-08
rs6708647	32.684	1.14425e-08
rs6720343	32.6837	1.14444e-08
rs3752420	32.6834	1.14466e-08
rs6910549	32.683	1.14492e-08
rs10875023	32.681	1.1462e-08
rs7566279	32.6796	1.14705e-08
rs6050573	32.6794	1.1472e-08
rs9991914	32.679	1.14747e-08
rs2245310	32.6777	1.14827e-08
rs13184693	32.6773	1.14851e-08
rs2319744	32.6763	1.14917e-08
rs2410951	32.6755	1.14969e-08
rs990831	32.6744	1.15039e-08
rs200446	32.6741	1.15056e-08
rs601494	32.6739	1.15067e-08
rs12903351	32.6737	1.15079e-08
rs12231583	32.6736	1.15088e-08
rs11702843	32.6721	1.15184e-08
rs2596122	32.672	1.15189e-08
rs479680	32.6719	1.15197e-08
rs10846527	32.6717	1.15206e-08
rs2470392	32.6713	1.15236e-08
rs2931632	32.6708	1.15268e-08
rs783840	32.6705	1.15286e-08
rs591088	32.6703	1.15294e-08
rs7244639	32.6702	1.15305e-08
rs9989424	32.6702	1.15305e-08
rs921582	32.6696	1.15339e-08
rs2173252	32.6692	1.15366e-08
rs1689410	32.6686	1.15406e-08
rs6818414	32.6684	1.15421e-08
rs12817575	32.6682	1.15433e-08
rs2504700	32.6665	1.15538e-08
rs6874309	32.6657	1.15589e-08
rs4660591	32.6652	1.15621e-08
rs6050629	32.6649	1.15642e-08
rs6462917	32.6647	1.15656e-08
rs1940698	32.6635	1.15728e-08
rs10899479	32.663	1.15766e-08
rs12112368	32.6624	1.158e-08
rs2143799	32.6599	1.15959e-08
rs12713362	32.6592	1.16009e-08
rs1115375	32.6592	1.16009e-08
rs17708997	32.6587	1.16036e-08
rs4630884	32.6573	1.16129e-08
rs10971836	32.6569	1.16152e-08
rs12045138	32.6552	1.16264e-08
rs3782444	32.6548	1.16286e-08
rs10959969	32.6541	1.1633e-08
rs8063013	32.6534	1.1638e-08
rs1051006	32.6531	1.164e-08
rs10971789	32.6531	1.164e-08
rs10971790	32.6531	1.164e-08
rs12544064	32.6531	1.164e-08
rs1710829	32.6531	1.164e-08
rs262334	32.6531	1.164e-08
rs3863248	32.6531	1.164e-08
rs4381994	32.6531	1.164e-08
rs4752977	32.6531	1.164e-08
rs6429914	32.6531	1.164e-08
rs7437355	32.6531	1.164e-08
rs7813863	32.6531	1.164e-08
rs906348	32.6531	1.164e-08
rs9478671	32.6531	1.164e-08
rs7655441	32.6523	1.16447e-08
rs1059440	32.6516	1.16496e-08
rs4954914	32.6515	1.16504e-08
rs1561507	32.6513	1.16513e-08
rs2319743	32.6513	1.16514e-08
rs4379113	32.6513	1.16514e-08
rs12485705	32.6508	1.16546e-08
rs2339285	32.6499	1.16605e-08
rs11851560	32.6495	1.1663e-08
rs7289126	32.6486	1.16688e-08
rs1364248	32.6481	1.16717e-08
rs3810572	32.6479	1.16733e-08
rs6944090	32.6475	1.16758e-08
rs11947369	32.6473	1.16774e-08
rs10061149	32.6471	1.16787e-08
rs17685	32.6466	1.16815e-08
rs1999981	32.6456	1.1688e-08
rs17797894	32.6444	1.16956e-08
rs17189185	32.6434	1.17022e-08
rs1030483	32.6432	1.17035e-08
rs1579973	32.6425	1.17082e-08
rs9547202	32.6422	1.17101e-08
rs42360	32.6418	1.17129e-08
rs7984072	32.6404	1.17217e-08
rs6597951	32.6403	1.17221e-08
rs12795287	32.6399	1.1725e-08
rs154634	32.639	1.17308e-08
rs9289218	32.6386	1.17336e-08
rs6918969	32.6383	1.17352e-08
rs6107031	32.6368	1.17453e-08
rs236527	32.6365	1.17467e-08
rs1497586	32.6364	1.17479e-08
rs1479035	32.6354	1.1754e-08
rs16957660	32.6354	1.17542e-08
rs1878764	32.634	1.17635e-08
rs11067705	32.6335	1.17665e-08
rs10197541	32.6331	1.17689e-08
rs6734108	32.6329	1.17704e-08
rs10937091	32.6324	1.17739e-08
rs2319747	32.6319	1.17768e-08
rs10956911	32.6312	1.17813e-08
rs522171	32.63	1.17889e-08
rs7674285	32.6289	1.17962e-08
rs11976103	32.6289	1.17965e-08
rs7819266	32.6288	1.17969e-08
rs1008533	32.6286	1.17982e-08
rs2161234	32.6284	1.17999e-08
rs2477012	32.6282	1.18009e-08
rs10500776	32.6279	1.18032e-08
rs2108720	32.6264	1.18127e-08
rs2978511	32.6263	1.18136e-08
rs2535691	32.6262	1.18141e-08
rs1008764	32.6256	1.18181e-08
rs1561644	32.6255	1.18188e-08
rs11857128	32.6254	1.18191e-08
rs11250020	32.6254	1.18195e-08
rs7671055	32.6249	1.18224e-08
rs390270	32.6239	1.1829e-08
rs2736345	32.6228	1.18361e-08
rs438173	32.622	1.18413e-08
rs6710556	32.6211	1.18472e-08
rs7943115	32.6207	1.18499e-08
rs922493	32.6195	1.18576e-08
rs2026267	32.6189	1.18615e-08
rs2345485	32.6184	1.18652e-08
rs2490806	32.6183	1.18659e-08
rs1799507	32.6175	1.18709e-08
rs2458771	32.6174	1.18714e-08
rs1347700	32.6173	1.18723e-08
rs784257	32.6165	1.18772e-08
rs4856718	32.6164	1.18783e-08
rs10735505	32.6162	1.18797e-08
rs2256187	32.6159	1.18815e-08
rs612694	32.614	1.18938e-08
rs602824	32.6139	1.18948e-08
rs6873488	32.6138	1.1895e-08
rs6601449	32.6134	1.1898e-08
rs2386922	32.6133	1.18983e-08
rs1399431	32.6126	1.19031e-08
rs2489655	32.6124	1.19047e-08
rs2978513	32.6118	1.19087e-08
rs12681393	32.6115	1.19103e-08
rs1058018	32.6109	1.19141e-08
rs17834563	32.6104	1.19172e-08
rs12810891	32.6103	1.19183e-08
rs7606156	32.6102	1.19191e-08
rs6870646	32.6083	1.19312e-08
rs9291553	32.6083	1.19314e-08
rs9295684	32.6078	1.19349e-08
rs17771942	32.6041	1.19591e-08
rs1397802	32.6029	1.19669e-08
rs2086574	32.6012	1.19785e-08
rs4711851	32.5997	1.19881e-08
rs3884598	32.5996	1.1989e-08
rs10223664	32.5989	1.19932e-08
rs468343	32.5976	1.20024e-08
rs10513508	32.5974	1.20035e-08
rs936393	32.5971	1.20054e-08
rs7826038	32.5969	1.20066e-08
rs749762	32.5968	1.20072e-08
rs10818099	32.5957	1.20144e-08
rs13416109	32.5957	1.20144e-08
rs12830496	32.5954	1.20166e-08
rs1514648	32.5953	1.20172e-08
rs4945270	32.5949	1.20203e-08
rs1531755	32.5946	1.20223e-08
rs1227932	32.5943	1.20242e-08
rs12912532	32.5931	1.20322e-08
rs189426	32.5928	1.20342e-08
rs6036907	32.5922	1.20381e-08
rs12682118	32.5919	1.20397e-08
rs9878875	32.5919	1.20399e-08
rs9858469	32.591	1.20462e-08
rs11789249	32.5908	1.20476e-08
rs2395754	32.5907	1.2048e-08
rs6725177	32.5897	1.20544e-08
rs2256913	32.5894	1.20568e-08
rs39337	32.589	1.20594e-08
rs12423888	32.5883	1.20639e-08
rs1449540	32.5881	1.2065e-08
rs1461530	32.5873	1.20708e-08
rs10188412	32.587	1.20729e-08
rs12633429	32.5862	1.20777e-08
rs3791220	32.5861	1.20786e-08
rs2681530	32.5861	1.20789e-08
rs2490807	32.5858	1.20804e-08
rs10518593	32.5851	1.20855e-08
rs11154641	32.5851	1.20855e-08
rs11924648	32.5851	1.20855e-08
rs1874100	32.5851	1.20855e-08
rs2120060	32.5851	1.20855e-08
rs39335	32.5851	1.20855e-08
rs6785803	32.5851	1.20855e-08
rs4413513	32.5849	1.20869e-08
rs9867023	32.5845	1.20891e-08
rs12629643	32.5837	1.20945e-08
rs12819923	32.5823	1.21042e-08
rs17453083	32.5817	1.21077e-08
rs4149518	32.581	1.21127e-08
rs10086545	32.5804	1.21169e-08
rs9591504	32.5803	1.21173e-08
rs11237477	32.5801	1.21185e-08
rs17537995	32.5799	1.21201e-08
rs2100581	32.5797	1.21212e-08
rs2280011	32.5794	1.21232e-08
rs12523531	32.5791	1.21255e-08
rs6083620	32.579	1.21262e-08
rs1014194	32.5779	1.21336e-08
rs17023311	32.5775	1.21361e-08
rs17597267	32.5769	1.21405e-08
rs12607966	32.5767	1.21415e-08
rs2290911	32.5765	1.21425e-08
rs16882033	32.5761	1.21458e-08
rs12423987	32.5749	1.21534e-08
rs1407919	32.5745	1.21566e-08
rs10936078	32.5728	1.21679e-08
rs7631257	32.5711	1.21788e-08
rs2055025	32.5702	1.21849e-08
rs7637185	32.5701	1.21859e-08
rs7729133	32.57	1.21862e-08
rs6485700	32.5697	1.21883e-08
rs10936080	32.5693	1.2191e-08
rs9998449	32.5691	1.21926e-08
rs12761962	32.5681	1.21992e-08
rs3934476	32.5679	1.22005e-08
rs4680354	32.5676	1.22024e-08
rs7395632	32.5676	1.22029e-08
rs10936081	32.5672	1.22052e-08
rs2166156	32.5672	1.22052e-08
rs3772934	32.5672	1.22055e-08
rs7755248	32.5665	1.22102e-08
rs3098657	32.5655	1.22171e-08
rs722637	32.5654	1.22172e-08
rs2077857	32.5653	1.22179e-08
rs4141923	32.5645	1.22235e-08
rs10814498	32.5637	1.2229e-08
rs4476577	32.5629	1.22342e-08
rs4524155	32.5624	1.22376e-08
rs6543934	32.5615	1.2244e-08
rs2025459	32.5612	1.2246e-08
rs2803097	32.56	1.2254e-08
rs11919185	32.5596	1.22565e-08
rs2153742	32.5596	1.22567e-08
rs318945	32.5593	1.2259e-08
rs2043912	32.559	1.22607e-08
rs6481903	32.5588	1.22622e-08
rs2809393	32.5586	1.22633e-08
rs7583741	32.5584	1.22651e-08
rs847744	32.5572	1.2273e-08
rs10133834	32.5571	1.22737e-08
rs10163682	32.5571	1.22737e-08
rs10182264	32.5571	1.22737e-08
rs10248136	32.5571	1.22737e-08
rs10865628	32.5571	1.22737e-08
rs11015417	32.5571	1.22737e-08
rs11127924	32.5571	1.22737e-08
rs11638159	32.5571	1.22737e-08
rs12030393	32.5571	1.22737e-08
rs12493043	32.5571	1.22737e-08
rs12776899	32.5571	1.22737e-08
rs13033133	32.5571	1.22737e-08
rs13093222	32.5571	1.22737e-08
rs1439048	32.5571	1.22737e-08
rs1457994	32.5571	1.22737e-08
rs1528441	32.5571	1.22737e-08
rs1616510	32.5571	1.22737e-08
rs16965603	32.5571	1.22737e-08
rs1778932	32.5571	1.22737e-08
rs178785	32.5571	1.22737e-08
rs2009972	32.5571	1.22737e-08
rs2067783	32.5571	1.22737e-08
rs2214648	32.5571	1.22737e-08
rs2241809	32.5571	1.22737e-08
rs2257712	32.5571	1.22737e-08
rs2261109	32.5571	1.22737e-08
rs2261784	32.5571	1.22737e-08
rs2489162	32.5571	1.22737e-08
rs2554348	32.5571	1.22737e-08
rs2707580	32.5571	1.22737e-08
rs2922767	32.5571	1.22737e-08
rs3013597	32.5571	1.22737e-08
rs328890	32.5571	1.22737e-08
rs329263	32.5571	1.22737e-08
rs4336278	32.5571	1.22737e-08
rs4376051	32.5571	1.22737e-08
rs4402399	32.5571	1.22737e-08
rs446649	32.5571	1.22737e-08
rs4468203	32.5571	1.22737e-08
rs4660312	32.5571	1.22737e-08
rs4660882	32.5571	1.22737e-08
rs4783244	32.5571	1.22737e-08
rs4815411	32.5571	1.22737e-08
rs4815412	32.5571	1.22737e-08
rs487000	32.5571	1.22737e-08
rs4953573	32.5571	1.22737e-08
rs5021934	32.5571	1.22737e-08
rs507856	32.5571	1.22737e-08
rs6050565	32.5571	1.22737e-08
rs6050598	32.5571	1.22737e-08
rs6050599	32.5571	1.22737e-08
rs6115159	32.5571	1.22737e-08
rs6117325	32.5571	1.22737e-08
rs6140012	32.5571	1.22737e-08
rs6545963	32.5571	1.22737e-08
rs663436	32.5571	1.22737e-08
rs6682920	32.5571	1.22737e-08
rs6779522	32.5571	1.22737e-08
rs6780104	32.5571	1.22737e-08
rs6797117	32.5571	1.22737e-08
rs6887352	32.5571	1.22737e-08
rs6961407	32.5571	1.22737e-08
rs7040062	32.5571	1.22737e-08
rs7307600	32.5571	1.22737e-08
rs7430730	32.5571	1.22737e-08
rs7432515	32.5571	1.22737e-08
rs7558681	32.5571	1.22737e-08
rs7583570	32.5571	1.22737e-08
rs7621331	32.5571	1.22737e-08
rs7653995	32.5571	1.22737e-08
rs7709759	32.5571	1.22737e-08
rs7836762	32.5571	1.22737e-08
rs7841080	32.5571	1.22737e-08
rs881301	32.5571	1.22737e-08
rs931734	32.5571	1.22737e-08
rs9395583	32.5571	1.22737e-08
rs950960	32.5571	1.22737e-08
rs9516682	32.5571	1.22737e-08
rs9821422	32.5571	1.22737e-08
rs9822635	32.5571	1.22737e-08
rs9826824	32.5571	1.22737e-08
rs9834528	32.5571	1.22737e-08
rs9855800	32.5571	1.22737e-08
rs9857680	32.5571	1.22737e-08
rs9859392	32.5571	1.22737e-08
rs6985949	32.5558	1.22825e-08
rs11079813	32.5554	1.2285e-08
rs1152431	32.554	1.22944e-08
rs1746842	32.5535	1.22982e-08
rs2637645	32.5534	1.22985e-08
rs2904221	32.5529	1.23021e-08
rs4683103	32.5523	1.23061e-08
rs9868884	32.552	1.23081e-08
rs9356038	32.5514	1.23124e-08
rs7028984	32.5501	1.2321e-08
rs11128603	32.5493	1.23267e-08
rs9471341	32.5489	1.23296e-08
rs4694913	32.5488	1.23303e-08
rs4953102	32.5481	1.23345e-08
rs17318744	32.5478	1.23366e-08
rs9877547	32.5478	1.23366e-08
rs11009685	32.5453	1.23536e-08
rs17311169	32.5447	1.23579e-08
rs2768941	32.544	1.23631e-08
rs6809096	32.5419	1.23772e-08
rs10075246	32.5418	1.23776e-08
rs4683106	32.5418	1.23776e-08
rs3759790	32.5413	1.23814e-08
rs9288754	32.5396	1.23929e-08
rs6726189	32.5396	1.23929e-08
rs10242113	32.5385	1.24005e-08
rs7040733	32.5382	1.24022e-08
rs526852	32.5381	1.24032e-08
rs10899483	32.538	1.24039e-08
rs10807007	32.5373	1.24087e-08
rs4682781	32.5357	1.24195e-08
rs11108882	32.5348	1.24254e-08
rs9401724	32.5346	1.24268e-08
rs9320980	32.5326	1.24412e-08
rs9482508	32.5326	1.24412e-08
rs10513688	32.5322	1.24434e-08
rs6449613	32.5322	1.24434e-08
rs7253791	32.5322	1.24434e-08
rs2115436	32.5314	1.24491e-08
rs12445475	32.531	1.24518e-08
rs4854912	32.5309	1.24529e-08
rs17766139	32.5292	1.24642e-08
rs4855789	32.5271	1.24786e-08
rs11705732	32.5256	1.24891e-08
rs6824707	32.5229	1.2508e-08
rs2977333	32.522	1.25138e-08
rs2496718	32.5217	1.25159e-08
rs2737315	32.5212	1.25193e-08
rs4859228	32.521	1.25209e-08
rs1391662	32.5209	1.25215e-08
rs2612579	32.5195	1.25315e-08
rs854917	32.5191	1.25339e-08
rs1151530	32.5182	1.25405e-08
rs12292425	32.5161	1.2555e-08
rs7982545	32.5149	1.25629e-08
rs17428076	32.5144	1.25664e-08
rs7866928	32.5135	1.2573e-08
rs10163054	32.5134	1.25734e-08
rs1823372	32.5129	1.25769e-08
rs4683098	32.5125	1.25796e-08
rs1179905	32.5124	1.25804e-08
rs8181784	32.5108	1.25915e-08
rs243375	32.5108	1.25918e-08
rs17667084	32.5107	1.25923e-08
rs4718971	32.5101	1.25961e-08
rs10108297	32.5087	1.26063e-08
rs4859230	32.5076	1.2614e-08
rs2049808	32.5072	1.26163e-08
rs9347660	32.5061	1.26245e-08
rs2049806	32.5049	1.26324e-08
rs3107410	32.5045	1.26355e-08
rs12640763	32.504	1.26386e-08
rs2003365	32.5037	1.26409e-08
rs6554329	32.5037	1.26411e-08
rs7861205	32.5036	1.26418e-08
rs17387164	32.5034	1.2643e-08
rs4588572	32.5029	1.26467e-08
rs1923465	32.5017	1.26553e-08
rs8064024	32.5016	1.26557e-08
rs9380069	32.5013	1.26576e-08
rs4908505	32.501	1.26598e-08
rs13220395	32.4996	1.26694e-08
rs11987383	32.4989	1.26744e-08
rs1899595	32.4988	1.26755e-08
rs485036	32.4982	1.26796e-08
rs576740	32.4981	1.26803e-08
rs392285	32.4977	1.2683e-08
rs13192913	32.4973	1.26859e-08
rs4450740	32.4962	1.26937e-08
rs10851523	32.4954	1.26993e-08
rs10510027	32.4946	1.2705e-08
rs6691701	32.4941	1.27082e-08
rs39336	32.4933	1.27136e-08
rs12240077	32.4925	1.27195e-08
rs9326846	32.4914	1.2727e-08
rs9611367	32.4907	1.2732e-08
rs12818822	32.4902	1.2736e-08
rs10809471	32.49	1.27371e-08
rs10809612	32.49	1.27371e-08
rs10858852	32.49	1.27371e-08
rs10858854	32.49	1.27371e-08
rs10858879	32.49	1.27371e-08
rs10858890	32.49	1.27371e-08
rs10960142	32.49	1.27371e-08
rs11109758	32.49	1.27371e-08
rs1144303	32.49	1.27371e-08
rs11706821	32.49	1.27371e-08
rs12377649	32.49	1.27371e-08
rs1286091	32.49	1.27371e-08
rs13288429	32.49	1.27371e-08
rs1567191	32.49	1.27371e-08
rs1728918	32.49	1.27371e-08
rs2293682	32.49	1.27371e-08
rs2357762	32.49	1.27371e-08
rs2592199	32.49	1.27371e-08
rs2745776	32.49	1.27371e-08
rs4652266	32.49	1.27371e-08
rs716064	32.49	1.27371e-08
rs7775024	32.49	1.27371e-08
rs9644847	32.49	1.27371e-08
rs984283	32.49	1.27371e-08
rs7226049	32.4898	1.27388e-08
rs9385327	32.4865	1.27617e-08
rs4132775	32.4859	1.27662e-08
rs2769283	32.4858	1.27669e-08
rs16846133	32.4857	1.27676e-08
rs1528195	32.4852	1.27708e-08
rs7127860	32.4847	1.27744e-08
rs11078741	32.4833	1.27841e-08
rs2299137	32.4816	1.27965e-08
rs10886031	32.4794	1.28119e-08
rs1133184	32.4793	1.28125e-08
rs1806239	32.4791	1.28143e-08
rs17499544	32.4784	1.28191e-08
rs17713729	32.4765	1.28324e-08
rs6775889	32.4761	1.28352e-08
rs9472751	32.4761	1.28353e-08
rs2725366	32.4756	1.28389e-08
rs2579104	32.4753	1.28411e-08
rs1472001	32.475	1.28432e-08
rs2043012	32.4747	1.28455e-08
rs10786736	32.4742	1.28488e-08
rs12649426	32.4725	1.28612e-08
rs151904	32.4723	1.2862e-08
rs3756761	32.4723	1.28622e-08
rs17587597	32.4719	1.28648e-08
rs999889	32.4719	1.28651e-08
rs11082273	32.4713	1.28696e-08
rs1757826	32.4705	1.2875e-08
rs6019436	32.4687	1.28878e-08
rs6589497	32.4684	1.28896e-08
rs10068616	32.4677	1.2895e-08
rs2613119	32.4676	1.28958e-08
rs12147487	32.4666	1.29029e-08
rs1870007	32.4665	1.29034e-08
rs10024211	32.466	1.2907e-08
rs2022211	32.4659	1.2908e-08
rs1976074	32.4657	1.29095e-08
rs1121	32.4641	1.29203e-08
rs7341233	32.4635	1.29252e-08
rs1892253	32.4632	1.2927e-08
rs16942944	32.4628	1.29299e-08
rs2983140	32.4621	1.29352e-08
rs7112090	32.462	1.29355e-08
rs7930103	32.4618	1.29373e-08
rs10504938	32.4617	1.29377e-08
rs17650040	32.4603	1.2948e-08
rs12283172	32.4598	1.29512e-08
rs4476679	32.4585	1.29606e-08
rs2339723	32.4573	1.2969e-08
rs346211	32.4566	1.29745e-08
rs11651275	32.4555	1.29824e-08
rs996004	32.4547	1.29878e-08
rs2009257	32.4529	1.30006e-08
rs609508	32.4526	1.30032e-08
rs127131	32.452	1.30072e-08
rs3771655	32.451	1.30146e-08
rs12360896	32.4509	1.30152e-08
rs11846755	32.4498	1.30234e-08
rs9639378	32.4491	1.30283e-08
rs3824948	32.4481	1.30354e-08
rs6509525	32.4478	1.30373e-08
rs17484977	32.4476	1.30386e-08
rs7130141	32.4474	1.30402e-08
rs10838176	32.4467	1.30452e-08
rs6907027	32.4457	1.30523e-08
rs10268050	32.4428	1.30738e-08
rs11794	32.4421	1.30786e-08
rs10965698	32.4421	1.30787e-08
rs495175	32.4417	1.30817e-08
rs9372780	32.4407	1.30886e-08
rs10045891	32.4405	1.30905e-08
rs10787746	32.4405	1.30905e-08
rs10787753	32.4405	1.30905e-08
rs12788924	32.4405	1.30905e-08
rs1343604	32.4405	1.30905e-08
rs1865954	32.4405	1.30905e-08
rs2080169	32.4405	1.30905e-08
rs6663086	32.4405	1.30905e-08
rs7759489	32.4405	1.30905e-08
rs9838412	32.4405	1.30905e-08
rs9842211	32.4405	1.30905e-08
rs985146	32.4405	1.30905e-08
rs7561570	32.4398	1.30954e-08
rs10260219	32.439	1.31013e-08
rs2055231	32.4385	1.31044e-08
rs872177	32.4379	1.31088e-08
rs11250019	32.4372	1.31143e-08
rs4259943	32.4367	1.31176e-08
rs17096510	32.4361	1.31219e-08
rs7551853	32.4361	1.3122e-08
rs2721933	32.4348	1.31317e-08
rs3791696	32.4341	1.31363e-08
rs4903044	32.4339	1.3138e-08
rs7770988	32.4339	1.31381e-08
rs11587148	32.4334	1.31413e-08
rs1885728	32.4328	1.31461e-08
rs3773201	32.4321	1.31509e-08
rs2191823	32.4319	1.31528e-08
rs26545	32.4314	1.3156e-08
rs4538933	32.4297	1.31683e-08
rs4890158	32.429	1.31734e-08
rs6979287	32.4281	1.31798e-08
rs12774853	32.4278	1.31821e-08
rs1576735	32.4267	1.31903e-08
rs1342862	32.4267	1.31904e-08
rs6731808	32.4267	1.31906e-08
rs7850870	32.4266	1.31908e-08
rs11760674	32.4259	1.31962e-08
rs12738832	32.4255	1.3199e-08
rs3782430	32.4254	1.31999e-08
rs2120825	32.4253	1.32006e-08
rs3775042	32.4252	1.32015e-08
rs10899487	32.4243	1.32077e-08
rs617162	32.4234	1.32145e-08
rs9540941	32.4234	1.32148e-08
rs7928445	32.4229	1.32178e-08
rs2010026	32.4215	1.32282e-08
rs11216315	32.4207	1.32339e-08
rs6942389	32.4198	1.32406e-08
rs11132834	32.419	1.32467e-08
rs17743140	32.4188	1.32478e-08
rs10830443	32.4185	1.32502e-08
rs425102	32.4178	1.32551e-08
rs11037720	32.4169	1.32622e-08
rs6023718	32.4168	1.32625e-08
rs1411930	32.4165	1.32647e-08
rs11100850	32.4162	1.32673e-08
rs7072737	32.4154	1.32729e-08
rs1507844	32.4149	1.32769e-08
rs1330929	32.4148	1.32771e-08
rs1943381	32.4147	1.32778e-08
rs739768	32.4142	1.32821e-08
rs553202	32.4138	1.32844e-08
rs6543931	32.4128	1.32919e-08
rs13065466	32.4112	1.33038e-08
rs2030542	32.4107	1.33074e-08
rs919494	32.4107	1.33078e-08
rs10001028	32.4104	1.331e-08
rs2923781	32.4103	1.33101e-08
rs10008974	32.4093	1.3318e-08
rs4732354	32.4091	1.33191e-08
rs10954968	32.4091	1.33192e-08
rs2075385	32.4086	1.33229e-08
rs1048590	32.4074	1.3332e-08
rs2553522	32.4062	1.33407e-08
rs10927006	32.4058	1.33437e-08
rs12615150	32.4056	1.33446e-08
rs9329203	32.4052	1.33476e-08
rs7222481	32.4047	1.33517e-08
rs1596248	32.4046	1.33522e-08
rs12816981	32.4044	1.33541e-08
rs4755967	32.4043	1.33545e-08
rs4755322	32.4041	1.3356e-08
rs10213682	32.4041	1.33561e-08
rs6867392	32.4037	1.33592e-08
rs1232779	32.4032	1.33625e-08
rs10131890	32.4024	1.33688e-08
rs11130280	32.4024	1.33688e-08
rs11720145	32.4024	1.33688e-08
rs4511931	32.4024	1.33688e-08
rs4745740	32.4024	1.33688e-08
rs5002542	32.4024	1.33688e-08
rs5002543	32.4024	1.33688e-08
rs7938219	32.4024	1.33688e-08
rs8001182	32.4024	1.33688e-08
rs705217	32.401	1.3379e-08
rs6599212	32.4009	1.33798e-08
rs7007145	32.4009	1.33799e-08
rs2197728	32.3988	1.33949e-08
rs13071279	32.3984	1.33984e-08
rs227656	32.3981	1.34001e-08
rs2252890	32.3966	1.34112e-08
rs11082271	32.3963	1.34135e-08
rs942636	32.3963	1.34136e-08
rs3811348	32.3957	1.34182e-08
rs2725367	32.3957	1.34185e-08
rs783820	32.3955	1.342e-08
rs1876574	32.3947	1.34255e-08
rs10769138	32.3924	1.34427e-08
rs12209218	32.3915	1.34496e-08
rs10842162	32.3914	1.34498e-08
rs11979059	32.391	1.34528e-08
rs8032649	32.391	1.34529e-08
rs10138009	32.391	1.34529e-08
rs17455138	32.391	1.34529e-08
rs10835487	32.3909	1.34538e-08
rs6749560	32.3906	1.34559e-08
rs12112809	32.3904	1.34573e-08
rs4896544	32.3903	1.34582e-08
rs17069665	32.3901	1.34595e-08
rs10769255	32.39	1.34607e-08
rs7112229	32.3893	1.34654e-08
rs2294289	32.3889	1.3469e-08
rs2672851	32.3877	1.34773e-08
rs16951344	32.3874	1.34801e-08
rs4292285	32.3863	1.34878e-08
rs11037653	32.3862	1.34886e-08
rs2159154	32.3861	1.34896e-08
rs1544161	32.386	1.34902e-08
rs235905	32.3858	1.34921e-08
rs936038	32.3857	1.34926e-08
rs2299123	32.3854	1.34944e-08
rs17810376	32.3854	1.34949e-08
rs10930656	32.3851	1.34971e-08
rs7169322	32.3846	1.35005e-08
rs885980	32.383	1.35124e-08
rs9611310	32.3829	1.35131e-08
rs1537816	32.3827	1.35151e-08
rs4384265	32.3821	1.35196e-08
rs12712777	32.3817	1.35222e-08
rs10899468	32.3814	1.35248e-08
rs9611311	32.3813	1.3525e-08
rs4276951	32.3812	1.35257e-08
rs1555040	32.381	1.35279e-08
rs1373280	32.3809	1.35286e-08
rs4883696	32.3795	1.35389e-08
rs2245715	32.3792	1.35409e-08
rs12647340	32.3788	1.35442e-08
rs6431414	32.3783	1.35478e-08
rs12813897	32.3779	1.35509e-08
rs1508124	32.3778	1.35517e-08
rs2282918	32.3773	1.35552e-08
rs677987	32.3764	1.35622e-08
rs6704590	32.3741	1.35792e-08
rs1913640	32.3738	1.35812e-08
rs12184246	32.3726	1.35903e-08
rs2190888	32.3725	1.35913e-08
rs964958	32.3721	1.35943e-08
rs1508210	32.3709	1.36032e-08
rs1508208	32.3708	1.36039e-08
rs16848890	32.3707	1.36051e-08
rs7108147	32.3698	1.36113e-08
rs1350431	32.3695	1.36138e-08
rs6968408	32.369	1.36175e-08
rs8077150	32.3676	1.36279e-08
rs1888027	32.3675	1.36289e-08
rs2803084	32.3673	1.36301e-08
rs4886648	32.3665	1.36365e-08
rs11089328	32.3659	1.36405e-08
rs7870306	32.3655	1.36442e-08
rs887014	32.3652	1.3646e-08
rs9883040	32.3643	1.36531e-08
rs176113	32.364	1.36548e-08
rs6747457	32.3636	1.36579e-08
rs4944198	32.3636	1.36585e-08
rs9575964	32.3633	1.36608e-08
rs4704513	32.3624	1.36675e-08
rs3802891	32.3622	1.36687e-08
rs1649220	32.3616	1.36735e-08
rs7219033	32.3609	1.36786e-08
rs10087008	32.3605	1.36819e-08
rs13084160	32.3603	1.36828e-08
rs1483582	32.3598	1.36866e-08
rs7112723	32.3595	1.3689e-08
rs10753120	32.3594	1.369e-08
rs6755297	32.3561	1.3715e-08
rs1444704	32.3559	1.37167e-08
rs8066702	32.3554	1.37201e-08
rs16938534	32.3551	1.37228e-08
rs7895028	32.3551	1.37228e-08
rs1434538	32.3547	1.37257e-08
rs2397974	32.3532	1.37372e-08
rs4879744	32.3522	1.37443e-08
rs10504862	32.352	1.3746e-08
rs2071826	32.3518	1.37479e-08
rs10742219	32.3517	1.3748e-08
rs8021656	32.3516	1.3749e-08
rs964957	32.3513	1.37511e-08
rs4855631	32.3504	1.37583e-08
rs4855632	32.3504	1.37583e-08
rs10876447	32.3499	1.37621e-08
rs4255703	32.3498	1.37625e-08
rs11583653	32.3495	1.37652e-08
rs8077037	32.3493	1.37667e-08
rs10755910	32.3493	1.37669e-08
rs13068726	32.3489	1.37694e-08
rs870855	32.3485	1.37725e-08
rs333493	32.3479	1.37774e-08
rs12591291	32.3477	1.37785e-08
rs2288468	32.3477	1.3779e-08
rs9641524	32.3477	1.3779e-08
rs3948148	32.3468	1.37853e-08
rs486955	32.3466	1.37867e-08
rs12425184	32.346	1.37919e-08
rs9581861	32.3451	1.37986e-08
rs1444949	32.3445	1.38031e-08
rs10891494	32.344	1.38065e-08
rs307011	32.3433	1.38124e-08
rs227644	32.3429	1.38149e-08
rs2535913	32.3418	1.38236e-08
rs17161695	32.3417	1.38244e-08
rs12886637	32.3403	1.38354e-08
rs1594011	32.3401	1.38368e-08
rs4533454	32.34	1.38371e-08
rs2876837	32.3396	1.38405e-08
rs2806040	32.3396	1.38409e-08
rs17721866	32.339	1.38453e-08
rs9298047	32.3386	1.38478e-08
rs2301740	32.3377	1.38551e-08
rs1030423	32.3369	1.38609e-08
rs1531190	32.3361	1.38676e-08
rs1982406	32.3349	1.38763e-08
rs704076	32.3347	1.38778e-08
rs4884468	32.3345	1.38793e-08
rs1515000	32.3333	1.38889e-08
rs10777873	32.3332	1.38892e-08
rs17499593	32.3332	1.38899e-08
rs17508522	32.3323	1.38964e-08
rs1444698	32.3307	1.39084e-08
rs1545319	32.3305	1.39104e-08
rs3783006	32.3302	1.39124e-08
rs1433071	32.3301	1.39135e-08
rs9663087	32.3294	1.39185e-08
rs9635070	32.3292	1.39202e-08
rs4451268	32.3289	1.39226e-08
rs2291359	32.3286	1.39246e-08
rs9527958	32.3279	1.39303e-08
rs7629762	32.3271	1.39367e-08
rs7023488	32.3266	1.39403e-08
rs1823088	32.3249	1.3953e-08
rs734693	32.3248	1.39538e-08
rs12442101	32.3239	1.39609e-08
rs920129	32.3235	1.39639e-08
rs9829078	32.3231	1.39671e-08
rs1508207	32.3223	1.39734e-08
rs7913633	32.3221	1.39752e-08
rs16975663	32.3213	1.39815e-08
rs1624134	32.319	1.39988e-08
rs7923266	32.3162	1.40209e-08
rs610033	32.3159	1.4023e-08
rs166552	32.3156	1.40256e-08
rs10818937	32.3153	1.40277e-08
rs1042127	32.315	1.40296e-08
rs3172494	32.3141	1.4037e-08
rs2803980	32.3129	1.40463e-08
rs956277	32.3127	1.40475e-08
rs2302565	32.3119	1.4054e-08
rs7583787	32.3104	1.40654e-08
rs10098832	32.3102	1.40667e-08
rs10158245	32.3102	1.40667e-08
rs10501717	32.3102	1.40667e-08
rs11031083	32.3102	1.40667e-08
rs1132461	32.3102	1.40667e-08
rs13317769	32.3102	1.40667e-08
rs1538247	32.3102	1.40667e-08
rs1554397	32.3102	1.40667e-08
rs17149412	32.3102	1.40667e-08
rs17306848	32.3102	1.40667e-08
rs2372713	32.3102	1.40667e-08
rs4970760	32.3102	1.40667e-08
rs6664236	32.3102	1.40667e-08
rs9365460	32.3102	1.40667e-08
rs9475173	32.3102	1.40667e-08
rs980562	32.3102	1.40667e-08
rs6795542	32.3085	1.408e-08
rs2941475	32.3085	1.40801e-08
rs6759192	32.3066	1.40954e-08
rs7658334	32.3048	1.41091e-08
rs9575947	32.3046	1.41106e-08
rs651838	32.3043	1.41131e-08
rs4902864	32.3034	1.41201e-08
rs4755964	32.3032	1.4122e-08
rs1456716	32.3027	1.41253e-08
rs1458905	32.3025	1.41274e-08
rs2274550	32.3019	1.41316e-08
rs1337267	32.301	1.41388e-08
rs9575954	32.301	1.4139e-08
rs10192193	32.3007	1.4141e-08
rs9288455	32.3004	1.41433e-08
rs2238799	32.2992	1.4153e-08
rs8073679	32.2983	1.41596e-08
rs12484697	32.2981	1.41617e-08
rs4239751	32.2975	1.41662e-08
rs1352202	32.2975	1.41665e-08
rs12887571	32.2967	1.41725e-08
rs9611312	32.2966	1.41732e-08
rs9575945	32.2959	1.41788e-08
rs7569590	32.2945	1.41899e-08
rs2543139	32.2936	1.41963e-08
rs1531189	32.2936	1.41968e-08
rs283777	32.2932	1.42001e-08
rs1461728	32.293	1.42013e-08
rs9865638	32.2928	1.42028e-08
rs3739690	32.2916	1.42122e-08
rs1052826	32.2912	1.42152e-08
rs6736669	32.2905	1.42206e-08
rs2230433	32.2897	1.42276e-08
rs11077969	32.2893	1.42308e-08
rs11105515	32.2889	1.42338e-08
rs4679048	32.2879	1.42412e-08
rs11875819	32.2879	1.42412e-08
rs7482484	32.2878	1.4242e-08
rs16975407	32.2877	1.42432e-08
rs6749157	32.2871	1.42476e-08
rs12593350	32.2861	1.42557e-08
rs2247326	32.2858	1.42578e-08
rs330067	32.2855	1.42601e-08
rs631869	32.2854	1.42609e-08
rs1456715	32.2836	1.42755e-08
rs10959848	32.2831	1.42796e-08
rs1284371	32.2831	1.42796e-08
rs17460297	32.2831	1.42796e-08
rs17460441	32.2831	1.42796e-08
rs17538535	32.2831	1.42796e-08
rs17579779	32.2831	1.42796e-08
rs2543622	32.2831	1.42796e-08
rs2644786	32.2831	1.42796e-08
rs3103177	32.2831	1.42796e-08
rs3935648	32.2831	1.42796e-08
rs6465944	32.2831	1.42796e-08
rs6601719	32.2831	1.42796e-08
rs7024400	32.2831	1.42796e-08
rs7535326	32.2831	1.42796e-08
rs774249	32.2831	1.42796e-08
rs4576509	32.2828	1.42814e-08
rs7034703	32.2822	1.42865e-08
rs539953	32.2809	1.42964e-08
rs2384080	32.2803	1.43015e-08
rs4247357	32.2801	1.43028e-08
rs3937455	32.2795	1.43075e-08
rs1030015	32.2794	1.43081e-08
rs1456717	32.2781	1.4319e-08
rs17106617	32.2768	1.43294e-08
rs2164300	32.2744	1.43479e-08
rs12552646	32.2742	1.43498e-08
rs1499870	32.274	1.4351e-08
rs247765	32.2734	1.43559e-08
rs227647	32.2731	1.43582e-08
rs2737205	32.2724	1.43639e-08
rs2966431	32.2718	1.43686e-08
rs6749551	32.2715	1.43714e-08
rs6031858	32.2714	1.43718e-08
rs7706303	32.2704	1.43795e-08
rs3802933	32.2703	1.43806e-08
rs730754	32.2702	1.43812e-08
rs11719581	32.2702	1.43813e-08
rs4575660	32.2666	1.44101e-08
rs10838166	32.2655	1.44189e-08
rs4637539	32.2655	1.44189e-08
rs2593188	32.2652	1.44211e-08
rs11128904	32.2646	1.44258e-08
rs30378	32.263	1.44387e-08
rs12970841	32.2625	1.44424e-08
rs1197704	32.2624	1.44435e-08
rs12427729	32.2624	1.44435e-08
rs12487524	32.2624	1.44435e-08
rs17576696	32.2624	1.44435e-08
rs17576973	32.2624	1.44435e-08
rs2446169	32.2624	1.44435e-08
rs4515578	32.2624	1.44435e-08
rs9544056	32.2624	1.44435e-08
rs9856673	32.2624	1.44435e-08
rs9856715	32.2624	1.44435e-08
rs7617548	32.2623	1.44439e-08
rs7587849	32.2618	1.44481e-08
rs10768979	32.2616	1.445e-08
rs10137616	32.2605	1.44584e-08
rs1401719	32.2603	1.44603e-08
rs4832786	32.26	1.44626e-08
rs530676	32.2591	1.44699e-08
rs9517320	32.2583	1.44763e-08
rs675302	32.2582	1.44771e-08
rs947661	32.2581	1.44775e-08
rs1471211	32.2579	1.44793e-08
rs12582170	32.2579	1.44796e-08
rs1277733	32.2578	1.44804e-08
rs2126534	32.2558	1.44966e-08
rs970635	32.2553	1.45005e-08
rs10892068	32.2552	1.4501e-08
rs1656369	32.2547	1.45054e-08
rs10793308	32.2544	1.45075e-08
rs10838160	32.2529	1.45193e-08
rs9830865	32.2526	1.45219e-08
rs877764	32.2503	1.45405e-08
rs577091	32.2491	1.45498e-08
rs10484866	32.2483	1.45563e-08
rs422792	32.2481	1.45583e-08
rs10866869	32.2478	1.45602e-08
rs6120436	32.2473	1.45641e-08
rs6706987	32.2467	1.45691e-08
rs2072441	32.2462	1.45734e-08
rs286515	32.2462	1.45735e-08
rs633573	32.2451	1.45823e-08
rs825699	32.2443	1.45883e-08
rs3929544	32.2437	1.45933e-08
rs13100468	32.2435	1.45952e-08
rs13200462	32.2426	1.46027e-08
rs10275044	32.2422	1.46058e-08
rs4841004	32.242	1.46073e-08
rs11948972	32.2413	1.46125e-08
rs11590010	32.2406	1.46182e-08
rs10937048	32.2399	1.46241e-08
rs13094687	32.2396	1.46263e-08
rs1519800	32.2381	1.46387e-08
rs17457389	32.2373	1.4645e-08
rs587162	32.2371	1.46464e-08
rs10129954	32.2369	1.46484e-08
rs1321447	32.2368	1.46492e-08
rs4597576	32.2362	1.46537e-08
rs7748040	32.236	1.46559e-08
rs17292844	32.2355	1.46595e-08
rs7208673	32.2355	1.46597e-08
rs11124809	32.2354	1.46602e-08
rs11209870	32.2352	1.46621e-08
rs7372452	32.235	1.46634e-08
rs1119660	32.235	1.46639e-08
rs9819763	32.2348	1.46653e-08
rs10239767	32.2348	1.46654e-08
rs7748411	32.2347	1.46662e-08
rs7688264	32.2341	1.46712e-08
rs12274771	32.2336	1.46752e-08
rs12274773	32.2336	1.46752e-08
rs12706003	32.2331	1.46792e-08
rs6859261	32.2331	1.46792e-08
rs17161287	32.2328	1.46816e-08
rs13103835	32.2314	1.46931e-08
rs801739	32.2309	1.4697e-08
rs12417072	32.2304	1.4701e-08
rs583656	32.2302	1.47025e-08
rs4401452	32.2301	1.47031e-08
rs2799077	32.2291	1.47115e-08
rs4840568	32.2273	1.47262e-08
rs9597616	32.2269	1.47299e-08
rs1437837	32.2258	1.47381e-08
rs11132858	32.2256	1.47402e-08
rs725106	32.2246	1.47483e-08
rs10883518	32.2245	1.47494e-08
rs12908437	32.2241	1.47526e-08
rs7649284	32.2239	1.47539e-08
rs1107337	32.2238	1.47544e-08
rs541535	32.2233	1.47591e-08
rs454150	32.223	1.47612e-08
rs12077210	32.2227	1.47637e-08
rs1441413	32.2224	1.47659e-08
rs17618704	32.2223	1.47668e-08
rs4749205	32.2223	1.47668e-08
rs4749207	32.2223	1.47668e-08
rs13012916	32.2209	1.47782e-08
rs2267850	32.2207	1.47799e-08
rs12475216	32.2203	1.47831e-08
rs1180451	32.2201	1.47853e-08
rs6044081	32.22	1.47859e-08
rs12603115	32.2199	1.47868e-08
rs9544915	32.2189	1.47947e-08
rs30187	32.2187	1.4796e-08
rs1031076	32.2176	1.48055e-08
rs9661614	32.217	1.48099e-08
rs13092164	32.2157	1.48213e-08
rs1398887	32.2153	1.48241e-08
rs16872293	32.2148	1.48282e-08
rs11216218	32.2133	1.48406e-08
rs11216219	32.2133	1.48406e-08
rs1558903	32.2133	1.48406e-08
rs828265	32.2131	1.48425e-08
rs9891962	32.2121	1.48508e-08
rs9847544	32.2118	1.48529e-08
rs9652090	32.211	1.48596e-08
rs17713879	32.2108	1.48608e-08
rs17491647	32.2102	1.48657e-08
rs8073967	32.2076	1.48877e-08
rs10073659	32.2068	1.48941e-08
rs12539406	32.2054	1.49053e-08
rs6557066	32.2054	1.49055e-08
rs32736	32.2048	1.49105e-08
rs2973559	32.2044	1.49138e-08
rs2013867	32.2041	1.49162e-08
rs12429014	32.204	1.4917e-08
rs950256	32.2007	1.49439e-08
rs970022	32.2007	1.4944e-08
rs162202	32.2001	1.4949e-08
rs673888	32.1998	1.49518e-08
rs254025	32.1993	1.49561e-08
rs11129635	32.1991	1.49573e-08
rs4713670	32.1981	1.49658e-08
rs10827289	32.1978	1.49685e-08
rs12865921	32.1973	1.49725e-08
rs11129657	32.1962	1.49816e-08
rs12211678	32.1961	1.49823e-08
rs1021066	32.1956	1.49867e-08
rs10191557	32.1955	1.4987e-08
rs2815403	32.1951	1.49904e-08
rs791902	32.1951	1.49906e-08
rs9394299	32.1931	1.50071e-08
rs11664	32.1927	1.50103e-08
rs7965282	32.1922	1.50146e-08
rs338765	32.1917	1.50189e-08
rs880749	32.191	1.50243e-08
rs4482345	32.191	1.50243e-08
rs2299132	32.1902	1.50308e-08
rs4840993	32.1902	1.50311e-08
rs10071816	32.1902	1.50314e-08
rs7215277	32.1893	1.50383e-08
rs6756245	32.1891	1.50406e-08
rs273628	32.1889	1.50419e-08
rs34753	32.188	1.50496e-08
rs6011488	32.1879	1.50504e-08
rs3782431	32.1873	1.50551e-08
rs3825208	32.1873	1.50551e-08
rs2948586	32.1867	1.50605e-08
rs876355	32.1863	1.50635e-08
rs7282723	32.1857	1.50685e-08
rs12549680	32.1851	1.50736e-08
rs2152867	32.185	1.50742e-08
rs2676420	32.1849	1.50756e-08
rs606300	32.1847	1.50773e-08
rs11237471	32.1843	1.50807e-08
rs9349682	32.1841	1.50816e-08
rs254023	32.1835	1.50868e-08
rs6544906	32.1832	1.50894e-08
rs4612163	32.183	1.50912e-08
rs6011458	32.183	1.50914e-08
rs621988	32.1823	1.50968e-08
rs4337422	32.1808	1.51094e-08
rs1434536	32.1797	1.51182e-08
rs1277723	32.1797	1.51185e-08
rs34756	32.1786	1.51282e-08
rs1853451	32.1784	1.51295e-08
rs10899476	32.1774	1.51377e-08
rs8070014	32.1767	1.5144e-08
rs9382245	32.1763	1.51471e-08
rs10208387	32.1761	1.51485e-08
rs2490804	32.1759	1.51504e-08
rs1743973	32.1757	1.5152e-08
rs6664846	32.1753	1.51552e-08
rs7565059	32.175	1.51578e-08
rs4964084	32.1747	1.516e-08
rs781479	32.1725	1.51785e-08
rs2383258	32.1714	1.51879e-08
rs8079388	32.1714	1.51881e-08
rs308690	32.1713	1.51892e-08
rs17476108	32.1712	1.51901e-08
rs308605	32.1708	1.51935e-08
rs10899477	32.1702	1.51979e-08
rs2242261	32.1702	1.51982e-08
rs901746	32.1697	1.52027e-08
rs800869	32.1697	1.52027e-08
rs33817	32.1686	1.52118e-08
rs4714293	32.1683	1.52137e-08
rs6971978	32.1682	1.52154e-08
rs1394999	32.1676	1.52198e-08
rs254035	32.1671	1.52246e-08
rs240769	32.1661	1.52326e-08
rs548240	32.1656	1.52373e-08
rs2968527	32.1651	1.52413e-08
rs9611316	32.165	1.52422e-08
rs2485537	32.1645	1.52464e-08
rs590171	32.1641	1.52493e-08
rs16857979	32.1631	1.5258e-08
rs6906921	32.163	1.52586e-08
rs2115779	32.1628	1.52606e-08
rs1837311	32.1619	1.52681e-08
rs3862142	32.1604	1.52806e-08
rs7751526	32.1594	1.52891e-08
rs9566100	32.1592	1.52911e-08
rs2113610	32.1582	1.52992e-08
rs664409	32.157	1.53092e-08
rs2957454	32.1569	1.531e-08
rs6544448	32.1563	1.53154e-08
rs2184515	32.1561	1.53166e-08
rs12547525	32.1559	1.53184e-08
rs1327286	32.1554	1.53232e-08
rs10760446	32.1553	1.53241e-08
rs3782433	32.1549	1.53268e-08
rs7035107	32.1549	1.53272e-08
rs4952466	32.1546	1.53293e-08
rs12331108	32.1545	1.53304e-08
rs685218	32.1542	1.53327e-08
rs13117231	32.1536	1.53384e-08
rs4551241	32.1529	1.53439e-08
rs4287948	32.1529	1.5344e-08
rs468130	32.1529	1.53445e-08
rs1863047	32.1516	1.53551e-08
rs694502	32.1516	1.53555e-08
rs1979550	32.1508	1.53618e-08
rs227199	32.1506	1.53635e-08
rs2072535	32.1505	1.53643e-08
rs3782451	32.1502	1.5367e-08
rs7800822	32.1501	1.53681e-08
rs13007524	32.1501	1.53682e-08
rs12904761	32.15	1.53687e-08
rs9388294	32.1485	1.53811e-08
rs1117574	32.1482	1.53839e-08
rs1544626	32.148	1.53855e-08
rs10256498	32.1477	1.53878e-08
rs12770297	32.147	1.53943e-08
rs2237391	32.1466	1.53976e-08
rs4128619	32.1463	1.54005e-08
rs6807940	32.1461	1.54017e-08
rs6433243	32.1461	1.54023e-08
rs17182027	32.1448	1.5413e-08
rs1209532	32.1443	1.54173e-08
rs355894	32.1442	1.54178e-08
rs6142047	32.1432	1.54263e-08
rs2190891	32.1425	1.54324e-08
rs7987314	32.1424	1.54334e-08
rs1607600	32.1419	1.5438e-08
rs619390	32.1418	1.54384e-08
rs4789668	32.1417	1.54393e-08
rs11672339	32.1411	1.54448e-08
rs1548853	32.1406	1.54484e-08
rs4635467	32.1401	1.54527e-08
rs7815726	32.1396	1.54569e-08
rs951848	32.1396	1.54573e-08
rs778099	32.1396	1.54576e-08
rs11786075	32.1393	1.54596e-08
rs17769607	32.1393	1.54597e-08
rs7611090	32.1392	1.54604e-08
rs657037	32.1391	1.54613e-08
rs666540	32.1386	1.54661e-08
rs1768809	32.1384	1.54673e-08
rs346454	32.1372	1.54775e-08
rs33483	32.136	1.54877e-08
rs10269280	32.1353	1.54944e-08
rs17659437	32.134	1.55048e-08
rs11214463	32.1332	1.55116e-08
rs9379783	32.1327	1.55162e-08
rs7605556	32.1325	1.5518e-08
rs10440845	32.1311	1.55303e-08
rs2268755	32.1299	1.55406e-08
rs617544	32.1298	1.55413e-08
rs6975286	32.1287	1.55504e-08
rs1428741	32.1283	1.55539e-08
rs6761880	32.127	1.55654e-08
rs673100	32.1259	1.55748e-08
rs1421569	32.1251	1.55816e-08
rs16915082	32.1248	1.55843e-08
rs6901854	32.1247	1.55847e-08
rs6537289	32.1247	1.5585e-08
rs10891504	32.1246	1.55858e-08
rs1946725	32.1244	1.55872e-08
rs2365873	32.1236	1.55946e-08
rs2964010	32.1236	1.55949e-08
rs1917752	32.1226	1.56032e-08
rs4469245	32.1224	1.56049e-08
rs1925112	32.122	1.56079e-08
rs1649223	32.1203	1.56234e-08
rs632209	32.1191	1.56335e-08
rs17611193	32.1185	1.56386e-08
rs6488151	32.1179	1.56438e-08
rs17796070	32.1175	1.56469e-08
rs9901868	32.1173	1.56489e-08
rs11998171	32.1161	1.56595e-08
rs7874270	32.1156	1.56639e-08
rs151911	32.1147	1.5671e-08
rs1618798	32.1146	1.56721e-08
rs2366900	32.1144	1.56736e-08
rs608338	32.1144	1.56736e-08
rs12712423	32.1143	1.56746e-08
rs549779	32.1136	1.5681e-08
rs12915015	32.1133	1.56834e-08
rs783824	32.1125	1.56907e-08
rs11765459	32.1115	1.56988e-08
rs11880023	32.1115	1.5699e-08
rs7860411	32.1112	1.57015e-08
rs10072991	32.1111	1.57024e-08
rs1030804	32.1111	1.57024e-08
rs1038832	32.1111	1.57024e-08
rs10453201	32.1111	1.57024e-08
rs10506186	32.1111	1.57024e-08
rs10785243	32.1111	1.57024e-08
rs10785254	32.1111	1.57024e-08
rs10858086	32.1111	1.57024e-08
rs10880044	32.1111	1.57024e-08
rs10985963	32.1111	1.57024e-08
rs11150611	32.1111	1.57024e-08
rs11251304	32.1111	1.57024e-08
rs11661598	32.1111	1.57024e-08
rs11662237	32.1111	1.57024e-08
rs11887827	32.1111	1.57024e-08
rs12292614	32.1111	1.57024e-08
rs12441402	32.1111	1.57024e-08
rs12486792	32.1111	1.57024e-08
rs12512146	32.1111	1.57024e-08
rs12621953	32.1111	1.57024e-08
rs12642662	32.1111	1.57024e-08
rs1280	32.1111	1.57024e-08
rs12998879	32.1111	1.57024e-08
rs13159555	32.1111	1.57024e-08
rs13265072	32.1111	1.57024e-08
rs1396141	32.1111	1.57024e-08
rs1433075	32.1111	1.57024e-08
rs1467513	32.1111	1.57024e-08
rs1508114	32.1111	1.57024e-08
rs1609058	32.1111	1.57024e-08
rs17041987	32.1111	1.57024e-08
rs17041989	32.1111	1.57024e-08
rs17400114	32.1111	1.57024e-08
rs1766357	32.1111	1.57024e-08
rs1918236	32.1111	1.57024e-08
rs2079337	32.1111	1.57024e-08
rs2111755	32.1111	1.57024e-08
rs2119753	32.1111	1.57024e-08
rs2292620	32.1111	1.57024e-08
rs2303875	32.1111	1.57024e-08
rs2350794	32.1111	1.57024e-08
rs2362777	32.1111	1.57024e-08
rs2570230	32.1111	1.57024e-08
rs262355	32.1111	1.57024e-08
rs2806700	32.1111	1.57024e-08
rs2832203	32.1111	1.57024e-08
rs2832223	32.1111	1.57024e-08
rs2876034	32.1111	1.57024e-08
rs2888791	32.1111	1.57024e-08
rs2921039	32.1111	1.57024e-08
rs2926864	32.1111	1.57024e-08
rs2964011	32.1111	1.57024e-08
rs2964013	32.1111	1.57024e-08
rs2980771	32.1111	1.57024e-08
rs3008657	32.1111	1.57024e-08
rs3212335	32.1111	1.57024e-08
rs355865	32.1111	1.57024e-08
rs36157	32.1111	1.57024e-08
rs370088	32.1111	1.57024e-08
rs3729802	32.1111	1.57024e-08
rs3768496	32.1111	1.57024e-08
rs3768497	32.1111	1.57024e-08
rs3879449	32.1111	1.57024e-08
rs409125	32.1111	1.57024e-08
rs4233533	32.1111	1.57024e-08
rs4247679	32.1111	1.57024e-08
rs4459557	32.1111	1.57024e-08
rs4502882	32.1111	1.57024e-08
rs4517917	32.1111	1.57024e-08
rs4603158	32.1111	1.57024e-08
rs4841077	32.1111	1.57024e-08
rs4885722	32.1111	1.57024e-08
rs4885723	32.1111	1.57024e-08
rs4952464	32.1111	1.57024e-08
rs4964083	32.1111	1.57024e-08
rs4970729	32.1111	1.57024e-08
rs4970751	32.1111	1.57024e-08
rs514084	32.1111	1.57024e-08
rs5404	32.1111	1.57024e-08
rs544855	32.1111	1.57024e-08
rs6443810	32.1111	1.57024e-08
rs6443813	32.1111	1.57024e-08
rs6601318	32.1111	1.57024e-08
rs6820710	32.1111	1.57024e-08
rs6861678	32.1111	1.57024e-08
rs6867101	32.1111	1.57024e-08
rs7020776	32.1111	1.57024e-08
rs7024161	32.1111	1.57024e-08
rs7104929	32.1111	1.57024e-08
rs7168574	32.1111	1.57024e-08
rs7217546	32.1111	1.57024e-08
rs7241285	32.1111	1.57024e-08
rs7298953	32.1111	1.57024e-08
rs7299325	32.1111	1.57024e-08
rs7323827	32.1111	1.57024e-08
rs7518013	32.1111	1.57024e-08
rs7551176	32.1111	1.57024e-08
rs7670590	32.1111	1.57024e-08
rs7801551	32.1111	1.57024e-08
rs7923778	32.1111	1.57024e-08
rs7985554	32.1111	1.57024e-08
rs8002082	32.1111	1.57024e-08
rs868559	32.1111	1.57024e-08
rs869865	32.1111	1.57024e-08
rs906547	32.1111	1.57024e-08
rs928202	32.1111	1.57024e-08
rs954019	32.1111	1.57024e-08
rs9873428	32.1111	1.57024e-08
rs9895554	32.1111	1.57024e-08
rs9941892	32.1111	1.57024e-08
rs2084674	32.1104	1.57083e-08
rs2204754	32.1104	1.57087e-08
rs581509	32.1097	1.57143e-08
rs7306218	32.109	1.57206e-08
rs1853452	32.1087	1.57237e-08
rs3730074	32.1084	1.57263e-08
rs1752169	32.1083	1.57264e-08
rs2496716	32.107	1.57385e-08
rs2366901	32.1064	1.57435e-08
rs828259	32.1056	1.57507e-08
rs2495712	32.1051	1.57544e-08
rs2162014	32.1047	1.57586e-08
rs12426089	32.1045	1.57602e-08
rs4693209	32.104	1.57646e-08
rs2048327	32.1039	1.57647e-08
rs12037905	32.1036	1.57673e-08
rs11694571	32.1034	1.57694e-08
rs6799142	32.1029	1.57736e-08
rs4245459	32.0995	1.58036e-08
rs11594179	32.098	1.58163e-08
rs1883244	32.0964	1.58302e-08
rs4132072	32.096	1.5834e-08
rs4133017	32.0953	1.58403e-08
rs26654	32.0938	1.58536e-08
rs10908894	32.0929	1.58609e-08
rs273739	32.0922	1.58669e-08
rs13095389	32.0917	1.58719e-08
rs17192551	32.0916	1.58724e-08
rs981052	32.0909	1.58784e-08
rs8039067	32.0899	1.58876e-08
rs10942856	32.089	1.58955e-08
rs12938965	32.0889	1.58963e-08
rs10433404	32.0881	1.59033e-08
rs1424646	32.0877	1.59069e-08
rs4844948	32.087	1.59133e-08
rs7839473	32.0867	1.59159e-08
rs1997854	32.0865	1.59174e-08
rs588777	32.0864	1.59185e-08
rs9859622	32.0861	1.59212e-08
rs1417843	32.084	1.59392e-08
rs1324302	32.0817	1.59597e-08
rs17609904	32.0813	1.59633e-08
rs2973566	32.0812	1.59639e-08
rs4781550	32.0811	1.59646e-08
rs10080155	32.0799	1.59752e-08
rs1058400	32.0787	1.59865e-08
rs12643683	32.0767	1.60038e-08
rs2410123	32.0764	1.60067e-08
rs2113428	32.0758	1.60117e-08
rs389110	32.0755	1.6014e-08
rs643365	32.0745	1.60235e-08
rs4538155	32.0741	1.60271e-08
rs2470540	32.074	1.60277e-08
rs9564354	32.0735	1.60321e-08
rs1407916	32.0723	1.60427e-08
rs1407917	32.0723	1.60427e-08
rs13193709	32.0722	1.60435e-08
rs848485	32.0718	1.6047e-08
rs1459194	32.0716	1.60493e-08
rs11066952	32.0715	1.605e-08
rs7606466	32.0711	1.6053e-08
rs12614595	32.0706	1.60579e-08
rs346446	32.0699	1.60644e-08
rs2800017	32.0697	1.60654e-08
rs2317008	32.0694	1.60688e-08
rs2439831	32.069	1.6072e-08
rs1449560	32.0682	1.60787e-08
rs9944807	32.0677	1.60839e-08
rs979580	32.0663	1.60964e-08
rs11158434	32.0634	1.61215e-08
rs1324087	32.0633	1.61231e-08
rs1222306	32.0627	1.61282e-08
rs1914398	32.0623	1.61312e-08
rs1885986	32.0622	1.61327e-08
rs11210054	32.0608	1.61452e-08
rs7281853	32.0586	1.61643e-08
rs12615988	32.0569	1.61802e-08
rs12475081	32.0556	1.61911e-08
rs10514136	32.0556	1.61913e-08
rs7598605	32.0549	1.61974e-08
rs7845305	32.0531	1.62135e-08
rs7313924	32.0529	1.62159e-08
rs12551525	32.0521	1.62232e-08
rs12104572	32.0517	1.62262e-08
rs12442886	32.0503	1.6239e-08
rs17749155	32.0495	1.62459e-08
rs1877475	32.0494	1.62469e-08
rs2768975	32.0481	1.62585e-08
rs635907	32.0474	1.62648e-08
rs2296942	32.0474	1.62648e-08
rs490445	32.0471	1.62672e-08
rs11119208	32.0466	1.62726e-08
rs2600208	32.0453	1.62836e-08
rs1540975	32.0452	1.62845e-08
rs7812808	32.0448	1.62884e-08
rs13170975	32.0443	1.62931e-08
rs11714730	32.0433	1.6302e-08
rs11250125	32.0428	1.63063e-08
rs2859970	32.0415	1.63179e-08
rs7608244	32.0411	1.63214e-08
rs2808416	32.0411	1.63218e-08
rs698820	32.0409	1.63239e-08
rs6809973	32.0402	1.63295e-08
rs10754133	32.0401	1.63306e-08
rs258130	32.0396	1.63354e-08
rs13274015	32.0395	1.63359e-08
rs2344815	32.0394	1.63368e-08
rs12431147	32.0389	1.63413e-08
rs517701	32.0377	1.63523e-08
rs1551423	32.0375	1.63544e-08
rs12122642	32.0356	1.63712e-08
rs6799837	32.0356	1.63716e-08
rs1603987	32.0354	1.63735e-08
rs2426431	32.0347	1.63793e-08
rs2303105	32.0342	1.63835e-08
rs12424340	32.0339	1.63869e-08
rs1349230	32.0336	1.63898e-08
[truncated: 39,442 more rows]
