# Supplementary material for: Disentangling the genetic overlap between ischemic stroke and obesity
Source: Diabetol Metab Syndr. 2024 Dec 30;16:314. doi: 10.1186/s13098-024-01555-x (PMC11684051; doi:10.1186/s13098-024-01555-x)
Supplement: Supplementary file 10 — Additional file 10. [file 13098_2024_1555_MOESM10_ESM.xlsx]

## Sheet: Sheet1
SNP	Test	pCPASSOC	CHR	A1	A2	BETABMI	SEBMI	PBMI	BETAIS	SEIS	PIS
rs11065987	97.9458	3.32e-23	12	G	A	-0.0118	0.0017	1.5e-12	0.0743	0.0103	5.81e-13
rs11066028	45.676	3.22e-11	12	C	A	0.0085	0.0018	4.6e-06	-0.0543	0.011	7.24e-07
rs11066188	104.055	1.32e-24	12	A	G	-0.012	0.0017	8.1e-13	0.0764	0.0102	8.11e-14
rs11066301	92.6092	5.55e-22	12	G	A	-0.0114	0.0016	4.4e-12	0.0707	0.0104	1.03e-11
rs11066320	90.0881	2.1e-21	12	A	G	-0.0114	0.0017	5.7e-12	0.0689	0.01	6.06e-12
rs17630235	100.128	1.05e-23	12	A	G	-0.0119	0.0017	1.2e-12	0.0745	0.0102	2.76e-13
rs17696736	97.0927	5.21e-23	12	G	A	-0.0114	0.0016	5.4e-12	0.072	0.0102	2.16e-12
rs3184504	98.4592	2.53e-23	12	T	C	-0.0098	0.0016	2.1e-09	0.0779	0.0101	1.23e-14
rs653178	88.5731	4.68e-21	12	C	T	-0.0097	0.0017	4.9e-09	0.0767	0.0104	1.59e-13
