# Supplementary material for: Disentangling the genetic overlap between ischemic stroke and obesity
Source: Diabetol Metab Syndr. 2024 Dec 30;16:314. doi: 10.1186/s13098-024-01555-x (PMC11684051; doi:10.1186/s13098-024-01555-x)
Supplement: Supplementary file 11 — Additional file 11. [file 13098_2024_1555_MOESM11_ESM.xlsx]

## Sheet: Sheet1
SNP	Test	PCPASSOC	CHR	A1	A2	BETACPASSOC	SECPASSOC	PBMI	BETABMI	SEBMI	PBMI
rs10838726	145.971	9.03e-36	11	G	C	-0.0225	0.0019	2.6e-33	-0.103612	0.0205064	4.36e-07
rs11039244	135.281	3.24e-33	11	A	G	-0.0194	0.0017	1e-28	-0.0935798	0.0200863	3.18e-06
rs11039266	156.569	2.65e-38	11	G	T	-0.0221	0.0018	1.4e-33	-0.104834	0.0209845	5.86e-07
rs11039290	163.785	5e-40	11	A	G	-0.0226	0.0018	1.2e-36	-0.105575	0.0205216	2.68e-07
rs11039332	128.809	1.14e-31	11	A	G	-0.0222	0.002	3.3e-28	-0.106698	0.0206133	2.26e-07
rs12361415	163.342	6.37e-40	11	G	T	-0.0226	0.0018	6.7e-36	-0.100474	0.020777	1.33e-06
rs2280231	156.62	2.57e-38	11	T	C	-0.0221	0.0018	1.9e-33	-0.105511	0.0209667	4.85e-07
rs2458787	34.6104	3.95e-09	11	A	G	-0.0096	0.0017	2.2e-08	-0.0868696	0.018973	4.68e-06
rs6485758	165.054	2.48e-40	11	A	G	-0.0227	0.0018	8.2e-37	-0.103421	0.0205198	4.65e-07
rs6485795	145.191	1.39e-35	11	A	G	-0.0213	0.0018	3.4e-32	-0.0948664	0.0204791	3.62e-06
rs7103835	112.502	9.04e-28	11	A	G	-0.0187	0.0018	7.5e-26	-0.0934398	0.0204654	4.98e-06
rs7114011	152.371	2.67e-37	11	C	A	-0.0218	0.0018	2.5e-32	-0.101495	0.0205211	7.58e-07
rs7118178	157.935	1.25e-38	11	A	G	-0.0222	0.0018	7.9e-34	-0.104421	0.0209667	6.35e-07
rs7120548	162.211	1.19e-39	11	C	T	-0.0225	0.0018	2.1e-36	-0.10338	0.020542	4.84e-07
rs7131262	150.195	8.83e-37	11	A	T	-0.0216	0.0018	1e-32	-0.110154	0.0206191	9.18e-08
rs7933019	163.246	6.72e-40	11	C	G	-0.0226	0.0018	1.1e-36	-0.0981924	0.0205883	1.85e-06
