# Supplementary material for: Disentangling the genetic overlap between ischemic stroke and obesity
Source: Diabetol Metab Syndr. 2024 Dec 30;16:314. doi: 10.1186/s13098-024-01555-x (PMC11684051; doi:10.1186/s13098-024-01555-x)
Supplement: Supplementary file 12 — Additional file 12. [file 13098_2024_1555_MOESM12_ESM.xlsx]

## Sheet: Sheet1
ensg	GenomicLocus	symbol	chr	start	end	strand	type	entrezID	pLI	ncRVIS	posMapSNPs	posMapMaxCADD	minGwasP	IndSigSNPs
ENSG00000008128	1	CDK11A	1	1634169	1655766	-1	protein_coding	728642	5.23535e-05	0.395095	6	10.07	NA	rs12044597
ENSG00000215790	1	SLC35E2	1	1656277	1677431	-1	protein_coding	9906	0.374306	NA	44	10.07	NA	rs12044597
ENSG00000008130	1	NADK	1	1682671	1711896	-1	protein_coding	65220	0.00126769	-0.378362	56	13.17	2.07021e-20	rs12044597;rs6663586;rs10907185
ENSG00000078369	1	GNB1	1	1716729	1822495	-1	protein_coding	2782	0.995188	-0.88442	84	10.36	2.07021e-20	rs6663586;rs10907185;rs12044597;rs6681938
ENSG00000169885	1	CALML6	1	1846266	1848735	1	protein_coding	163688	0.000127437	0.347916	36	15.46	3.74848e-19	rs12044597;rs6663586;rs10907185
ENSG00000178821	1	TMEM52	1	1849029	1850712	-1	protein_coding	339456	0.328693	NA	36	15.46	3.74848e-19	rs12044597;rs6663586;rs10907185
ENSG00000142609	1	C1orf222	1	1853396	1935276	-1	protein_coding	85452	NA	NA	85	24.1	3.74848e-19	rs12044597;rs6663586;rs10907185
ENSG00000149527	2	PLCH2	1	2357419	2436969	1	protein_coding	9651	1.70519e-08	NA	9	19.59	2.67142e-18	rs3791180;rs7535528
ENSG00000157881	2	PANK4	1	2439972	2458039	-1	protein_coding	55229	0.945333	NA	10	19.59	2.67142e-18	rs3791180;rs7535528
ENSG00000197921	2	HES5	1	2460184	2461684	-1	protein_coding	388585	0.532717	NA	9	7.834	NA	rs3791180;rs2147905
ENSG00000157873	2	TNFRSF14	1	2487078	2496821	1	protein_coding	8764	0.819999	-0.131268	40	10.77	5.23683e-12	rs2147905;rs4648360
ENSG00000157870	2	FAM213B	1	2517930	2522908	1	protein_coding	127281	0.0001667	-0.796177	14	6.577	5.92028e-10	rs2147905;rs4648360
ENSG00000142606	2	MMEL1	1	2522078	2564481	-1	protein_coding	79258	8.87674e-13	0.424399	18	8.116	5.92028e-10	rs2147905;rs4648360
ENSG00000215912	2	TTC34	1	2567415	2718286	-1	protein_coding	100287898	NA	NA	66	16.08	4.86404e-16	rs4648360
ENSG00000171680	3	PLEKHG5	1	6526152	6580121	-1	protein_coding	57449	4.02821e-05	NA	9	12.05	1.72136e-08	rs4908901
ENSG00000162408	3	NOL9	1	6581407	6614595	-1	protein_coding	79707	0.00447024	2.92338	4	6.342	2.19397e-06	rs4908901
ENSG00000173662	3	TAS1R1	1	6615241	6639817	1	protein_coding	80835	7.9136e-09	0.103537	5	2.335	5.86497e-09	rs4908901;rs10779795
ENSG00000204859	3	ZBTB48	1	6640061	6649340	1	protein_coding	3104	0.680198	0.486681	11	3.148	7.3213e-11	rs10779795;rs2235564
ENSG00000162413	3	KLHL21	1	6650784	6674667	-1	protein_coding	9903	0.00107735	0.105067	36	12.54	8.34293e-13	rs10779795;rs2235564
ENSG00000116273	3	PHF13	1	6673745	6684093	1	protein_coding	148479	0.931111	-0.60083	30	12.54	1.38951e-13	rs2235564;rs10779795
ENSG00000041988	3	THAP3	1	6684926	6695646	1	protein_coding	90326	0.00148422	-0.0528817	33	12.54	1.38951e-13	rs2235564;rs10779795
ENSG00000007923	3	DNAJC11	1	6694228	6761984	-1	protein_coding	55735	0.999971	0.74475	103	19.17	8.79929e-14	rs2235564;rs10779795
ENSG00000171735	4	CAMTA1	1	6845384	7829766	1	protein_coding	23261	1	-0.820341	24	13.39	2.10669e-12	rs4908672;rs1891215
ENSG00000142599	5	RERE	1	8412457	8877702	-1	protein_coding	473	0.999996	-0.582722	297	21.8	1.32898e-09	rs1463052;rs11121211
ENSG00000130940	6	CASZ1	1	10696661	10856707	-1	protein_coding	54897	0.999938	-1.10488	35	16.88	3.46747e-08	rs284262
ENSG00000120948	6	TARDBP	1	11072414	11085796	1	protein_coding	23435	0.980708	-0.680325	52	22.2	1.32898e-09	rs11583653;rs12136082
ENSG00000009724	6	MASP2	1	11086580	11107290	-1	protein_coding	10747	1.58469e-14	0.0230371	55	22.2	1.52911e-13	rs12136082;rs11583653;rs10779751
ENSG00000116649	6	SRM	1	11114641	11120081	-1	protein_coding	6723	0.869848	NA	42	8.823	2.66525e-14	rs12136082;rs11583653;rs10779751
ENSG00000171824	6	EXOSC10	1	11126675	11159938	-1	protein_coding	5394	1.65795e-07	0.238885	58	14.79	2.66525e-14	rs10779751;rs11583653;rs12136082
ENSG00000198793	6	MTOR	1	11166592	11322564	-1	protein_coding	2475	1	-0.132113	144	16.38	2.00649e-15	rs10779751;rs12136082
ENSG00000171819	6	ANGPTL7	1	11249398	11256038	1	protein_coding	10218	8.44493e-09	0.137701	13	15.66	1.26511e-12	rs10779751;rs12136082
ENSG00000120942	6	UBIAD1	1	11333263	11356106	1	protein_coding	29914	0.568906	-0.332783	16	6.536	5.76896e-11	rs10779751
ENSG00000142615	7	CELA2A	1	15783223	15798586	1	protein_coding	63036	1.98449e-06	0.241069	6	2.536	NA	rs12759296
ENSG00000215704	7	CELA2B	1	15792404	15817895	1	protein_coding	51032	0.000617209	-0.18956	31	11.83	8.42662e-09	rs12759296
ENSG00000132906	7	CASP9	1	15817327	15853029	-1	protein_coding	842	0.00319396	NA	59	12.82	8.42662e-09	rs12759296
ENSG00000116138	7	DNAJC16	1	15853308	15918874	1	protein_coding	23341	3.79285e-05	-0.461867	49	15.09	5.86497e-09	rs12759296
ENSG00000116771	7	AGMAT	1	15898848	15911605	-1	protein_coding	79814	0.00367262	0.429817	20	10.75	1.20649e-08	rs12759296
ENSG00000197312	7	DDI2	1	15943995	15995539	1	protein_coding	84301	0.941088	-0.500353	1	2.626	NA	rs12759296
ENSG00000215695	7	RSC1A1	1	15986364	15988217	1	protein_coding	6248	1.45721e-08	-0.120736	1	2.626	NA	rs12759296
ENSG00000058453	8	CROCC	1	17066768	17299474	1	protein_coding	9696	4.70613e-20	0.275113	14	15.97	1.28151e-11	rs761423
ENSG00000117122	8	MFAP2	1	17300997	17307330	-1	protein_coding	4237	0.000124328	NA	18	14.32	1.28151e-11	rs761423
ENSG00000159363	8	ATP13A2	1	17312453	17338423	-1	protein_coding	23400	0.00120495	NA	29	14.73	5.51098e-10	rs761423;rs9435739
ENSG00000117118	8	SDHB	1	17345217	17380665	-1	protein_coding	6390	0.0501028	-0.588646	12	12.87	5.51098e-10	rs9435739
ENSG00000133216	9	EPHB2	1	23037332	23241818	1	protein_coding	2048	0.999949	-0.362526	1	0.608	NA	rs614202
ENSG00000215906	9	LACTBL1	1	23279536	23291831	-1	protein_coding	646262	NA	NA	33	13.19	6.70395e-18	rs614202;rs4655138;rs6692586
ENSG00000227868	9	C1orf234	1	23337327	23342343	-1	protein_coding	729059	NA	0.199703	24	7.369	1.52066e-17	rs6692586;rs4655138
ENSG00000004487	9	KDM1A	1	23345941	23410182	1	protein_coding	23028	0.991028	0.241353	60	22.7	1.01076e-17	rs6692586;rs4655138;rs9426689
ENSG00000169641	9	LUZP1	1	23410516	23504301	-1	protein_coding	7798	0.287846	-0.967992	65	22.7	3.41985e-17	rs6692586;rs9426689
ENSG00000179546	9	HTR1D	1	23516993	23521222	-1	protein_coding	3352	0.813006	0.357859	12	10.46	1.67942e-09	rs9426689
ENSG00000121764	10	HCRTR1	1	32083287	32098119	1	protein_coding	3061	0.2618	NA	28	18.27	3.06105e-12	rs12032291
ENSG00000162517	10	PEF1	1	32095463	32110497	-1	protein_coding	553115	0.323497	-0.594353	23	18.27	5.57007e-12	rs12032291
ENSG00000084636	10	COL16A1	1	32117848	32169920	-1	protein_coding	1307	3.38474e-15	-0.0684969	54	20.5	1.97389e-13	rs12032291;rs4949458;rs10914465;rs3818788;rs945211
ENSG00000121753	10	BAI2	1	32192718	32230494	-1	protein_coding	576	0.995235	NA	3	3.921	1.38951e-13	rs945211
ENSG00000162522	11	KIAA1522	1	33207486	33240571	1	protein_coding	57648	0.802365	-0.508345	17	16.97	1.65697e-12	rs785278
ENSG00000134684	11	YARS	1	33240840	33283754	-1	protein_coding	8565	0.000308554	-1.25302	40	16.97	1.65697e-12	rs785278
ENSG00000116497	11	S100PBP	1	33282368	33324476	1	protein_coding	64766	0.947039	-0.958773	32	16.31	1.65697e-12	rs785278;rs544855
ENSG00000160097	11	FNDC5	1	33327869	33338083	-1	protein_coding	252995	0.406509	-0.933484	15	16.31	6.36998e-12	rs785278;rs544855
ENSG00000121905	11	HPCA	1	33351595	33364042	1	protein_coding	3208	0.433846	-0.452336	12	12.59	3.56067e-10	rs785278;rs544855
ENSG00000121900	11	TMEM54	1	33360195	33367039	-1	protein_coding	113452	0.164454	NA	11	12.59	3.56067e-10	rs785278;rs544855
ENSG00000116514	11	RNF19B	1	33402046	33430286	-1	protein_coding	127544	0.625353	-0.119117	34	19.5	1.20649e-08	rs544855
ENSG00000267885	11	FKSG48	1	33439268	33439642	1	protein_coding	NA	NA	NA	11	11.19	3.94968e-07	rs544855
ENSG00000160094	11	ZNF362	1	33722146	33766320	1	protein_coding	149076	0.928286	0.369548	4	6.963	NA	rs4653017
ENSG00000184389	11	A3GALT2	1	33772367	33786699	-1	protein_coding	127550	6.50303e-07	0.0915101	15	5.648	4.45357e-13	rs4653017
ENSG00000134686	11	PHC2	1	33789224	33896653	-1	protein_coding	1912	0.205656	1.07723	91	18.57	2.13705e-12	rs4653017
ENSG00000121904	11	CSMD2	1	33979609	34631443	-1	protein_coding	114784	NA	-0.89961	163	21.4	6.45103e-10	rs7512146;rs11589979;rs10158780;rs9426003;rs771141
ENSG00000176256	11	HMGB4	1	34326076	34330392	1	protein_coding	127540	9.96361e-06	-0.291459	24	21.4	3.6232e-08	rs10158780;rs11589979
ENSG00000163874	12	ZC3H12A	1	37940153	37949980	1	protein_coding	80149	0.911633	-0.681914	4	10.13	NA	rs11583122
ENSG00000163875	12	MEAF6	1	37958176	37980375	-1	protein_coding	64769	0.730388	0.730519	19	16.24	8.41358e-11	rs11583122
ENSG00000163877	12	SNIP1	1	38000050	38019903	-1	protein_coding	79753	0.905058	-1.79424	24	15.78	4.31837e-11	rs11583122
ENSG00000163879	12	DNALI1	1	38022520	38032458	1	protein_coding	7802	6.82032e-08	1.00569	20	16.97	4.31837e-11	rs11583122
ENSG00000134697	12	GNL2	1	38032417	38061536	-1	protein_coding	29889	0.453032	0.270727	36	20.5	3.80589e-11	rs11583122
ENSG00000169218	12	RSPO1	1	38076951	38100595	-1	protein_coding	284654	0.00291051	-0.587013	32	14.48	3.8616e-09	rs11583122
ENSG00000127603	13	MACF1	1	39546988	39952849	1	protein_coding	23499	1	-0.44543	306	19.78	6.09152e-16	rs2282231;rs13374459;rs2254542;rs599823;rs4660808
ENSG00000255103	13	KIAA0754	1	39876151	39882154	1	protein_coding	643314	0.0210361	NA	20	14.81	2.50171e-14	rs2282231;rs2254542
ENSG00000183682	13	BMP8A	1	39957318	39991607	1	protein_coding	353500	0.456963	NA	46	16.76	7.78024e-11	rs4660808;rs599823;rs2254542;rs11206436;rs2695319
ENSG00000090621	13	PABPC4	1	40026488	40042462	-1	protein_coding	8761	0.992493	NA	51	20.9	1.2534e-11	rs11206436;rs4660808;rs2695319;rs2254542
ENSG00000163909	13	HEYL	1	40089825	40105617	-1	protein_coding	26508	6.80881e-07	-0.347854	13	5.348	7.08914e-10	rs2695319;rs11206436;rs4660808
ENSG00000127124	14	HIVEP3	1	41972036	42501596	-1	protein_coding	59269	0.0308106	1.04158	138	15.66	9.36817e-09	rs1109255;rs654961
ENSG00000117448	15	AKR1A1	1	46016215	46035721	1	protein_coding	10327	0.000107486	-0.636567	22	7.808	3.69519e-10	rs11211176;rs946526;rs1707322
ENSG00000132780	15	NASP	1	46049518	46084566	1	protein_coding	4678	0.470216	-0.59339	77	22.2	8.20738e-13	rs11211176;rs1707322;rs946526
ENSG00000159588	15	CCDC17	1	46085716	46089729	-1	protein_coding	149483	3.58916e-13	0.307685	56	22.2	8.20738e-13	rs1707322;rs11211176;rs946526
ENSG00000159592	15	GPBP1L1	1	46092976	46153785	-1	protein_coding	60313	0.435324	-0.428471	154	22.2	8.20738e-13	rs1707322;rs11211176;rs946526
ENSG00000159596	15	TMEM69	1	46152886	46160115	1	protein_coding	51249	0.000261683	-1.02927	50	16.34	1.7071e-11	rs1707322;rs11211176;rs946526
ENSG00000197429	15	IPP	1	46159996	46216322	-1	protein_coding	3652	0.00253171	-0.243673	144	22.2	8.21454e-12	rs1707322;rs946526;rs11211176
ENSG00000086015	15	MAST2	1	46252659	46501796	1	protein_coding	23139	5.44403e-11	NA	365	19.15	5.69525e-14	rs11211176;rs1707322;rs946526;rs1768809
ENSG00000117461	15	PIK3R3	1	46505812	46642160	-1	protein_coding	8503	1.40586e-06	-1.62055	134	16.8	5.69525e-14	rs1707322;rs11211176;rs1768809;rs946526
ENSG00000162366	16	PDZK1IP1	1	47649265	47656716	-1	protein_coding	10158	0.000484065	-0.343318	17	13.4	1.6389e-10	rs4926718;rs12184246;rs11211481;rs2070929
ENSG00000162367	16	TAL1	1	47681962	47697892	-1	protein_coding	6886	0.824692	-0.797257	50	15.21	2.29429e-25	rs2070929;rs11211481;rs13373881;rs2057393
ENSG00000123473	16	STIL	1	47715811	47779819	-1	protein_coding	6491	0.202688	-0.12975	9	10.07	1.89979e-22	rs11211481;rs2070929;rs2057393;rs765861
ENSG00000186094	17	AGBL4	1	48998527	50489585	-1	protein_coding	84871	3.5783e-06	-0.0363485	731	19.21	3.84494e-33	rs11205538;rs1934405;rs2032022;rs2355693;rs3121512;rs7531656;rs9659092;rs946106;rs4421632;rs12738636
ENSG00000162373	17	BEND5	1	49193195	49242641	-1	protein_coding	79656	0.114991	NA	21	14.05	5.51494e-18	rs11205538;rs1934405
ENSG00000227839	17	AL645730.2	1	50459990	50461874	1	protein_coding	NA	NA	NA	9	13.48	4.30057e-25	rs7531656;rs9659092;rs946106;rs12738636
ENSG00000162374	17	ELAVL4	1	50513686	50669458	1	protein_coding	1996	0.976913	-0.16678	73	20.3	1.49527e-24	rs7531656;rs9659092;rs946106;rs4421632;rs12024093
ENSG00000142700	17	DMRTA2	1	50883222	50889172	-1	protein_coding	63950	NA	-1.15902	10	12.05	1.51072e-08	rs2356865
ENSG00000185104	17	FAF1	1	50905150	51425935	-1	protein_coding	11124	0.997398	-1.14258	59	19.06	2.11124e-08	rs2356865
ENSG00000256407	18	RP11-446E24.4	1	54606897	54665746	-1	protein_coding	NA	NA	NA	1	5.708	NA	rs4061073
ENSG00000215883	18	CYB5RL	1	54638009	54665709	-1	protein_coding	606495	4.23011e-05	-0.12515	1	5.708	NA	rs4061073
ENSG00000116221	18	MRPL37	1	54649714	54691137	1	protein_coding	51253	0.000268371	-0.224985	7	11.32	3.12207e-10	rs4061073
ENSG00000157216	18	SSBP3	1	54691105	54879152	-1	protein_coding	23648	0.999756	NA	68	11.32	5.06798e-13	rs4061073;rs630602;rs3766430
ENSG00000198711	18	SSBP3-AS1	1	54703710	54704736	1	protein_coding	619518	NA	NA	18	5.539	3.12207e-10	rs4061073;rs630602
ENSG00000173406	19	DAB1	1	57460451	59012406	-1	protein_coding	1600	0.981409	-0.32808	38	12.6	6.15759e-10	rs17424237
ENSG00000132849	20	INADL	1	62208149	62629592	1	protein_coding	10207	6.18135e-26	0.297697	120	21.6	1.1268e-25	rs1332630;rs2481665;rs2476188;rs2481676
ENSG00000240563	20	L1TD1	1	62660503	62678000	1	protein_coding	54596	0.000340201	4.23611	18	9.078	1.08031e-10	rs4915604
ENSG00000116678	21	LEPR	1	65886248	66107242	1	protein_coding	3953	0.999805	0.927492	46	15.12	6.23482e-12	rs10889550;rs11208662
ENSG00000213625	21	LEPROT	1	65886270	65901690	1	protein_coding	54741	0.0947894	1.26654	14	13.46	6.63811e-10	rs10889550
ENSG00000184588	21	PDE4B	1	66258197	66840259	1	protein_coding	5142	0.709079	-0.830512	254	16.98	4.71615e-14	rs12760605;rs6691929;rs17451403;rs17419964;rs7519259;rs2455032
ENSG00000172260	22	NEGR1	1	71861623	72748417	-1	protein_coding	257194	0.951349	-1.71358	324	20.5	3.62089e-62	rs10518394;rs2554414;rs1342862;rs975480;rs4348675;rs1620977;rs2126077;rs1545933;rs1993709;rs7531118;rs10789340
ENSG00000259030	23	FPGT-TNNI3K	1	74663919	75009666	1	protein_coding	100526835	1.84158e-38	0.110264	78	20.5	2.62128e-33	rs17095322;rs7551507;rs11210489
ENSG00000116783	23	TNNI3K	1	74663947	75010112	1	protein_coding	51086	1.80292e-38	0.231252	78	20.5	2.62128e-33	rs17095322;rs7551507;rs11210489
ENSG00000162621	23	LRRC53	1	74935562	74978298	-1	protein_coding	105378803	NA	NA	7	15.42	6.59388e-32	rs7551507
ENSG00000178965	23	C1orf173	1	75033795	75139422	-1	protein_coding	127254	4.16253e-32	-0.687768	45	20.4	2.10669e-12	rs11210489
ENSG00000117069	24	ST6GALNAC5	1	77333126	77531396	1	protein_coding	81849	0.852521	-0.154308	1	0.077	7.02619e-09	rs1883776
ENSG00000142892	24	PIGK	1	77554675	77685115	-1	protein_coding	10026	0.000544788	-0.578442	7	8.946	7.0786e-15	rs17688479;rs2036444
ENSG00000154027	24	AK5	1	77747736	78025651	1	protein_coding	26289	0.139499	1.00096	180	17.2	2.16451e-31	rs2602952;rs17378915;rs1616948;rs12044354;rs7514937;rs11162351;rs2088518;rs7514041;rs278839;rs9729667;rs7536433;rs12067638
ENSG00000036549	24	ZZZ3	1	78028101	78149104	-1	protein_coding	26009	0.99973	-1.2695	18	14.8	4.20717e-23	rs7536433;rs9729667;rs12067638;rs278839
ENSG00000077254	24	USP33	1	78161672	78225537	-1	protein_coding	23032	0.996117	-1.27963	10	11.78	NA	rs9729667;rs7536433;rs12067638
ENSG00000180488	24	FAM73A	1	78245309	78344106	1	protein_coding	374986	0.000750459	-1.12138	11	11.88	1.54201e-26	rs7536433;rs12067638;rs9729667
ENSG00000162614	24	NEXN	1	78354198	78409580	1	protein_coding	91624	3.66202e-06	-0.0185124	5	29.5	1.54201e-26	rs9729667;rs7536433;rs11162405
ENSG00000162613	24	FUBP1	1	78409740	78444794	-1	protein_coding	8880	0.999973	-0.154783	5	5.425	3.2059e-24	rs11162405;rs9729667;rs278839
ENSG00000162616	24	DNAJB4	1	78444859	78483648	1	protein_coding	11080	0.840408	-0.733275	8	9.278	8.64385e-25	rs11162405;rs9729667;rs278839;rs7536433
ENSG00000137960	24	GIPC2	1	78445226	78604133	1	protein_coding	54810	3.41555e-08	1.25032	186	15.67	8.64385e-25	rs11162405;rs9729667;rs278839;rs7536433;rs12067638;rs11162411;rs6666647;rs554298;rs2025613
ENSG00000122420	24	PTGFR	1	78769568	79005434	1	protein_coding	5737	0.760041	0.200155	125	15.52	2.13608e-11	rs11162479;rs12077324
ENSG00000117114	27	LPHN2	1	81771845	82458120	1	protein_coding	23266	1	0.222632	45	18.7	1.76511e-15	rs284227;rs438327
ENSG00000180869	28	C1orf180	1	85093913	85100703	-1	protein_coding	439927	NA	NA	1	0.351	0.000112501	rs818524
ENSG00000117155	28	SSX2IP	1	85109390	85156486	-1	protein_coding	117178	0.000829859	-0.971399	19	17.85	1.76683e-05	rs818524
ENSG00000203910	29	C1orf146	1	92683497	92711370	1	protein_coding	388649	0.0240479	-0.27844	18	11.7	9.59837e-10	rs6690764
ENSG00000174842	29	GLMN	1	92711959	92764544	-1	protein_coding	11146	4.16914e-06	NA	19	12.73	9.59837e-10	rs6690764;rs6604015
ENSG00000122484	29	RPAP2	1	92764522	92867613	1	protein_coding	79871	0.00208553	-0.400426	34	12.01	4.96825e-10	rs6690764;rs6604015
ENSG00000162676	29	GFI1	1	92940319	92952433	-1	protein_coding	2672	0.0296286	0.133899	33	16.41	1.58218e-11	rs6690764;rs1337107
ENSG00000067208	29	EVI5	1	92974253	93257961	-1	protein_coding	7813	2.33072e-06	0.95327	574	17.99	8.34293e-13	rs6690764;rs1337107;rs6604015
ENSG00000122406	29	RPL5	1	93297582	93307481	1	protein_coding	6125	0.994762	-0.430134	18	14.95	1.69348e-09	rs6604015;rs1337107
ENSG00000154511	29	FAM69A	1	93307724	93427057	-1	protein_coding	388650	0.0908652	-0.0598451	145	14.95	3.66209e-10	rs6604015;rs1337107
ENSG00000237435	30	RP11-147C23.1	1	96403457	96488436	1	protein_coding	102723661	NA	NA	99	18.3	1.23914e-12	rs1361739;rs1578682;rs321237;rs12125523;rs991220
ENSG00000117569	30	PTBP2	1	97187221	97289294	1	protein_coding	58155	0.992693	-0.165757	135	15.63	1.77802e-21	rs17115529;rs12740489;rs273885;rs12068195
ENSG00000188641	31	DPYD	1	97543299	98386605	-1	protein_coding	1806	4.18972e-09	0.587602	75	23.2	1.10515e-11	rs2811219;rs4372296;rs17379561
ENSG00000198890	32	PRMT6	1	107599267	107601916	1	protein_coding	55170	0.0241276	-0.632334	13	22.6	2.54272e-11	rs1730859
ENSG00000162631	32	NTNG1	1	107682629	108026080	1	protein_coding	22854	0.441031	-0.307492	52	21.5	6.6261e-13	rs12035149;rs17531363;rs11803941;rs2878414
ENSG00000143126	33	CELSR2	1	109792641	109818372	1	protein_coding	1952	0.999999	0.807304	1	6.751	NA	rs17586966
ENSG00000134222	33	PSRC1	1	109822178	109825808	-1	protein_coding	84722	1.74718e-06	-0.20888	6	6.751	4.42896e-11	rs17586966
ENSG00000221986	33	MYBPHL	1	109834987	109849663	-1	protein_coding	343263	0.00461844	0.281706	25	15.42	4.42896e-11	rs17586966;rs3879450;rs3820667
ENSG00000134243	33	SORT1	1	109852192	109940573	-1	protein_coding	6272	0.999927	-1.34619	109	18.7	2.32525e-11	rs3879450;rs17586966;rs3820667
ENSG00000143106	33	PSMA5	1	109941653	109969062	-1	protein_coding	5686	0.974256	-1.08409	49	18.7	5.29012e-13	rs3879450;rs17586966;rs3820667
ENSG00000143028	33	SYPL2	1	110009180	110024759	1	protein_coding	284612	0.0167711	0.437866	61	19.2	6.19485e-10	rs3879450;rs3820667;rs17586966
ENSG00000162650	33	ATXN7L2	1	110026101	110035426	1	protein_coding	127002	0.718955	NA	28	19.2	6.19485e-10	rs3879450;rs17586966;rs3820667
ENSG00000174151	33	CYB561D1	1	110036674	110045554	1	protein_coding	284613	0.0158304	-0.395994	20	17.49	5.86497e-09	rs3879450;rs17586966;rs3820667
ENSG00000181754	33	AMIGO1	1	110046797	110052360	-1	protein_coding	57463	0.888493	-0.212526	13	12.62	5.86497e-09	rs3879450;rs3820667;rs17586966
ENSG00000156097	33	GPR61	1	110082494	110091028	1	protein_coding	83873	0.801489	-0.58687	4	16.07	3.1362e-42	rs7550711
ENSG00000065135	33	GNAI3	1	110091233	110136975	1	protein_coding	2773	0.0388113	0.458884	6	16.07	3.1362e-42	rs7550711
ENSG00000134183	33	GNAT2	1	110145889	110155679	-1	protein_coding	2780	0.00815865	-0.0928283	3	10.04	7.75312e-42	rs7550711
ENSG00000116337	33	AMPD2	1	110158726	110174673	1	protein_coding	271	0.0085425	-0.430988	4	6.551	7.75312e-42	rs7550711
ENSG00000168765	33	GSTM4	1	110198703	110208118	1	protein_coding	2948	0.000917345	0.373952	3	5.769	NA	rs7550711
ENSG00000213366	33	GSTM2	1	110210644	110252171	1	protein_coding	2946	0.008902	-0.190008	3	0.887	NA	rs7550711
ENSG00000134184	33	GSTM1	1	110230436	110251661	1	protein_coding	2944	0.345714	NA	2	0.887	NA	rs7550711
ENSG00000116473	34	RAP1A	1	112084840	112259313	1	protein_coding	5906	0.93419	-0.449276	43	13	1.73909e-08	rs2477425
ENSG00000197852	34	FAM212B	1	112223252	112298446	-1	protein_coding	55924	0.00359052	0.902451	46	22.3	7.19978e-15	rs2477425;rs2076586;rs197374;rs12033257;rs563002
ENSG00000064703	34	DDX20	1	112297867	112310638	1	protein_coding	11218	4.18765e-07	-0.181627	28	22.3	6.10798e-17	rs197374;rs563002;rs12033257
ENSG00000171385	34	KCND3	1	112313284	112531777	-1	protein_coding	3752	0.803753	-0.605991	26	11.5	6.10798e-17	rs563002;rs197374;rs12033257;rs2788610
ENSG00000116748	35	AMPD1	1	115215719	115238239	-1	protein_coding	270	3.77976e-12	-0.122492	3	2.553	1.21887e-06	rs2007231
ENSG00000213281	35	NRAS	1	115247090	115259515	-1	protein_coding	4893	0.912773	-1.24347	10	8.785	5.8548e-09	rs2007231
ENSG00000009307	35	CSDE1	1	115259534	115301297	-1	protein_coding	7812	0.999952	-0.125092	13	8.785	5.8548e-09	rs2007231
ENSG00000092607	37	TBX15	1	119425669	119532179	-1	protein_coding	6913	0.877334	-0.847695	66	20.6	1.71734e-13	rs1106529;rs2225024;rs10494221;rs10923724;rs10923715
ENSG00000116874	37	WARS2	1	119573839	119683294	-1	protein_coding	10352	0.601342	1.24773	71	20.3	7.83356e-13	rs10494221;rs1106529;rs6677940;rs10923724;rs10923715
ENSG00000117360	38	PRPF3	1	150293925	150325671	1	protein_coding	9129	0.999999	-0.213771	1	1.466	NA	rs1045628
ENSG00000163125	38	RPRD2	1	150335567	150449042	1	protein_coding	23248	0.999977	-0.208277	2	4.248	NA	rs1045628
ENSG00000143374	38	TARS2	1	150459887	150480078	1	protein_coding	80222	1.87456e-08	0.846507	1	18.79	NA	rs1045628
ENSG00000143369	38	ECM1	1	150480538	150486265	1	protein_coding	1893	7.32851e-08	0.615279	1	18.79	NA	rs1045628
ENSG00000143382	38	ADAMTSL4	1	150521884	150533413	1	protein_coding	54507	7.08735e-16	-0.228888	2	7.76	NA	rs1045628;rs12750810
ENSG00000225996	38	AL356356.1	1	150521897	150524367	1	protein_coding	NA	NA	NA	1	7.76	NA	rs1045628
ENSG00000203804	38	ADAMTSL4-AS1	1	150533480	150533969	-1	protein_coding	574406	NA	NA	1	2.715	NA	rs12750810
ENSG00000143384	38	MCL1	1	150547032	150552066	-1	protein_coding	4170	0.950093	-0.4059	4	14.25	NA	rs12750810;rs1045628
ENSG00000143420	38	ENSA	1	150573327	150602088	-1	protein_coding	2029	0.16237	-0.472342	5	8.05	NA	rs1045628;rs12750810
ENSG00000143457	38	GOLPH3L	1	150618701	150669630	-1	protein_coding	55204	0.0221067	-0.592524	2	0.653	2.02171e-09	rs12750810;rs1045628
ENSG00000163131	38	CTSS	1	150702672	150738433	-1	protein_coding	1520	0.628283	-0.390794	3	0.771	NA	rs1045628;rs12750810
ENSG00000143387	38	CTSK	1	150768684	150780799	-1	protein_coding	1513	0.000135211	-0.588567	2	4.347	NA	rs12750810
ENSG00000143437	38	ARNT	1	150782181	150849244	-1	protein_coding	405	0.976348	-1.07282	3	4.347	NA	rs12750810;rs1045628
ENSG00000143379	38	SETDB1	1	150898739	150937213	1	protein_coding	9869	0.999997	-0.304221	5	16.5	4.93782e-08	rs1045628;rs12750810
ENSG00000143418	38	CERS2	1	150933059	150947479	-1	protein_coding	29956	0.910163	NA	2	16.5	4.93782e-08	rs1045628
ENSG00000143412	38	ANXA9	1	150954493	150968110	1	protein_coding	8416	3.36086e-14	0.18946	1	0.146	NA	rs1045628
ENSG00000143363	38	PRUNE	1	150980896	151008189	1	protein_coding	58497	0.0107618	-1.12226	24	8.252	3.64237e-15	rs10788797;rs6691701;rs1045628;rs6587552;rs7523731;rs4357530
ENSG00000163141	38	BNIPL	1	151009046	151020076	1	protein_coding	149428	1.02796e-09	0.962109	32	9.905	3.64188e-19	rs10788797;rs6691701;rs1045628;rs6587552;rs7523731;rs4357530;rs2864700
ENSG00000143443	38	C1orf56	1	151020216	151024462	1	protein_coding	54964	0.00131728	0.573501	21	9.905	3.64188e-19	rs1045628;rs6587552;rs4357530;rs7523731;rs2864700
ENSG00000197622	38	CDC42SE1	1	151023447	151042801	-1	protein_coding	56882	0.0135195	-0.166256	33	9.905	3.64188e-19	rs6587552;rs7523731;rs1045628;rs4357530;rs2864700
ENSG00000213190	38	MLLT11	1	151030234	151040970	1	protein_coding	10962	0.473312	-1.61676	25	9.905	1.88181e-17	rs4357530;rs6587552;rs7523731;rs1045628;rs2864700
ENSG00000143458	38	GABPB2	1	151043054	151098018	1	protein_coding	126626	0.00262905	0.476202	69	17.2	1.88181e-17	rs6587552;rs4357530;rs7523731;rs1045628;rs2864700
ENSG00000143434	38	SEMA6C	1	151104161	151119104	-1	protein_coding	10500	5.65313e-05	-0.756767	28	22	2.18822e-14	rs6587552;rs7523731;rs4357530;rs2864700
ENSG00000163154	38	TNFAIP8L2	1	151129105	151132225	1	protein_coding	79626	0.504728	-0.485809	2	2.158	5.68028e-06	rs2864700;rs7523731
ENSG00000163156	38	SCNM1	1	151129140	151142773	1	protein_coding	79005	4.72848e-05	-0.377994	2	2.158	5.68028e-06	rs2864700;rs7523731
ENSG00000163155	38	LYSMD1	1	151132224	151138424	-1	protein_coding	388695	0.18195	-0.634867	2	2.158	5.68028e-06	rs2864700;rs7523731
ENSG00000143603	39	KCNN3	1	154669931	154842756	-1	protein_coding	3782	0.864941	-0.629505	20	20.2	6.1563e-11	rs1218582
ENSG00000163344	39	PMVK	1	154897210	154909467	-1	protein_coding	10654	0.000305455	-0.52769	32	13.93	1.28896e-07	rs1218582
ENSG00000163346	39	PBXIP1	1	154916552	154928599	-1	protein_coding	57326	5.79844e-07	0.443723	22	13.93	1.62332e-07	rs1218582
ENSG00000163348	39	PYGO2	1	154929502	154936329	-1	protein_coding	90780	0.923104	-0.525258	1	0.278	4.68318e-07	rs1218582
ENSG00000160685	39	ZBTB7B	1	154975127	154990998	1	protein_coding	51043	0.837393	NA	10	20.3	6.9642e-16	rs905938;rs6673081
ENSG00000163354	39	DCST2	1	154990996	155006257	-1	protein_coding	127579	1.45882e-09	0.250201	13	20.3	6.9642e-16	rs905938;rs6673081
ENSG00000163357	39	DCST1	1	155006300	155023406	1	protein_coding	149095	3.88696e-15	NA	3	5.367	NA	rs905938
ENSG00000143537	39	ADAM15	1	155023042	155035252	1	protein_coding	8751	1.07719e-11	NA	1	5.367	NA	rs905938
ENSG00000132718	40	SYT11	1	155829300	155854990	1	protein_coding	23208	0.80174	-1.92443	4	5.073	3.59222e-09	rs11577179
ENSG00000143622	40	RIT1	1	155867599	155881195	-1	protein_coding	6016	0.66681	-0.183928	12	11.01	3.59222e-09	rs11577179
ENSG00000132680	40	KIAA0907	1	155882834	155904191	-1	protein_coding	22889	0.997114	-0.510403	14	11.01	2.38613e-08	rs11577179
ENSG00000173080	40	RXFP4	1	155911480	155912625	1	protein_coding	339403	0.00549582	-0.164025	5	8.462	2.56041e-07	rs11577179
ENSG00000116584	40	ARHGEF2	1	155916630	155976861	-1	protein_coding	9181	0.999993	-0.492254	18	9.74	1.12085e-10	rs11577179
ENSG00000163479	40	SSR2	1	155978839	155990750	-1	protein_coding	6746	0.822109	-0.380458	17	9.74	1.12085e-10	rs11577179
ENSG00000160803	40	UBQLN4	1	156005092	156023585	-1	protein_coding	56893	0.997522	-0.671923	12	18.37	6.19485e-10	rs11577179
ENSG00000116586	40	LAMTOR2	1	156024543	156028301	1	protein_coding	28956	0.481086	-0.350911	1	1.319	NA	rs11577179
ENSG00000125462	40	C1orf61	1	156374042	156400493	-1	protein_coding	10485	0.104422	-0.188055	3	7.323	5.27299e-15	rs11264483
ENSG00000116604	40	MEF2D	1	156433519	156470620	-1	protein_coding	4209	0.998547	-1.45037	38	18.02	1.2946e-12	rs750439;rs745596;rs11264483
ENSG00000183856	40	IQGAP3	1	156495197	156542396	-1	protein_coding	128239	6.47051e-16	1.01146	30	12.9	1.67926e-11	rs745596;rs1750307
ENSG00000187862	40	TTC24	1	156549519	156556562	1	protein_coding	164118	6.5804e-05	0.114086	1	5.369	NA	rs745596
ENSG00000143190	41	POU2F1	1	167190066	167396582	1	protein_coding	5451	0.913951	0.561936	37	14.72	2.06762e-10	rs10733051
ENSG00000198821	41	CD247	1	167399877	167487847	-1	protein_coding	919	0.661383	0.25669	3	10.2	1.11058e-08	rs10733051
ENSG00000117523	42	PRRC2C	1	171454651	171562650	1	protein_coding	23215	1	-0.32975	166	21.3	2.45594e-09	rs16864515;rs12759907;rs235509
ENSG00000117592	43	PRDX6	1	173446405	173457946	1	protein_coding	9588	0.00998977	0.355549	3	4.451	3.26153e-08	rs2000
ENSG00000162753	43	SLC9C2	1	173469603	173572233	-1	protein_coding	284525	1.18824e-06	-0.306606	4	13.46	NA	rs2000;rs12564992
ENSG00000183831	43	ANKRD45	1	173578700	173639001	-1	protein_coding	339416	0.0198873	-0.281297	11	13.46	1.31001e-08	rs2000;rs12564992
ENSG00000076321	43	KLHL20	1	173684080	173755840	1	protein_coding	27252	0.0616771	-0.548347	11	8.812	NA	rs2000;rs12564992
ENSG00000120334	43	CENPL	1	173768688	173793858	-1	protein_coding	91687	0.513926	-0.536935	4	9.528	NA	rs2000;rs12564992
ENSG00000117593	43	DARS2	1	173793641	173827684	1	protein_coding	55157	4.40768e-09	-1.4578	4	9.528	NA	rs2000;rs12564992
ENSG00000185278	43	ZBTB37	1	173837220	173872687	1	protein_coding	84614	0.734037	-0.469796	32	15.06	1.29068e-10	rs12564992
ENSG00000117601	43	SERPINC1	1	173872947	173886516	-1	protein_coding	462	0.993264	-0.0171347	37	13.66	1.46124e-11	rs12564992;rs6691857
ENSG00000135870	43	RC3H1	1	173900352	173991435	-1	protein_coding	149041	0.99954	0.5239	167	16.3	6.21247e-13	rs12564992;rs6691857
ENSG00000152061	43	RABGAP1L	1	174128548	174964445	1	protein_coding	9910	0.0891727	NA	619	18.11	9.84322e-15	rs12564992;rs6691857;rs10489330
ENSG00000203737	43	GPR52	1	174417212	174418683	1	protein_coding	9293	0.0654586	-0.0326958	13	14.44	NA	rs6691857;rs12564992
ENSG00000116161	43	CACYBP	1	174968300	174980851	1	protein_coding	27101	0.943387	0.304527	16	12.95	1.81485e-10	rs10489330;rs12564992;rs6691857
ENSG00000120333	43	MRPS14	1	174979925	174992561	-1	protein_coding	63931	0.00165874	-0.0352662	18	6.608	1.81485e-10	rs6691857;rs12564992;rs10489330
ENSG00000120332	43	TNN	1	175036994	175117202	1	protein_coding	63923	5.19248e-15	-0.261805	1	4.815	NA	rs10489330
ENSG00000143207	44	RFWD2	1	175913967	176176629	-1	protein_coding	64326	0.998566	NA	80	11.87	8.2972e-09	rs10913118
ENSG00000198797	45	BRINP2	1	177140633	177251558	1	protein_coding	57795	0.999086	-0.807649	15	14.69	5.55461e-06	rs17659437;rs6663086
ENSG00000120341	45	SEC16B	1	177893091	177953438	-1	protein_coding	89866	4.43622e-13	-0.216202	112	15.31	1.21822e-139	rs617763;rs543874;rs10798583;rs16852055;rs570762;rs561634;rs10489882;rs842192;rs6693389;rs3828137;rs10913472;rs867275;rs12747656;rs10798585;rs11589503;rs11584600
ENSG00000162670	46	BRINP3	1	190066792	190446759	-1	protein_coding	339479	0.00375909	-0.0409168	333	19.45	7.51297e-24	rs12023026;rs2990997;rs1418803;rs718609;rs10920678;rs1093086;rs10920711;rs1171374;rs872177
ENSG00000143278	48	F13B	1	197008321	197036397	-1	protein_coding	2165	2.1326e-05	-0.0373805	6	9.63	3.08466e-12	rs10754210
ENSG00000066279	48	ASPM	1	197053258	197115824	-1	protein_coding	259266	6.16439e-26	-0.0535729	2	7.289	4.73657e-12	rs10754210
ENSG00000177888	48	ZBTB41	1	197122810	197169672	-1	protein_coding	360023	0.769627	-1.12177	5	4.738	9.15442e-12	rs10754210
ENSG00000134376	48	CRB1	1	197170592	197447585	1	protein_coding	23418	3.35698e-09	-0.367869	15	18.67	4.32891e-12	rs10754210;rs11583319
ENSG00000213047	48	DENND1B	1	197473878	197744826	-1	protein_coding	163486	0.636578	-0.145185	36	16.44	1.72529e-08	rs11583319
ENSG00000134369	49	NAV1	1	201592411	201796102	1	protein_coding	89796	1	-1.02397	43	15.09	5.28925e-42	rs504988;rs1022361;rs2820292;rs2644123;rs2820311;rs10800796;rs10920259
ENSG00000198700	49	IPO9	1	201798269	201853422	1	protein_coding	55705	0.999992	3.33395	58	22.1	1.02798e-42	rs1022361;rs10800796;rs2820292;rs2820311;rs10920259
ENSG00000198892	49	SHISA4	1	201857808	201861434	1	protein_coding	149345	0.00107148	0.256183	17	22.1	2.68364e-41	rs10800796;rs1022361;rs2820311;rs2820292
ENSG00000163431	49	LMOD1	1	201865580	201915715	-1	protein_coding	25802	0.790873	-0.0854091	48	22.1	2.68364e-41	rs2820311;rs10800796;rs1022361;rs2820292;rs10920259;rs2820304
ENSG00000134375	49	TIMM17A	1	201924619	201939789	1	protein_coding	10440	0.243778	-0.217287	7	7.47	9.12523e-11	rs2820304
ENSG00000170075	49	GPR37L1	1	202091986	202102720	1	protein_coding	9283	2.88016e-07	1.04301	18	12.51	2.1436e-11	rs12741036;rs4950824;rs9077;rs16849710;rs10920338
ENSG00000143862	49	ARL8A	1	202102532	202113869	-1	protein_coding	127829	0.63004	NA	23	17.23	6.64343e-15	rs4950824;rs12741036;rs9077;rs16849710;rs10920338
ENSG00000143851	49	PTPN7	1	202116141	202130716	-1	protein_coding	5778	2.56582e-07	0.102499	18	17.23	6.64343e-15	rs16849710;rs9077;rs10920338
ENSG00000158715	50	SLC45A3	1	205626979	205649587	-1	protein_coding	85414	0.0368495	0.153854	7	6.656	2.81823e-05	rs823074
ENSG00000069275	50	NUCKS1	1	205681947	205719404	-1	protein_coding	64710	0.979238	-0.744723	20	15.7	8.582e-08	rs823074
ENSG00000268313	50	AC119673.1	1	205682497	205684153	1	protein_coding	NA	NA	NA	9	14.12	8.582e-08	rs823074
ENSG00000117280	50	RAB7L1	1	205737114	205744588	-1	protein_coding	8934	0.790355	2.6528	6	9.753	1.36827e-08	rs823074
ENSG00000133065	50	SLC41A1	1	205758221	205782876	-1	protein_coding	254428	0.705784	-0.91464	9	9.924	1.01696e-11	rs823074;rs823082
ENSG00000162877	50	PM20D1	1	205797150	205819260	-1	protein_coding	148811	1.2677e-09	-0.420392	6	5.73	1.26599e-11	rs823074;rs823082
ENSG00000143469	53	SYT14	1	210111538	210337636	1	protein_coding	255928	0.966549	-1.29462	253	19.92	1.89372e-11	rs6661316;rs17318744;rs12034991;rs17015701
ENSG00000185842	55	DNAH14	1	225083964	225586996	1	protein_coding	127602	8.77e-06	0.43336	21	14.14	5.43172e-09	rs7518221;rs6426067
ENSG00000143815	55	LBR	1	225589204	225616627	-1	protein_coding	3930	0.997025	-0.49176	12	14.14	2.11124e-08	rs6426067
ENSG00000203691	55	AC092811.1	1	225600404	225602040	1	protein_coding	NA	NA	NA	5	1.764	6.99797e-06	rs6426067
ENSG00000154380	55	ENAH	1	225674537	225840844	-1	protein_coding	55740	0.9957	-0.0049888	10	6.689	3.09231e-10	rs10915840
ENSG00000180287	56	PLD5	1	242246288	242687998	-1	protein_coding	200150	0.124198	NA	166	11.32	7.37192e-09	rs12131818;rs1439524
ENSG00000054282	56	SDCCAG8	1	243419320	243663394	1	protein_coding	10806	1.32893e-07	-0.422227	73	18.41	3.63586e-10	rs12042959;rs7523742;rs3006927
ENSG00000117020	56	AKT3	1	243651535	244014381	-1	protein_coding	10000	0.999585	-1.49767	238	17.95	5.62812e-17	rs3006927;rs3753549;rs7523742;rs7549780
ENSG00000035115	57	SH3YL1	2	217730	266398	-1	protein_coding	26751	1.00024e-05	-0.103902	61	19.78	8.34293e-13	rs3791221;rs2864044;rs6548221
ENSG00000143727	57	ACP1	2	264140	278283	1	protein_coding	52	0.00220753	-0.305213	33	19.78	9.61717e-13	rs3791221;rs2864044;rs6548221
ENSG00000189292	57	FAM150B	2	279558	288851	-1	protein_coding	285016	0.384938	NA	30	18.39	8.91778e-15	rs3791221;rs2864044;rs6548221
ENSG00000151353	57	TMEM18	2	667335	677439	-1	protein_coding	129787	0.0536351	-0.434029	50	10.47	4.66637e-34	rs1317006;rs13029479;rs11689974;rs17042314;rs2867137;rs12999373;rs2867118;rs12990777;rs4378835
ENSG00000172554	57	SNTG2	2	946554	1371385	1	protein_coding	54221	9.17609e-07	NA	116	15.06	6.45103e-10	rs6759670;rs6710556
ENSG00000186487	58	MYT1L	2	1792885	2335032	-1	protein_coding	23040	0.999964	-0.306258	107	12.75	2.78595e-08	rs17039365
ENSG00000119771	61	KLHL29	2	23608088	23931481	1	protein_coding	114818	NA	-0.399832	5	6.705	4.53763e-08	rs1653786
ENSG00000084676	62	NCOA1	2	24714783	24993571	1	protein_coding	8648	0.999077	-1.43882	302	16.62	4.62418e-32	rs12105106;rs2278483;rs3731629;rs11125627;rs4578807;rs11884143;rs11677500;rs4665273;rs17736503;rs6545729;rs17046438;rs17738465
ENSG00000184924	62	PTRHD1	2	25012603	25016251	-1	protein_coding	391356	9.18017e-06	-0.352191	33	8.059	4.91445e-27	rs2278483;rs3731629;rs17738465;rs12105106;rs4578807;rs6545729;rs4665273;rs1550115;rs11884143;rs17736503;rs11125627
ENSG00000138092	62	CENPO	2	25016005	25045245	1	protein_coding	79172	6.62948e-06	0.226383	77	14.49	2.84144e-32	rs17738465;rs12105106;rs2278483;rs4578807;rs6545729;rs4665273;rs1550115;rs11884143;rs17736503;rs11125627;rs11677500;rs3731629
ENSG00000138031	62	ADCY3	2	25042038	25142708	-1	protein_coding	109	0.0013793	-0.638879	324	15.1	2.4145e-102	rs17738465;rs12105106;rs2278483;rs11125627;rs4665273;rs17736503;rs1550115;rs3731629;rs6545729;rs11677500;rs1865688;rs10182181;rs7576788;rs17046438;rs17046742;rs7593130
ENSG00000115137	62	DNAJC27	2	25166505	25194963	-1	protein_coding	51277	0.0482582	-1.29261	77	14.23	1.22595e-89	rs10182181;rs6726261;rs17046742;rs12151737;rs6749646;rs17738465
ENSG00000084710	62	EFR3B	2	25264999	25378243	1	protein_coding	22979	NA	-0.492151	184	16.38	6.89653e-52	rs12151737;rs17046742;rs10182181;rs6749646;rs563590;rs17801121;rs17738465;rs12233132;rs7596747;rs6734859;rs13428823;rs6545975
ENSG00000115138	62	POMC	2	25383722	25391772	-1	protein_coding	5443	0.000689013	-0.589633	30	14.64	3.41228e-37	rs13428823;rs12233132;rs7596747;rs17801121;rs6734859;rs6545975;rs17738465
ENSG00000119772	62	DNMT3A	2	25455845	25565459	-1	protein_coding	1788	7.72788e-45	-0.66862	65	16.68	1.11471e-16	rs7596747;rs2289195;rs11681447;rs7578575;rs4517932;rs7581217
ENSG00000171303	63	KCNK3	2	26915619	26956288	1	protein_coding	3777	NA	0.226319	67	16.52	2.94044e-23	rs2586886;rs12468863;rs1662988;rs7603056;rs714447
ENSG00000213699	63	SLC35F6	2	26987152	27004099	1	protein_coding	54978	0.0161308	-0.353051	29	18.06	1.10451e-09	rs7603056;rs714447;rs1662988;rs12467466
ENSG00000115163	63	CENPA	2	26987157	27023935	1	protein_coding	1058	0.139975	-0.808381	51	18.06	7.97473e-11	rs7603056;rs714447;rs1662988;rs12467466
ENSG00000157851	63	DPYSL5	2	27070615	27173219	1	protein_coding	56896	0.998332	-1.35954	51	10.69	1.39951e-12	rs7603056
ENSG00000115211	63	EIF2B4	2	27587219	27593353	-1	protein_coding	8890	0.83261	-0.214235	1	2.382	NA	rs1260326
ENSG00000115234	63	SNX17	2	27593389	27599995	1	protein_coding	9784	0.68618	-0.681943	1	2.382	NA	rs1260326
ENSG00000163795	63	ZNF513	2	27600098	27603657	-1	protein_coding	130557	0.940738	NA	1	2.382	NA	rs1260326
ENSG00000115241	63	PPM1G	2	27604061	27632554	-1	protein_coding	5496	0.99601	-0.482626	2	2.458	9.73158e-09	rs1260326;rs1728918
ENSG00000084734	63	GCKR	2	27719709	27746554	1	protein_coding	2646	3.58393e-16	-0.155698	20	13.22	3.92824e-10	rs1260326;rs6547735;rs2068834
ENSG00000233438	63	AC109829.1	2	27760253	27790011	1	protein_coding	NA	NA	NA	48	10.48	9.6567e-08	rs1260326;rs6547735;rs2068834
ENSG00000221843	63	C2orf16	2	27799389	27805588	1	protein_coding	84226	3.91662e-17	-0.329747	16	17.52	9.6567e-08	rs6547735;rs2068834
ENSG00000243943	63	ZNF512	2	27805897	27858041	1	protein_coding	84450	0.949147	-1.27925	58	18.65	8.87184e-09	rs6547735;rs2068834
ENSG00000176714	63	CCDC121	2	27848506	27851879	-1	protein_coding	79635	9.72714e-05	-0.266319	15	18.65	3.63629e-08	rs6547735;rs2068834
ENSG00000198522	63	GPN1	2	27851114	27874375	1	protein_coding	11321	0.00490359	-0.238155	17	14.13	5.04762e-07	rs6547735;rs2068834
ENSG00000119760	63	SUPT7L	2	27873679	27886676	-1	protein_coding	9913	0.833193	-0.966219	10	10.1	2.07185e-06	rs6547735;rs2068834
ENSG00000163798	63	SLC4A1AP	2	27886338	27917840	1	protein_coding	22950	7.73999e-07	-0.546764	7	15.03	2.07185e-06	rs6547735;rs2068834
ENSG00000205334	63	AC074091.13	2	27928653	27938599	-1	protein_coding	100129995	NA	NA	11	18.44	0.000372028	rs2068834;rs6547735
ENSG00000243147	63	MRPL33	2	27994584	28210954	1	protein_coding	9553	0.749165	-0.22013	74	15.1	4.05141e-08	rs6547735;rs7567655
ENSG00000268656	63	AC110084.1	2	27998851	28009186	-1	protein_coding	NA	NA	NA	3	6.479	0.000945078	rs6547735
ENSG00000171174	63	RBKS	2	28004231	28113965	-1	protein_coding	64080	1.93198e-05	-0.689745	21	15.1	5.60569e-06	rs6547735;rs7567655
ENSG00000158019	63	BRE	2	28112808	28561768	1	protein_coding	9577	0.279976	NA	100	15.44	1.32898e-09	rs7567655
ENSG00000213639	64	PPP1CB	2	28974506	29025806	1	protein_coding	5500	0.997195	0.00183917	99	18.58	4.58785e-16	rs4372836;rs3190;rs7586405;rs7592895
ENSG00000163806	64	SPDYA	2	29005383	29073477	1	protein_coding	245711	0.166884	NA	88	16.86	3.25841e-15	rs4372836;rs3190;rs7586405;rs7592895
ENSG00000171103	64	TRMT61B	2	29072687	29093167	-1	protein_coding	55006	4.00752e-06	-0.602142	45	14.78	3.92824e-10	rs3190;rs7592895;rs4372836
ENSG00000163811	64	WDR43	2	29117509	29171088	1	protein_coding	23160	0.998942	1.45511	33	10.42	2.1117e-05	rs7592895;rs3190
ENSG00000189350	64	FAM179A	2	29179477	29284239	1	protein_coding	165186	2.5321e-20	6.00854	11	10.42	3.74643e-05	rs7592895
ENSG00000152689	65	RASGRP3	2	33661391	33789817	1	protein_coding	25780	0.110283	0.59965	1	11.48	4.44566e-08	rs2305575
ENSG00000150938	67	CRIM1	2	36583069	36778278	1	protein_coding	51232	0.977883	-0.413786	37	20.1	9.0894e-10	rs17019087
ENSG00000217075	67	AC007401.2	2	36758948	36779411	-1	protein_coding	NA	NA	NA	39	20.1	9.0894e-10	rs17019087
ENSG00000171055	67	FEZ2	2	36778570	36873230	-1	protein_coding	9637	3.5916e-05	-0.622262	97	20.1	9.0894e-10	rs17019087
ENSG00000205221	67	VIT	2	36923833	37041935	1	protein_coding	5212	4.91296e-22	0.268291	82	14.08	1.91983e-10	rs11677279;rs4670171;rs4670627
ENSG00000171126	70	KCNG3	2	42669157	42721237	-1	protein_coding	170850	0.0405974	0.146035	7	13.05	3.65993e-08	rs4953577
ENSG00000057935	70	MTA3	2	42721709	42984087	1	protein_coding	57504	0.855163	NA	62	13.05	1.83216e-09	rs4953577
ENSG00000138079	71	SLC3A1	2	44502599	44548633	1	protein_coding	6519	7.54764e-16	-0.0189713	26	12.09	2.30333e-07	rs786420
ENSG00000138078	71	PREPL	2	44543420	44589001	-1	protein_coding	9581	2.42946e-11	0.105865	59	15.97	2.53455e-08	rs786420
ENSG00000143919	71	CAMKMT	2	44589089	44999731	1	protein_coding	79823	5.14966e-13	0.21332	486	20.2	3.08466e-12	rs786420;rs2341459;rs698838;rs11124991
ENSG00000187600	72	TMEM247	2	46656329	46711564	1	protein_coding	101805491	NA	0.52596	2	4.899	3.44193e-06	rs2346416
ENSG00000250565	72	ATP6V1E2	2	46717889	46769696	-1	protein_coding	90423	9.71403e-05	1.34118	24	12.67	1.00721e-08	rs2346416;rs2122715;rs3087822
ENSG00000119729	72	RHOQ	2	46768945	46810260	1	protein_coding	23433	0.304655	-0.467958	33	16.32	7.03314e-09	rs2122715;rs3087822;rs17035438
ENSG00000151665	72	PIGF	2	46808076	46844258	-1	protein_coding	5281	0.00090904	-0.452347	55	16.32	8.64407e-11	rs3087822;rs2122715;rs17035438
ENSG00000119878	72	CRIPT	2	46843555	46852881	1	protein_coding	9419	0.0186146	0.154007	44	14.22	8.64407e-11	rs2122715;rs3087822
ENSG00000171150	72	SOCS5	2	46926091	46990268	1	protein_coding	9655	0.410273	0.297822	100	19.25	3.4919e-14	rs17035438;rs7596521;rs13012099;rs4953422
ENSG00000222005	72	LINC01118	2	47043807	47049796	1	protein_coding	388948	NA	NA	16	16.32	3.08718e-11	rs935376
ENSG00000239332	72	LINC01119	2	47043836	47086146	1	protein_coding	100134259	NA	NA	16	16.32	3.08718e-11	rs935376
ENSG00000068781	73	STON1-GTF2A1L	2	48757064	49003654	1	protein_coding	286749	1.6545e-14	0.572864	16	7.914	6.16924e-15	rs7561278;rs4596023;rs11892719
ENSG00000242441	73	GTF2A1L	2	48844937	48960287	1	protein_coding	11036	5.65247e-07	0.420929	7	7.152	6.16924e-15	rs7561278;rs4596023;rs11892719
ENSG00000138039	73	LHCGR	2	48859428	48982880	-1	protein_coding	3973	2.80154e-08	0.162887	15	7.914	6.16924e-15	rs7561278;rs4596023;rs11892719
ENSG00000179915	74	NRXN1	2	50145643	51259674	-1	protein_coding	9378	0.999949	-0.420818	612	21.7	1.82598e-21	rs6755887;rs930295;rs10192012;rs17039682;rs1421569;rs2678229;rs1363045;rs4971552;rs930752;rs12475081;rs1520456;rs1520454;rs6724631;rs17536077;rs858952
ENSG00000115239	76	GPR75-ASB3	2	53759810	54087170	-1	protein_coding	51130	0.247642	NA	8	9.948	4.18919e-09	rs10207892;rs2287347
ENSG00000270898	76	ASB3	2	53897430	54087297	-1	protein_coding	100302652	0.247642	NA	8	9.948	4.18919e-09	rs10207892;rs2287347
ENSG00000143942	76	CHAC2	2	53994929	54002333	1	protein_coding	494143	0.00282189	0.535423	1	4.741	NA	rs10207892
ENSG00000068912	76	ERLEC1	2	54014181	54045956	1	protein_coding	27248	0.000679063	-0.681034	3	4.61	4.18919e-09	rs2287347
ENSG00000119737	76	GPR75	2	54080050	54087126	-1	protein_coding	10936	0.0031948	NA	1	9.948	NA	rs10207892
ENSG00000068878	76	PSME4	2	54091204	54197977	-1	protein_coding	23198	1	-0.0173338	1	9.948	NA	rs10207892
ENSG00000170634	76	ACYP2	2	54197975	54532437	1	protein_coding	98	0.000220645	-0.186942	61	15.6	4.60701e-09	rs10207892
ENSG00000178021	76	TSPYL6	2	54480315	54483409	-1	protein_coding	388951	0.58166	0.521741	1	0.66	NA	rs10207892
ENSG00000214595	77	EML6	2	54950636	55199157	1	protein_coding	400954	0.443032	0.841629	5	10.15	1.13087e-14	rs6707036;rs10189379;rs7601895
ENSG00000115310	77	RTN4	2	55199325	55339757	-1	protein_coding	57142	0.0108354	0.0500839	65	13.99	6.9642e-16	rs6707036;rs10189379;rs7601895;rs7607923;rs6725139;rs6744220
ENSG00000055813	78	CCDC85A	2	56411258	56613308	1	protein_coding	114800	0.00173521	-0.523734	10	17.13	3.8367e-11	rs13432055
ENSG00000119866	79	BCL11A	2	60678302	60780702	-1	protein_coding	53335	0.829	-2.0339	14	14.84	7.84648e-10	rs6718203
ENSG00000115504	80	EHBP1	2	62900986	63273622	1	protein_coding	23301	0.999749	-0.55417	25	16.35	9.05773e-16	rs1872790;rs13417156;rs11688816;rs7591708
ENSG00000143951	80	WDPCP	2	63348518	64054977	-1	protein_coding	51057	2.32411e-09	-0.884584	89	14.67	8.42662e-09	rs12478556
ENSG00000198380	82	GFPT1	2	69546905	69614382	-1	protein_coding	2673	0.974568	-0.0574197	39	12.91	8.34293e-13	rs7607351
ENSG00000169599	82	NFU1	2	69622882	69664760	-1	protein_coding	27247	0.000687751	0.116834	45	14.09	3.32802e-12	rs7607351
ENSG00000115977	82	AAK1	2	69688532	69901481	-1	protein_coding	22848	0.99932	0.0059599	15	15.47	1.12085e-10	rs7607351
ENSG00000066032	84	CTNNA2	2	79412357	80875905	1	protein_coding	1496	0.999718	-0.54931	19	9.97	2.67168e-12	rs934515;rs10190281
ENSG00000115548	86	KDM3A	2	86667770	86719839	1	protein_coding	55818	0.981757	-0.643318	47	15.5	2.7104e-12	rs4832294;rs882989;rs3755002
ENSG00000115561	86	CHMP3	2	86730554	86948245	-1	protein_coding	51652	0.0362459	-0.19402	162	18.85	1.78781e-19	rs4832294;rs3755002;rs7587034
ENSG00000249884	86	RNF103-CHMP3	2	86732791	86948245	-1	protein_coding	100526767	0.0362459	-0.19402	159	18.85	1.78781e-19	rs3755002;rs4832294;rs7587034
ENSG00000239305	86	RNF103	2	86830516	86850989	-1	protein_coding	7844	0.832673	NA	50	18.85	1.78781e-19	rs7587034;rs3755002;rs4832294
ENSG00000144218	87	AFF3	2	100162323	100759201	-1	protein_coding	3899	0.998913	-2.07875	80	15.73	1.68575e-16	rs13032879;rs4851243;rs11692215;rs4556997
ENSG00000170500	87	LONRF2	2	100889753	100939195	-1	protein_coding	164832	0.851045	4.70928	205	13.66	1.06705e-19	rs11691135;rs12464433;rs6542924
ENSG00000269383	87	AC012493.2	2	100986705	100987007	-1	protein_coding	NA	NA	NA	17	13.19	1.21322e-08	rs11691135;rs6542924
ENSG00000115526	87	CHST10	2	101008327	101034118	-1	protein_coding	9486	0.00330306	1.61204	39	12.53	2.32764e-12	rs11691135;rs12467104
ENSG00000071054	88	MAP4K4	2	102313312	102511149	1	protein_coding	9448	0.999999	NA	61	14.67	4.08466e-08	rs12615778
ENSG00000233404	88	FLJ20373	2	102508955	102511150	1	protein_coding	NA	NA	NA	7	6.313	2.01298e-07	rs12615778
ENSG00000115590	88	IL1R2	2	102608306	102645006	1	protein_coding	7850	1.95243e-07	-0.0425486	4	3.016	0.000227161	rs12615778
ENSG00000198914	90	POU3F3	2	105471969	105476929	1	protein_coding	5455	NA	-1.31869	5	14.25	9.16804e-20	rs3739154;rs1451533;rs754481
ENSG00000135966	90	TGFBRAP1	2	105880871	105946491	-1	protein_coding	9392	0.129423	0.211655	35	21.7	1.2089e-10	rs4851057;rs1561237
ENSG00000135974	90	C2orf49	2	105953816	105965668	1	protein_coding	79074	0.192674	-1.00315	14	21.7	2.22428e-10	rs1561237;rs4851057
ENSG00000115641	90	FHL2	2	105974169	106054970	-1	protein_coding	2274	0.0028806	NA	6	13.23	NA	rs4851057
ENSG00000172985	91	SH3RF3	2	109745804	110262207	1	protein_coding	344558	0.981101	NA	70	14.49	6.38903e-09	rs4676084
ENSG00000125637	92	PSD4	2	113914902	113966973	1	protein_coding	23550	0.805496	-0.981758	22	12.02	7.56133e-10	rs902695
ENSG00000125618	92	PAX8	2	113973574	114036527	-1	protein_coding	7849	0.902124	0.0786982	11	5.715	1.13317e-09	rs902695
ENSG00000176771	93	NCKAP5	2	133429374	134326034	-1	protein_coding	344148	0.524874	-0.103913	16	7.56	1.33351e-08	rs13034320
ENSG00000152128	94	TMEM163	2	135213330	135476570	-1	protein_coding	81615	0.0672625	0.397258	6	4.826	NA	rs1530559
ENSG00000153086	94	ACMSD	2	135596117	135659604	1	protein_coding	130013	1.98872e-07	-0.263455	89	16.45	2.46031e-07	rs1530559
ENSG00000082258	94	CCNT2	2	135675805	135716912	1	protein_coding	905	0.498104	-1.29115	23	14.72	1.17175e-05	rs1530559
ENSG00000176601	94	MAP3K19	2	135722061	135805038	-1	protein_coding	80122	3.69885e-14	0.125206	7	14.72	9.36817e-09	rs1530559
ENSG00000144229	95	THSD7B	2	137523115	138435287	1	protein_coding	80731	5.65285e-06	NA	1	7.367	6.8024e-07	rs1374111
ENSG00000168702	96:97	LRP1B	2	140988992	142889270	-1	protein_coding	53353	0.999999	-0.165251	308	18.8	2.32764e-12	rs10202846;rs17551974;rs13397685;rs4954914;rs16855061;rs956800;rs7583748;rs13396415;rs2890652;rs4662417
ENSG00000075884	97	ARHGAP15	2	143848931	144525921	1	protein_coding	55843	5.25406e-06	0.0915151	212	18.81	1.94585e-14	rs6710871;rs17814208
ENSG00000144278	101	GALNT13	2	154728426	155310361	1	protein_coding	114805	0.853953	0.521057	186	16.06	3.69584e-09	rs16836111
ENSG00000162989	102	KCNJ3	2	155554811	155714863	1	protein_coding	3760	0.989708	0.283383	16	7.198	6.06228e-09	rs7600699
ENSG00000153237	103	CCDC148	2	159027593	159313265	-1	protein_coding	130940	7.95013e-19	0.195527	2	3.253	NA	rs3764835
ENSG00000144283	103	PKP4	2	159313476	159539391	1	protein_coding	8502	1.5982e-05	NA	23	10.18	3.08447e-09	rs3764835
ENSG00000115221	104	ITGB6	2	160956177	161128399	-1	protein_coding	3694	1.90572e-15	0.208852	16	9.54	5.23101e-11	rs10803762
ENSG00000153250	104	RBMS1	2	161128662	161350305	-1	protein_coding	5937	0.996886	-1.34865	33	14.2	4.76351e-11	rs10803762;rs12692596
ENSG00000136535	105	TBR1	2	162272605	162282381	1	protein_coding	10716	0.993588	-1.35576	9	17.61	6.01988e-06	rs9636284
ENSG00000144290	105	SLC4A10	2	162280843	162841792	1	protein_coding	57282	0.00263554	-1.24763	515	17.61	2.43111e-09	rs9636284;rs2053865
ENSG00000182263	106	FIGN	2	164449906	164592522	-1	protein_coding	55137	0.741736	-0.741853	27	17	9.27165e-15	rs1460678;rs1460676
ENSG00000115290	107	GRB14	2	165349322	165478358	-1	protein_coding	2888	0.0966012	NA	21	20.4	1.13628e-13	rs1521527
ENSG00000082438	107	COBLL1	2	165510134	165700189	-1	protein_coding	22837	0.0121974	0.157057	194	18.07	8.51511e-14	rs1128249;rs12328675;rs12692738;rs3769891;rs6705646;rs355909
ENSG00000136531	107	SCN2A	2	166095912	166248818	1	protein_coding	6326	1	-0.968463	84	16.89	2.3395e-10	rs3769948
ENSG00000178662	107	CSRNP3	2	166326157	166545917	1	protein_coding	80034	0.832453	-3.19173	50	15.63	3.84239e-07	rs3769948
ENSG00000144285	108	SCN1A	2	166845670	166984523	-1	protein_coding	6323	1	-0.51307	15	5.43	5.86497e-09	rs535533
ENSG00000222033	109	LINC01124	2	171568961	171571077	-1	protein_coding	440925	NA	NA	6	15.12	1.56268e-07	rs6433243
ENSG00000204335	109	SP5	2	171571861	171574588	1	protein_coding	389058	0.432721	-0.845891	24	15.12	1.48219e-07	rs6433243
ENSG00000204334	109	ERICH2	2	171640296	171655481	1	protein_coding	285141	NA	NA	13	11.6	5.93857e-08	rs6433243
ENSG00000128683	109	GAD1	2	171669723	171717661	1	protein_coding	2571	0.82254	0.540077	2	7.334	NA	rs6433243
ENSG00000071967	110	CYBRD1	2	172378757	172414643	1	protein_coding	79901	0.351788	2.29122	38	13.73	9.89277e-11	rs2542943;rs1047255
ENSG00000077380	110	DYNC1I2	2	172543919	172604930	1	protein_coding	1781	5.1872e-07	-0.298788	72	16.09	3.4919e-14	rs6738445;rs1607254;rs17499593
ENSG00000268821	110	AC068039.1	2	172560844	172567314	-1	protein_coding	NA	NA	NA	26	15.82	2.34803e-13	rs17499593;rs6738445;rs1607254
ENSG00000115840	110	SLC25A12	2	172640880	172864766	-1	protein_coding	8604	0.88705	0.218725	187	18.32	2.34803e-13	rs1607254;rs17499593;rs6738445;rs12692976;rs788163
ENSG00000128708	110	HAT1	2	172778958	172848599	1	protein_coding	8520	0.839885	-0.630614	48	15.35	9.34309e-09	rs788163;rs17499593;rs1607254;rs6738445
ENSG00000172878	110	METAP1D	2	172864490	172947158	1	protein_coding	254042	1.55558e-06	-0.910147	108	19.54	3.42869e-13	rs1607254;rs17499593;rs6738445;rs788163
ENSG00000144355	110	DLX1	2	172949468	172954405	1	protein_coding	1745	0.926719	-0.868333	1	0.097	NA	rs17499593
ENSG00000138430	111	OLA1	2	174937175	175113426	-1	protein_coding	29789	0.0436207	0.562368	200	21	9.86586e-17	rs10930641;rs12328930
ENSG00000188452	113	CERKL	2	182401403	182545392	-1	protein_coding	375298	5.3972e-11	-0.292284	22	20.1	9.73336e-08	rs11904490
ENSG00000162992	113	NEUROD1	2	182537815	182545603	-1	protein_coding	4760	0.138071	-1.0706	6	20.1	6.99069e-07	rs11904490
ENSG00000138434	113	SSFA2	2	182756560	182795465	1	protein_coding	6744	7.68386e-05	NA	2	18.89	3.31248e-06	rs7575118
ENSG00000150722	113	PPP1R1C	2	182818968	182996125	1	protein_coding	151242	0.00253359	1.48234	1	11.94	1.98678e-06	rs7575118
ENSG00000144339	115	TMEFF2	2	192813769	193060435	-1	protein_coding	23671	0.386319	-1.76421	24	14.31	4.08466e-08	rs13001304
ENSG00000065413	116	ANKRD44	2	197831741	198175897	-1	protein_coding	91526	0.775903	NA	5	14.56	3.91259e-06	rs7578368
ENSG00000115524	116	SF3B1	2	198254508	198299815	-1	protein_coding	23451	1	-0.619089	33	10.81	1.99074e-10	rs16826791;rs7578368;rs6757852
ENSG00000115520	116	COQ10B	2	198318147	198340032	1	protein_coding	80219	0.140033	-0.989156	30	12.36	5.1981e-10	rs6757852;rs16826791;rs7578368
ENSG00000144381	116	HSPD1	2	198351305	198381461	-1	protein_coding	3329	0.985208	-0.813832	27	21.2	5.1981e-10	rs6757852;rs16826791;rs7578368
ENSG00000115541	116	HSPE1	2	198364718	198368181	1	protein_coding	3336	0.787528	-0.835658	17	21.2	5.1981e-10	rs16826791;rs7578368;rs6757852
ENSG00000270757	116	HSPE1-MOB4	2	198365137	198415450	1	protein_coding	100529241	0.889798	NA	41	21.2	3.78372e-10	rs16826791;rs7578368;rs6757852
ENSG00000115540	116	MOB4	2	198380295	198418423	1	protein_coding	25843	0.777833	-1.62684	30	14.6	2.74774e-10	rs16826791;rs7578368;rs6757852
ENSG00000162944	116	RFTN2	2	198432948	198540769	-1	protein_coding	130132	0.00207696	0.166398	118	12.13	7.40666e-14	rs16826791;rs7578368;rs6757852
ENSG00000222017	116	AC011997.1	2	198557830	198639547	1	protein_coding	NA	NA	NA	91	13.55	1.20629e-13	rs6757852;rs16826791
ENSG00000247626	116	MARS2	2	198570087	198573113	1	protein_coding	92935	1.41647e-06	-0.302062	33	10.7	1.19551e-12	rs16826791;rs6757852
ENSG00000152430	116	BOLL	2	198591603	198651486	-1	protein_coding	66037	0.00790218	-1.24188	62	16.73	1.20629e-13	rs16826791;rs6757852;rs7578368
ENSG00000115896	116	PLCL1	2	198669426	199437305	1	protein_coding	5334	0.0110524	NA	288	26.7	5.22651e-15	rs6757852;rs16826791
ENSG00000226124	117	FTCDNL1	2	200625267	200715896	-1	protein_coding	348751	NA	NA	9	7.728	3.60287e-07	rs1704190
ENSG00000178074	117	C2orf69	2	200775979	200820658	1	protein_coding	205327	0.432172	-0.595155	24	14.74	5.98696e-08	rs1704190
ENSG00000162971	117	TYW5	2	200794698	200820459	-1	protein_coding	129450	2.19729e-07	-0.822528	18	14.74	6.88773e-08	rs1704190
ENSG00000162972	117	C2orf47	2	200820040	200873263	1	protein_coding	79568	0.00977968	0.253138	22	17.05	6.88773e-08	rs1704190
ENSG00000138439	118	FAM117B	2	203499901	203634480	1	protein_coding	150864	0.067387	-0.487937	6	8.863	NA	rs3731695;rs2351524
ENSG00000163596	118	ICA1L	2	203640690	203736708	-1	protein_coding	130026	0.442028	-0.760183	140	15.97	1.84543e-13	rs3731695;rs2351524
ENSG00000138442	118	WDR12	2	203739505	203879521	-1	protein_coding	55759	0.609007	-0.727802	202	20.2	1.10623e-13	rs2351524;rs3731695;rs2250522
ENSG00000138380	118	CARF	2	203776937	203851786	1	protein_coding	79800	0.00454104	-1.32678	119	17.48	1.10623e-13	rs2351524;rs3731695
ENSG00000144426	118	NBEAL1	2	203879602	204091101	1	protein_coding	65065	1.09294e-10	-1.74067	120	14.36	1.10623e-13	rs3731695;rs2351524;rs2250522
ENSG00000119004	118	CYP20A1	2	204103663	204163009	1	protein_coding	57404	7.40838e-10	-0.358177	43	23.7	1.57589e-13	rs3731695;rs2250522;rs2351524
ENSG00000138443	118	ABI2	2	204192942	204312446	1	protein_coding	10152	0.953329	-2.08335	43	11.7	2.23755e-10	rs4675332;rs3731695;rs2250522;rs2351524
ENSG00000173166	118	RAPH1	2	204259068	204400133	-1	protein_coding	65059	0.957851	-0.345685	52	11.7	2.23755e-10	rs3731695;rs2250522;rs4675332
ENSG00000116117	119	PARD3B	2	205410516	206484886	1	protein_coding	117583	8.64519e-08	NA	116	19.56	1.32835e-12	rs10804141;rs11896131;rs6747533;rs12328416;rs10932099;rs6435277
ENSG00000204186	120	ZDBF2	2	207139387	207179148	1	protein_coding	57683	1.37874e-07	-0.145117	69	16.53	5.23683e-12	rs1448902;rs13000757;rs12989476;rs10192193
ENSG00000269633	120	AC017081.1	2	207220463	207220843	1	protein_coding	NA	NA	NA	33	15.47	1.91239e-12	rs12989476;rs2084499;rs13000757;rs4675607;rs1448902
ENSG00000118263	121	KLF7	2	207938861	208031991	-1	protein_coding	8609	0.929931	-2.11539	37	13.99	5.21942e-13	rs1263599;rs1263628;rs1263618;rs1263611;rs1263673
ENSG00000021826	122	CPS1	2	211342406	211543831	1	protein_coding	1373	0.0833574	0.929214	6	20.8	1.48839e-17	rs715;rs7684;rs2371027;rs4513233
ENSG00000178568	122:123	ERBB4	2	212240446	213403565	-1	protein_coding	2066	0.999901	2.80334	206	21	2.43599e-24	rs6749560;rs3791691;rs16846136;rs17344929;rs7599312;rs6435711
ENSG00000018280	124	SLC11A1	2	219246752	219261617	1	protein_coding	6556	6.59212e-12	-0.804979	1	7.921	NA	rs7607369
ENSG00000144579	124	CTDSP1	2	219262979	219270664	1	protein_coding	58190	0.902027	-0.253679	10	7.921	3.60826e-14	rs7607369;rs10498060
ENSG00000127831	124	VIL1	2	219283815	219318018	1	protein_coding	7429	1.21278e-05	-1.05449	50	16.16	3.60826e-14	rs7607369;rs10498060;rs12987009
ENSG00000135913	124	USP37	2	219314974	219433084	-1	protein_coding	57695	0.998322	-0.484736	170	17.83	7.11852e-14	rs7607369;rs12987009;rs10498060
ENSG00000144580	124	RQCD1	2	219433303	219461803	1	protein_coding	9125	0.930278	-0.207001	79	16.21	7.58959e-12	rs7607369;rs12987009;rs10498060
ENSG00000115556	124	PLCD4	2	219472488	219501907	1	protein_coding	84812	8.11639e-09	0.56611	61	15.11	1.20167e-12	rs7607369;rs12987009;rs10498060
ENSG00000115568	124	ZNF142	2	219502639	219524378	-1	protein_coding	7701	1.87523e-15	0.233238	46	15.11	1.20167e-12	rs7607369;rs12987009;rs10498060
ENSG00000074582	124	BCS1L	2	219523487	219528166	1	protein_coding	617	2.27742e-08	-0.272802	26	13.54	3.39774e-12	rs10498060;rs7607369;rs12987009
ENSG00000163481	124	RNF25	2	219528587	219537134	-1	protein_coding	64320	0.829695	0.36618	24	13.85	3.39774e-12	rs7607369;rs12987009;rs10498060
ENSG00000163482	124	STK36	2	219536749	219567439	1	protein_coding	27148	3.75254e-07	-0.311109	28	14.07	1.29496e-13	rs7607369;rs12987009;rs10498060
ENSG00000135912	124	TTLL4	2	219575568	219620139	1	protein_coding	9654	2.83171e-06	-0.122129	95	17.58	3.06498e-13	rs7607369;rs12987009;rs10498060
ENSG00000135929	124	CYP27A1	2	219646472	219680016	1	protein_coding	1593	3.89682e-11	-1.07572	86	12.41	1.28151e-11	rs7607369;rs12987009;rs10498060
ENSG00000181378	124	CCDC108	2	219867568	219906249	-1	protein_coding	255101	2.33292e-18	0.0720093	4	4.482	1.69299e-10	rs16859517
ENSG00000163501	124	IHH	2	219919142	219925189	-1	protein_coding	3549	0.349924	-0.391031	2	5.924	3.77915e-09	rs16859517
ENSG00000187736	124	NHEJ1	2	219940039	220025587	-1	protein_coding	79840	0.0271845	-0.493908	11	10.08	1.15448e-10	rs16859517
ENSG00000213901	124	SLC23A3	2	219940051	220035549	-1	protein_coding	151295	0.00231262	-0.265223	13	17.29	1.15448e-10	rs16859517
ENSG00000115649	124	CNPPD1	2	220036619	220042828	-1	protein_coding	27013	1.63494e-05	0.366854	5	17.29	2.39555e-07	rs16859517
ENSG00000144567	124	FAM134A	2	220040947	220050201	1	protein_coding	79137	0.75859	1.49887	7	17.29	2.39555e-07	rs16859517
ENSG00000158552	124	ZFAND2B	2	220059959	220074373	1	protein_coding	130617	0.00495151	NA	8	13.98	1.05025e-09	rs16859517;rs6710315
ENSG00000115657	124	ABCB6	2	220074490	220083712	-1	protein_coding	10058	2.11132e-17	-0.336963	16	16.04	2.99878e-11	rs6710315
ENSG00000198925	124	ATG9A	2	220074494	220094439	-1	protein_coding	79065	0.714828	-0.114962	27	16.04	2.99878e-11	rs6710315
ENSG00000163516	124	ANKZF1	2	220094479	220101391	1	protein_coding	55139	4.83243e-14	-0.283782	24	16.68	2.99878e-11	rs6710315
ENSG00000163521	124	GLB1L	2	220101328	220110200	-1	protein_coding	79411	2.51566e-10	0.0203894	22	17.79	1.32898e-09	rs6710315
ENSG00000115661	124	STK16	2	220110177	220115059	1	protein_coding	8576	0.000478667	-0.794902	11	17.79	1.32898e-09	rs6710315
ENSG00000127824	124	TUBA4A	2	220114433	220142892	-1	protein_coding	7277	0.0296379	-0.418321	39	17.79	8.02945e-16	rs6710315;rs11889536
ENSG00000135924	124	DNAJB2	2	220143989	220151622	1	protein_coding	3300	5.19696e-06	-1.09535	33	15.02	8.02945e-16	rs6710315;rs11889536
ENSG00000054356	124	PTPRN	2	220154345	220174370	-1	protein_coding	5798	0.0217482	0.659581	33	13.69	5.19438e-16	rs11889536
ENSG00000182698	124	RESP18	2	220192131	220197899	-1	protein_coding	389075	NA	-0.178182	22	12.78	1.08915e-15	rs11889536
ENSG00000123992	124	DNPEP	2	220238268	220264744	-1	protein_coding	23549	0.000202596	NA	1	1.845	NA	rs6711142
ENSG00000072195	124	SPEG	2	220299568	220363009	1	protein_coding	10290	0.99979	-0.154311	51	22.7	1.10498e-09	rs17574571;rs2280039
ENSG00000144591	124	GMPPA	2	220363589	220371710	1	protein_coding	29926	2.35237e-06	-0.0966902	32	22.7	1.10498e-09	rs2280039
ENSG00000072182	124	ASIC4	2	220378892	220403494	1	protein_coding	55515	0.728515	-0.723938	12	19.28	1.61463e-08	rs2280039
ENSG00000144468	125	RHBDD1	2	227700297	227863931	1	protein_coding	84236	4.74168e-09	-1.63993	170	16.83	3.47811e-08	rs12615988
ENSG00000081052	125	COL4A4	2	227867427	228028829	-1	protein_coding	1286	1.68978e-08	-1.72084	91	19.22	2.50137e-07	rs12615988
ENSG00000153820	126	SPHKAP	2	228844666	229046361	-1	protein_coding	80309	0.233358	-0.799535	366	15.39	1.78781e-19	rs7583252;rs16824283;rs12479233;rs10211055;rs13022070;rs4283409;rs4435438
ENSG00000187957	127	DNER	2	230222345	230579274	-1	protein_coding	92737	0.785502	-0.191028	101	18.6	1.38951e-13	rs7558924;rs2273999;rs6720868
ENSG00000153827	127	TRIP12	2	230628554	230787955	-1	protein_coding	9320	1	-0.142345	114	20.2	5.32904e-19	rs6720868;rs17258921;rs2273999;rs7584686
ENSG00000153832	127	FBXO36	2	230787018	230877825	1	protein_coding	130888	3.22841e-06	-0.280078	72	20.2	5.32904e-19	rs6720868;rs17258921;rs7584686;rs720041;rs2059716
ENSG00000163053	127	SLC16A14	2	230899698	230933715	-1	protein_coding	151473	0.215983	-1.19471	4	0.867	NA	rs720041
ENSG00000157985	128	AGAP1	2	236402733	237040444	1	protein_coding	116987	0.999356	NA	208	19.47	3.21792e-11	rs12616076;rs2696398;rs4414632;rs6757412;rs2317299;rs7565059
ENSG00000222007	128	AC064874.1	2	236682499	236692031	-1	protein_coding	NA	NA	NA	5	6.069	2.49753e-07	rs2696398;rs12616076
ENSG00000063660	129	GPC1	2	241375088	241407493	1	protein_coding	2817	0.10957	1.27114	24	4.911	7.92929e-08	rs1316369
ENSG00000144619	130	CNTN4	3	2140497	3099645	1	protein_coding	152330	0.996606	3.21872	16	14.37	5.44999e-09	rs2320958
ENSG00000196220	132	SRGAP3	3	9022275	9404737	-1	protein_coding	9901	0.999998	-1.15134	6	14.09	4.89558e-08	rs2251361
ENSG00000134077	132	THUMPD3	3	9404526	9428475	1	protein_coding	25917	3.99618e-11	0.700963	16	17.89	3.28957e-09	rs2251361
ENSG00000168137	132	SETD5	3	9439299	9520924	1	protein_coding	55209	1	-0.843283	36	23.8	7.68175e-10	rs2251361;rs3915844
ENSG00000156959	132	LHFPL4	3	9543481	9595486	-1	protein_coding	375323	0.178388	NA	2	2.874	0.000479769	rs3915844
ENSG00000163704	132	PRRT3	3	9987226	9994078	-1	protein_coding	285368	0.658019	-0.41382	3	12.5	NA	rs17535749
ENSG00000125037	132	EMC3	3	10004221	10052800	-1	protein_coding	55831	0.801935	3.09942	13	15.62	5.63105e-09	rs17535749
ENSG00000144554	132	FANCD2	3	10068098	10143614	1	protein_coding	2177	2.47937e-14	0.599441	13	24.4	NA	rs17535749
ENSG00000163705	132	FANCD2OS	3	10123001	10149915	-1	protein_coding	115795	0.0484543	0.135265	6	16.24	NA	rs17535749
ENSG00000254999	132	BRK1	3	10157276	10168874	1	protein_coding	55845	0.604509	0.902618	58	16.24	2.09325e-06	rs17535749
ENSG00000134086	132	VHL	3	10182692	10193904	1	protein_coding	7428	0.0337352	0.369543	3	1.273	NA	rs17535749
ENSG00000144560	133	VGLL4	3	11597544	11762220	-1	protein_coding	9686	0.469479	0.00943182	81	20	9.99048e-12	rs17776719;rs1561073;rs6766610
ENSG00000132170	134	PPARG	3	12328867	12475855	1	protein_coding	5468	0.668218	-0.331736	73	16.21	2.53124e-15	rs2920502;rs1899951;rs10510419;rs7626560
ENSG00000144712	134	CAND2	3	12837971	12913415	1	protein_coding	23066	4.53281e-09	0.140801	2	2.095	NA	rs2596902
ENSG00000144711	134	IQSEC1	3	12938719	13114617	-1	protein_coding	9922	0.998506	-0.501758	29	8.21	6.78075e-12	rs2596902;rs765248
ENSG00000132182	134	NUP210	3	13357737	13461809	-1	protein_coding	23225	1.45347e-10	0.0253073	153	16.05	1.02701e-10	rs580438;rs6804464
ENSG00000131373	135	HACL1	3	15602211	15643338	-1	protein_coding	26061	4.18066e-10	0.256526	3	2.897	5.62558e-10	rs7651039;rs7640807
ENSG00000169814	135	BTD	3	15642848	15687329	1	protein_coding	686	1.28845e-06	0.274014	35	6.665	5.62558e-10	rs7651039;rs7640807;rs11128760
ENSG00000206560	135	ANKRD28	3	15708743	15901278	-1	protein_coding	23243	0.999929	-0.657585	225	18.19	4.76351e-11	rs11128760;rs7640807
ENSG00000151789	138	ZNF385D	3	21459915	22414812	-1	protein_coding	79750	0.724322	0.203413	37	18.01	8.62804e-10	rs11711337;rs17621507
ENSG00000077092	139	RARB	3	25215823	25639423	1	protein_coding	5915	0.999318	-0.8911	99	18.11	2.83426e-09	rs1436239;rs1580818
ENSG00000172995	141	ARPP21	3	35680437	35835988	1	protein_coding	10777	0.00367693	-0.595813	73	15.45	7.24773e-12	rs10490869;rs11129662;rs2280097
ENSG00000093217	142	XYLB	3	38388251	38462839	1	protein_coding	9942	2.62886e-13	-0.146045	68	11.11	6.38903e-09	rs11926767
ENSG00000114739	142	ACVR2B	3	38495342	38534633	1	protein_coding	93	0.993111	NA	73	16.86	2.24594e-09	rs11926767
ENSG00000157036	142	EXOG	3	38537618	38583652	1	protein_coding	9941	2.86455e-08	0.297109	54	16.86	2.24594e-09	rs11926767
ENSG00000168036	143	CTNNB1	3	41236328	41301587	1	protein_coding	1499	0.999813	0.417285	72	18.14	4.73657e-12	rs4973925;rs1949836;rs9814633
ENSG00000168038	143	ULK4	3	41288090	42003922	-1	protein_coding	54986	1.68589e-23	0.594897	191	19.17	4.73657e-12	rs4973925;rs1949836;rs9814633;rs9827383;rs9816626
ENSG00000187094	144	CCK	3	42299317	42307699	-1	protein_coding	885	0.0231054	-0.29734	10	11.43	4.96743e-16	rs10460960
ENSG00000157093	144	LYZL4	3	42438570	42452092	-1	protein_coding	131375	0.112283	-0.18958	23	5.188	4.9132e-14	rs2079860;rs247420;rs185224
ENSG00000114812	144	VIPR1	3	42530791	42579059	1	protein_coding	7433	8.27528e-10	0.910227	9	7.491	1.17123e-09	rs1508209;rs397247
ENSG00000173769	145	TOPAZ1	3	44283378	44373590	1	protein_coding	375337	NA	-0.376317	2	9.274	2.13091e-10	rs4682718;rs13086084
ENSG00000179152	145	TCAIM	3	44379611	44450943	1	protein_coding	285343	4.45859e-05	0.313154	3	9.274	2.13091e-10	rs13086084
ENSG00000196653	145	ZNF502	3	44754135	44765323	1	protein_coding	91392	1.40777e-05	0.252899	1	23.5	NA	rs10514710
ENSG00000186446	145	ZNF501	3	44771088	44778575	1	protein_coding	115560	0.00549806	-0.302345	1	23.5	NA	rs10514710
ENSG00000163808	145	KIF15	3	44803209	44914868	1	protein_coding	56992	7.4695e-13	-0.317071	1	1.762	2.9878e-08	rs10514710
ENSG00000011376	145	LARS2	3	45429998	45590913	1	protein_coding	23395	2.60644e-07	-0.65665	11	12.64	8.64161e-10	rs17575828;rs33807
ENSG00000144791	145	LIMD1	3	45596886	45727830	1	protein_coding	8994	0.127771	0.27358	48	12	3.23363e-09	rs267218
ENSG00000114646	146	CSPG5	3	47603729	47622282	-1	protein_coding	10675	0.41483	-0.836073	27	18.27	4.32891e-12	rs4858802;rs6442101
ENSG00000173473	146	SMARCC1	3	47626762	47823596	-1	protein_coding	6599	1	-1.10286	160	18.27	7.24773e-12	rs6442101;rs4858802
ENSG00000132153	146	DHX30	3	47844399	47891685	1	protein_coding	22907	0.999999	NA	40	19.6	1.10515e-11	rs6442101;rs4858802
ENSG00000047849	146	MAP4	3	47892182	48130769	-1	protein_coding	4134	0.998849	-0.836309	180	18.98	2.10669e-12	rs6442101;rs4858802
ENSG00000114268	146	PFKFB4	3	48555117	48599448	-1	protein_coding	5210	0.000321134	-0.13132	3	3.965	1.69348e-09	rs11710798
ENSG00000008300	146	CELSR3	3	48673902	48700348	-1	protein_coding	1951	0.999656	-0.878908	2	6.217	NA	rs11710798
ENSG00000213672	146	NCKIPSD	3	48701364	48723797	-1	protein_coding	51517	0.00713136	-0.551018	3	21.5	1.11751e-08	rs11710798
ENSG00000068745	146	IP6K2	3	48725436	48777786	-1	protein_coding	51447	0.989458	-0.392799	1	21.5	1.11751e-08	rs11710798
ENSG00000198218	146	QRICH1	3	49067140	49131796	-1	protein_coding	54870	0.99607	-0.279294	2	20.1	NA	rs12631248
ENSG00000172053	146	QARS	3	49133365	49142553	-1	protein_coding	5859	8.7897e-08	-0.634756	1	20.1	NA	rs12631248
ENSG00000172046	146	USP19	3	49145479	49158371	-1	protein_coding	10869	0.999992	-0.429633	1	20.1	NA	rs12631248
ENSG00000177352	146	CCDC71	3	49199968	49203754	-1	protein_coding	64925	0.0169896	NA	1	1.246	NA	rs12631248
ENSG00000173421	146	CCDC36	3	49235861	49295537	1	protein_coding	339834	0.509349	-0.452713	1	2.087	NA	rs11130192
ENSG00000225399	146	RP11-3B7.1	3	49297518	49298744	1	protein_coding	NA	NA	NA	1	2.087	NA	rs11130192
ENSG00000188315	146	C3orf62	3	49306035	49315342	-1	protein_coding	375341	0.00712466	-1.95031	2	2.087	NA	rs11130192
ENSG00000114316	146	USP4	3	49315264	49378145	-1	protein_coding	7375	6.20194e-07	NA	7	4.709	1.81887e-05	rs11130192;rs9811982
ENSG00000233276	146	GPX1	3	49394609	49396033	-1	protein_coding	2876	0.00693165	-0.616399	15	19.22	6.95651e-15	rs9811982;rs11130192
ENSG00000067560	146	RHOA	3	49396578	49450431	-1	protein_coding	387	0.804698	-0.430263	73	19.22	6.95651e-15	rs9811982;rs11130192;rs12631248
ENSG00000145022	146	TCTA	3	49449639	49453908	1	protein_coding	6988	0.0132648	-0.595941	19	19.06	6.95651e-15	rs9811982;rs11130192
ENSG00000145020	146	AMT	3	49454211	49460186	-1	protein_coding	275	0.000569475	-0.0226371	22	19.06	6.95651e-15	rs11130192;rs9811982;rs12631248
ENSG00000145029	146	NICN1	3	49460379	49466759	-1	protein_coding	84276	0.257246	-1.08729	25	19.06	6.95651e-15	rs9811982;rs11130192;rs12631248
ENSG00000173402	146	DAG1	3	49506146	49573048	1	protein_coding	1605	0.940922	-0.838742	77	19.42	2.66525e-14	rs11130192;rs9811982;rs12631248
ENSG00000164061	146	BSN	3	49591922	49708978	1	protein_coding	8927	1	-1.28511	135	19.76	6.56736e-18	rs11130192;rs9811982;rs13096480;rs12631248;rs1317140
ENSG00000164062	146	APEH	3	49711435	49721396	1	protein_coding	327	0.0132157	-0.271805	30	21	1.76511e-15	rs9811982;rs11130192;rs12631248;rs13096480
ENSG00000173531	146	MST1	3	49721380	49726934	-1	protein_coding	4485	1.72736e-10	0.158165	21	21	1.76511e-15	rs9811982;rs13096480;rs11130192;rs12631248;rs1317140;rs11713193
ENSG00000164068	146	RNF123	3	49726932	49758962	1	protein_coding	63891	0.969715	-0.461991	51	22.4	1.76511e-15	rs12631248;rs9811982;rs11130192;rs13096480;rs1317140;rs11713193
ENSG00000176020	146	AMIGO3	3	49754267	49761349	-1	protein_coding	386724	7.50516e-06	NA	34	22.4	5.68724e-14	rs11713193;rs13096480;rs1317140;rs12631248
ENSG00000173540	146	GMPPB	3	49754277	49761384	-1	protein_coding	29925	8.24536e-05	-0.659554	34	22.4	5.68724e-14	rs11713193;rs13096480;rs1317140;rs12631248
ENSG00000176095	146	IP6K1	3	49761727	49823975	-1	protein_coding	9807	0.23518	-2.10343	117	22.4	1.04034e-14	rs13096480;rs1317140;rs11713193;rs12631248;rs6446298;rs2230593
ENSG00000187492	146	CDHR4	3	49828165	49837268	-1	protein_coding	389118	0.0134739	0.0436097	34	18.12	1.04034e-14	rs11713193;rs1317140;rs12631248;rs13096480
ENSG00000185614	146	FAM212A	3	49840687	49842463	1	protein_coding	389119	0.000589161	NA	21	18.12	2.35163e-13	rs1317140;rs11713193;rs12631248;rs13096480
ENSG00000182179	146	UBA7	3	49842640	49851379	-1	protein_coding	7318	2.68228e-14	-0.315381	26	18.12	2.77356e-24	rs12631248;rs13096480;rs1317140;rs11713193;rs6446298
ENSG00000183763	146	TRAIP	3	49866034	49894007	-1	protein_coding	10293	0.125104	-0.132255	54	17.61	1.411e-48	rs11713193;rs13096480;rs1317140;rs6446298;rs2230593;rs2280405;rs12631248;rs2624826
ENSG00000164076	146	CAMKV	3	49895421	49907655	-1	protein_coding	79012	0.996846	-0.638323	38	18.51	1.411e-48	rs13096480;rs11713193;rs1317140;rs2230593;rs2280405;rs12631248;rs2624826;rs3774750
ENSG00000164078	146	MST1R	3	49924435	49941299	-1	protein_coding	4486	1.69349e-20	-0.377645	36	18.51	2.05635e-49	rs11713193;rs3774750;rs2624826;rs12631248;rs2230593
ENSG00000228008	146	CTD-2330K9.3	3	49941278	49954370	1	protein_coding	NA	NA	NA	33	15.79	2.05635e-49	rs11713193;rs12631248;rs2624826;rs2230593
ENSG00000164077	146	MON1A	3	49946302	49967606	-1	protein_coding	84315	0.00636811	-0.629673	46	15.79	5.32379e-47	rs12631248;rs11713193;rs2624826;rs2230593;rs3774750;rs1986599;rs1283;rs13100903
ENSG00000004534	146	RBM6	3	49977440	50137478	1	protein_coding	10180	1	-0.685653	280	17.77	1.00861e-47	rs12631248;rs11713193;rs3774750;rs2624826;rs1986599;rs1283;rs13100903;rs2014830;rs6446298
ENSG00000003756	146	RBM5	3	50126341	50156454	1	protein_coding	10181	0.999999	-0.605889	56	18.47	8.56674e-45	rs11713193;rs3774750;rs2624826;rs12631248;rs13100903
ENSG00000001617	146	SEMA3F	3	50192478	50226508	1	protein_coding	6405	0.999918	NA	44	19.09	5.32379e-47	rs3774750;rs2624826;rs2188151;rs12631248
ENSG00000114349	146	GNAT1	3	50229045	50233949	1	protein_coding	2779	2.50523e-06	-0.274733	19	14.65	5.77867e-23	rs2188151;rs3774750;rs2624826
ENSG00000114353	146	GNAI2	3	50263724	50296787	1	protein_coding	2771	0.86116	-0.965006	1	9.243	NA	rs12631248
ENSG00000179564	146	LSMEM2	3	50316458	50325545	1	protein_coding	132228	2.89144e-05	-0.548022	2	8.06	2.62626e-09	rs12631248;rs2236947
ENSG00000214706	146	IFRD2	3	50325163	50330349	-1	protein_coding	7866	5.5261e-06	-0.616738	3	8.57	1.29068e-10	rs12631248;rs2236947;rs1283
ENSG00000186792	146	HYAL3	3	50330262	50336899	-1	protein_coding	8372	1.52466e-05	-0.35315	5	21	1.29068e-10	rs2236947;rs1283;rs1986599
ENSG00000243477	146	NAT6	3	50333833	50336852	-1	protein_coding	24142	0.402945	-0.113189	5	21	1.29068e-10	rs2236947;rs1283;rs1986599
ENSG00000114378	146	HYAL1	3	50337320	50349812	-1	protein_coding	3373	0.00553671	0.476164	5	21	1.29068e-10	rs2236947;rs1283;rs1986599
ENSG00000114383	146	TUSC2	3	50357458	50365682	-1	protein_coding	11334	0.703033	-0.593776	1	3.67	1.63805e-09	rs2236947
ENSG00000068028	146	RASSF1	3	50367219	50378411	-1	protein_coding	11186	4.8582e-08	-0.411947	1	3.67	1.63805e-09	rs2236947
ENSG00000004838	146	ZMYND10	3	50378541	50384283	-1	protein_coding	51364	3.6024e-07	-0.824531	1	3.67	1.63805e-09	rs2236947
ENSG00000007402	146	CACNA2D2	3	50400233	50541675	-1	protein_coding	9254	0.999693	NA	97	19.07	1.70454e-07	rs490634;rs1283;rs12631248
ENSG00000088543	146	C3orf18	3	50595462	50608458	-1	protein_coding	51161	0.014308	-1.53819	23	25.6	2.46412e-11	rs490634
ENSG00000114735	146	HEMK1	3	50606583	50622366	1	protein_coding	51409	8.23153e-05	-2.53452	24	25.6	2.46412e-11	rs490634
ENSG00000114737	146	CISH	3	50643921	50649262	-1	protein_coding	1154	0.00144426	-0.370352	22	12.39	2.15835e-11	rs490634;rs12631248
ENSG00000114738	146	MAPKAPK3	3	50648951	50686720	1	protein_coding	7867	2.71041e-06	0.0772686	41	14.81	2.15835e-11	rs490634;rs12631248
ENSG00000088538	146	DOCK3	3	50712672	51421629	1	protein_coding	1795	1	-0.836765	987	17.18	6.52293e-13	rs490634;rs12631248;rs6787805;rs11929028;rs13090011;rs10510757
ENSG00000145050	146	MANF	3	51422478	51426828	1	protein_coding	7873	0.327003	-0.571467	15	17.18	6.70095e-10	rs10510757;rs6787805;rs13090011
ENSG00000179837	146	RBM15B	3	51428731	51435330	1	protein_coding	29890	0.998677	-1.40441	20	17.18	8.44892e-08	rs10510757;rs13090011
ENSG00000145041	146	VPRBP	3	51433298	51534010	-1	protein_coding	9730	NA	NA	117	17.18	1.82079e-11	rs10510757;rs13090011;rs6787805;rs11929028
ENSG00000164080	146	RAD54L2	3	51575160	51702683	1	protein_coding	23132	0.999999	-0.0906367	61	12.23	1.21019e-11	rs10510757;rs13090011;rs6787805;rs11929028
ENSG00000164081	146	TEX264	3	51696709	51738339	1	protein_coding	51368	0.910814	0.276775	18	10.37	1.90634e-11	rs10510757;rs6787805;rs13090011
ENSG00000164082	146	GRM2	3	51741086	51752629	1	protein_coding	2912	0.983083	NA	20	10.37	2.62823e-08	rs6787805;rs13090011;rs10510757;rs11929028
ENSG00000214686	146	IQCF6	3	51812580	51813009	-1	protein_coding	440956	NA	0.0143916	9	4.122	NA	rs10510757
ENSG00000229972	146	IQCF3	3	51851620	51864876	1	protein_coding	401067	0.12753	0.189011	1	13.84	NA	rs11929028
ENSG00000173389	146	IQCF1	3	51928892	51937351	-1	protein_coding	132141	0.0468541	0.0623332	1	3.765	NA	rs11929028
ENSG00000239732	146	TLR9	3	52255096	52273183	-1	protein_coding	54106	0.000525226	-0.298969	6	9.631	1.32835e-12	rs353547;rs2240919
ENSG00000173366	146	TLR9	3	52255097	52265206	-1	protein_coding	54106	NA	-0.298969	4	9.631	1.32835e-12	rs353547;rs2240919
ENSG00000247596	146	TWF2	3	52262626	52273276	-1	protein_coding	11344	0.85781	NA	6	9.631	1.32835e-12	rs353547;rs2240919
ENSG00000164088	146	PPM1M	3	52279841	52284613	1	protein_coding	132160	0.0923289	-0.870254	4	9.631	3.83821e-09	rs353547;rs2240919
ENSG00000164091	146	WDR82	3	52288437	52322036	-1	protein_coding	80335	0.923062	-0.84365	5	7.244	3.83821e-09	rs2240919;rs353547
ENSG00000168237	146	GLYCTK	3	52321105	52329272	1	protein_coding	132158	1.36483e-06	-0.331397	2	7.244	NA	rs2240919;rs353547
ENSG00000114841	146	DNAH1	3	52350335	52434507	1	protein_coding	25981	4.42227e-20	-0.0979141	5	15.82	6.38903e-09	rs353547;rs2240919
ENSG00000163930	146	BAP1	3	52435029	52444366	-1	protein_coding	8314	0.385638	NA	1	4.166	1.20649e-08	rs2240919;rs353547
ENSG00000010318	146	PHF7	3	52444673	52457657	1	protein_coding	51533	0.0649139	NA	2	4.166	8.42662e-09	rs2240919;rs353547
ENSG00000010322	146	NISCH	3	52489134	52527087	1	protein_coding	11188	0.817101	-0.59315	2	2.925	1.24828e-13	rs2240919
ENSG00000010327	146	STAB1	3	52529354	52558511	1	protein_coding	23166	2.79799e-25	-0.149285	20	10.12	1.24828e-13	rs2240919;rs2710323
ENSG00000168268	146	NT5DC2	3	52558386	52569070	-1	protein_coding	64943	0.00460887	NA	15	10.12	3.62436e-12	rs2710323;rs2240919
ENSG00000168273	146	SMIM4	3	52568029	52613253	1	protein_coding	440957	NA	-0.0074017	78	18.58	3.62436e-12	rs2710323;rs2240919
ENSG00000163939	146	PBRM1	3	52579368	52719933	-1	protein_coding	55193	1	NA	222	21.5	7.68779e-14	rs2710323;rs2240919
ENSG00000163938	146	GNL3	3	52715172	52728508	1	protein_coding	26354	1.5396e-09	NA	43	21.5	2.41467e-11	rs2710323;rs2240919
ENSG00000016864	146	GLT8D1	3	52728505	52740048	-1	protein_coding	55830	0.00348978	NA	41	21.5	2.41467e-11	rs2710323;rs2240919
ENSG00000114902	146	SPCS1	3	52738971	52742182	1	protein_coding	28972	0.118911	NA	29	12.57	3.09231e-10	rs2710323;rs2240919
ENSG00000114904	146	NEK4	3	52744800	52804965	-1	protein_coding	6787	1.2165e-12	-0.30452	95	24.2	1.12085e-10	rs2710323;rs2240919
ENSG00000055957	146	ITIH1	3	52811603	52826078	1	protein_coding	3697	4.79132e-18	-0.271541	53	25.1	7.28544e-20	rs2710323;rs2240919
ENSG00000162267	146	ITIH3	3	52828784	52843025	1	protein_coding	3699	6.66881e-12	0.023185	48	25.1	3.33971e-17	rs2710323;rs2240919;rs2256332;rs3821831;rs6794389
ENSG00000055955	146	ITIH4	3	52846991	52865495	-1	protein_coding	3700	4.63111e-05	0.372344	48	22.3	9.86586e-17	rs2710323;rs2256332;rs2240919;rs3821831;rs6794389
ENSG00000243696	146	RP5-966M1.6	3	52847298	52869745	-1	protein_coding	NA	NA	NA	50	22.3	9.86586e-17	rs2710323;rs2256332;rs2240919;rs3821831;rs6794389
ENSG00000272573	146	MUSTN1	3	52867130	52869235	-1	protein_coding	389125	0.00175219	0.119816	34	22.3	8.5033e-15	rs2256332;rs6794389;rs3821831
ENSG00000248592	146	TMEM110-MUSTN1	3	52867137	52931578	-1	protein_coding	100526772	0.684628	NA	99	22.3	8.5033e-15	rs2256332;rs6794389;rs3821831
ENSG00000213533	146	TMEM110	3	52870235	52931612	-1	protein_coding	375346	0.901349	0.93292	96	22.3	8.5033e-15	rs6794389;rs2256332;rs3821831
ENSG00000163935	146	SFMBT1	3	52937588	53080766	-1	protein_coding	51460	0.995894	-0.337614	153	13.12	2.18822e-14	rs2256332;rs6794389;rs3821831;rs1080500;rs7615099
ENSG00000272305	146	RP11-894J14.5	3	53003135	53133469	-1	protein_coding	NA	NA	NA	127	13.18	1.76511e-15	rs6794389;rs1080500;rs2256332;rs7615099;rs3821831
ENSG00000163933	146	RFT1	3	53122499	53164478	-1	protein_coding	91869	3.17067e-06	0.277385	81	12.5	1.30375e-11	rs7615099;rs3821831;rs1080500
ENSG00000157388	147	CACNA1D	3	53528683	53847760	1	protein_coding	776	1	-0.37522	69	20.7	2.21176e-18	rs4687736;rs2680648;rs13074345;rs2077460;rs2359133
ENSG00000016391	147	CHDH	3	53846362	53880417	-1	protein_coding	55349	0.00530866	0.516422	13	16.74	2.63819e-09	rs2359133
ENSG00000187672	148	ERC2	3	55542336	56502391	-1	protein_coding	26059	0.996856	-1.91547	133	24.9	3.12477e-11	rs12488237;rs965961
ENSG00000189283	149	FHIT	3	59735036	61237133	-1	protein_coding	2272	0.00139184	0.884593	277	21.1	1.54201e-26	rs12486280;rs11706821;rs2886377;rs1978865;rs2365389;rs940338;rs9819588;rs12638466
ENSG00000144724	150	PTPRG	3	61547243	62283288	1	protein_coding	5793	0.00417657	-1.58469	38	19.42	4.47341e-10	rs1911746
ENSG00000163618	150	CADPS	3	62384022	62861054	-1	protein_coding	8618	0.0528165	-0.18123	162	15.82	7.52901e-16	rs6777784;rs11706981;rs13097150;rs1452075;rs539100;rs13090570;rs538579
ENSG00000144741	152	SLC25A26	3	66119285	66438540	1	protein_coding	115286	4.24372e-09	-0.402795	23	17.24	6.19485e-10	rs7626079;rs4856886
ENSG00000144749	152	LRIG1	3	66429221	66551687	-1	protein_coding	26018	0.835794	NA	16	17.24	6.19485e-10	rs7626079;rs4856886
ENSG00000187098	153	MITF	3	69788586	70017488	1	protein_coding	4286	0.997811	-0.642528	44	14.45	2.31475e-10	rs2172211
ENSG00000185008	154	ROBO2	3	75955846	77699115	1	protein_coding	6092	0.999996	-0.391564	216	17.73	5.62263e-12	rs12487172;rs808966;rs775731;rs13063307;rs1523768
ENSG00000169855	155	ROBO1	3	78646390	79816965	-1	protein_coding	6091	3.04029e-08	-0.626362	196	17.55	5.03218e-11	rs3773192;rs3821595;rs7650002;rs1383407
ENSG00000114480	156	GBE1	3	81538850	81811312	-1	protein_coding	2632	1.17857e-13	0.0146101	180	23.9	1.35412e-15	rs3772902;rs9853372;rs3849570;rs9817070;rs13095389
ENSG00000175161	157	CADM2	3	85008132	86123579	1	protein_coding	253559	0.984669	0.117806	1509	20.6	9.70754e-35	rs9837462;rs6803322;rs426444;rs1016305;rs7649296;rs13060392;rs13325879;rs6549007;rs1994315;rs1452118;rs7628129;rs9831374;rs1470797;rs1368737;rs7627971;rs9809258;rs13087042;rs10511073;rs7624230;rs1375561;rs11926266;rs17023381;rs13059866;rs2122042;rs4856604;rs7431895;rs13099482;rs9309995;rs9861174;rs6780837;rs17025272;rs2324999
ENSG00000179097	158	HTR1F	3	88039846	88042919	1	protein_coding	3355	0.00161477	-0.187524	34	11.63	8.20819e-12	rs17025214;rs9880480
ENSG00000163320	158	CGGBP1	3	88101094	88199035	-1	protein_coding	8545	0.777632	0.905337	232	22.1	3.09204e-19	rs17025214;rs9880480;rs6551266;rs1006896
ENSG00000229729	158	RP11-159G9.5	3	88108424	88188123	1	protein_coding	NA	NA	NA	207	21	3.09204e-19	rs1006896;rs6551266
ENSG00000175105	158	ZNF654	3	88188254	88193815	1	protein_coding	55279	0.947346	1.15505	50	22.1	9.15236e-19	rs6551266;rs1006896
ENSG00000179021	158	C3orf38	3	88198893	88217879	1	protein_coding	285237	0.00699878	-0.636674	69	22.1	9.15236e-19	rs1006896;rs6551266
ENSG00000044524	158	EPHA3	3	89156674	89531284	1	protein_coding	2042	0.015686	-0.110284	130	21.6	4.02156e-08	rs4857498;rs1521800
ENSG00000184500	159	PROS1	3	93591881	93692910	-1	protein_coding	5627	0.000209234	-0.863077	31	9.976	3.61443e-20	rs7644769;rs8178591;rs9683303;rs9860972
ENSG00000169379	159	ARL13B	3	93698983	93774512	1	protein_coding	200894	1.39145e-06	-0.87234	29	11.21	3.61443e-20	rs8178591;rs7644769;rs9683303;rs9860972
ENSG00000178750	159	STX19	3	93733213	93747454	-1	protein_coding	415117	1.15387e-05	-0.312778	10	2.379	2.10115e-19	rs7644769;rs8178591;rs9860972
ENSG00000178700	159	DHFRL1	3	93766680	93782233	-1	protein_coding	200895	0.102598	-1.65954	9	11.21	6.52454e-20	rs8178591;rs7644769
ENSG00000178694	159	NSUN3	3	93781760	93847389	1	protein_coding	63899	2.56992e-07	-0.600728	20	13.77	6.52454e-20	rs7644769;rs8178591;rs9860972;rs9683303
ENSG00000114439	161	BBX	3	107241783	107530171	1	protein_coding	56987	0.958098	-0.473034	128	17.95	9.74194e-10	rs13317489
ENSG00000196776	161	CD47	3	107762145	107809872	-1	protein_coding	961	0.886114	NA	1	1.718	2.10669e-12	rs7640424
ENSG00000114446	161	IFT57	3	107879659	107941417	-1	protein_coding	55081	4.07946e-06	0.637549	347	19.39	1.28151e-11	rs10514751;rs7640424;rs2966580
ENSG00000114455	161	HHLA2	3	108015376	108097132	1	protein_coding	11148	8.08524e-05	1.16935	39	12.73	1.2946e-12	rs2966580;rs2016469
ENSG00000144821	161	MYH15	3	108099216	108248169	-1	protein_coding	22989	4.73936e-39	-0.0236116	60	15.44	1.84543e-13	rs1078455;rs4273371;rs11917965;rs7433826
ENSG00000163507	161	KIAA1524	3	108268716	108308491	-1	protein_coding	57650	5.75237e-08	-0.119081	32	11.75	1.70923e-10	rs11917965;rs7433826
ENSG00000198919	161	DZIP3	3	108308529	108413693	1	protein_coding	9666	3.7422e-10	-0.416171	35	12.19	1.70923e-10	rs11917965;rs7433826
ENSG00000163515	161	RETNLB	3	108462271	108476231	-1	protein_coding	84666	0.00994746	0.974257	17	5.494	2.81146e-09	rs7433826;rs11917965
ENSG00000181722	162	ZBTB20	3	114056941	114866118	-1	protein_coding	26137	0.982557	-0.268043	81	18.79	1.10562e-10	rs17681451;rs17619973
ENSG00000185565	163	LSAMP	3	115521235	117716095	-1	protein_coding	4045	0.946284	NA	219	20.7	3.52001e-11	rs13098400;rs9815604;rs9855260;rs11711127
ENSG00000144852	164	NR1I2	3	119499331	119537332	1	protein_coding	8856	0.000129417	1.76717	14	18.4	3.19819e-09	rs12634889
ENSG00000082701	164	GSK3B	3	119540170	119813264	-1	protein_coding	2932	0.998731	-0.451822	85	18.4	2.3917e-09	rs12634889
ENSG00000173175	165	ADCY5	3	123001143	123168605	-1	protein_coding	111	0.989941	NA	53	16.1	1.24828e-13	rs9870651;rs2124499;rs2062432
ENSG00000206527	165	PTPLB	3	123209667	123304032	-1	protein_coding	201562	0.922343	0.831986	74	17.63	2.88184e-14	rs1965290;rs1456114;rs16834431
ENSG00000173706	166	HEG1	3	124684554	124774802	-1	protein_coding	57493	6.9896e-06	0.180704	15	6.462	6.58925e-10	rs1909586
ENSG00000114520	166	SNX4	3	125165495	125239041	-1	protein_coding	8723	0.0110619	-0.648582	29	9.789	1.55118e-10	rs9848399
ENSG00000187715	167	KBTBD12	3	127634075	127706514	1	protein_coding	166348	9.96465e-13	0.0837594	2	2.182	NA	rs11708733
ENSG00000058262	167	SEC61A1	3	127770484	127790526	1	protein_coding	29927	0.995608	-0.464768	1	6.403	NA	rs11708733
ENSG00000175792	167	RUVBL1	3	127783621	127872757	-1	protein_coding	8607	0.998898	-0.243948	1	6.403	NA	rs11708733
ENSG00000132394	167	EEFSEC	3	127872297	128127485	1	protein_coding	60678	0.0131153	0.18621	3	1.631	2.75765e-08	rs11708733
ENSG00000179407	167	DNAJB8	3	128181282	128186091	-1	protein_coding	165721	0.0475407	0.75945	1	0.805	NA	rs11708733
ENSG00000179348	167	GATA2	3	128198270	128212028	-1	protein_coding	2624	0.979762	-0.230415	1	0.805	NA	rs11708733
ENSG00000196353	168	CPNE4	3	131252399	132004254	-1	protein_coding	131034	0.775139	-1.1262	812	16.82	3.34911e-36	rs1393558;rs1225060;rs9876897;rs4854623;rs1355782;rs1355784;rs11705732;rs1398766;rs17361639;rs7630302;rs9289408;rs1913291;rs2010176;rs1513385;rs1358704;rs876424;rs9882252;rs13082797;rs6806453;rs1569281;rs11720820;rs7653440;rs13093947;rs1320903;rs9289415;rs1505813
ENSG00000154928	169	EPHB1	3	134316643	134979309	1	protein_coding	2047	0.998399	-0.207344	120	14.18	7.3213e-11	rs10935143
ENSG00000073711	170	PPP2R3A	3	135684515	135866733	1	protein_coding	5523	0.920488	-0.863679	198	19.34	4.94333e-20	rs7621331;rs6439623;rs13097248;rs6786582;rs12630999;rs8045;rs6789152
ENSG00000174579	170	MSL2	3	135867764	135916083	-1	protein_coding	55167	0.889664	-1.74205	40	22.4	2.95228e-20	rs6786582;rs6789152;rs12630999;rs8045;rs13066401;rs13097248;rs7650071;rs13075615;rs9845457
ENSG00000114054	170	PCCB	3	135969148	136056738	1	protein_coding	5096	0.000735839	-0.38516	78	12.17	1.87304e-20	rs12630999;rs8045;rs6786582;rs6789152;rs7650071;rs13075615;rs13066401;rs16844241
ENSG00000118007	170	STAG1	3	136055077	136471220	-1	protein_coding	10274	1	-0.647638	332	21.8	1.24658e-21	rs12630999;rs8045;rs6789152;rs6786582;rs16844241;rs13075615;rs7650071;rs13066401
ENSG00000168917	170	SLC35G2	3	136537489	136574734	1	protein_coding	80723	0.0663953	-0.300343	126	21.8	3.34123e-18	rs16844241;rs1533445;rs13066401;rs6786582;rs13075615
ENSG00000158092	170	NCK1	3	136581050	136668665	1	protein_coding	4690	0.00103503	-0.568989	194	21.8	3.34123e-18	rs16844241;rs1533445;rs6786582;rs13075615;rs7650071;rs6773440
ENSG00000174564	170	IL20RB	3	136665072	136729927	1	protein_coding	53833	0.000354183	0.165775	21	13.36	2.00184e-12	rs16844241;rs1533445;rs13075615;rs6773440
ENSG00000181322	171	NME9	3	137980279	138048728	-1	protein_coding	347736	2.62521e-05	-0.735644	3	2.153	1.76518e-08	rs3732837
ENSG00000158186	171	MRAS	3	138066539	138124375	1	protein_coding	22808	0.859947	-0.413634	67	14.67	3.70866e-12	rs3732837;rs166195
ENSG00000177311	172	ZBTB38	3	141043055	141168634	1	protein_coding	253461	0.979491	-1.878	12	17.75	1.09625e-20	rs10513136;rs16851441;rs11917587
ENSG00000155903	172	RASA2	3	141205889	141334184	1	protein_coding	5922	5.31667e-17	-0.07197	124	16.13	4.11412e-28	rs11917587;rs16851483
ENSG00000174963	173	ZIC4	3	147103833	147124647	-1	protein_coding	84107	0.0018169	-1.43407	8	22	1.0467e-07	rs12632830
ENSG00000152977	173	ZIC1	3	147111209	147228080	1	protein_coding	7545	0.825224	-1.66416	45	19.14	3.54078e-08	rs12632830
ENSG00000163754	174	GYG1	3	148709128	148745419	1	protein_coding	2992	6.90636e-07	-0.198615	21	17.77	6.4996e-09	rs3772571
ENSG00000071794	174	HLTF	3	148747914	148804341	-1	protein_coding	6596	6.80799e-20	-0.592609	32	10.93	1.2823e-08	rs3772571
ENSG00000163755	174	HPS3	3	148847371	148891519	1	protein_coding	84343	3.5203e-15	0.885442	6	4.328	9.53075e-07	rs3772571
ENSG00000114790	175	ARHGEF26	3	153838792	153975616	1	protein_coding	26084	5.99163e-06	-0.076339	200	16.32	4.89639e-19	rs1713843;rs1727885;rs6796162;rs400529;rs357503;rs355777;rs355761;rs7643022
ENSG00000174953	175	DHX36	3	153990335	154042286	-1	protein_coding	170506	0.990556	-0.635375	50	22.8	2.33248e-21	rs1727885;rs357503;rs1713843;rs355761;rs7643022;rs355777
ENSG00000174948	175	GPR149	3	154055461	154147504	-1	protein_coding	344758	2.64644e-05	0.039091	64	14.05	6.85475e-19	rs1713843;rs1727885;rs357503;rs355777;rs789381;rs355761;rs7643022
ENSG00000163659	176	TIPARP	3	156391024	156424559	1	protein_coding	25976	0.997752	-1.24771	6	10.83	1.75142e-07	rs9865431
ENSG00000163660	176	CCNL1	3	156864297	156878549	-1	protein_coding	57018	0.942873	-0.738927	62	16.23	8.64407e-11	rs6767619
ENSG00000197415	176	VEPH1	3	156977531	157251408	-1	protein_coding	79674	9.32877e-12	-0.084117	88	19.18	2.54272e-11	rs6767619
ENSG00000168779	177	SHOX2	3	157814948	157824292	-1	protein_coding	6474	0.0852112	0.382489	17	18.77	7.80382e-13	rs7614120;rs1724728;rs1656369;rs827092;rs1714509
ENSG00000174891	177	RSRC1	3	157823644	158263519	1	protein_coding	51319	3.41026e-05	-0.589078	765	21.3	1.82858e-15	rs7614120;rs1724728;rs1656369;rs827092;rs1714509;rs6441201
ENSG00000178053	177	MLF1	3	158288952	158325041	1	protein_coding	4291	1.28388e-06	-0.00223427	10	3.757	6.13106e-11	rs1656369;rs1714509;rs6441201;rs827092;rs1724728
ENSG00000168827	177	GFM1	3	158362067	158410364	1	protein_coding	85476	1.66398e-06	0.0254375	1	1.423	NA	rs1656369
ENSG00000013297	179	CLDN11	3	170136653	170578169	1	protein_coding	5010	0.328912	0.013477	48	16.66	9.67667e-12	rs4955755;rs1356012;rs12488260;rs11721319;rs3774046
ENSG00000163584	179	RPL22L1	3	170582664	170588272	-1	protein_coding	200916	0.0939594	-1.06808	16	10.26	7.69961e-12	rs12488260;rs11721319;rs1356012;rs3774046
ENSG00000163577	179	EIF5A2	3	170606204	170626482	-1	protein_coding	56648	0.16739	-0.134672	52	15.27	2.90994e-14	rs1356012;rs2271998;rs3774046;rs12488260;rs11721319;rs5396
ENSG00000163581	179	SLC2A2	3	170714137	170744539	-1	protein_coding	6514	7.53167e-05	-0.212806	91	19.35	9.15236e-19	rs5396;rs11721319;rs3774046
ENSG00000154310	179	TNIK	3	170779128	171178197	-1	protein_coding	23043	0.997186	-0.359212	21	12.46	4.89558e-08	rs13085472
ENSG00000169760	180:181	NLGN1	3	173114074	174004434	1	protein_coding	22871	0.755798	0.192552	135	21.3	1.17907e-18	rs488029;rs12636740;rs2035831;rs11920697
ENSG00000145075	183	CCDC39	3	180320646	180588793	-1	protein_coding	339829	5.10299e-05	-0.233426	96	17.9	3.79659e-09	rs13069244;rs1607678;rs2216427;rs6776895;rs12632136;rs4854992;rs10049181
ENSG00000114416	183	FXR1	3	180585929	180700541	1	protein_coding	8087	0.999992	-1.75887	141	17.32	5.21856e-09	rs1607678;rs6776895;rs10049181;rs2216427;rs12632136;rs1805207
ENSG00000205981	183	DNAJC19	3	180701497	180707562	-1	protein_coding	131118	0.0144037	-0.796483	17	12.57	1.90648e-09	rs10049181;rs1607678;rs1805207;rs6776895;rs2216427
ENSG00000114796	185	KLHL24	3	183353356	183402265	1	protein_coding	54800	0.252414	-0.0990978	231	22.5	4.35105e-09	rs10513794;rs6777400
ENSG00000163872	185	YEATS2	3	183415606	183530413	1	protein_coding	55689	0.999978	-1.29005	36	7.635	2.00184e-12	rs6777400;rs2606227;rs262998
ENSG00000180834	185	MAP6D1	3	183533664	183543382	-1	protein_coding	79929	0.051828	0.781365	12	7.635	2.00184e-12	rs2606227;rs262998
ENSG00000175193	185	PARL	3	183547173	183602721	-1	protein_coding	55486	1.07317e-05	0.118297	34	8.727	7.3213e-11	rs2606227;rs262998
ENSG00000114770	185	ABCC5	3	183637722	183735803	-1	protein_coding	10057	0.896205	-0.409742	1	1.602	2.94122e-08	rs262998
ENSG00000186090	185	HTR3D	3	183749332	183757157	1	protein_coding	200909	2.5913e-06	0.758622	1	2.805	3.56067e-10	rs7620457
ENSG00000145191	185	EIF2B5	3	183852826	184402546	1	protein_coding	8893	0.996712	-0.0227675	20	16.29	3.7235e-12	rs3914188;rs2293605;rs1881973
ENSG00000145194	185	ECE2	3	183967438	184010819	1	protein_coding	9718	1.65048e-17	-0.391923	9	16.29	3.7235e-12	rs3914188;rs2293605
ENSG00000175166	185	PSMD2	3	184016497	184026842	1	protein_coding	5708	0.999997	0.797725	10	16.29	3.7235e-12	rs3914188;rs2293605
ENSG00000114867	185	EIF4G1	3	184032283	184053146	1	protein_coding	1981	1	-0.0599241	11	8.256	4.65101e-11	rs3914188;rs2293605;rs1881973
ENSG00000175182	185	FAM131A	3	184053714	184064063	1	protein_coding	131408	0.0313284	-0.228806	5	8.256	4.65101e-11	rs2293605;rs3914188;rs1881973
ENSG00000114859	185	CLCN2	3	184063973	184079439	-1	protein_coding	1181	2.26514e-07	NA	2	6.851	4.06779e-09	rs1881973;rs3914188
ENSG00000163898	186	LIPH	3	185224050	185270401	-1	protein_coding	200879	2.13279e-06	-0.387095	2	2.848	NA	rs4686682
ENSG00000163904	186	SENP2	3	185300284	185351339	1	protein_coding	59343	0.998305	-0.180167	101	11.97	3.46747e-08	rs4686682
ENSG00000073792	186	IGF2BP2	3	185361527	185542844	-1	protein_coding	10644	0.942124	-0.369524	8	4.167	2.60599e-07	rs4686682
ENSG00000163915	186	C3orf65	3	185430316	185447575	1	protein_coding	646600	0.0636622	NA	1	1.231	NA	rs4686682
ENSG00000244405	186	ETV5	3	185764097	185828107	-1	protein_coding	2119	0.999892	-0.923477	71	19.32	5.34773e-59	rs4234588;rs10804904;rs6780296;rs4461451;rs6444106;rs9816226;rs7433760
ENSG00000058866	186	DGKG	3	185823457	186080026	-1	protein_coding	1608	5.43821e-06	-0.56543	49	19.32	5.34773e-59	rs9816226;rs4234588;rs6444106;rs9877031
ENSG00000173950	188	XXYLT1	3	194789008	194991896	-1	protein_coding	152002	0.0516035	1.60523	172	14.63	1.13804e-13	rs9825174;rs7652885;rs2279632;rs11721261;rs4677844;rs13072883
ENSG00000114331	188	ACAP2	3	194995465	195163807	-1	protein_coding	23527	0.999918	1.31775	258	14.63	1.13804e-13	rs4677844;rs13072883;rs11715578;rs931528
ENSG00000163959	189	SLC51A	3	195938358	195970049	1	protein_coding	200931	0.0575688	NA	23	12.56	8.46356e-08	rs1948690
ENSG00000161217	189	PCYT1A	3	195941093	196014828	-1	protein_coding	5130	0.0983001	0.559189	80	15.32	1.34004e-08	rs1948690
ENSG00000272741	189	RP11-447L10.1	3	195975101	196045093	-1	protein_coding	NA	NA	NA	74	15.32	1.34004e-08	rs1948690;rs6764533
ENSG00000213123	189	TCTEX1D2	3	196018090	196045170	-1	protein_coding	255758	0.000234712	NA	20	15.32	3.59818e-08	rs1948690;rs6764533
ENSG00000273331	189	TM4SF19	3	196042953	196065244	-1	protein_coding	116211	NA	-0.286756	19	10.49	2.34761e-07	rs6764533;rs1948690
ENSG00000145107	189	TM4SF19	3	196046213	196065374	-1	protein_coding	116211	0.0139308	-0.286756	19	10.49	2.34761e-07	rs6764533;rs1948690
ENSG00000163960	189	UBXN7	3	196074533	196159345	-1	protein_coding	26043	0.990657	-3.05323	37	14.64	1.50175e-11	rs6764533;rs1948690
ENSG00000163961	189	RNF168	3	196195654	196230639	-1	protein_coding	165918	1.37259e-10	2.26635	60	12.7	3.31197e-09	rs3796129
ENSG00000214097	189	SMCO1	3	196233748	196242237	-1	protein_coding	255798	4.62968e-05	NA	5	4.314	3.65833e-08	rs3796129
ENSG00000188981	190	MSANTD1	4	3246096	3273465	1	protein_coding	345222	0.322172	-0.464369	14	7.386	1.55118e-10	rs2051559
ENSG00000159788	190	RGS12	4	3294755	3441640	1	protein_coding	6002	0.000560374	0.0730534	5	1.802	5.05806e-12	rs2051559
ENSG00000169744	191	LDB2	4	16503164	16900432	-1	protein_coding	9079	0.976068	-0.509111	44	13.71	9.36817e-09	rs6818414
ENSG00000145147	193	SLIT2	4	20254883	20622184	1	protein_coding	9353	0.999999	0.0517553	68	16.57	1.42291e-11	rs668592;rs1323068;rs12233652
ENSG00000185774	194	KCNIP4	4	20730239	21950422	-1	protein_coding	80333	0.967715	NA	5	4.529	2.52823e-09	rs6850639
ENSG00000109618	195	SEPSECS	4	25121627	25162204	-1	protein_coding	51091	2.6517e-06	-0.844658	44	19.02	5.82085e-10	rs3733548;rs16876869;rs1035091;rs12505006
ENSG00000038210	195	PI4K2B	4	25162263	25280714	1	protein_coding	55300	0.0426563	0.576168	73	14.71	5.82085e-10	rs16876869;rs3733548;rs1035091;rs12505006
ENSG00000168228	195	ZCCHC4	4	25314407	25372005	1	protein_coding	29063	3.21958e-05	0.118697	64	8.962	3.41869e-14	rs12505006;rs9291467
ENSG00000053900	195	ANAPC4	4	25378835	25420120	1	protein_coding	29945	0.463848	NA	94	14.06	1.11594e-17	rs9291467;rs12505006;rs10008104
ENSG00000250038	196	RP11-180C1.1	4	28363901	28404486	-1	protein_coding	NA	NA	NA	14	14.75	5.46807e-08	rs7687734
ENSG00000169851	197	PCDH7	4	30722037	31148422	1	protein_coding	5099	NA	NA	229	20.5	3.4919e-14	rs1348921;rs13105058;rs12331633;rs1345148;rs10939325;rs4132132;rs10007906;rs10010739;rs7671046
ENSG00000196355	199	AC021860.1	4	38628029	38666430	-1	protein_coding	NA	NA	NA	29	14.21	9.69864e-16	rs1000096;rs4833079;rs6853752;rs9522
ENSG00000109787	199	KLF3	4	38665817	38702663	1	protein_coding	51274	0.800391	-0.906026	16	17.34	7.36158e-17	rs1000096;rs4833079;rs6853752;rs9522;rs7663292
ENSG00000174123	199	TLR10	4	38773860	38784611	-1	protein_coding	81793	8.43095e-08	4.13958	24	21.9	1.06426e-09	rs10470854
ENSG00000183783	201	KCTD8	4	44175926	44450824	-1	protein_coding	386617	0.291159	-0.504358	3	9.128	1.6389e-10	rs12498157
ENSG00000109182	202	CWH43	4	48988264	49064098	1	protein_coding	80157	5.77318e-15	-0.749747	101	23.9	2.2242e-10	rs936135;rs7655341
ENSG00000109184	203	DCUN1D4	4	52709166	52783003	1	protein_coding	23142	0.16065	-1.16297	66	21	2.15237e-10	rs784944
ENSG00000188993	203	LRRC66	4	52859868	52883786	-1	protein_coding	339977	9.28498e-14	-0.309402	27	12.78	9.72756e-11	rs784944
ENSG00000163069	203	SGCB	4	52886872	52904648	-1	protein_coding	6443	0.00360015	-1.05505	16	11.7	2.84765e-09	rs784944
ENSG00000163071	203	SPATA18	4	52917497	52963458	1	protein_coding	132671	1.02781e-11	-0.835942	13	6.529	8.0813e-12	rs784944
ENSG00000145216	204	FIP1L1	4	54243810	55161439	1	protein_coding	81608	0.60079	-0.155882	31	8.358	4.16209e-08	rs2616398
ENSG00000072201	204	LNX1	4	54325468	54567572	-1	protein_coding	84708	0.00724363	-0.240622	18	8.358	5.88017e-08	rs2616398
ENSG00000157404	205	KIT	4	55524085	55606881	1	protein_coding	3815	0.99988	-0.858047	103	21	2.10669e-12	rs13147869;rs2192158;rs6831020;rs12503461;rs13135792;rs2237023
ENSG00000156219	209	ART3	4	76932337	77033955	1	protein_coding	419	2.26603e-08	0.745247	8	7.656	2.14107e-11	rs10033843;rs17001561
ENSG00000138750	209	NUP54	4	77035812	77069668	-1	protein_coding	53371	0.960173	1.37239	11	19.84	2.14107e-11	rs10033843;rs17001561
ENSG00000138760	209	SCARB2	4	77079890	77135046	-1	protein_coding	950	0.0724429	0.205466	15	11.29	6.8043e-12	rs17001561;rs12512579;rs6835986
ENSG00000189157	209	FAM47E	4	77135193	77204933	1	protein_coding	100129583	0.341134	-0.342497	55	16.59	7.71484e-12	rs17001561;rs6835986;rs7671407;rs3733251
ENSG00000272414	209	FAM47E-STBD1	4	77172874	77232282	1	protein_coding	100631383	NA	0.227344	38	16.59	1.05968e-08	rs6835986;rs7671407;rs3733251
ENSG00000118804	209	FAM47E-STBD1	4	77172886	77232752	1	protein_coding	8987	1.57859e-07	0.227344	38	16.59	1.05968e-08	rs6835986;rs7671407;rs3733251
ENSG00000163297	210	ANTXR2	4	80822303	81046608	-1	protein_coding	118429	0.405189	-0.118939	104	18	5.04333e-10	rs6534625;rs10010217;rs7655441
ENSG00000118785	211	SPP1	4	88896819	88904562	1	protein_coding	6696	1.51212e-06	0.395109	1	0.543	NA	rs2054576
ENSG00000118762	211	PKD2	4	88928820	88998929	1	protein_coding	5311	0.995278	-0.64153	27	13.67	1.56017e-05	rs2054576
ENSG00000118777	211	ABCG2	4	89011416	89152474	-1	protein_coding	9429	1.37099e-18	-1.12173	16	22.3	1.29549e-13	rs2054576;rs4148155
ENSG00000163644	211	PPM1K	4	89178772	89205921	-1	protein_coding	152926	0.0454661	-0.457499	25	9.968	8.88756e-10	rs6819344
ENSG00000184305	212	CCSER1	4	91048686	92523064	1	protein_coding	401145	0.211351	0.195161	70	14.77	2.8697e-11	rs1903579
ENSG00000152208	213	GRID2	4	93225550	94695707	1	protein_coding	2895	0.999998	-0.760168	26	10.65	3.21792e-11	rs6834210
ENSG00000163104	213	SMARCAD1	4	95128762	95212443	1	protein_coding	56916	0.999997	-0.842304	7	2.311	9.36817e-09	rs3857068
ENSG00000138696	214	BMPR1B	4	95679119	96079599	1	protein_coding	658	0.991704	0.16273	150	15.61	8.64407e-11	rs2241743;rs11937369
ENSG00000182168	214	UNC5C	4	96083655	96470357	-1	protein_coding	8633	0.016927	0.157361	139	22.5	2.41467e-11	rs2241743;rs11937369;rs1991946;rs4699414
ENSG00000138814	215	PPP3CA	4	101944566	102269435	-1	protein_coding	5530	0.998149	-0.848066	204	16.07	1.47544e-13	rs17030900;rs2850969;rs958379;rs17248480;rs2583398
ENSG00000254531	215	AP001816.1	4	102268937	102270040	1	protein_coding	90024	NA	NA	12	16.07	7.68374e-09	rs2583398
ENSG00000153064	215	BANK1	4	102332443	102995969	1	protein_coding	55024	1.76433e-10	-0.305251	199	21.1	3.78517e-38	rs2583398;rs17248480;rs17030900;rs13130964;rs1813006;rs17199964;rs7693147;rs4371620;rs7377083;rs13125328;rs13119516
ENSG00000138821	215	SLC39A8	4	103172198	103352415	-1	protein_coding	64116	0.891567	-0.202749	64	23.1	6.89333e-31	rs151412;rs170871;rs1813006;rs233817;rs173048;rs13114738;rs6822371
ENSG00000109323	215	MANBA	4	103552660	103682151	-1	protein_coding	4126	1.14972e-11	-0.195397	52	8.883	1.70923e-10	rs227280;rs10516497;rs6843738
ENSG00000109332	215	UBE2D3	4	103715540	103790053	-1	protein_coding	7323	0.748203	NA	18	19.24	1.66145e-10	rs6843738;rs10516497
ENSG00000145354	215	CISD2	4	103790135	103810399	1	protein_coding	493856	0.649111	-0.514322	6	9.245	3.23673e-10	rs10516497;rs6843738
ENSG00000164037	215	SLC9B1	4	103806205	103940896	-1	protein_coding	150159	8.48795e-05	-0.347279	34	13.98	1.03293e-10	rs6843738;rs10516497
ENSG00000164038	215	SLC9B2	4	103941025	104006986	-1	protein_coding	133308	0.0670567	-1.38429	29	10.34	1.03293e-10	rs6843738;rs10516497
ENSG00000164039	215	BDH2	4	104000592	104021040	-1	protein_coding	56898	4.05062e-06	-0.183389	10	6.218	2.3842e-07	rs6843738;rs10516497
ENSG00000138778	215	CENPE	4	104026963	104119566	-1	protein_coding	1062	0.645841	0.250415	74	14.47	2.99535e-07	rs10516497
ENSG00000073331	216	ALPK1	4	113206665	113363776	1	protein_coding	80216	9.99914e-08	1.00217	23	16.53	5.23683e-12	rs4834272
ENSG00000164100	218	NDST3	4	118954773	119179803	1	protein_coding	9348	0.0201167	-0.709266	115	13	2.9878e-08	rs1403846
ENSG00000164099	218	PRSS12	4	119201193	119274158	-1	protein_coding	8492	4.55001e-18	-0.220607	28	15.91	1.59261e-07	rs1403846
ENSG00000196782	221	MAML3	4	140637907	141075338	-1	protein_coding	55534	0.329895	-0.192465	149	19.69	1.36646e-14	rs4863692;rs4863700;rs10027044;rs769674;rs3733385
ENSG00000109452	222	INPP4B	4	142944313	143768585	-1	protein_coding	8821	0.998611	-0.0796148	176	16.28	4.76351e-11	rs331949
ENSG00000170185	222	USP38	4	144106070	144144983	1	protein_coding	84640	5.91381e-05	-0.408216	75	18.04	3.05064e-09	rs10857405
ENSG00000164161	223	HHIP	4	145567173	145666423	1	protein_coding	64399	0.984618	1.50645	2	12.31	5.4182e-09	rs11727676
ENSG00000164162	223	ANAPC10	4	145888264	146019693	-1	protein_coding	10393	0.0575682	-0.695569	29	14.14	2.03359e-11	rs1455137;rs11724589
ENSG00000164163	223	ABCE1	4	146019084	146050331	1	protein_coding	6059	0.999983	-1.83382	10	10.64	9.00311e-11	rs1455137
ENSG00000164164	223	OTUD4	4	146031990	146101313	-1	protein_coding	54726	0.999916	-1.53474	16	11.14	9.00311e-11	rs1455137
ENSG00000120519	224	SLC10A7	4	147175127	147443123	-1	protein_coding	84068	0.0288074	0.390812	98	18.47	1.23914e-12	rs10009867;rs3914628;rs11736228
ENSG00000137473	224	TTC29	4	147627790	147867034	-1	protein_coding	83894	1.57133e-06	-0.637385	14	10.83	8.22465e-09	rs1155168
ENSG00000168843	227	FSTL5	4	162305049	163085187	-1	protein_coding	56884	0.00256261	-0.434842	152	15.39	2.61014e-09	rs7375984
ENSG00000145416	228	2023-03-01	4	164445450	165305202	-1	protein_coding	55016	0.218777	-0.0612279	124	11.89	1.2899e-08	rs4434204
ENSG00000109576	229	AADAT	4	170981373	171012850	-1	protein_coding	51166	0.250802	NA	7	7.187	0.00167461	rs519847
ENSG00000174473	230	GALNTL6	4	172733405	173962710	1	protein_coding	442117	0.00165568	-0.977745	274	16.96	4.34021e-09	rs1158684
ENSG00000150625	231	GPM6A	4	176554085	176923815	-1	protein_coding	2823	0.952962	-0.408715	30	13.98	4.89558e-08	rs11725570
ENSG00000176788	234	BASP1	5	17065707	17276943	1	protein_coding	10409	0.539222	NA	3	8.349	3.02681e-08	rs298563
ENSG00000172262	236	ZNF131	5	43065278	43192123	1	protein_coding	7690	0.99946	0.151463	83	14.03	8.62854e-18	rs7730004;rs782971;rs541143
ENSG00000177453	236	NIM1K	5	43192173	43280952	1	protein_coding	167359	5.80878e-09	NA	37	13.25	8.62854e-18	rs782971;rs7730004;rs541143;rs779850;rs10473333
ENSG00000112972	236	HMGCS1	5	43289497	43313614	-1	protein_coding	3157	0.972849	-0.325172	1	1.561	NA	rs10473333
ENSG00000151882	236	CCL28	5	43376747	43412493	-1	protein_coding	56477	0.281066	-1.34462	1	4.521	1.90429e-09	rs779850
ENSG00000151881	236	C5orf28	5	43444354	43483995	-1	protein_coding	64417	1.49355e-05	-1.55804	1	0.368	NA	rs10473333
ENSG00000172244	236	C5orf34	5	43486803	43515247	-1	protein_coding	375444	9.91327e-11	0.515217	1	6.721	8.27562e-07	rs779850
ENSG00000172239	236	PAIP1	5	43526369	43557860	-1	protein_coding	10605	0.994279	NA	1	10.84	NA	rs779850
ENSG00000112992	236	NNT	5	43602794	43707507	1	protein_coding	23530	0.99955	0.254438	3	18.83	NA	rs10473333
ENSG00000016082	237	ISL1	5	50678921	50690564	1	protein_coding	3670	0.606136	-1.06466	37	22.4	1.05499e-08	rs6449613;rs12189178;rs7704281;rs6874700
ENSG00000185305	238	ARL15	5	53179775	53606412	-1	protein_coding	54622	0.00886642	-0.851613	22	8.593	8.42662e-09	rs4865796
ENSG00000177058	239	SLC38A9	5	54921673	55069022	-1	protein_coding	153129	0.755167	-0.559095	36	12.93	2.27367e-08	rs11738760
ENSG00000113448	240	PDE4D	5	58264865	59817947	-1	protein_coding	5144	0.9832	0.966489	69	12.9	4.65381e-09	rs2938783;rs6879326
ENSG00000130449	241	ZSWIM6	5	60628100	60841997	1	protein_coding	57688	0.330185	-0.924572	112	17.8	3.8992e-13	rs7709645;rs6449532
ENSG00000186479	243	RGS7BP	5	63802084	63908139	1	protein_coding	401190	0.978832	-1.41145	12	10.16	3.48042e-09	rs17192238;rs3902690
ENSG00000145642	243	FAM159B	5	63986135	64013917	1	protein_coding	100132916	0.101184	-0.14663	48	11.25	1.30907e-08	rs6891856;rs183917;rs10075409
ENSG00000153006	243	SREK1IP1	5	64013971	64064512	-1	protein_coding	285672	0.656016	-0.00638408	73	17.26	1.24828e-13	rs10075409;rs183917;rs2367112
ENSG00000153015	243	CWC27	5	64064757	64314590	1	protein_coding	10283	1.01532e-05	-0.266322	66	18.28	2.3203e-14	rs10075409;rs2367112
ENSG00000069020	244	MAST4	5	65892176	66465423	1	protein_coding	375449	0.00813024	-1.34869	78	17.72	3.09231e-10	rs455938;rs544158
ENSG00000131711	245	MAP1B	5	71403061	71505395	1	protein_coding	4131	0.999986	-0.897539	1	5.019	5.06856e-09	rs13153166
ENSG00000178175	245	ZNF366	5	71738479	71803554	-1	protein_coding	167465	0.50482	0.485773	1	3.644	NA	rs13153166
ENSG00000214944	246	ARHGEF28	5	72921983	73237818	1	protein_coding	64283	1.82695e-10	0.0745389	33	27.6	3.83821e-09	rs2973565;rs3828583
ENSG00000176928	247	GCNT4	5	74323289	74326724	-1	protein_coding	51301	0.021235	1.25008	39	18.72	2.61286e-24	rs6887521;rs6894634;rs10069744;rs6861101
ENSG00000145700	247	ANKRD31	5	74364100	74532703	-1	protein_coding	256006	NA	NA	377	16.4	1.18157e-28	rs4621537;rs10074747;rs17671496;rs4301212;rs4703645;rs6887521;rs2307114
ENSG00000113161	247	HMGCR	5	74632154	74657929	1	protein_coding	3156	0.999837	-0.514442	42	12.4	1.55411e-41	rs34341;rs6871667;rs6453133;rs13356670;rs10074747;rs17671496;rs4512110;rs2307114;rs2216572
ENSG00000113163	247	COL4A3BP	5	74664311	74807963	-1	protein_coding	10087	0.979474	-1.64811	186	14.51	2.9797e-45	rs34341;rs6871667;rs4512110;rs10074747;rs17671496;rs6453133;rs13356670;rs2307114;rs2216572
ENSG00000122008	247	POLK	5	74807581	74896969	1	protein_coding	51426	5.99896e-07	-0.474863	111	14.63	7.05183e-44	rs10074747;rs2216572;rs4512110;rs6453133;rs13356670;rs34341;rs6871667;rs17671496;rs2307114
ENSG00000189045	247	ANKDD1B	5	74907284	74967671	1	protein_coding	728780	NA	0.593695	133	45	2.42158e-58	rs6453133;rs10074747;rs17671496;rs13356670;rs2216572;rs4512110;rs2307114;rs34341;rs6871667;rs34344;rs7734618;rs7717355;rs2112347;rs10515214;rs2307113
ENSG00000152359	247	POC5	5	74969949	75013313	-1	protein_coding	134359	0.00213816	0.193562	201	45	1.74093e-61	rs34344;rs7734618;rs2307114;rs2112347;rs2307113;rs10515214;rs7717355;rs34341;rs2216572;rs4512110;rs888789
ENSG00000132842	248	AP3B1	5	77296349	77590579	-1	protein_coding	8546	0.995386	-0.534654	163	21.5	9.51109e-10	rs252749
ENSG00000085365	248	SCAMP1	5	77656339	77776562	1	protein_coding	9522	0.842276	NA	113	18.18	3.9966e-09	rs10061149;rs4588572
ENSG00000145685	248	LHFPL2	5	77781038	78065844	-1	protein_coding	10184	0.0150145	1.85947	27	9.873	8.87184e-09	rs10061149;rs4588572
ENSG00000145687	249	SSBP2	5	80708840	81047616	-1	protein_coding	23635	0.976773	0.270331	193	13.8	6.56736e-18	rs11742106;rs12514473;rs10942267;rs12521077;rs10942275;rs4703842
ENSG00000233828	250	AC008394.1	5	86512423	86534822	-1	protein_coding	NA	NA	NA	1	2.295	3.17348e-09	rs2136299
ENSG00000145715	250	RASA1	5	86563705	86687748	1	protein_coding	5921	0.999998	NA	100	11.33	1.25378e-10	rs2136299;rs6879021
ENSG00000134480	250	CCNH	5	86687311	86708836	-1	protein_coding	902	0.00472976	-0.279835	35	13.2	1.36346e-10	rs2136299;rs6879021
ENSG00000164180	250	TMEM161B	5	87485450	87565293	-1	protein_coding	153396	0.003685	0.0123156	43	16.58	3.42662e-22	rs6870983;rs12522676;rs992623;rs17419291
ENSG00000081189	250	MEF2C	5	88013975	88199922	-1	protein_coding	4208	0.00424617	-2.66223	60	14.11	6.43906e-34	rs661311;rs10514302;rs2304607;rs1422189;rs244760;rs304162
ENSG00000175471	252	MCTP1	5	94039446	94620279	-1	protein_coding	79772	0.00988912	-0.289821	9	15.95	5.53926e-11	rs159032
ENSG00000175426	253	PCSK1	5	95726119	95769847	-1	protein_coding	5122	0.0896398	-0.713945	57	22.7	1.24658e-21	rs6235;rs11135450;rs10063744;rs6232
ENSG00000153113	253	CAST	5	95860971	96115299	1	protein_coding	831	1.55576e-06	0.291307	215	25.4	1.05002e-20	rs8180490;rs11951673;rs17395416;rs2611742;rs156010;rs263375;rs151835;rs3822683;rs27524;rs469783;rs26653
ENSG00000164307	253	ERAP1	5	96096521	96143803	-1	protein_coding	51752	9.9901e-18	0.30749	59	25.4	2.54272e-11	rs27524;rs469783;rs3822683;rs26653
ENSG00000247121	253	CTD-2260A17.2	5	96149731	96271513	-1	protein_coding	NA	NA	NA	62	15.14	2.52823e-09	rs26653;rs3822683;rs469783
ENSG00000174136	254	RGMB	5	98104354	98134347	1	protein_coding	285704	0.0607554	0.366795	7	12.54	0.000170062	rs4703052
ENSG00000153922	254	CHD1	5	98190908	98262240	-1	protein_coding	1105	1	0.281136	49	22.2	5.83458e-05	rs4703052
ENSG00000145730	255	PAM	5	102089685	102366809	1	protein_coding	5066	0.0304444	-0.280887	393	21.7	3.92824e-10	rs385827;rs468343;rs6867392
ENSG00000145723	255	GIN1	5	102421704	102455855	-1	protein_coding	54826	0.00667768	0.344487	124	15.64	1.15348e-05	rs6867392
ENSG00000145725	255	PPIP5K2	5	102455853	102548500	1	protein_coding	23262	4.05312e-10	-0.150605	103	13.65	1.00883e-05	rs6867392
ENSG00000181751	255	C5orf30	5	102594403	102614361	1	protein_coding	90355	0.778881	-0.60461	7	7.261	2.74337e-07	rs6867392
ENSG00000184349	257	EFNA5	5	106712590	107006596	-1	protein_coding	1946	0.889437	-0.0424714	47	19.02	1.32898e-09	rs252818;rs12519552;rs12519591
ENSG00000145743	257	FBXL17	5	107194736	107717799	-1	protein_coding	64839	0.9779	0.933602	316	19.42	2.58556e-36	rs7720904;rs919769;rs12054721;rs7716454;rs288194;rs6896080;rs288190;rs17438698;rs172305;rs17160804;rs256537;rs17452260;rs40067;rs158179;rs7726485;rs2161160;rs13175097;rs6863968;rs10477419
ENSG00000198961	258	PJA2	5	108670410	108745695	-1	protein_coding	9867	0.466604	-0.0196174	73	15.43	9.36817e-09	rs11738695
ENSG00000134986	259	NREP	5	110998318	111333161	-1	protein_coding	9315	0.563643	0.149146	161	16.86	5.86497e-09	rs505575
ENSG00000129595	259	EPB41L4A	5	111478138	111755013	-1	protein_coding	64097	1.98632e-11	0.000128101	23	11.02	3.65124e-08	rs1366143
ENSG00000134982	259	APC	5	112043195	112181936	1	protein_coding	324	1	1.07201	122	18.84	1.6389e-10	rs2229992;rs459552
ENSG00000258864	259	CTC-554D6.1	5	112162910	112203279	1	protein_coding	NA	NA	NA	71	18.84	1.6389e-10	rs2229992;rs459552
ENSG00000272869	259	CTC-487M23.8	5	112196885	112228776	1	protein_coding	NA	NA	NA	45	15.28	2.60599e-07	rs2229992;rs459552
ENSG00000153037	259	SRP19	5	112196919	112205485	1	protein_coding	6728	0.085268	3.10697	26	15.28	2.60599e-07	rs2229992;rs459552
ENSG00000129625	259	REEP5	5	112212084	112258236	-1	protein_coding	7905	0.0628876	1.72869	39	15.28	1.23045e-06	rs2229992;rs459552
ENSG00000212643	259	ZRSR1	5	112227313	112228791	1	protein_coding	7310	1.30573e-05	NA	18	12.18	1.27104e-06	rs2229992
ENSG00000171444	259	MCC	5	112357796	112824527	-1	protein_coding	4163	2.25778e-08	-0.116975	252	16.64	4.50456e-10	rs9326878;rs12188069;rs10079895
ENSG00000212122	259	TSSK1B	5	112768251	112770728	-1	protein_coding	83942	0.000465468	1.60169	16	7.633	5.28154e-06	rs10079895
ENSG00000047188	259	YTHDC2	5	112849380	112930982	1	protein_coding	64848	1	0.915459	203	17.27	2.60811e-08	rs12188069;rs10079895
ENSG00000080709	260	KCNN2	5	113696642	113832337	1	protein_coding	3781	0.971049	-0.855594	1	0.493	1.62599e-06	rs1402025
ENSG00000145781	261	COMMD10	5	115420688	115748459	1	protein_coding	51397	7.83686e-06	0.46603	239	19.04	9.0894e-10	rs6594967;rs13159814
ENSG00000168944	263	CEP120	5	122680579	122759286	-1	protein_coding	153241	4.34471e-11	-0.528865	207	22.7	4.40851e-21	rs6893539;rs11241696;rs7711753
ENSG00000169567	265	HINT1	5	130494720	130507428	-1	protein_coding	3094	0.0842645	-0.379107	15	10.93	1.70951e-07	rs1035440
ENSG00000186687	265	LYRM7	5	130506503	130541119	1	protein_coding	90624	0.013502	-1.32407	20	10.93	9.45773e-06	rs1035440
ENSG00000043143	266	JADE2	5	133860003	133918918	1	protein_coding	23338	0.99931	-1.34998	15	20.5	2.08148e-15	rs329124;rs2044318
ENSG00000152377	267	SPOCK1	5	136310987	136934068	-1	protein_coding	6695	0.320886	0.321058	95	13.43	2.88467e-08	rs13163306
ENSG00000078795	268	PKD2L2	5	137223657	137278436	1	protein_coding	27039	3.49693e-07	-0.563262	1	7.327	2.54748e-06	rs7716275
ENSG00000031003	268	FAM13B	5	137273649	137387650	-1	protein_coding	51306	0.900072	-0.636484	6	17.97	6.43492e-08	rs7716275
ENSG00000112981	268	NME5	5	137450866	137475132	-1	protein_coding	8382	0.570641	-0.270677	3	13.66	NA	rs7716275
ENSG00000112983	268	BRD8	5	137475455	137514675	-1	protein_coding	10902	0.000590819	0.045427	4	24.1	2.45594e-09	rs7716275
ENSG00000112984	268	KIF20A	5	137514408	137523404	1	protein_coding	10112	1.91703e-08	0.043382	4	2.988	NA	rs7716275
ENSG00000094880	268	CDC23	5	137523339	137549032	-1	protein_coding	8697	0.999308	-0.645531	5	2.988	NA	rs7716275
ENSG00000146013	268	GFRA3	5	137588068	137610360	-1	protein_coding	2676	0.029061	-0.0972462	4	3.931	3.0979e-07	rs17171818
ENSG00000158402	268	CDC25C	5	137620954	137674044	-1	protein_coding	995	3.00948e-08	-0.356716	54	16.28	1.81485e-10	rs17171818;rs7716275
ENSG00000120709	268	FAM53C	5	137667624	137685416	1	protein_coding	51307	0.639249	-0.370564	33	22.2	5.1981e-10	rs7716275;rs17171818
ENSG00000120733	268	KDM3B	5	137688285	137772717	1	protein_coding	51780	1	0.0661184	83	22.2	3.08379e-09	rs7716275;rs17171818
ENSG00000132563	268	REEP2	5	137774706	137782658	1	protein_coding	51308	0.876389	0.126709	12	15.9	4.77484e-09	rs17171818
ENSG00000120705	268	ETF1	5	137841784	137878989	-1	protein_coding	2107	0.998925	-1.33722	3	6.243	2.9878e-08	rs11740501
ENSG00000113013	268	HSPA9	5	137890571	137911133	-1	protein_coding	3313	0.981119	-0.307165	1	4.132	2.9878e-08	rs11740501
ENSG00000171604	269	CXXC5	5	139026884	139063467	1	protein_coding	51523	0.795355	NA	48	18.15	1.90985e-13	rs10040658;rs7703195
ENSG00000182700	269	IGIP	5	139505521	139508391	1	protein_coding	492311	0.419919	-1.73824	1	2.299	2.88467e-08	rs155948
ENSG00000120306	269	CYSTM1	5	139554227	139661637	1	protein_coding	84418	0.284309	-0.813371	61	16.53	6.81463e-07	rs155948;rs2074613
ENSG00000113068	269	PFDN1	5	139624624	139682706	-1	protein_coding	5201	0.805475	0.153288	54	14.14	6.81463e-07	rs2074613;rs155948
ENSG00000113070	269	HBEGF	5	139712428	139726216	-1	protein_coding	1839	0.830814	0.319757	10	16.52	3.08718e-11	rs2074613
ENSG00000131504	270	DIAPH1	5	140894583	140998622	-1	protein_coding	1729	0.26711	-0.401174	14	6.767	1.99061e-08	rs3844598
ENSG00000171720	270	HDAC3	5	141000443	141016437	-1	protein_coding	8841	0.955038	-0.0252374	5	21.9	1.99061e-08	rs3844598
ENSG00000164620	270	RELL2	5	141016517	141020644	1	protein_coding	285613	0.800132	-1.78633	2	21.9	3.15386e-06	rs3844598
ENSG00000197948	270	FCHSD1	5	141018869	141030986	-1	protein_coding	89848	1.92351e-16	NA	2	21.9	3.15386e-06	rs3844598
ENSG00000187678	271	SPRY4	5	141689992	141706020	-1	protein_coding	81848	0.10992	-0.819639	9	9.728	3.46747e-08	rs4912637
ENSG00000113580	272	NR3C1	5	142657496	142815077	-1	protein_coding	2908	0.311618	NA	15	7.396	1.5077e-08	rs4912652
ENSG00000155511	274	GRIA1	5	152869175	153193429	1	protein_coding	2890	0.999436	-1.29549	175	19.57	5.76896e-11	rs7702033;rs4323276;rs2964009;rs10155614
ENSG00000055147	274	FAM114A2	5	153369688	153418496	-1	protein_coding	10827	3.0787e-07	0.0931568	109	21	1.2946e-12	rs17115481;rs707183
ENSG00000037749	274	MFAP3	5	153418466	153600038	1	protein_coding	4238	0.00844478	-0.539205	297	21	3.01288e-27	rs17115481;rs707183;rs1903442;rs11957885;rs7448763;rs7715256;rs12658319;rs17536714;rs6860445;rs10515706;rs2098668;rs6873488
ENSG00000164574	274	GALNT10	5	153570290	153800544	1	protein_coding	55568	0.00044926	1.46954	133	17.58	1.21492e-18	rs6860445;rs10515706;rs7715256;rs12658319;rs2098668;rs6873488
ENSG00000164330	275	EBF1	5	158122928	158526769	-1	protein_coding	1879	0.996264	0.544514	22	20.8	2.61014e-09	rs17056301;rs7734385
ENSG00000145934	277	TENM2	5	166711804	167691162	1	protein_coding	57451	0.999951	NA	44	21.4	9.74194e-10	rs32409;rs248139;rs17663412
ENSG00000184347	278	SLIT3	5	168088745	168728133	-1	protein_coding	6586	0.991788	0.185144	43	16.82	8.64751e-09	rs10062380
ENSG00000204764	279	RANBP17	5	170288874	170727019	1	protein_coding	64901	8.61018e-36	0.250861	574	19.44	2.58786e-22	rs4868038;rs7730898;rs3860765;rs7708999;rs11134679;rs1469438
ENSG00000164438	279	TLX3	5	170736288	170739138	1	protein_coding	30012	0.302655	NA	20	15.04	7.07738e-09	rs7708999;rs1469438
ENSG00000113742	280	CPEB4	5	173315283	173388979	1	protein_coding	80315	0.996855	-1.97623	71	18.9	2.81146e-09	rs17695092
ENSG00000185056	280	C5orf47	5	173400782	173433143	1	protein_coding	133491	NA	0.622398	6	5.83	NA	rs17695092
ENSG00000160867	281	FGFR4	5	176513887	176525145	1	protein_coding	2264	1.30017e-06	NA	3	1.901	4.20734e-10	rs6556301
ENSG00000124535	282	WRNIP1	6	2765648	2787186	1	protein_coding	56897	0.637335	NA	11	15.85	4.17962e-08	rs160702
ENSG00000124785	283	NRN1	6	5998232	6007200	-1	protein_coding	51299	0.823898	-0.961867	19	8.916	5.07136e-07	rs2326684
ENSG00000095951	285	HIVEP1	6	12008995	12165232	1	protein_coding	3096	0.999987	NA	61	19.83	3.33971e-17	rs4467770;rs2228213;rs220025;rs10947826
ENSG00000112137	286	PHACTR1	6	12717893	13288645	1	protein_coding	221692	0.664117	NA	43	16.12	7.24773e-12	rs9381634;rs9367368
ENSG00000112242	288	E2F3	6	20402398	20493941	1	protein_coding	1871	0.842458	-1.60928	10	8.545	3.55431e-11	rs3806114;rs3806116
ENSG00000145996	288	CDKAL1	6	20534688	21232635	1	protein_coding	54901	0.57765	0.904338	60	10.05	2.2593e-11	rs11753081
ENSG00000111802	291	TDP2	6	24650205	24667261	-1	protein_coding	51567	0.000137008	0.245868	6	11.85	1.81651e-06	rs17491647;rs12203240
ENSG00000112304	291	ACOT13	6	24667263	24705293	1	protein_coding	55856	3.4293e-05	0.981955	19	11.85	1.95714e-08	rs17491647;rs12203240
ENSG00000112308	291	C6orf62	6	24705089	24721064	-1	protein_coding	81688	0.946557	-0.70031	13	14.11	1.95714e-08	rs17491647
ENSG00000260286	291	C6orf229	6	24797549	24799117	-1	protein_coding	101928603	NA	NA	1	6.994	2.33426e-09	rs3813680
ENSG00000111913	291	FAM65B	6	24797601	25042238	-1	protein_coding	9750	0.97131	0.949896	49	12.97	2.06431e-10	rs3813680;rs12194442;rs16889835
ENSG00000079689	292	SCGN	6	25652464	25702011	1	protein_coding	10590	0.035946	0.102936	39	8.884	9.76618e-11	rs13206443;rs2294346;rs4712976;rs12191655
ENSG00000164508	292	HIST1H2AA	6	25726291	25726790	-1	protein_coding	221613	0.000860979	0.365965	51	9.6	1.52096e-09	rs4712976;rs12191655;rs2294346
ENSG00000146047	292	HIST1H2BA	6	25727137	25727573	1	protein_coding	255626	0.132824	0.401921	51	9.6	1.52096e-09	rs4712976;rs12191655;rs2294346
ENSG00000146039	292	SLC17A4	6	25754927	25781419	1	protein_coding	10050	6.33423e-06	0.944836	77	12.54	4.06052e-10	rs4712976;rs12191655;rs13206443;rs1165164
ENSG00000124568	292	SLC17A1	6	25783125	25832287	-1	protein_coding	6568	2.59261e-10	-0.181263	93	12.49	2.95339e-11	rs13206443;rs4712976;rs12191655;rs1165164
ENSG00000124564	292	SLC17A3	6	25833294	25882514	-1	protein_coding	10786	9.88206e-14	-0.246503	94	12.49	2.95339e-11	rs4712976;rs12191655;rs1165164;rs13206443;rs574933;rs6929805
ENSG00000112337	292	SLC17A2	6	25912982	25930946	-1	protein_coding	10246	0.00466985	-0.129201	87	16.41	1.43997e-11	rs6929805;rs3752420;rs13206443;rs1150659
ENSG00000112343	292	TRIM38	6	25963030	25987384	1	protein_coding	10475	4.7513e-06	-0.220583	49	12.87	2.88177e-12	rs6929805;rs3752420;rs13206443;rs1150659
ENSG00000124610	292	HIST1H1A	6	26017260	26018040	-1	protein_coding	3024	0.0035308	-0.372207	23	16.34	4.32891e-12	rs6929805;rs3752420;rs13206443;rs1150659
ENSG00000198366	292	HIST1H3A	6	26020718	26021186	1	protein_coding	8350	3.98008e-05	-0.225707	23	16.34	1.71788e-09	rs6929805;rs3752420;rs1150659;rs13206443
ENSG00000196176	292	HIST1H4A	6	26021907	26022278	1	protein_coding	8359	0.0022854	0.43417	23	16.34	1.71788e-09	rs1150659;rs13206443;rs6929805;rs3752420
ENSG00000124529	292	HIST1H4B	6	26027124	26027480	-1	protein_coding	8366	0.00854183	0.166119	23	16.34	1.71788e-09	rs13206443;rs6929805;rs3752420
ENSG00000124693	292	HIST1H3B	6	26031817	26032288	-1	protein_coding	8358	0.307283	0.251696	24	16.34	1.71788e-09	rs13206443;rs3752420;rs6929805;rs1150659
ENSG00000137259	292	HIST1H2AB	6	26033320	26033796	-1	protein_coding	8335	0.00531944	0.228135	20	16.34	1.71788e-09	rs6929805;rs3752420;rs13206443;rs1150659
ENSG00000196226	292	HIST1H2BB	6	26043455	26043885	-1	protein_coding	3018	0.130328	0.288117	27	15.37	2.98884e-09	rs13206443;rs1150659;rs3752420;rs6929805
ENSG00000196532	292	HIST1H3C	6	26045639	26046097	1	protein_coding	8352	0.215541	-0.193879	29	16.07	2.98884e-09	rs13206443;rs1150659;rs3752420;rs6929805
ENSG00000187837	292	HIST1H1C	6	26055968	26056699	-1	protein_coding	3006	NA	0.137228	25	16.07	2.98884e-09	rs1150659;rs3752420;rs13206443;rs6929805
ENSG00000010704	292	HFE	6	26087509	26098571	1	protein_coding	3077	8.49697e-07	0.210172	55	13.32	6.42415e-14	rs6929805;rs3752420;rs1150659;rs13206443;rs198806
ENSG00000197061	292	HIST1H4C	6	26104104	26104518	1	protein_coding	8364	8.85617e-05	0.852192	44	13.32	6.42415e-14	rs198806;rs13206443;rs1150659
ENSG00000187475	292	HIST1H1T	6	26107640	26108364	-1	protein_coding	3010	NA	-0.0680391	46	13.32	6.42415e-14	rs1150659;rs198806;rs13206443
ENSG00000180596	292	HIST1H2BC	6	26115101	26124154	-1	protein_coding	8347	0.00287801	0.335736	73	20.3	7.21406e-11	rs13206443;rs1150659;rs198806
ENSG00000180573	292	HIST1H2AC	6	26124373	26139344	1	protein_coding	8334	0.599176	0.739679	52	20.3	7.21406e-11	rs198806;rs1150659;rs13206443;rs2066295
ENSG00000168298	292	HIST1H1E	6	26156559	26157343	1	protein_coding	3008	NA	-0.396522	6	7.945	1.2858e-14	rs2066295
ENSG00000158373	292	HIST1H2BD	6	26158349	26171577	1	protein_coding	3017	0.000277979	-0.0152977	12	8.619	8.97069e-15	rs2066295;rs806794
ENSG00000197697	292	HIST1H2BE	6	26183958	26184454	1	protein_coding	8344	0.000307872	0.445738	3	22.4	NA	rs806794
ENSG00000188987	292	HIST1H4D	6	26188938	26189304	-1	protein_coding	8360	0.0022643	0.870145	3	22.4	NA	rs806794
ENSG00000197409	292	HIST1H3D	6	26197068	26199521	-1	protein_coding	8351	0.0111951	NA	5	7.006	1.62513e-13	rs806794
ENSG00000196866	292	HIST1H2AD	6	26199079	26199471	-1	protein_coding	3013	3.99677e-05	0.287759	5	7.006	1.62513e-13	rs806794
ENSG00000197846	292	HIST1H2BF	6	26199748	26200942	1	protein_coding	8343	0.00030002	0.851063	5	7.006	1.62513e-13	rs806794
ENSG00000198518	292	HIST1H4E	6	26204858	26206266	1	protein_coding	8367	0.000642251	1.83578	6	10.82	1.62513e-13	rs806794;rs9379845
ENSG00000187990	292	HIST1H2BG	6	26216428	26216872	-1	protein_coding	8339	2.94452e-06	0.0253452	4	10.82	7.62327e-10	rs806794;rs9379845
ENSG00000168274	292	HIST1H2AE	6	26217165	26217711	1	protein_coding	3012	0.624124	-0.273878	4	10.82	7.62327e-10	rs806794;rs9379845
ENSG00000196966	292	HIST1H3E	6	26225383	26225844	1	protein_coding	8353	0.000813429	-0.209795	2	3.863	2.0114e-12	rs806794;rs9379845
ENSG00000124575	292	HIST1H1D	6	26234440	26235216	-1	protein_coding	3007	NA	0.136123	4	4.068	2.0114e-12	rs806794;rs9379845
ENSG00000198327	292	HIST1H4F	6	26240561	26240976	1	protein_coding	8361	0.181985	1.06312	3	4.068	2.0114e-12	rs806794;rs9379845
ENSG00000124578	292	HIST1H4G	6	26246886	26247259	-1	protein_coding	8369	0.00263	-0.0509409	2	4.068	1.73961e-11	rs806794;rs9379845
ENSG00000256316	292	HIST1H3F	6	26250370	26250835	-1	protein_coding	8968	0.0422154	-0.181854	1	0.008	2.8088e-07	rs806794
ENSG00000197459	292	HIST1H2BH	6	26251879	26252303	1	protein_coding	8345	0.00029573	-0.173874	2	2.061	2.41474e-08	rs806794;rs9379845
ENSG00000256018	292	HIST1H3G	6	26271146	26271612	-1	protein_coding	8355	1.71006e-05	0.23442	4	7.144	1.3764e-08	rs9379845
ENSG00000168242	292	HIST1H2BI	6	26273144	26273622	1	protein_coding	8346	0.138012	-0.249748	4	7.144	1.3764e-08	rs9379845
ENSG00000158406	292	HIST1H4H	6	26281283	26285762	-1	protein_coding	8365	0.00879033	1.05907	16	12.5	3.04627e-09	rs9379845
ENSG00000186470	292	BTN3A2	6	26365387	26378546	1	protein_coding	11118	0.000124519	2.20791	17	10.05	1.37796e-05	rs12202419
ENSG00000124508	292	BTN2A2	6	26383324	26395102	1	protein_coding	10385	0.000150288	1.01572	12	10.05	8.25689e-07	rs12202419
ENSG00000026950	292	BTN3A1	6	26402465	26415444	1	protein_coding	11119	8.65114e-07	1.62791	6	5.075	8.25689e-07	rs12202419
ENSG00000111801	292	BTN3A3	6	26440700	26453643	1	protein_coding	10384	7.19025e-10	1.09011	11	12.45	2.62789e-08	rs12202419
ENSG00000112763	292	BTN2A1	6	26458150	26476849	1	protein_coding	11120	1.07468e-18	0.260571	8	5.499	2.73549e-09	rs12202419
ENSG00000124557	292	BTN1A1	6	26501449	26510650	1	protein_coding	696	1.14088e-09	-0.329705	3	5.6	NA	rs12202419
ENSG00000182952	292	HMGN4	6	26538633	26546482	1	protein_coding	10473	0.557082	-0.351003	1	3.624	3.05115e-08	rs12202419
ENSG00000146109	292	ABT1	6	26597180	26600278	1	protein_coding	29777	0.0271056	0.104221	15	15.6	5.92028e-10	rs2494697;rs12202419
ENSG00000181315	292	ZNF322	6	26636518	26659980	-1	protein_coding	79692	NA	-1.14047	31	13.55	4.20734e-10	rs2494697;rs12202419;rs4711122
ENSG00000124635	292	HIST1H2BJ	6	27093676	27100541	-1	protein_coding	8970	0.478842	0.308582	10	11.46	8.20372e-05	rs12202419
ENSG00000196787	292	HIST1H2AG	6	27100832	27103070	1	protein_coding	8969	0.000610464	-0.741637	7	11.46	8.20372e-05	rs12202419
ENSG00000197903	292	HIST1H2BK	6	27106073	27114619	-1	protein_coding	85236	0.490754	-0.0430523	9	16.39	4.14346e-05	rs12202419
ENSG00000198339	292	HIST1H4I	6	27107076	27108418	1	protein_coding	8294	0.446296	-0.468005	7	16.39	4.14346e-05	rs12202419
ENSG00000184825	292	HIST1H2AH	6	27114861	27115317	1	protein_coding	85235	6.29508e-05	0.19492	6	16.39	4.14346e-05	rs12202419
ENSG00000112812	292	PRSS16	6	27215480	27224403	1	protein_coding	10279	2.23792e-06	0.00884812	17	8.57	7.10447e-05	rs12202419
ENSG00000158553	292	POM121L2	6	27253682	27279949	-1	protein_coding	94026	NA	0.313408	14	9.946	0.000204018	rs12202419
ENSG00000124613	292	ZNF391	6	27342394	27371683	1	protein_coding	346157	9.25869e-07	1.23172	14	11.77	1.51493e-06	rs17739702;rs12213055
ENSG00000096654	292	ZNF184	6	27418522	27440897	-1	protein_coding	7738	0.133749	-0.545662	11	12.34	NA	rs17739702
ENSG00000197279	293	ZNF165	6	28048753	28057341	1	protein_coding	7718	0.000563292	0.227981	3	10.67	2.05341e-08	rs853679
ENSG00000196812	293	ZSCAN16	6	28092338	28097860	1	protein_coding	80345	2.67303e-06	0.184187	5	5.996	4.49261e-08	rs853679
ENSG00000198315	293	ZKSCAN8	6	28109688	28127250	1	protein_coding	7745	0.000231595	-0.142528	5	13.42	NA	rs853679
ENSG00000137185	293	ZSCAN9	6	28192664	28201260	1	protein_coding	7746	4.10249e-08	0.461166	4	6.938	1.57553e-08	rs853679
ENSG00000187626	293	ZKSCAN4	6	28212401	28227011	-1	protein_coding	387032	6.74288e-05	0.661631	14	22.3	4.06779e-09	rs853679
ENSG00000189134	293	NKAPL	6	28227098	28228736	1	protein_coding	222698	0.000165621	0.0513426	12	22.3	4.06779e-09	rs853679
ENSG00000137338	293	PGBD1	6	28249314	28270326	1	protein_coding	84547	1.46735e-05	-0.0800605	8	11.15	5.68209e-09	rs853679
ENSG00000235109	293	ZSCAN31	6	28292470	28324048	-1	protein_coding	64288	3.77127e-09	1.10713	8	12.22	6.50878e-10	rs853679
ENSG00000223501	294	VPS52	6	33218049	33239824	-1	protein_coding	6293	0.0159633	0.463747	5	8.523	NA	rs9277972
ENSG00000231500	294	RPS18	6	33239787	33244287	1	protein_coding	6222	0.962013	-0.158263	3	8.523	NA	rs9277972
ENSG00000235863	294	B3GALT4	6	33244917	33252609	1	protein_coding	8705	0.236709	NA	5	26.9	NA	rs9277972
ENSG00000227057	294	WDR46	6	33246885	33257304	-1	protein_coding	9277	8.42035e-06	0.412534	6	26.9	6.47784e-11	rs9277972
ENSG00000204220	294	PFDN6	6	33257079	33266178	1	protein_coding	10471	0.859422	0.536101	5	26.9	6.47784e-11	rs9277972
ENSG00000237441	294	RGL2	6	33259431	33267101	-1	protein_coding	5863	0.0747683	-0.299562	6	26.9	4.3134e-14	rs9277972
ENSG00000231925	294	TAPBP	6	33267471	33282164	-1	protein_coding	6892	0.000393582	0.574655	6	7.517	4.3134e-14	rs9277972
ENSG00000236104	294	ZBTB22	6	33282183	33285719	-1	protein_coding	9278	0.235099	0.0159136	6	7.016	4.3134e-14	rs9277972
ENSG00000204209	294	DAXX	6	33286335	33297046	-1	protein_coding	1616	0.842737	0.0174434	6	7.016	4.3134e-14	rs9277972
ENSG00000030110	294	BAK1	6	33540329	33548019	-1	protein_coding	578	0.00348655	-0.655757	36	14.04	6.95651e-15	rs7761464;rs210130;rs210139;rs419261
ENSG00000204188	294	GGNBP1	6	33551515	33556803	1	protein_coding	449520	NA	NA	13	6.392	1.32835e-12	rs210139;rs419261
ENSG00000096433	294	ITPR3	6	33588142	33664351	1	protein_coding	3710	4.97537e-12	NA	56	20.2	1.99074e-10	rs4713671;rs2296329
ENSG00000137288	294	UQCC2	6	33662070	33679504	-1	protein_coding	84300	0.0595477	0.254208	81	20.2	4.26748e-09	rs4713671;rs2296329
ENSG00000269490	294	SBP1	6	33663196	33663474	-1	protein_coding	NA	0.00238547	NA	45	14.48	4.66795e-09	rs4713671;rs2296329
ENSG00000161896	294	IP6K3	6	33689444	33714762	-1	protein_coding	117283	0.0485339	1.72324	45	22.1	1.32898e-09	rs4713671;rs2296329;rs2281819
ENSG00000161904	294	LEMD2	6	33738979	33756913	-1	protein_coding	221496	0.302373	0.39292	66	20.3	4.15337e-16	rs2281819;rs6904716;rs9366829
ENSG00000096395	294	MLN	6	33762450	33771788	-1	protein_coding	4295	0.00165857	0.983258	30	18.43	1.68575e-16	rs2281819;rs9366829;rs4713691
ENSG00000124493	294	GRM4	6	33989628	34123399	-1	protein_coding	2914	0.97935	-0.635219	15	6.606	5.60957e-11	rs4713766;rs2499714;rs9469718
ENSG00000137309	294	HMGA1	6	34204650	34214008	1	protein_coding	3159	0.7243	-0.910116	34	13.32	5.43013e-09	rs6457769;rs4713766
ENSG00000186577	294	C6orf1	6	34214157	34217247	-1	protein_coding	221491	0.298719	-0.834304	43	13.32	5.43013e-09	rs6457769;rs4713766
ENSG00000272325	294	NUDT3	6	34247456	34360451	-1	protein_coding	11165	0.876817	0.134938	83	16.02	1.93377e-19	rs4713766;rs9394215;rs6924682;rs6925243
ENSG00000270800	294	RPS10-NUDT3	6	34256547	34393825	-1	protein_coding	100529239	NA	NA	126	17.24	1.09625e-20	rs9394215;rs6924682;rs4713766;rs6925243
ENSG00000124614	294	RPS10	6	34385231	34393902	-1	protein_coding	6204	0.946463	0.204718	40	17.24	1.09625e-20	rs9394215;rs6925243;rs6924682;rs4713766
ENSG00000124507	294	PACSIN1	6	34433916	34503006	1	protein_coding	29993	0.991339	-1.5939	59	18.95	4.12553e-21	rs3800473;rs7757419;rs12197759;rs11758426;rs4713766;rs3798548
ENSG00000124664	294	SPDEF	6	34505579	34524110	-1	protein_coding	25803	0.711825	-0.40704	23	10.65	3.09204e-19	rs11758426;rs3798548
ENSG00000196821	294	C6orf106	6	34555065	34664636	-1	protein_coding	64771	0.45403	-1.13555	227	15.78	6.89653e-52	rs2814982;rs16894959;rs9469813;rs2814992;rs6932930;rs2104332;rs6912327
ENSG00000124562	294	SNRPC	6	34725183	34741571	1	protein_coding	6631	0.727262	-0.35112	118	15.81	8.9203e-50	rs2814992;rs16894959;rs9469813;rs6932930;rs6912327
ENSG00000065060	294	UHRF1BP1	6	34759857	34850915	1	protein_coding	54887	2.46541e-07	-0.830354	231	23.8	8.9203e-50	rs9469813;rs2814992;rs6932930;rs16894959;rs6912327;rs4616985;rs2104332
ENSG00000064995	294	TAF11	6	34845555	34855866	-1	protein_coding	6882	0.875432	-0.232569	10	7.826	5.86169e-12	rs6912327;rs9469813;rs2814992
ENSG00000064999	294	ANKS1A	6	34857042	35059179	1	protein_coding	23294	0.84686	0.260683	103	14.58	4.88095e-26	rs9469813;rs6912327;rs2814992;rs2104332;rs4616985;rs12525532;rs2762343;rs2395609;rs3822921
ENSG00000124678	294	TCP11	6	35085848	35116387	-1	protein_coding	6954	4.00945e-05	-0.413536	33	15.49	2.43695e-15	rs2395609;rs2762343;rs2104332;rs3822921;rs7744392
ENSG00000146197	294	SCUBE3	6	35182190	35220856	1	protein_coding	222663	0.999984	-0.692415	6	14.77	1.30255e-25	rs3822921;rs7744392;rs732594
ENSG00000065029	294	ZNF76	6	35226686	35263762	1	protein_coding	7629	5.07289e-16	0.397539	10	20.2	1.09625e-20	rs7744392;rs2104332
ENSG00000023892	294	DEF6	6	35265595	35289548	1	protein_coding	50619	0.976824	0.153811	11	20.2	2.02585e-10	rs7744392;rs6457816
ENSG00000112033	294	PPARD	6	35310335	35395968	1	protein_coding	5467	0.966868	0.253949	72	13.69	1.82505e-11	rs6457816;rs7744392;rs6457824
ENSG00000112039	294	FANCE	6	35420138	35434880	1	protein_coding	2178	0.0031389	NA	42	21.8	6.17634e-10	rs6457824;rs11756089;rs7744392;rs11962335;rs6457816
ENSG00000198755	294	RPL10A	6	35436185	35438562	1	protein_coding	4736	0.302379	-0.217537	40	21.8	6.17634e-10	rs6457824;rs11962335;rs7744392;rs11756089;rs6457816
ENSG00000007866	294	TEAD3	6	35441374	35464853	-1	protein_coding	7005	NA	0.0454437	40	19.09	4.47341e-10	rs6457824;rs11962335;rs7744392;rs11756089;rs6457816;rs2064317
ENSG00000112041	294	TULP1	6	35465651	35480715	-1	protein_coding	7287	0.807904	-0.139077	14	19.09	2.18653e-13	rs2064317;rs7755718
ENSG00000096060	294	FKBP5	6	35541362	35696360	-1	protein_coding	2289	0.498849	-0.767039	95	17.47	4.598e-11	rs10947563;rs9394312;rs7755718
ENSG00000157343	294	ARMC12	6	35704809	35716856	1	protein_coding	221481	0.000270202	0.274184	4	17.47	NA	rs9394312;rs10947563
ENSG00000183826	295	BTBD9	6	38136227	38607924	-1	protein_coding	114781	0.00573299	4.50562	30	15.2	7.46536e-10	rs17757975
ENSG00000156564	296	LRFN2	6	40359325	40555204	-1	protein_coding	57497	0.117461	-0.504985	66	18.64	1.09013e-31	rs6903068;rs1579557;rs17681421;rs1433721;rs12663230;rs9471341;rs7759114;rs12173741;rs13196792
ENSG00000124602	297	UNC5CL	6	40994772	41006928	-1	protein_coding	222643	1.66664e-07	-0.312134	4	5.518	9.33258e-08	rs6918969
ENSG00000124596	297	OARD1	6	41001366	41065526	-1	protein_coding	221443	0.123751	-1.47014	24	16.65	1.26317e-08	rs6918969;rs7748777
ENSG00000112212	297	TSPO2	6	41010293	41012076	1	protein_coding	222642	4.28516e-07	0.433003	8	5.91	9.33258e-08	rs6918969
ENSG00000124701	297	APOBEC2	6	41021043	41032250	1	protein_coding	10930	0.132007	-0.0159679	15	16.65	1.36827e-08	rs6918969;rs7748777
ENSG00000001167	297	NFYA	6	41040684	41067715	1	protein_coding	4800	0.0220593	-1.83545	12	13.49	1.26317e-08	rs6918969
ENSG00000095970	297	TREM2	6	41126244	41130924	-1	protein_coding	54209	2.35317e-08	-0.0383386	1	0.042	1.64228e-11	rs7748777
ENSG00000112561	298	TFEB	6	41651716	41703997	-1	protein_coding	7942	0.968857	NA	1	6.824	8.90312e-05	rs2027524
ENSG00000096088	298	PGC	6	41704449	41721847	-1	protein_coding	5225	3.3013e-06	0.769426	8	16.61	5.17838e-10	rs2027524;rs6901756;rs1057227
ENSG00000137218	298	FRS3	6	41737914	41754280	-1	protein_coding	10817	0.808551	NA	10	9.477	7.66272e-09	rs1057227;rs6901756
ENSG00000124593	298	PRICKLE4	6	41748087	41757879	1	protein_coding	29964	7.00665e-06	NA	9	9.477	7.66272e-09	rs1057227;rs6901756
ENSG00000214736	298	TOMM6	6	41755400	41757636	1	protein_coding	100188893	NA	0.00267806	6	9.477	NA	rs6901756;rs1057227
ENSG00000164663	298	USP49	6	41757634	41863099	-1	protein_coding	25862	0.943537	-0.757279	20	13.63	1.40051e-10	rs6901756;rs1057227
ENSG00000124641	298	MED20	6	41873092	41888877	-1	protein_coding	9477	0.488943	-0.778207	5	7.177	2.01298e-07	rs1057227
ENSG00000112578	298	BYSL	6	41888926	41900784	1	protein_coding	705	0.0673214	-0.265913	5	7.177	2.01298e-07	rs1057227
ENSG00000112576	298	CCND3	6	41902671	42018095	-1	protein_coding	896	0.946445	-0.503494	2	0.73	2.01298e-07	rs1057227
ENSG00000024048	299	UBR2	6	42531800	42661242	1	protein_coding	23304	1	-0.0343036	58	19.13	1.32835e-12	rs11759298;rs9349239
ENSG00000112619	299	PRPH2	6	42664340	42690312	-1	protein_coding	5961	0.38806	2.1735	19	13.76	2.01892e-13	rs11759298;rs9349239
ENSG00000112715	300	VEGFA	6	43737921	43754224	1	protein_coding	7422	NA	-0.0684397	7	14.05	7.11618e-17	rs998584;rs6899540
ENSG00000196284	301	SUPT3H	6	44777054	45345690	-1	protein_coding	8464	0.000109913	0.190064	265	19.96	4.08466e-08	rs10948176
ENSG00000124813	301	RUNX2	6	45295894	45632086	1	protein_coding	860	0.995959	-1.67738	35	16.86	1.87835e-07	rs10948176
ENSG00000172348	302	RCAN2	6	46188475	46459709	-1	protein_coding	10231	0.430937	-0.297448	245	16.23	6.42236e-15	rs6934171;rs1554790;rs4501427;rs876121;rs4711852;rs2141222
ENSG00000124818	303	OPN5	6	47749718	47800516	1	protein_coding	221391	0.948753	0.472855	11	6.861	4.08466e-08	rs1328970
ENSG00000203970	304	DEFB110	6	49976851	49989694	-1	protein_coding	245913	0.0332222	0.442948	17	8.237	7.22818e-07	rs17664729
ENSG00000180872	304	DEFB112	6	50011288	50016364	-1	protein_coding	245915	4.67297e-05	0.118569	17	6.696	1.05499e-08	rs17664729;rs1408487
ENSG00000008197	304	TFAP2D	6	50681541	50740701	1	protein_coding	83741	0.981587	-0.371347	26	24.3	2.3133e-18	rs16880682;rs6930924;rs12527048;rs11966811;rs12528998;rs7771651
ENSG00000008196	304	TFAP2B	6	50786436	50815326	1	protein_coding	7021	0.990904	0.192212	70	19.87	3.77374e-94	rs7771651;rs16880682;rs9473932;rs6930924;rs12528998;rs943005;rs2635727;rs280329;rs9463628;rs1161203
ENSG00000170927	304	PKHD1	6	51480098	51952423	-1	protein_coding	5314	2.88609e-23	0.0141288	413	21.2	5.76324e-17	rs2579998;rs2784187;rs1832931;rs2784198;rs2784230;rs1326608;rs6907923;rs1266877
ENSG00000137269	305	LRRC1	6	53659295	53788919	1	protein_coding	55227	0.573184	-1.14446	59	19.04	2.70368e-09	rs4278019
ENSG00000146147	305	MLIP	6	53794780	54131078	1	protein_coding	90523	1.01588e-11	0.0196743	250	18.63	2.44738e-08	rs4278019;rs9382285;rs816364
ENSG00000137252	306	HCRTR2	6	55039050	55147418	1	protein_coding	3062	0.063644	-0.357358	8	13.7	1.21385e-07	rs9475173
ENSG00000151914	307	DST	6	56322785	56819426	-1	protein_coding	667	1	-0.505332	82	16.33	2.1556e-09	rs1020548
ENSG00000151917	307	BEND6	6	56819773	56892140	1	protein_coding	221336	0.135146	-0.28861	101	16.33	2.1556e-09	rs1020548
ENSG00000168116	307	KIAA1586	6	56911347	56920023	1	protein_coding	57691	1.77777e-06	-0.629459	1	4.001	5.61837e-07	rs1020548
ENSG00000198225	308	FKBP1C	6	63921351	63922929	1	protein_coding	642489	0.000605467	NA	28	15.31	2.35601e-08	rs9294140
ENSG00000146166	308	LGSN	6	63985856	64029882	-1	protein_coding	51557	2.58999e-07	-0.165289	34	9.679	2.47653e-09	rs1711893
ENSG00000112245	308	PTP4A1	6	64231666	64293492	1	protein_coding	7803	0.889901	-2.05835	50	13.69	6.23495e-12	rs2622276
ENSG00000118482	308	PHF3	6	64345725	64489229	1	protein_coding	23469	0.999469	-0.978781	3	6.826	2.84761e-10	rs2622276
ENSG00000135298	309	BAI3	6	69345259	70099403	1	protein_coding	577	1	-0.902978	2	4.621	2.60811e-08	rs7761673;rs16867531
ENSG00000185760	310	KCNQ5	6	73331520	73908574	1	protein_coding	56479	0.999535	0.34893	47	24.3	2.63017e-10	rs13206405;rs6921533;rs7748411;rs9688431
ENSG00000243501	310	RP11-257K9.8	6	73919469	73972919	-1	protein_coding	NA	NA	NA	20	7.993	3.21536e-12	rs9688431
ENSG00000256980	310	KHDC1L	6	73933267	73935493	-1	protein_coding	100129128	0.0133528	0.164219	13	7.993	1.06722e-08	rs9688431
ENSG00000135314	310	KHDC1	6	73951037	74020088	-1	protein_coding	80759	6.80135e-05	-0.713931	2	1.773	NA	rs9688431
ENSG00000135312	311	HTR1B	6	78171948	78173490	-1	protein_coding	3351	0.64556	-0.0213623	5	17.98	1.06861e-08	rs1778258
ENSG00000025039	315	RRAGD	6	90074355	90121989	-1	protein_coding	58528	0.812902	2.31337	8	6.088	9.73158e-09	rs854917
ENSG00000135299	315	ANKRD6	6	90142889	90343553	1	protein_coding	22881	3.48769e-07	-0.460316	56	18.28	7.09579e-12	rs1179906;rs9362662;rs2073272;rs16882001
ENSG00000083099	315	LYRM2	6	90277863	90348472	-1	protein_coding	57226	0.0596813	-0.909826	56	18.28	7.09579e-12	rs1179906;rs9362662;rs2073272;rs16882001
ENSG00000112159	315	MDN1	6	90352218	90529442	-1	protein_coding	23195	1	-0.834813	106	17.64	5.35403e-09	rs1179906;rs16882001
ENSG00000186231	317	KLHL32	6	97372605	97588630	1	protein_coding	114792	0.509587	-0.247135	55	15.44	6.48237e-12	rs13203153;rs1206156
ENSG00000146263	317	MMS22L	6	97590037	97731093	-1	protein_coding	253714	0.671142	-0.337966	2	3.551	7.24773e-12	rs1206156
ENSG00000112246	318	SIM1	6	100832891	100912805	-1	protein_coding	6492	0.996936	0.572327	36	20.4	8.42662e-09	rs1857859;rs6901854;rs240764
ENSG00000112249	318	ASCC3	6	100956070	101329248	-1	protein_coding	10973	1.42788e-10	0.106686	412	20.8	8.20819e-12	rs240764;rs6901854;rs240770;rs12530388
ENSG00000146285	320	SCML4	6	108025308	108145521	-1	protein_coding	256380	0.268213	-0.122272	66	20.6	2.84038e-08	rs1728129
ENSG00000118689	321	FOXO3	6	108881038	109005977	1	protein_coding	2309	NA	-1.48776	117	19.22	2.6264e-25	rs3800229;rs6911407;rs12202049;rs3813498;rs3800230
ENSG00000111885	322	MAN1A1	6	119498374	119670926	-1	protein_coding	4121	0.803867	-0.518762	40	16.62	8.34293e-13	rs9387640;rs12209570
ENSG00000188580	323	NKAIN2	6	124125286	125146803	1	protein_coding	154215	0.00783239	-0.975111	77	19.7	1.23914e-12	rs584170;rs519615;rs687667;rs1871329;rs2875762
ENSG00000135547	324	HEY2	6	126068810	126082415	1	protein_coding	23493	0.444358	-0.0409831	31	16.32	8.20819e-12	rs13209968
ENSG00000111912	324	NCOA7	6	126102307	126252266	1	protein_coding	135112	0.960908	-0.230225	23	9.447	1.28151e-11	rs13209968
ENSG00000196569	325	LAMA2	6	129204342	129837714	1	protein_coding	3908	1.18465e-24	0.0236552	34	18.82	1.99061e-08	rs4895846
ENSG00000198945	326	L3MBTL3	6	130334844	130462594	1	protein_coding	84456	0.999499	0.0178736	64	18.57	6.47717e-12	rs6569648;rs9375702
ENSG00000118520	327	ARG1	6	131894284	131905472	1	protein_coding	383	0.000499883	-0.168128	24	8.327	4.92162e-14	rs2608975;rs2781666;rs2781668
ENSG00000112282	327	MED23	6	131895106	131949369	-1	protein_coding	9439	0.150658	-0.492582	49	19.68	4.92162e-14	rs2608975;rs2781666;rs2781668
ENSG00000154269	327	ENPP3	6	131949582	132068553	1	protein_coding	5169	6.43746e-17	0.0386506	17	8.024	8.34293e-13	rs2781668
ENSG00000112414	330	GPR126	6	142622991	142767403	1	protein_coding	57211	0.283489	-0.199655	80	18.93	1.10358e-08	rs6922607
ENSG00000010818	330	HIVEP2	6	143072604	143266338	-1	protein_coding	3097	1	-0.573572	103	20.6	3.25254e-13	rs512808;rs11969393;rs198665;rs12194370;rs765875
ENSG00000091844	331	RGS17	6	153325594	153452384	-1	protein_coding	26575	0.380684	-0.241391	231	15.61	1.36646e-14	rs2185027;rs9479509;rs1281962
ENSG00000112038	332	OPRM1	6	154331631	154568001	1	protein_coding	4988	4.20778e-05	0.0248247	80	14.9	1.70995e-11	rs10499276;rs557748
ENSG00000146477	335	SLC22A3	6	160769300	160876014	1	protein_coding	6581	3.31639e-05	0.310629	93	12.64	2.23109e-12	rs487152;rs10755578;rs7740824;rs9365164
ENSG00000198670	335	LPA	6	160952515	161087407	-1	protein_coding	4018	2.44223e-32	0.0421444	3	1.484	1.05499e-08	rs10755578;rs487152
ENSG00000185345	336	PARK2	6	161768452	163148803	-1	protein_coding	5071	0.0218088	0.549835	546	18.12	1.10077e-22	rs9456783;rs13191362;rs6936373;rs9365460;rs9347669;rs13206396;rs9458611;rs2803042;rs2803111
ENSG00000112530	336	PACRG	6	163148164	163736524	1	protein_coding	135138	0.000104677	0.454746	97	20.3	3.27724e-18	rs9347669;rs2803042;rs13206396;rs13191362;rs9458611;rs6936373;rs2803111;rs9456783;rs9365499;rs4709655
ENSG00000112531	336	QKI	6	163835032	163999628	1	protein_coding	9444	0.963163	-0.183477	33	14.79	1.098e-08	rs9364687;rs2294698
ENSG00000164458	337	T	6	166571144	166582188	-1	protein_coding	6862	0.00020819	1.07797	2	1.107	0.000282641	rs3099254
ENSG00000164853	338	UNCX	7	1272543	1276954	1	protein_coding	340260	NA	NA	13	16.2	1.74803e-08	rs10275044
ENSG00000002822	339	MAD1L1	7	1855429	2272878	-1	protein_coding	8379	2.03781e-10	-0.0844627	202	16.12	6.95651e-15	rs7807190;rs11766944;rs6461115;rs11766468
ENSG00000176349	339	AC110781.3	7	1878222	1889567	1	protein_coding	NA	NA	NA	29	13.57	6.19084e-11	rs11766944;rs7807190
ENSG00000155034	341	FBXL18	7	5470966	5553429	-1	protein_coding	80028	2.56581e-07	0.170902	42	13.3	1.02202e-09	rs6463489
ENSG00000136238	342	RAC1	7	6414154	6443608	1	protein_coding	5879	0.572395	NA	38	10.23	2.46002e-11	rs7784465;rs836535
ENSG00000164535	342	DAGLB	7	6448757	6523821	-1	protein_coding	221955	1.65016e-06	-0.350633	47	7.351	1.39619e-11	rs7784465;rs836535
ENSG00000136240	342	KDELR2	7	6485584	6523873	-1	protein_coding	11014	0.268729	-0.542476	10	4.321	1.22368e-08	rs836535;rs7784465
ENSG00000215045	342	GRID2IP	7	6537093	6591067	-1	protein_coding	392862	0.314734	0.517681	14	9.49	3.46747e-08	rs11761113
ENSG00000198580	342	AC073343.1	7	6713376	6715991	1	protein_coding	NA	NA	NA	4	4.959	9.27377e-10	rs9639027
ENSG00000164631	342	ZNF12	7	6728064	6746554	-1	protein_coding	7559	0.551264	-0.546587	12	9.734	9.27377e-10	rs9639027
ENSG00000105849	344	TWISTNB	7	19735085	19748710	-1	protein_coding	221830	0.309424	0.540321	4	9.48	1.6094e-06	rs10263780
ENSG00000173452	344	TMEM196	7	19758933	19813221	-1	protein_coding	256130	1.50141e-05	1.93818	110	17.17	4.59723e-09	rs10263780
ENSG00000105866	345	SP4	7	21467652	21554440	1	protein_coding	6671	0.951288	0.671149	61	14.76	6.19485e-10	rs40245
ENSG00000122585	346	NPY	7	24323782	24331484	1	protein_coding	4852	0.588186	0.0497221	29	10.56	6.38903e-09	rs10256432
ENSG00000222004	347	C7orf71	7	26677490	26686889	1	protein_coding	285941	NA	-0.749781	2	18.73	NA	rs11971041
ENSG00000005020	347	SKAP2	7	26706681	27034858	-1	protein_coding	8935	0.909797	-0.604967	100	21.6	4.86887e-12	rs11971041;rs213533;rs2648079
ENSG00000105991	347	HOXA1	7	27132612	27135615	-1	protein_coding	3198	0.0849874	-0.680057	3	12.13	1.1324e-06	rs213533;rs2648079
ENSG00000105996	347	HOXA2	7	27139721	27142430	-1	protein_coding	3199	0.278338	-0.425114	1	12.13	1.1324e-06	rs2648079
ENSG00000105997	347	HOXA3	7	27145803	27192200	-1	protein_coding	3200	0.931754	-0.602348	4	9.996	1.59261e-07	rs10259620
ENSG00000106004	347	HOXA5	7	27180671	27183287	-1	protein_coding	3202	0.796213	0.0984031	1	5.147	0.000112501	rs10259620
ENSG00000106006	347	HOXA6	7	27185015	27190222	-1	protein_coding	3203	1.80043e-05	NA	1	5.147	0.000112501	rs10259620
ENSG00000122592	347	HOXA7	7	27193335	27197555	-1	protein_coding	3204	0.00316907	-0.435657	7	22.2	1.29068e-10	rs10259620
ENSG00000078399	347	HOXA9	7	27202054	27210117	-1	protein_coding	3205	0.000100013	-0.353761	6	22.2	1.29068e-10	rs10259620
ENSG00000257184	347	RP1-170O19.20	7	27203154	27219632	-1	protein_coding	NA	NA	NA	12	22.2	1.29068e-10	rs10259620;rs2189239
ENSG00000253293	347	HOXA10	7	27210210	27219880	-1	protein_coding	3206	0.678435	-0.871031	12	22.2	1.29068e-10	rs10259620;rs2189239
ENSG00000005073	347	HOXA11	7	27221129	27224842	-1	protein_coding	3207	0.863825	0.401702	9	21.9	1.80118e-13	rs2189239;rs4722672
ENSG00000106031	347	HOXA13	7	27233122	27239725	-1	protein_coding	3209	NA	-0.418411	11	14.8	1.80118e-13	rs2189239;rs4722672
ENSG00000153814	348	JAZF1	7	27870192	28220362	-1	protein_coding	221895	0.958302	-0.943258	19	8.541	1.3666e-13	rs849135
ENSG00000154678	349	PDE1C	7	31790793	32338941	-1	protein_coding	5137	0.000270704	0.427654	166	22.4	1.29765e-17	rs11771526;rs16875791;rs6945244;rs215632;rs215607;rs17161207
ENSG00000106355	349	LSM5	7	32524951	32534895	-1	protein_coding	23658	0.0182319	0.856766	11	9.905	7.98748e-07	rs16875962;rs10225041;rs10951356
ENSG00000105778	349	AVL9	7	32535038	33078516	1	protein_coding	23080	0.000325495	0.605378	146	13.91	4.16021e-09	rs10951356;rs7801551
ENSG00000173852	350	DPY19L1	7	34968488	35077883	-1	protein_coding	23333	0.142872	-0.82754	68	17.55	2.52299e-09	rs329269
ENSG00000187037	351	GPR141	7	37723399	37873390	1	protein_coding	353345	1.5323e-05	-0.081923	24	10.48	1.94486e-09	rs2717926
ENSG00000086289	351	EPDR1	7	37723446	37991543	1	protein_coding	54749	0.029388	1.43383	24	10.48	1.94486e-09	rs2717926
ENSG00000106536	352	POU6F2	7	39017598	39532694	1	protein_coding	11281	0.000369076	-0.0957469	293	22	5.70182e-12	rs702820;rs10248136;rs17686887;rs1558159;rs2237403;rs2237369
ENSG00000058404	353	CAMK2B	7	44256749	44374176	-1	protein_coding	816	0.46862	-1.28088	12	9.347	1.58743e-08	rs10268050
ENSG00000015676	353	NUDCD3	7	44418720	44530479	-1	protein_coding	23386	0.706732	-1.64544	186	25.5	1.06239e-09	rs10268050
ENSG00000015520	353	NPC1L1	7	44552134	44580914	-1	protein_coding	29881	1.3738e-10	0.238786	27	15.48	1.84788e-09	rs10268050
ENSG00000122515	353	ZMIZ2	7	44788180	44809477	1	protein_coding	83637	0.99962	0.416826	30	24.1	3.4427e-16	rs4724319;rs2289379;rs13224222;rs3735478
ENSG00000196262	353	PPIA	7	44836279	44864163	1	protein_coding	5478	0.808049	0.430905	12	12.39	5.82996e-06	rs13224222
ENSG00000105968	353	H2AFV	7	44866390	44887682	-1	protein_coding	94239	0.412114	NA	14	12.88	1.29289e-05	rs13224222
ENSG00000146676	353	PURB	7	44915896	44924960	-1	protein_coding	5814	0.605935	-2.57194	5	7.363	1.1741e-05	rs13224222
ENSG00000132437	355	DDC	7	50526134	50633154	-1	protein_coding	1644	4.60661e-05	0.17059	98	12.95	1.01914e-15	rs3823674;rs10499694;rs4947584;rs2100280;rs4245555;rs3779074
ENSG00000106070	355	GRB10	7	50657760	50861159	-1	protein_coding	2887	0.367424	-0.760993	8	7.776	7.83026e-10	rs10499694;rs4245555;rs3823674;rs2100280
ENSG00000158321	356	AUTS2	7	69063905	70258054	1	protein_coding	26053	0.996187	-0.774736	584	20.9	2.01892e-13	rs17140933;rs1035010;rs10237317;rs38314;rs7796916;rs11771374;rs4718972;rs2866719
ENSG00000183166	357	CALN1	7	71244476	71912136	-1	protein_coding	83698	0.15365	1.04142	328	17.74	3.99157e-12	rs3973896;rs10950290;rs12533623;rs860013;rs11772246;rs1232514;rs1914398;rs11764286
ENSG00000006704	358	GTF2IRD1	7	73868120	74016931	1	protein_coding	9569	0.996434	NA	1	2.277	NA	rs13238568
ENSG00000077809	358	GTF2I	7	74071994	74175026	1	protein_coding	2969	0.999349	NA	61	10.6	1.48839e-17	rs6964833;rs13238568
ENSG00000158517	358	NCF1	7	74188309	74203659	1	protein_coding	653361	0.92336	-0.356777	13	14.46	NA	rs6964833;rs13238568
ENSG00000196275	358	GTF2IRD2	7	74210483	74267847	-1	protein_coding	84163	NA	NA	20	14.46	NA	rs6964833;rs13238568;rs2529287
ENSG00000183086	358	GATSL1	7	74379083	74438803	1	protein_coding	729438	NA	NA	4	2.648	NA	rs2529287
ENSG00000178809	359	TRIM73	7	75024337	75040279	1	protein_coding	375593	NA	-0.803456	8	11.29	NA	rs6944634;rs17207196
ENSG00000135213	359	POM121C	7	75046066	75115548	-1	protein_coding	100101267	NA	-1.63114	37	13.88	7.31459e-38	rs17207196;rs6944634
ENSG00000127946	359	HIP1	7	75162621	75368280	-1	protein_coding	3092	0.999681	-1.61205	24	9.824	7.44287e-36	rs17207196;rs6944634;rs1668935;rs1167797
ENSG00000127948	359	POR	7	75528518	75616173	1	protein_coding	5447	4.33906e-05	NA	9	13.88	9.73158e-09	rs8565
ENSG00000127952	359	STYXL1	7	75625656	75677322	-1	protein_coding	51657	0.00974654	0.594266	38	15.78	5.43172e-09	rs8565
ENSG00000146701	359	MDH2	7	75677369	75696826	1	protein_coding	4191	0.177605	0.708	38	15.78	1.15348e-05	rs8565
ENSG00000177679	359	SRRM3	7	75831216	75916605	1	protein_coding	222183	0.911827	NA	5	7.606	4.15559e-05	rs8565
ENSG00000243566	360	UPK3B	7	76139745	76648340	1	protein_coding	105375355	0.000192328	-0.147576	187	17.45	1.73504e-31	rs3926926;rs1419995;rs2539499;rs2245368
ENSG00000135205	360	CCDC146	7	76751751	76958850	1	protein_coding	57639	3.02024e-18	0.52801	6	16.77	3.49407e-20	rs11505821
ENSG00000127951	360	FGL2	7	76822688	76829143	-1	protein_coding	10875	0.0949977	-0.394809	4	16.77	3.49407e-20	rs11505821
ENSG00000186088	360	GSAP	7	76940068	77045717	-1	protein_coding	54103	3.59526e-16	NA	63	14.94	2.54272e-11	rs6974013;rs6970887;rs740157
ENSG00000187257	360	RSBN1L	7	77325760	77412339	1	protein_coding	222194	0.50003	-0.401014	108	15.65	6.06923e-11	rs1544459
ENSG00000135211	360	TMEM60	7	77423045	77427897	-1	protein_coding	85025	0.661432	0.0109162	16	19.17	6.06923e-11	rs1544459
ENSG00000006576	360	PHTF2	7	77428122	77586818	1	protein_coding	57157	0.0249464	0.43086	66	19.17	9.36817e-09	rs1544459
ENSG00000187391	360:361	MAGI2	7	77646393	79082890	-1	protein_coding	9863	0.883174	-1.16025	132	14.79	3.09204e-19	rs3807689;rs3807673;rs2691529;rs2214648;rs3807645;rs1852006;rs7805441;rs6963840;rs1030015;rs10259665
ENSG00000198822	362	GRM3	7	86273230	86494200	1	protein_coding	2913	0.98471	-0.444756	68	17.61	2.81146e-09	rs802460
ENSG00000004948	363	CALCR	7	93053799	93204042	-1	protein_coding	799	3.37647e-05	-0.933444	193	13.74	3.25841e-15	rs2023772;rs12674080;rs9641123;rs13247665
ENSG00000127928	363	GNGT1	7	93220885	93540577	1	protein_coding	2792	0.276893	0.237482	148	14.52	2.00649e-15	rs12674080;rs13247665;rs10487230;rs2677034
ENSG00000241685	364	ARPC1A	7	98923521	98985787	1	protein_coding	10552	0.73476	-0.899106	48	12.43	9.58046e-11	rs13240600;rs2003499
ENSG00000130429	364	ARPC1B	7	98971872	98992424	1	protein_coding	10095	0.15607	NA	36	12.43	7.50257e-11	rs2003499;rs13240600
ENSG00000106244	364	PDAP1	7	98989671	99006452	-1	protein_coding	11333	0.00558938	-0.0484283	23	12.66	7.50257e-11	rs13240600;rs2003499
ENSG00000106245	364	BUD31	7	99006264	99017239	1	protein_coding	8896	0.41701	-0.555612	30	12.66	5.43597e-18	rs13240600;rs2003499;rs10226310
ENSG00000106246	364	PTCD1	7	99014362	99063787	-1	protein_coding	26024	1.77777e-09	-0.453852	56	13.36	1.2702e-18	rs2003499;rs13240600;rs10226310
ENSG00000248919	364	ATP5J2-PTCD1	7	99017372	99063820	-1	protein_coding	100526740	1.77777e-09	-0.453852	52	13.36	1.2702e-18	rs2003499;rs13240600;rs10226310
ENSG00000160917	364	CPSF4	7	99036545	99054994	1	protein_coding	10898	0.629614	-0.24895	25	13.36	1.2702e-18	rs13240600;rs10226310
ENSG00000214314	364	AC073063.1	7	99040552	99040747	1	protein_coding	NA	NA	NA	14	13.36	9.40121e-18	rs10226310;rs13240600
ENSG00000241468	364	ATP5J2	7	99046098	99063954	-1	protein_coding	9551	0.348503	-0.131072	20	13.23	1.2702e-18	rs13240600;rs10226310
ENSG00000198556	364	ZNF789	7	99070464	99101273	1	protein_coding	285989	7.0616e-08	-0.309224	20	19.83	1.2702e-18	rs13240600;rs10226310
ENSG00000160908	364	ZNF394	7	99084142	99097947	-1	protein_coding	84124	0.0433348	-0.096237	14	19.83	1.24765e-17	rs13240600;rs10226310
ENSG00000196652	364	ZKSCAN5	7	99102274	99132323	1	protein_coding	23660	0.000618303	-0.539497	25	19.83	7.22885e-18	rs13240600;rs10226310
ENSG00000221909	364	FAM200A	7	99143931	99156159	-1	protein_coding	221786	6.00941e-05	-0.916308	14	10.16	2.33061e-17	rs13240600;rs10226310
ENSG00000197343	364	ZNF655	7	99156029	99174076	1	protein_coding	79027	0.0378918	-0.877773	17	10.16	7.22879e-17	rs13240600;rs10226310
ENSG00000272647	364	GS1-259H13.10	7	99156291	99205433	1	protein_coding	NA	NA	NA	31	10.16	1.13682e-17	rs13240600;rs10226310
ENSG00000106258	364	CYP3A5	7	99245817	99277621	-1	protein_coding	1577	5.21038e-11	0.202149	1	1.772	1.08915e-15	rs13240600
ENSG00000160870	364	CYP3A7	7	99302660	99332819	-1	protein_coding	1551	2.92836e-07	0.432547	1	0.017	NA	rs13240600;rs10226310
ENSG00000106366	365	SERPINE1	7	100770370	100782547	1	protein_coding	5054	0.21952	0.253058	1	0.065	NA	rs2074686
ENSG00000106367	365	AP1S1	7	100797678	100804877	1	protein_coding	1174	0.520227	NA	32	21	3.18469e-11	rs2074686;rs1048365
ENSG00000128564	365	VGF	7	100805790	100808874	-1	protein_coding	7425	0.825896	-0.685972	27	21	3.18469e-11	rs2074686;rs1048365
ENSG00000167011	365	NAT16	7	100813774	100823557	-1	protein_coding	375607	5.90939e-05	0.720768	11	21	5.47885e-11	rs2074686;rs1048365
ENSG00000189056	366	RELN	7	103112231	103629963	-1	protein_coding	5649	1	0.040685	143	21.3	4.462e-25	rs6951931;rs13225455;rs155333;rs745541;rs39332;rs11496125;rs39329;rs39351;rs3914129;rs2237643
ENSG00000154415	368	PPP1R3A	7	113516832	113715975	-1	protein_coding	5506	6.58741e-07	0.121611	281	17.88	1.09625e-20	rs4490752;rs4727795;rs10953750;rs13227658
ENSG00000128573	369	FOXP2	7	113726382	114333827	1	protein_coding	93986	0.996179	-0.404517	54	20.8	1.38161e-15	rs12705987;rs10247983
ENSG00000135272	369	MDFIC	7	114562209	114659256	1	protein_coding	29969	NA	-1.32194	54	17.53	7.12449e-10	rs10247983;rs6961386
ENSG00000128610	370	FEZF1	7	121941448	121950745	-1	protein_coding	389549	0.298172	-0.352664	11	9.027	1.74979e-12	rs11762897;rs1899689
ENSG00000081803	370	CADPS2	7	121958481	122526813	-1	protein_coding	93664	0.997779	NA	127	22.5	6.60188e-14	rs11762897;rs1899689;rs3807875
ENSG00000179603	371	GRM8	7	126078652	126893348	-1	protein_coding	2918	0.00403862	NA	68	18.56	9.59837e-10	rs2283093
ENSG00000197157	372	SND1	7	127292234	127732661	1	protein_coding	27044	0.999917	-0.196239	99	19.9	2.88467e-08	rs322840
ENSG00000128594	372	LRRC4	7	127667124	127672160	-1	protein_coding	64101	0.877361	-0.672173	5	14.85	1.27104e-06	rs322840
ENSG00000106484	373	MEST	7	130126012	130146133	1	protein_coding	4232	0.997527	-0.346602	10	15.79	0.0193496	rs7779498
ENSG00000174595	373	KLF14	7	130417401	130418888	-1	protein_coding	136259	0.218114	NA	18	10.26	2.81454e-08	rs7779498;rs972283
ENSG00000157680	375	DGKI	7	137065783	137531838	-1	protein_coding	9162	0.738016	-0.0814026	87	16.78	6.84271e-11	rs6971978;rs3800649
ENSG00000105939	376	ZC3HAV1	7	138728266	138794465	-1	protein_coding	56829	0.0218726	1.86709	51	11.48	8.34293e-13	rs4732354;rs1814170
ENSG00000105948	376	TTC26	7	138818490	138876732	1	protein_coding	79989	0.00767	-0.851282	2	3.037	1.42029e-10	rs7778825
ENSG00000174469	377	CNTNAP2	7	145813453	148118090	1	protein_coding	26047	3.82883e-05	1.4988	228	20.8	4.20734e-10	rs1922889;rs11773362;rs2859687;rs4726900
ENSG00000055118	378	KCNH2	7	150642049	150675403	-1	protein_coding	3757	0.996051	NA	21	19.17	2.87689e-16	rs2968854;rs4725984
ENSG00000164867	378	NOS3	7	150688083	150711676	1	protein_coding	4846	2.21161e-05	0.132489	12	13.2	4.16602e-14	rs4725984
ENSG00000155093	379	PTPRN2	7	157331750	158380480	-1	protein_coding	5799	0.0165572	0.264797	2	1.167	1.00814e-08	rs881468
ENSG00000183117	380	CSMD1	8	2792875	4852494	-1	protein_coding	64478	NA	NA	19	16.24	7.69961e-12	rs17069831;rs1658820;rs1561341
ENSG00000147316	381	MCPH1	8	6264113	6501144	1	protein_coding	79648	5.16507e-18	0.752003	185	19.95	3.02681e-08	rs2440452;rs2979655
ENSG00000091879	381	ANGPT2	8	6357172	6420930	-1	protein_coding	285	0.454891	3.39856	3	4.232	1.74569e-05	rs2979655
ENSG00000182319	382	SGK223	8	8175258	8244008	-1	protein_coding	157285	5.12369e-20	NA	69	18.02	1.99447e-20	rs7004604;rs7005904;rs11785239;rs2948300;rs13281575;rs1548198;rs13273161;rs11780979;rs2921078;rs2976921
ENSG00000253958	382	CLDN23	8	8559448	8561616	1	protein_coding	137075	2.46842e-05	1.93902	103	15.95	3.76397e-13	rs13277708;rs17628941;rs6601727
ENSG00000147324	382	MFHAS1	8	8640864	8751155	-1	protein_coding	9258	2.2282e-05	0.955184	165	16.03	2.51038e-21	rs1533059;rs7817987;rs17628941;rs437895;rs2409088;rs559534;rs4841026;rs7827182;rs13274028;rs5023278
ENSG00000104626	382	ERI1	8	8859657	8974256	1	protein_coding	90459	0.000454685	0.94936	153	18.17	7.9294e-23	rs4840383;rs1045529;rs7839585;rs11780774;rs453301;rs10081437;rs920974;rs4841099;rs2077869;rs4841103;rs330915
ENSG00000173281	382	PPP1R3B	8	8993765	9009084	-1	protein_coding	79660	0.0229191	3.70853	46	18.66	8.076e-17	rs4841103;rs330915;rs1530483;rs330933;rs398801
ENSG00000253426	382	RP11-10A14.4	8	9009252	9025646	1	protein_coding	NA	NA	NA	39	9.985	1.56638e-18	rs330915;rs330933;rs398801;rs1530483;rs453301
ENSG00000173273	382	TNKS	8	9413424	9639856	1	protein_coding	8658	0.777116	1.63727	449	21.8	6.00191e-21	rs1394;rs17150211;rs1055328;rs9329203;rs7015700;rs12541709;rs13260526;rs13249234;rs13279794
ENSG00000175806	382	MSRA	8	9911778	10286401	1	protein_coding	4482	1.69976e-06	0.60153	565	19.34	6.86075e-28	rs13279701;rs7831285;rs532928;rs4294187;rs936749;rs12216834;rs4840463;rs6997865;rs11990610;rs2062332;rs670044;rs13271489;rs7832708;rs6981758;rs11993663;rs957240;rs7844115;rs2272598;rs10110380;rs4275226;rs13258691;rs2952166;rs13249929;rs10903323;rs4329276;rs11774474;rs11777348;rs7818307;rs7005363;rs6601449;rs11249992;rs1962073;rs7842443;rs4349986;rs4446774;rs7833781;rs10090800
ENSG00000184647	382	PRSS55	8	10383056	10411676	1	protein_coding	203074	1.23357e-08	0.255257	12	3.946	1.23125e-15	rs10090800;rs7815715;rs11785067
ENSG00000183638	382	RP1L1	8	10463859	10569697	-1	protein_coding	94137	NA	1.24497	83	16.24	6.5564e-24	rs7018397;rs13267180;rs7386213;rs4841408;rs4455790;rs4240663;rs7001281;rs11775702;rs7838749;rs6601503;rs6996979;rs2033368;rs11250064;rs10099100;rs4321967
ENSG00000171060	382	C8orf74	8	10530147	10558103	1	protein_coding	203076	1.01041e-11	0.574612	11	6.369	2.22349e-23	rs11775702;rs4841408;rs7386213;rs7838749;rs6601503
ENSG00000171056	382	SOX7	8	10581278	10697357	-1	protein_coding	83595	0.131242	0.63803	289	22	4.23795e-23	rs6996979;rs11250064;rs10099100;rs4321967;rs7819602;rs11996727;rs7002117;rs733395;rs2033368;rs7350124;rs11783247;rs12156345;rs17721796
ENSG00000258724	382	SOX7	8	10582909	10697357	-1	protein_coding	83595	NA	0.63803	285	22	4.23795e-23	rs10099100;rs6996979;rs11250064;rs4321967;rs7819602;rs11996727;rs7002117;rs733395;rs2033368;rs7350124;rs11783247;rs12156345;rs17721796
ENSG00000254093	382	PINX1	8	10622473	10697394	-1	protein_coding	54984	4.94279e-09	-0.0639355	196	22	4.23795e-23	rs7819602;rs4321967;rs11996727;rs7002117;rs11250064;rs7350124;rs733395;rs2033368;rs11783247;rs12156345;rs17721796
ENSG00000171044	382	XKR6	8	10753555	11058875	-1	protein_coding	286046	0.956777	0.199431	437	17.3	3.25223e-28	rs2409665;rs1835491;rs11783247;rs6986032;rs7819602;rs4841408;rs755856;rs12156345;rs11250084;rs17721796;rs7001456;rs10101292;rs13251528;rs7460507;rs11985603;rs17152841;rs11991716;rs10503416;rs7000141;rs11250120;rs13256092;rs6986002;rs2572417
ENSG00000215346	382	AF131215.5	8	10983980	10987745	-1	protein_coding	NA	NA	NA	48	10.12	7.9294e-23	rs7460507;rs11783247;rs6986032;rs11985603;rs10503416;rs7000141;rs11250120;rs13256092;rs11991716;rs6986002
ENSG00000104643	382	MTMR9	8	11141925	11185646	1	protein_coding	66036	0.210866	1.57932	132	22	1.11293e-17	rs4410870;rs2572417;rs6601575;rs920048;rs2249804;rs6986032
ENSG00000177710	382	SLC35G5	8	11188397	11189717	1	protein_coding	83650	0.0274846	0.517542	49	22	3.32802e-12	rs2249804;rs2572417;rs4410870
ENSG00000184608	382	C8orf12	8	11225911	11296167	1	protein_coding	83656	0.311269	NA	177	14.74	2.54568e-18	rs2249804;rs4841525;rs2572417;rs10098597;rs11774541;rs7844834;rs11782375
ENSG00000154319	382	FAM167A	8	11278972	11332224	-1	protein_coding	83648	0.000192998	0.911878	90	15.33	2.9772e-20	rs11774541;rs10098597;rs7844834;rs11782375;rs13280813;rs1478890;rs6601592;rs9644687;rs2736324;rs12680762;rs4840565
ENSG00000136573	382	BLK	8	11351510	11422113	1	protein_coding	640	2.86166e-07	-0.273662	180	13.92	7.29072e-25	rs12680762;rs4840565;rs1478890;rs13280813;rs12677843;rs10100215;rs2618451;rs17744726;rs2264306;rs2250986;rs11250149
ENSG00000136574	382	GATA4	8	11534468	11617511	1	protein_coding	2626	0.802155	0.664929	79	19.04	8.41829e-20	rs4133242;rs2898295;rs10903342;rs4841580;rs4394350;rs10086192;rs11784455;rs2409807;rs6983129;rs17153698;rs804280;rs3735819;rs3729851;rs2686187
ENSG00000255394	382	C8orf49	8	11618896	11620309	1	protein_coding	606553	NA	NA	23	6.309	3.33971e-17	rs3735819;rs804280;rs3729851;rs2686187
ENSG00000154328	382	NEIL2	8	11627148	11644855	1	protein_coding	252969	2.111e-09	2.68904	36	14.09	1.70923e-10	rs2686187;rs904015;rs7009514
ENSG00000079459	382	FDFT1	8	11653082	11696818	1	protein_coding	2222	NA	1.28566	133	18.19	1.37146e-14	rs2686187;rs904015;rs7009514;rs4841600;rs6991234;rs17149412
ENSG00000255046	382	RP11-297N6.4	8	11655437	11660077	-1	protein_coding	NA	NA	NA	48	18.19	1.70923e-10	rs904015;rs7009514;rs2686187;rs4841600
ENSG00000164733	382	CTSB	8	11700033	11726957	-1	protein_coding	1508	NA	4.80536	21	22.1	5.3093e-08	rs7009514;rs17149412;rs4841600;rs11996898
ENSG00000205884	382	DEFB136	8	11831446	11832108	-1	protein_coding	613210	0.0340001	0.275167	37	10.6	7.47195e-20	rs4469501;rs4841659;rs9774603;rs10086500;rs11250186
ENSG00000205883	382	DEFB135	8	11839830	11842099	1	protein_coding	613209	1.31655e-06	0.0826432	36	10.6	1.24071e-16	rs4841659;rs9774603;rs4469501;rs10086500;rs11250186;rs3924736
ENSG00000205882	382	DEFB134	8	11850692	11853821	-1	protein_coding	613211	0.0322373	0.812798	27	8.665	5.7514e-17	rs11250186;rs4841659;rs3924736;rs7835672
ENSG00000255098	382	RP11-481A20.11	8	11870545	11873043	-1	protein_coding	NA	NA	NA	31	7.369	1.72136e-08	rs11250186;rs4841659;rs3924736
ENSG00000232948	382	DEFB130	8	12168471	12175825	-1	protein_coding	245940	NA	0.318396	2	3.801	NA	rs11250186
ENSG00000185053	383	SGCZ	8	13947373	15095848	-1	protein_coding	137868	0.00198582	0.145185	898	18.39	9.15236e-19	rs12675591;rs13263601;rs7838797;rs13266057;rs1559900;rs10096208;rs17301803;rs10110727;rs12543647;rs11203624;rs17119937
ENSG00000104723	384	TUSC3	8	15274724	15624158	1	protein_coding	7991	0.00189876	-0.135514	161	9.89	1.38905e-11	rs882696;rs2543132;rs1477207;rs7826164
ENSG00000104219	385	ZDHHC2	8	17013538	17082308	1	protein_coding	51201	0.00703301	-0.645552	4	10.02	2.32596e-05	rs2959592
ENSG00000147454	387	SLC25A37	8	23386318	23432976	1	protein_coding	51312	0.512223	0.964155	12	16.34	2.22305e-12	rs11781222;rs11135740
ENSG00000221818	388	EBF2	8	25699246	25902913	-1	protein_coding	64641	0.971966	-0.134721	1	0.665	NA	rs11784576
ENSG00000104228	389	TRIM35	8	27142404	27168836	-1	protein_coding	23087	0.000940308	-0.967121	32	14.37	6.81522e-11	rs2322602;rs17446091
ENSG00000120899	389	PTK2B	8	27168999	27316903	1	protein_coding	2185	0.984521	-0.296269	89	16.77	6.81522e-11	rs2322602;rs17446091;rs7005866;rs7007145;rs752993
ENSG00000120903	389	CHRNA2	8	27317279	27337400	-1	protein_coding	1135	0.00176648	2.5642	16	16.77	1.32898e-09	rs7007145;rs752993
ENSG00000189233	390	NUGGC	8	27879481	27941388	-1	protein_coding	389643	1.95613e-07	0.500533	2	11.34	1.57553e-08	rs10110509
ENSG00000134014	390	ELP3	8	27947190	28048673	1	protein_coding	55140	3.92611e-07	-0.149156	9	8.488	6.79015e-12	rs1982441;rs17411738
ENSG00000197892	391	KIF13B	8	28924796	29120641	-1	protein_coding	23303	0.000199447	-0.0283555	28	17.27	1.28596e-08	rs524458
ENSG00000172733	392	PURG	8	30853321	30891231	-1	protein_coding	29942	0.934741	NA	47	15.16	1.83992e-14	rs7827210;rs2725367;rs1362910;rs11783562;rs2543622;rs10808311
ENSG00000165392	392	WRN	8	30891317	31031285	1	protein_coding	7486	1.96078e-16	-0.0859189	45	16.07	3.09231e-10	rs7827210;rs10808311;rs2725383;rs2725385
ENSG00000157168	393	NRG1	8	31496902	32622548	1	protein_coding	3084	0.947799	NA	93	17.71	1.17007e-10	rs7826312;rs2466103
ENSG00000172728	394	FUT10	8	33228342	33330940	-1	protein_coding	84750	3.07919e-07	-0.0779878	117	13.47	4.89558e-08	rs2676419
ENSG00000129696	394	TTI2	8	33330904	33371119	-1	protein_coding	80185	0.00188634	3.13869	112	16.62	2.81146e-09	rs2676419
ENSG00000198042	394	MAK16	8	33342268	33358778	1	protein_coding	84549	0.99398	1.40296	69	11.8	2.81146e-09	rs2676419
ENSG00000133874	394	RNF122	8	33405273	33424643	-1	protein_coding	79845	0.0763863	1.16968	57	14.43	9.36817e-09	rs1530344
ENSG00000133878	394	DUSP26	8	33448856	33457624	-1	protein_coding	78986	0.00391477	-0.465431	13	16.91	2.93687e-09	rs1530344
ENSG00000077782	395	FGFR1	8	38268656	38326352	-1	protein_coding	2260	0.988744	-1.74984	17	21.3	1.59946e-09	rs881301
ENSG00000147481	396	SNTG1	8	50822349	51706678	1	protein_coding	54212	0.0379276	1.29373	159	9.889	1.241e-08	rs1903311
ENSG00000177182	397	CLVS1	8	61969717	62414204	1	protein_coding	157807	0.853643	0.312817	234	18.19	1.16368e-14	rs12681792;rs6471941;rs2978511;rs2978520
ENSG00000178460	400	MCMDC2	8	67782984	67834283	1	protein_coding	157777	5.68686e-06	-1.19857	2	9.392	6.25963e-06	rs11779287
ENSG00000178125	400	PPP1R42	8	67876334	67968839	-1	protein_coding	286187	0.0127465	-0.635611	1	5.84	0.00351535	rs11779287
ENSG00000121022	400	COPS5	8	67955314	67996018	-1	protein_coding	10987	0.99434	-0.38711	2	6.048	NA	rs11779287
ENSG00000104218	400	CSPP1	8	67974661	68108498	1	protein_coding	79848	3.27686e-13	-0.567864	6	6.426	8.3431e-05	rs11779287
ENSG00000066777	400	ARFGEF1	8	68085747	68255912	-1	protein_coding	10565	1	NA	77	11.26	9.22569e-09	rs11779287
ENSG00000182674	401	KCNB2	8	73449626	73850584	1	protein_coding	9312	0.954616	NA	57	14.68	6.03518e-27	rs12550268;rs189467;rs4738265;rs4738266;rs1431656
ENSG00000258677	402	RP11-463D19.2	8	74600926	74791089	-1	protein_coding	NA	NA	NA	68	15.91	2.51963e-11	rs900053
ENSG00000104343	402	UBE2W	8	74692332	74791145	-1	protein_coding	55284	0.954558	-0.387734	60	15.91	2.51963e-11	rs900053
ENSG00000164749	403	HNF4G	8	76320149	76479078	1	protein_coding	3174	0.544634	2.06191	148	19.24	9.28746e-22	rs2926610;rs2980240;rs1817003;rs2941450;rs2941494
ENSG00000205189	404	ZBTB10	8	81397854	81438500	1	protein_coding	65986	0.881586	-2.60461	67	15.94	2.88177e-12	rs7830160;rs16907740;rs449146
ENSG00000184672	405	RALYL	8	85095022	85834079	1	protein_coding	138046	0.02969	0.669571	341	19.75	1.88336e-15	rs733594;rs2634047;rs1252201;rs1427050;rs1427054
ENSG00000164893	406	SLC7A13	8	87226281	87333375	-1	protein_coding	157724	4.70689e-15	0.485244	50	8.461	5.23311e-10	rs4285463;rs7006629
ENSG00000123124	406	WWP1	8	87354967	87490649	1	protein_coding	11059	0.956844	-0.110741	94	18.8	1.27257e-10	rs7006629;rs4285463
ENSG00000176623	406	RMDN1	8	87480486	87526586	-1	protein_coding	51115	8.90571e-07	1.16539	33	10.68	7.3213e-11	rs7006629;rs4285463
ENSG00000085719	406	CPNE3	8	87497059	87573726	1	protein_coding	8895	5.16184e-13	0.924439	36	12.99	7.3213e-11	rs7006629;rs4285463
ENSG00000170289	406	CNGB3	8	87566205	87755903	-1	protein_coding	54714	8.86464e-11	0.890411	3	12.99	NA	rs7006629;rs4285463
ENSG00000176566	407	DCAF4L2	8	88882973	88886296	-1	protein_coding	138009	0.00164944	-0.388919	1	0.621	NA	rs2664345
ENSG00000156103	407	MMP16	8	89044237	89340254	-1	protein_coding	4325	0.916974	-3.43243	36	16.93	7.90002e-10	rs2664345;rs821116
ENSG00000197275	409	RAD54B	8	95384188	95487337	-1	protein_coding	25788	8.51438e-10	0.348828	191	14.49	5.7898e-10	rs16916760;rs12680842
ENSG00000265817	409	FSBP	8	95390605	95449180	-1	protein_coding	100861412	NA	-0.278829	110	14.49	8.57668e-10	rs16916760
ENSG00000164944	409	KIAA1429	8	95499921	95565757	-1	protein_coding	25962	0.999442	-0.416619	47	21.2	4.58759e-14	rs16916760;rs12680842
ENSG00000212997	409	AC023632.1	8	95558771	95560630	1	protein_coding	NA	NA	NA	12	10.56	8.62766e-14	rs12680842
ENSG00000104413	409	ESRP1	8	95653302	95719694	1	protein_coding	54845	0.999134	0.639525	13	12.74	1.10323e-10	rs10504938;rs1895874
ENSG00000156162	409	DPY19L4	8	95731931	95806064	1	protein_coding	286148	1.51117e-15	-0.291212	5	10.36	2.89756e-07	rs1895874
ENSG00000164924	410	YWHAZ	8	101928753	101965616	-1	protein_coding	7534	0.81717	0.573987	34	10.46	7.63199e-13	rs3134353
ENSG00000253350	411	RP11-127H5.1	8	105602961	106431488	1	protein_coding	NA	NA	NA	102	21.5	3.50621e-09	rs2957454;rs16873050
ENSG00000169946	411	ZFPM2	8	106330920	106816760	1	protein_coding	23414	0.999956	NA	128	21.5	3.50621e-09	rs2957454;rs16873050
ENSG00000104447	413	TRPS1	8	116420724	116821899	-1	protein_coding	7227	0.990109	-0.347408	386	21.4	5.77867e-23	rs808994;rs800885;rs3808434;rs800911;rs2721937;rs2737249;rs17716502;rs2694047;rs800578
ENSG00000182197	414	EXT1	8	118806729	119124092	-1	protein_coding	2131	0.99932	0.987829	39	16.29	8.9171e-11	rs11781699;rs17450772
ENSG00000136982	415	DSCC1	8	120846216	120868250	-1	protein_coding	79075	0.0227186	-0.460195	2	7.898	1.88178e-09	rs6469855
ENSG00000171045	420	TSNARE1	8	143293441	143484601	-1	protein_coding	203062	3.60235e-07	NA	144	15.17	1.02474e-11	rs6583604;rs10095785;rs12544947;rs10099330
ENSG00000107077	421	KDM4C	9	6720863	7175648	1	protein_coding	23081	0.000758735	-0.55373	203	17.71	2.6549e-12	rs818902;rs10975871;rs7018886;rs10975933
ENSG00000153707	422:423	PTPRD	9	8314246	10612723	-1	protein_coding	5789	1	-0.573834	152	18.38	7.97473e-11	rs1865341;rs2814717;rs324524;rs324519;rs324533;rs10118866;rs1535660
ENSG00000147862	425	NFIB	9	14081842	14398982	-1	protein_coding	4781	0.990809	-0.0875399	13	18.53	3.51532e-09	rs10119216
ENSG00000175893	425	ZDHHC21	9	14611069	14693469	-1	protein_coding	340481	0.0512304	1.0098	49	15.8	8.42662e-09	rs11790280
ENSG00000164946	425	FREM1	9	14734664	14910993	-1	protein_coding	158326	NA	2.02423	24	13.05	1.4065e-08	rs10961696;rs10733289
ENSG00000164975	426	SNAPC3	9	15422702	15465951	1	protein_coding	6619	5.53901e-05	1.45674	27	29.3	7.17005e-11	rs16933350
ENSG00000164985	426	PSIP1	9	15464064	15511017	-1	protein_coding	11168	0.94635	0.382466	43	29.3	2.12985e-12	rs16933350
ENSG00000164989	426	CCDC171	9	15552895	16061661	1	protein_coding	203238	NA	0.21605	966	21.6	5.0893e-34	rs6474945;rs16933350;rs1328286;rs7848880;rs10733307;rs4741546;rs2066292;rs3008702;rs3008731;rs1891210;rs1341729;rs10756727;rs10962244
ENSG00000173068	427	BNC2	9	16409501	16870841	-1	protein_coding	54796	0.999466	0.551639	150	19.89	5.45624e-19	rs10962549;rs10810604;rs1330304;rs10810628;rs10962568;rs10810621;rs7024466;rs7855465;rs10511626;rs7861010
ENSG00000174482	430	LINGO2	9	27948076	28670283	-1	protein_coding	158038	0.807167	-0.935732	223	17.45	2.63182e-52	rs10968575;rs1412235;rs979525;rs10757740;rs7040062;rs10812828;rs1412229;rs7020049;rs7856980
ENSG00000010438	432	PRSS3	9	33750515	33799230	1	protein_coding	5646	4.79798e-10	-0.213864	52	10.44	1.46681e-12	rs7039845;rs747091;rs10971709;rs12380143
ENSG00000107341	432	UBE2R2	9	33817565	33920402	1	protein_coding	54926	0.908519	-0.781596	179	17.03	7.55043e-14	rs12380143;rs747091;rs10971709
ENSG00000137073	432	UBAP2	9	33921691	34048947	-1	protein_coding	55833	0.989509	-0.115704	223	23.4	1.38951e-13	rs747091;rs12380143;rs10971709
ENSG00000198876	432	DCAF12	9	34086385	34127397	-1	protein_coding	25853	0.00348556	-0.645633	111	14.41	8.91589e-11	rs12380143;rs10971709;rs1052656;rs4879744
ENSG00000196092	433	PAX5	9	36833272	37034103	-1	protein_coding	5079	0.984244	-0.198032	51	14.6	4.65645e-11	rs7020776;rs3013733;rs10814498;rs7850825
ENSG00000147905	433	ZCCHC7	9	37120536	37358146	1	protein_coding	84186	3.37485e-09	0.160586	165	19.13	5.89939e-16	rs7037816;rs6476619;rs11544336;rs13296785
ENSG00000083067	434	TRPM3	9	73143979	74061820	-1	protein_coding	80036	7.73754e-06	0.320867	305	16.42	3.25254e-13	rs11142705;rs10512009;rs10746862
ENSG00000106829	435	TLE4	9	82186688	82341658	1	protein_coding	7091	0.999922	-0.891753	11	21.4	1.04144e-09	rs11138313
ENSG00000196781	436	TLE1	9	84198598	84304220	-1	protein_coding	7088	0.957285	NA	27	21.7	6.45103e-10	rs4877217;rs2796456;rs10481754
ENSG00000172159	437	FRMD3	9	85857905	86153461	-1	protein_coding	257019	0.195215	1.91952	9	14.9	1.53251e-08	rs7874181
ENSG00000148053	438	NTRK2	9	87283466	87638505	1	protein_coding	4915	0.999893	-1.72681	63	19.7	1.67926e-11	rs1187321;rs1187352
ENSG00000187753	439	C9orf153	9	88835180	88874572	-1	protein_coding	389766	0.233307	0.460747	9	6.049	3.56582e-10	rs3739733
ENSG00000135070	439	ISCA1	9	88879461	88897676	-1	protein_coding	81689	0.778974	-0.693612	17	6.049	9.33615e-11	rs3739733
ENSG00000083223	439	ZCCHC6	9	88902648	88969369	-1	protein_coding	79670	1	-0.119705	44	10.13	9.33615e-11	rs3739733
ENSG00000148082	440	SHC3	9	91628060	91793682	-1	protein_coding	53358	0.457669	-0.454767	10	7.232	2.43395e-08	rs7043229
ENSG00000187764	440	SEMA4D	9	91975702	92113045	-1	protein_coding	10507	0.995825	0.514916	50	13.28	4.72687e-10	rs13287131
ENSG00000130222	440	GADD45G	9	92219928	92221470	1	protein_coding	10912	0.720982	0.241975	32	12.56	2.20105e-13	rs11792219;rs12339822;rs10908903;rs13299538;rs7873096
ENSG00000165030	441	NFIL3	9	94171327	94186144	-1	protein_coding	4783	0.9486	NA	22	11.55	1.07908e-14	rs7869771;rs2482356
ENSG00000197724	442	PHF2	9	96338689	96441869	1	protein_coding	5253	0.994132	0.745198	106	13.72	4.41789e-15	rs2150752;rs12348927;rs4744275;rs7872863;rs3750358
ENSG00000136928	443	GABBR2	9	101050391	101471479	-1	protein_coding	9568	0.99979	0.334784	7	5.873	1.14485e-10	rs404680
ENSG00000165138	443	ANKS6	9	101493611	101559247	-1	protein_coding	203286	0.000273308	0.572332	47	17.19	1.46381e-10	rs404680;rs380857
ENSG00000119514	443	GALNT12	9	101569981	101612363	1	protein_coding	79695	0.00282566	0.213659	2	3.053	NA	rs380857
ENSG00000136874	444	STX17	9	102668915	102732618	1	protein_coding	55014	0.084968	-0.990267	25	15.29	1.5177e-10	rs846756;rs2806684
ENSG00000023318	444	ERP44	9	102741461	102861322	-1	protein_coding	23071	0.956751	-1.15203	140	16.18	3.08718e-11	rs2806684;rs846756;rs7024375
ENSG00000119509	444	INVS	9	102861538	103063282	1	protein_coding	27130	1.44663e-06	-0.104356	181	21.6	6.20682e-21	rs2806684;rs846756;rs7024375;rs959893;rs10118701
ENSG00000136891	444	TEX10	9	103064359	103115221	-1	protein_coding	54881	0.999988	-0.62369	108	21.6	6.20682e-21	rs2806684;rs959893;rs846756;rs10118701;rs2151131;rs7024375
ENSG00000198785	445	GRIN3A	9	104331635	104500862	-1	protein_coding	116443	0.123333	-0.14385	272	25.8	2.59628e-10	rs10118878;rs7856074;rs2756913;rs1572561
ENSG00000188386	445	PPP3R2	9	104353897	104357283	-1	protein_coding	5535	0.0476655	-0.0350231	3	4.621	0.00106171	rs10118878
ENSG00000260230	447	FRRS1L	9	111892573	111929571	-1	protein_coding	23732	0.00842828	0.18406	2	3.413	1.24828e-13	rs6477694
ENSG00000095203	447	EPB41L4B	9	111934255	112083244	-1	protein_coding	54566	0.9997	-0.233039	2	3.413	1.24828e-13	rs6477694
ENSG00000041982	448	TNC	9	117782806	117880536	-1	protein_coding	3371	1.45247e-05	-0.41599	29	15.9	6.37998e-09	rs16932160;rs2989518
ENSG00000173077	448	2023-12-01	9	117904097	118164923	1	protein_coding	50514	0.000209449	0.712119	9	8.151	1.90467e-05	rs2989518
ENSG00000182752	449	PAPPA	9	118916083	119164601	1	protein_coding	5069	0.967751	0.11743	38	20.6	1.56372e-08	rs12340880
ENSG00000148204	452	CRB2	9	126118449	126142603	1	protein_coding	286204	3.46015e-05	-0.987535	26	19.13	8.24391e-14	rs2491353;rs1891634
ENSG00000119522	452	DENND1A	9	126141933	126692431	-1	protein_coding	57706	0.904475	-0.0551646	131	20.9	5.76896e-11	rs755407;rs2479106;rs1752156;rs659967
ENSG00000119408	452	NEK6	9	127019885	127115586	1	protein_coding	10783	0.644138	-0.314011	110	15.55	8.20819e-12	rs2065221;rs10818938;rs927610;rs11789637
ENSG00000136930	452	PSMB7	9	127115745	127177723	-1	protein_coding	5695	0.941262	-0.188455	63	22.6	2.59628e-10	rs927610;rs10818938;rs11789637
ENSG00000136944	453	LMX1B	9	129376722	129463311	1	protein_coding	4010	0.822732	4.04829	132	22.7	2.31487e-15	rs10760446;rs2235056;rs10819190;rs3902840;rs2277158;rs13292976;rs867559
ENSG00000106976	454	DNM1	9	130965658	131017527	1	protein_coding	1759	0.999864	-0.495982	43	17.53	4.44638e-14	rs3003612;rs10987942;rs2270204;rs7871866
ENSG00000167110	454	GOLGA2	9	131018108	131038274	-1	protein_coding	2801	0.994926	0.0944134	29	17.53	1.08915e-15	rs2270204;rs3003612;rs7871866;rs7048106;rs2286814;rs2231644
ENSG00000175854	454	SWI5	9	131037658	131051269	1	protein_coding	375757	0.0263593	0.287163	37	8.789	1.08915e-15	rs7871866;rs2270204;rs7048106;rs2286814;rs2231644
ENSG00000268211	454	AL359091.2	9	131062367	131064212	1	protein_coding	NA	NA	NA	26	8.472	1.15242e-14	rs7871866;rs2270204;rs7048106;rs2286814;rs2231644
ENSG00000167112	454	TRUB2	9	131071382	131085021	-1	protein_coding	26995	0.0014957	-0.213599	17	11.57	1.65697e-12	rs7048106;rs2231644;rs7871866;rs2270204;rs2286814
ENSG00000167113	454	COQ4	9	131084815	131096351	1	protein_coding	51117	0.000292855	-0.777445	8	13.87	8.34293e-13	rs2270204;rs7048106;rs2286814;rs2231644
ENSG00000167114	454	SLC27A4	9	131102925	131123749	1	protein_coding	10999	0.00122184	NA	13	13.87	8.34293e-13	rs2270204;rs7048106;rs2286814;rs2231644
ENSG00000167118	454	URM1	9	131133598	131153015	1	protein_coding	81605	0.498053	-0.764694	15	13.76	2.36631e-11	rs2286814;rs2270204
ENSG00000167123	454	CERCAM	9	131174030	131199626	1	protein_coding	51148	0.0182542	NA	3	7.329	NA	rs2286814
ENSG00000130720	455	FIBCD1	9	133777825	133814673	-1	protein_coding	84929	7.5646e-06	0.545447	28	17.24	8.34293e-13	rs4740383
ENSG00000160563	456	MED27	9	134735494	134955295	-1	protein_coding	9442	0.00360425	-0.209969	67	20.2	4.96556e-09	rs7858113
ENSG00000165695	457	AK8	9	135600965	135754164	-1	protein_coding	158067	1.50736e-07	NA	27	12.17	1.99061e-08	rs2519760
ENSG00000165698	457	C9orf9	9	135753414	135765588	1	protein_coding	11092	0.212814	-0.253819	8	9.758	1.99061e-08	rs2519760
ENSG00000165699	457	TSC1	9	135766735	135820020	-1	protein_coding	7248	0.999978	0.226683	5	8.224	1.99061e-08	rs2519760
ENSG00000130558	458	OLFM1	9	137967268	138013025	1	protein_coding	10439	0.935994	NA	4	18.01	1.46061e-08	rs10858334
ENSG00000181090	459	EHMT1	9	140513444	140764468	1	protein_coding	79813	1	-1.02566	4	6.658	9.99824e-10	rs11792069
ENSG00000107929	460	LARP4B	10	855484	977564	-1	protein_coding	23185	0.999886	-0.657956	8	2.425	2.62556e-08	rs2296625;rs2282419
ENSG00000205740	460	AL359878.1	10	1017097	1034281	-1	protein_coding	NA	NA	NA	20	7.925	5.78319e-05	rs2282419
ENSG00000107937	460	GTPBP4	10	1034338	1065876	1	protein_coding	23560	0.999866	1.57023	25	10.71	3.63496e-06	rs2282419
ENSG00000148377	460	IDI2	10	1064847	1071799	-1	protein_coding	91734	6.34065e-09	0.510711	13	8.562	3.63496e-06	rs2282419
ENSG00000151468	463	CCDC3	10	12938627	13141652	-1	protein_coding	83643	0.000821908	-0.0622696	20	17.13	2.94122e-08	rs12779328
ENSG00000148484	465	RSU1	10	16632610	16859527	-1	protein_coding	6251	0.0477657	1.43655	33	16.16	8.5033e-15	rs10795415;rs7893571
ENSG00000165995	466	CACNB2	10	18429606	18830798	1	protein_coding	783	0.00182034	-0.0423939	15	8.278	1.09785e-08	rs1277733;rs1411930
ENSG00000204740	467	MALRD1	10	19492779	20079330	1	protein_coding	340895	NA	NA	92	16.39	6.48237e-12	rs12776880;rs10827649
ENSG00000204682	469	CASC10	10	21781587	21786191	-1	protein_coding	399726	0.0200549	-1.90404	9	14.69	2.36188e-22	rs7098100
ENSG00000180592	469	SKIDA1	10	21802407	21814611	-1	protein_coding	387640	NA	-1.17475	15	22	3.77405e-26	rs7098100;rs4364959;rs2050905
ENSG00000078403	469	MLLT10	10	21823094	22032559	1	protein_coding	8028	0.999584	-0.518307	91	11.8	5.82195e-27	rs7098100;rs4364959;rs2050905;rs1243197;rs4553272
ENSG00000136770	469	DNAJC1	10	22045466	22292698	-1	protein_coding	64215	1.42209e-08	NA	124	17.3	1.26105e-25	rs7098100;rs4364959;rs2050905;rs7069830
ENSG00000107890	470	ANKRD26	10	27280843	27389421	-1	protein_coding	22852	7.08728e-15	0.448644	168	13.31	4.86887e-12	rs12774853;rs3781099;rs3904244;rs12219637
ENSG00000136758	470	YME1L1	10	27399383	27444195	-1	protein_coding	10730	0.994242	0.272417	113	13.71	2.18753e-11	rs3904244;rs3781099;rs12774853
ENSG00000120539	470	MASTL	10	27443753	27475853	1	protein_coding	84930	1.08232e-08	1.05558	32	13.39	2.41467e-11	rs3781099;rs3904244;rs12774853
ENSG00000107897	470	ACBD5	10	27484146	27531059	-1	protein_coding	91452	0.0616457	-0.738142	5	4.981	3.33015e-10	rs3781099;rs12774853;rs3904244
ENSG00000148498	471	PARD3	10	34398488	35104253	-1	protein_coding	56288	0.938527	-0.236126	237	18.75	6.89326e-10	rs10763970;rs11009685;rs2477017
ENSG00000185532	472	PRKG1	10	52750945	54058110	1	protein_coding	5592	0.999744	-1.81553	125	12.72	1.78557e-10	rs10508956;rs1937684;rs12259464
ENSG00000183346	473	C10orf107	10	63422719	63526524	1	protein_coding	219621	0.00079093	-0.76989	21	17.2	2.81717e-08	rs16916504
ENSG00000148572	474	NRBF2	10	64893050	64914783	1	protein_coding	29982	0.0821062	-0.409713	21	13.93	6.48275e-13	rs9804238;rs2163188
ENSG00000171988	474	JMJD1C	10	64926981	65225722	-1	protein_coding	221037	1	-0.552974	179	20.3	3.80279e-14	rs9804238;rs2163188
ENSG00000165476	474	REEP3	10	65281123	65384883	1	protein_coding	221035	0.0129813	1.39842	122	15.42	2.00094e-16	rs2163188;rs9804238;rs7089698
ENSG00000035403	476	VCL	10	75757872	75879918	1	protein_coding	7414	0.99487	-0.242381	70	19.18	3.22649e-11	rs2395075;rs11000857;rs12098284
ENSG00000185009	476	AP3M1	10	75881524	75910821	-1	protein_coding	26985	0.768618	-1.1725	52	16.36	2.38567e-11	rs12098284;rs11000857
ENSG00000156110	476	ADK	10	75910960	76469061	1	protein_coding	132	0.322841	-0.0833735	291	20.2	9.72751e-14	rs12098284;rs10824218;rs946185;rs11001132
ENSG00000079393	476	DUSP13	10	76854192	76868979	-1	protein_coding	51207	9.9945e-08	-0.133763	16	15.44	1.22322e-07	rs7475340
ENSG00000156671	476	SAMD8	10	76859344	76941881	1	protein_coding	142891	0.0043517	-1.23015	39	15.44	1.22322e-07	rs7475340
ENSG00000165637	476	VDAC2	10	76969912	76991206	1	protein_coding	7417	0.819301	NA	3	12.93	0.000570161	rs7475340
ENSG00000148655	477	C10orf11	10	77360998	78319925	1	protein_coding	83938	0.0410566	0.0298164	137	20.8	8.20819e-12	rs4745794;rs4746339;rs1885822
ENSG00000156113	478	KCNMA1	10	78629359	79398353	-1	protein_coding	3778	0.999217	NA	13	18.06	1.32898e-09	rs11001963
ENSG00000185737	479	NRG3	10	83635070	84746935	1	protein_coding	10718	0.210338	NA	88	12.18	4.05636e-09	rs999889
ENSG00000182771	480	GRID1	10	87359312	88126250	-1	protein_coding	2894	0.950796	2.85081	383	19.31	1.90027e-20	rs7899106;rs2280012;rs2280011;rs4031530;rs11818522;rs4325261;rs7895098;rs11201987;rs2114824;rs10887579
ENSG00000062650	480	WAPAL	10	88195013	88281572	-1	protein_coding	23063	0.999998	-1.22062	13	12.56	2.53497e-08	rs731171
ENSG00000180628	481	PCGF5	10	92979908	93044088	1	protein_coding	84333	0.996022	-1.55203	24	14.29	1.28151e-11	rs2631681;rs2245310
ENSG00000174721	482	FGFBP3	10	93666346	93669240	-1	protein_coding	143282	0.00171217	-0.157614	2	5.329	NA	rs1776209
ENSG00000095564	482	BTAF1	10	93683526	93790082	1	protein_coding	9044	1	-1.51977	68	16.03	2.44415e-08	rs1776209
ENSG00000107864	482	CPEB3	10	93806449	94050844	-1	protein_coding	22849	0.994664	-1.70733	14	14.17	2.97684e-09	rs1776209
ENSG00000198060	482	2023-03-05	10	94050920	94113721	1	protein_coding	54708	0.898062	-1.14505	3	1.965	NA	rs1776209
ENSG00000269891	483	ARHGAP19-SLIT1	10	98757795	99052413	-1	protein_coding	100533184	2.95389e-07	NA	96	13.49	5.86497e-09	rs1468069
ENSG00000213390	483	ARHGAP19	10	98978996	99052413	-1	protein_coding	84986	1.63036e-07	0.190138	95	13.49	5.86497e-09	rs1468069
ENSG00000165879	483	FRAT1	10	99079022	99081672	1	protein_coding	10023	0.271481	-0.694137	53	17.52	2.60599e-07	rs1468069
ENSG00000181274	483	FRAT2	10	99092255	99094458	-1	protein_coding	23401	0.630848	-1.0024	32	11.33	4.96369e-07	rs1468069
ENSG00000095713	484	CRTAC1	10	99624757	99790585	-1	protein_coding	55118	0.000140635	NA	63	18.66	3.2059e-24	rs556474;rs499415;rs2147878;rs577525;rs1867073;rs10883027;rs10736121;rs4919173
ENSG00000166024	484	R3HCC1L	10	99894387	100004654	1	protein_coding	27291	2.88114e-05	0.209521	51	17.99	4.87637e-20	rs1983866;rs10736126;rs4919173
ENSG00000138131	484	LOXL4	10	100007447	100028007	-1	protein_coding	84171	2.14099e-09	-0.108096	22	8.938	1.09625e-20	rs10736126;rs1983866;rs10883057;rs12784535
ENSG00000075891	485	PAX2	10	102495360	102589698	1	protein_coding	5076	0.120234	NA	64	21.1	2.70368e-09	rs876670;rs17113518
ENSG00000119906	485	FAM178A	10	102672326	102724893	1	protein_coding	55719	0.0164474	-0.301223	40	24	4.34021e-09	rs10883560
ENSG00000055950	485	MRPL43	10	102729215	102747272	-1	protein_coding	84545	0.000110896	-0.255354	7	18.2	2.88467e-08	rs10883560
ENSG00000095539	485	SEMA4G	10	102729275	102745628	1	protein_coding	57715	0.000802235	-0.257941	6	18.2	2.88467e-08	rs10883560
ENSG00000107815	485	C10orf2	10	102747124	102754158	1	protein_coding	56652	0.990313	-0.323104	6	19.24	2.88467e-08	rs10883560
ENSG00000107816	485	LZTS2	10	102756375	102767593	1	protein_coding	84445	0.875482	-0.448969	4	19.24	0.000317285	rs10883560
ENSG00000186862	485	PDZD7	10	102767440	102790890	-1	protein_coding	79955	0.72277	-0.505794	2	19.24	0.000317285	rs10883560
ENSG00000166167	485	BTRC	10	103113820	103317078	1	protein_coding	8945	0.863168	-1.67976	232	17.15	2.13294e-10	rs9787495
ENSG00000166171	485	DPCD	10	103330317	103369425	1	protein_coding	25911	0.0027034	-0.437763	20	14.65	4.7693e-08	rs9787495
ENSG00000166169	485	POLL	10	103338639	103348027	-1	protein_coding	27343	2.24671e-11	-0.585736	9	7.147	4.7693e-08	rs9787495
ENSG00000148840	486	PPRC1	10	103892787	103910082	1	protein_coding	23082	0.999999	-0.46264	3	18.4	2.3029e-09	rs7083450;rs6584485
ENSG00000119915	486	ELOVL3	10	103986085	103989346	1	protein_coding	83401	0.0100894	-0.633403	2	11.63	1.03696e-13	rs7083450
ENSG00000107859	486	PITX3	10	103989943	104001231	-1	protein_coding	5309	0.76836	-0.34108	1	11.63	1.03696e-13	rs7083450
ENSG00000107862	486	GBF1	10	104005289	104142656	1	protein_coding	8729	4.12351e-07	-0.0780151	8	14.8	5.15383e-13	rs7083450
ENSG00000077150	486	NFKB2	10	104153867	104162281	1	protein_coding	4791	0.999696	-0.681517	1	0.107	NA	rs7083450
ENSG00000059915	486	PSD	10	104162376	104181296	-1	protein_coding	5662	0.987334	NA	1	3.748	NA	rs7083450;rs6584485
ENSG00000107872	486	FBXL15	10	104178946	104182893	1	protein_coding	79176	0.00210112	-1.73975	1	3.748	NA	rs7083450;rs6584485
ENSG00000107874	486	CUEDC2	10	104183002	104192418	-1	protein_coding	79004	0.0719074	-0.180116	2	8.122	NA	rs7083450;rs6584485
ENSG00000120055	486	C10orf95	10	104209594	104211300	-1	protein_coding	79946	0.0113912	-0.659448	6	11.39	7.24773e-12	rs17114534;rs7075281
ENSG00000138111	486	TMEM180	10	104221149	104236802	1	protein_coding	79847	0.000178664	2.88275	51	15.95	1.48805e-14	rs17114534;rs7075281;rs4285804;rs2031604
ENSG00000138107	486	ACTR1A	10	104238986	104262482	-1	protein_coding	10121	0.941234	-0.272535	46	17.87	1.48805e-14	rs4285804;rs2031604;rs7075281;rs17114534
ENSG00000107882	486	SUFU	10	104263744	104393292	1	protein_coding	51684	0.999161	0.12486	178	18.75	1.414e-17	rs4285804;rs2031604;rs7075281;rs11596235;rs3977755
ENSG00000171206	486	TRIM8	10	104404253	104418164	1	protein_coding	81603	0.992012	-0.52129	44	15.49	4.04543e-17	rs4285804;rs2031604;rs3977755;rs11596235
ENSG00000138175	486	ARL3	10	104433488	104474164	-1	protein_coding	403	0.716101	-0.600026	28	15.31	1.40405e-15	rs2031604;rs3977755
ENSG00000156398	486	SFXN2	10	104474295	104503249	1	protein_coding	118980	0.00108457	-0.837011	15	15.31	1.50224e-14	rs2031604;rs3977755;rs192569;rs4147157
ENSG00000166272	486	WBP1L	10	104503727	104576021	1	protein_coding	54838	0.909387	0.61464	32	19.26	2.71724e-13	rs4147157;rs176185;rs12411886;rs7096169;rs192569
ENSG00000148795	486	CYP17A1	10	104590288	104597290	-1	protein_coding	1586	0.0350306	0.086682	26	9.785	1.56638e-18	rs192569;rs12411886;rs176185;rs7096169
ENSG00000166275	486	C10orf32	10	104613980	104624718	1	protein_coding	119032	0.0316379	0.490358	52	12.93	1.84932e-18	rs12411886;rs7096169;rs192569;rs7897654
ENSG00000270316	486	C10orf32-ASMT	10	104614029	104661656	1	protein_coding	100528007	NA	NA	126	14.9	5.91448e-20	rs12411886;rs7096169;rs192569;rs7897654
ENSG00000214435	486	AS3MT	10	104629273	104661656	1	protein_coding	57412	5.09138e-07	0.726881	105	14.9	5.91448e-20	rs7096169;rs12411886;rs192569;rs7897654
ENSG00000148842	486	CNNM2	10	104678050	104849978	1	protein_coding	54805	0.994106	-0.511524	168	18.07	7.79593e-21	rs7096169;rs7897654;rs12411886
ENSG00000076685	486	NT5C2	10	104845940	104953056	-1	protein_coding	22978	0.0521979	0.0483286	104	13.65	2.1595e-20	rs7096169;rs12411886;rs7897654
ENSG00000148798	486	INA	10	105036920	105050108	1	protein_coding	9118	0.292917	-0.860661	1	1.516	NA	rs12411886
ENSG00000156374	486	PCGF6	10	105062553	105110891	-1	protein_coding	84108	0.000251716	-0.491785	1	1.516	NA	rs12411886
ENSG00000148737	487	TCF7L2	10	114710009	114927437	1	protein_coding	6934	0.989605	0.260678	97	13.15	4.08987e-26	rs7901275;rs11196175;rs10128255;rs6585200;rs4073288;rs7903146
ENSG00000188316	488	ENO4	10	118609023	118671299	1	protein_coding	387712	NA	NA	48	14.78	1.68575e-16	rs10886014;rs1023549;rs2170862;rs10886017;rs11197835;rs11197843;rs11197887
ENSG00000187164	488	KIAA1598	10	118643742	118886097	-1	protein_coding	57698	0.886314	-1.17282	163	14.78	1.68575e-16	rs10886017;rs11197843;rs2170862;rs11197887
ENSG00000148704	488	VAX1	10	118888032	118897812	-1	protein_coding	11023	0.534984	0.972648	10	14.45	7.59117e-09	rs11197887
ENSG00000188816	490	HMX2	10	124907638	124910188	1	protein_coding	3167	0.000305119	-0.576661	18	10.72	1.19036e-06	rs10902886
ENSG00000154473	490	BUB3	10	124913793	124924886	1	protein_coding	9184	0.554686	-0.192884	36	17.61	6.2857e-08	rs10902886
ENSG00000019995	491	ZRANB1	10	126630692	126676758	1	protein_coding	54764	0.99984	1.20203	15	20.3	1.68575e-16	rs17636031;rs3781446;rs11245450;rs3781445
ENSG00000175029	491	CTBP2	10	126676421	126849739	-1	protein_coding	1488	0.655185	-0.454342	111	25.3	1.68575e-16	rs17636031;rs11245450;rs3781446;rs3781445;rs1561589;rs3012066;rs2949371;rs4962424;rs718948
ENSG00000176769	493	TCERG1L	10	132890654	133109984	-1	protein_coding	256536	0.000228294	NA	67	10.45	4.39449e-08	rs11017772
ENSG00000188385	494	JAKMIP3	10	133918175	133998313	1	protein_coding	282973	0.0539318	2.18349	93	15.41	1.32835e-12	rs2637645;rs11146205;rs12778246;rs7096307
ENSG00000151640	494	DPYSL4	10	134000404	134019280	1	protein_coding	10570	5.85788e-06	NA	22	10.18	1.32835e-12	rs7096307
ENSG00000165752	494	STK32C	10	134020996	134145351	-1	protein_coding	282974	0.30971	NA	9	6.666	7.3213e-11	rs7096307
ENSG00000197177	495	GPR123	10	134884433	134945179	1	protein_coding	84435	0.512155	0.355334	8	14.89	2.28948e-08	rs4838694
ENSG00000177106	496	EPS8L2	11	694438	727727	1	protein_coding	64787	0.00182701	NA	1	22	NA	rs4963153
ENSG00000177156	496	TALDO1	11	747329	765024	1	protein_coding	6888	0.000175588	NA	15	7.882	6.81868e-08	rs4963153
ENSG00000177225	496	PDDC1	11	767220	777488	-1	protein_coding	347862	0.61729	-1.49614	18	9.389	1.20649e-08	rs4963153
ENSG00000255284	496	AP006621.5	11	777578	784297	1	protein_coding	171391	NA	NA	19	10.55	4.06779e-09	rs4963153
ENSG00000184524	496	CEND1	11	787104	790123	-1	protein_coding	51286	0.584353	-0.0678051	7	10.55	4.06779e-09	rs4963153
ENSG00000177542	496	SLC25A22	11	790475	798316	-1	protein_coding	79751	0.568406	-0.327393	20	13.67	4.06779e-09	rs4963153;rs4963120
ENSG00000177595	496	PIDD	11	799179	809753	-1	protein_coding	55367	1.60116e-09	NA	23	13.67	3.08718e-11	rs4963153;rs4963120
ENSG00000177600	496	RPLP2	11	809647	812880	1	protein_coding	6181	0.708518	-0.753874	24	13.67	1.10515e-11	rs4963153;rs4963120
ENSG00000177666	496	PNPLA2	11	818902	825573	1	protein_coding	57104	0.00114119	-0.585814	36	22.7	1.38951e-13	rs4963120;rs4963153;rs7924806
ENSG00000177685	496	EFCAB4A	11	826144	831991	1	protein_coding	283229	0.00185894	0.62083	64	22.7	1.38951e-13	rs4963120;rs7924806;rs4963183
ENSG00000177697	496	CD151	11	832843	839831	1	protein_coding	977	0.00164311	NA	64	22.7	1.38951e-13	rs4963120;rs7924806;rs4963183;rs10902227
ENSG00000177700	496	POLR2L	11	837356	842545	-1	protein_coding	5441	0.532881	NA	63	22.7	2.54533e-10	rs7924806;rs4963183;rs10902227
ENSG00000214063	496	TSPAN4	11	842808	867116	1	protein_coding	7106	2.52434e-06	-0.353452	73	21.2	3.08718e-11	rs7924806;rs4963183;rs10902227;rs11246340
ENSG00000177830	496	CHID1	11	867357	915058	-1	protein_coding	66005	0.000725517	-1.18508	71	21.2	1.36735e-12	rs4963183;rs10902227;rs11246340;rs6597972
ENSG00000183020	496	AP2A2	11	924894	1012239	1	protein_coding	161	0.999932	0.0937053	211	24.1	1.20649e-08	rs6597972
ENSG00000184956	496	MUC6	11	1012821	1036706	-1	protein_coding	4588	1.08684e-32	-0.43461	20	3.699	2.88467e-08	rs6597972
ENSG00000180176	497	TH	11	2185159	2193107	-1	protein_coding	7054	0.00409874	-0.499953	2	0.041	4.9486e-10	rs7129483;rs11564709
ENSG00000130413	498	STK33	11	8413418	8615836	-1	protein_coding	65975	0.000137426	0.221584	377	18.47	4.27105e-22	rs10769915;rs12224971;rs16937956;rs1867810;rs12802861;rs10840070;rs12575252;rs7935453;rs10840096
ENSG00000166436	498	TRIM66	11	8633584	8693413	-1	protein_coding	9866	NA	NA	113	24.4	5.77009e-29	rs10769915;rs1867810;rs7935453;rs12575252;rs10840096;rs10769933;rs16937956
ENSG00000166441	498	RPL27A	11	8703958	8736306	1	protein_coding	6157	0.8672	-0.587257	5	3.868	5.77009e-29	rs12575252;rs1867810;rs7935453;rs4929910
ENSG00000166444	498	ST5	11	8714898	8932498	-1	protein_coding	6764	0.99999	-0.263064	73	17.88	3.72164e-08	rs4929910
ENSG00000268242	499	AC131935.1	11	11747060	11747257	-1	protein_coding	NA	NA	NA	7	15.01	5.47409e-10	rs7112296
ENSG00000133794	500	ARNTL	11	13298199	13408813	1	protein_coding	406	0.987643	NA	135	20.4	3.2059e-24	rs900144;rs6486116;rs10766064;rs10832020;rs1982350;rs6486122;rs12795264
ENSG00000129083	501	COPB1	11	14464986	14521573	-1	protein_coding	1315	0.999763	-0.363398	50	11.34	2.86328e-08	rs7121171
ENSG00000129084	501	PSMA1	11	14515329	14665181	-1	protein_coding	5682	0.947988	NA	29	15.54	2.57154e-07	rs7121171
ENSG00000256206	501	PSMA1	11	14515329	14541890	-1	protein_coding	5682	NA	NA	13	9.772	1.27583e-06	rs7121171
ENSG00000152270	501	PDE3B	11	14665269	14892350	1	protein_coding	5140	0.00361647	NA	4	10.45	NA	rs7121171
ENSG00000110693	502	SOX6	11	15987995	16761138	-1	protein_coding	55553	0.999531	-2.52258	128	22.5	1.68672e-08	rs11023948
ENSG00000110696	502	C11orf58	11	16634679	16778428	1	protein_coding	10944	0.709037	-0.720486	46	22.5	1.64861e-07	rs11023948
ENSG00000110700	502	RPS13	11	17095936	17099334	-1	protein_coding	6207	0.960207	-0.290755	11	10.57	4.24e-06	rs757081
ENSG00000011405	502	PIK3C2A	11	17099277	17229530	-1	protein_coding	5286	0.148703	-1.49942	45	14.38	2.33777e-06	rs757081
ENSG00000070081	502	NUCB2	11	17229700	17371521	1	protein_coding	4925	8.58988e-08	-0.172074	83	21.1	3.25254e-13	rs757081;rs10832778
ENSG00000188211	502	NCR3LG1	11	17373273	17398888	1	protein_coding	374383	NA	-0.541404	25	14.43	4.71615e-14	rs757081;rs10832778
ENSG00000187486	502	KCNJ11	11	17407406	17410878	-1	protein_coding	3767	0.314724	-0.62783	11	14.43	7.68779e-14	rs10832778
ENSG00000006071	502	ABCC8	11	17414432	17498449	-1	protein_coding	6833	3.93872e-15	NA	11	14.43	3.51558e-13	rs10832778
ENSG00000173432	503	SAA1	11	18287721	18291524	1	protein_coding	6288	0.181815	0.319158	1	8.277	NA	rs11024614
ENSG00000110756	503	HPS5	11	18300223	18343745	-1	protein_coding	11234	9.07536e-06	0.818893	32	18.57	3.80815e-09	rs11024614
ENSG00000110768	503	GTF2H1	11	18343842	18388591	1	protein_coding	2965	0.995912	-0.269141	21	18.57	1.74306e-08	rs11024614
ENSG00000165973	504	NELL1	11	20691117	21597227	1	protein_coding	4745	2.16982e-09	NA	10	23.2	2.11771e-08	rs8176786
ENSG00000109881	505	CCDC34	11	27352374	27385415	-1	protein_coding	91057	4.91355e-07	-0.41837	33	13.25	2.62021e-14	rs1046568;rs1038101;rs12791818;rs4469846
ENSG00000205213	505	LGR4	11	27387508	27494322	-1	protein_coding	55366	0.994113	0.243578	73	18.52	4.82031e-38	rs1046568;rs4469846;rs1038101;rs4514364;rs12789402;rs11030024;rs12361806
ENSG00000148943	505	LIN7C	11	27516123	27528320	-1	protein_coding	55327	0.0300652	-0.643347	25	5.686	2.77088e-48	rs11030024;rs12361806;rs11030026;rs17309825;rs10501086
ENSG00000176697	505	BDNF	11	27676440	27743605	-1	protein_coding	627	0.946719	0.108206	71	22.5	7.98331e-96	rs11030104;rs7127507;rs12361806;rs12273363;rs7127273;rs10501086;rs908867
ENSG00000131808	507	FSHB	11	30252563	30256808	1	protein_coding	2488	0.0128992	0.0592911	12	10.08	3.09204e-19	rs1782507;rs1222214
ENSG00000152219	507	ARL14EP	11	30344598	30359774	1	protein_coding	120534	0.151697	-0.308298	36	11.51	1.09625e-20	rs1782507;rs1222214
ENSG00000066382	507	MPPED2	11	30406040	30608419	-1	protein_coding	744	0.970565	0.0216018	128	20.7	1.10313e-21	rs567056;rs2065418;rs12806743;rs1222214;rs489032;rs1222306
ENSG00000109911	508	ELP4	11	31531297	31805546	1	protein_coding	26610	0.0125583	-0.412136	6	10.96	6.53737e-09	rs3026401;rs11031484
ENSG00000007372	508	PAX6	11	31806340	31839509	-1	protein_coding	5080	0.998808	-1.95552	36	17.26	6.53737e-09	rs3026401;rs11031484
ENSG00000049449	508	RCN1	11	31833939	32127301	1	protein_coding	5954	0.0163386	-0.0886329	49	17.26	2.8475e-10	rs11031484;rs223051
ENSG00000166181	509	API5	11	43333513	43366079	1	protein_coding	8539	0.999555	-0.39132	1	0.476	NA	rs10838122
ENSG00000149084	509	HSD17B12	11	43577986	43878167	1	protein_coding	51144	0.00555448	-0.701698	382	19.93	3.18519e-35	rs2625387;rs11037530;rs12275384;rs12801812;rs7928523;rs6485453;rs2176598;rs11037662;rs1554316
ENSG00000166199	509	ALKBH3	11	43902361	43941816	1	protein_coding	221120	2.55797e-09	0.240628	89	14.26	1.2946e-12	rs10838202;rs2434467;rs1554316
ENSG00000187479	509	C11orf96	11	43946892	43965888	1	protein_coding	387763	NA	NA	10	13.05	2.10669e-12	rs10838202;rs1554316
ENSG00000019505	510	SYT13	11	45261852	45307870	-1	protein_coding	57586	0.220166	0.352873	20	13.64	7.03314e-09	rs7124508;rs7946683
ENSG00000157613	511	CREB3L1	11	46299212	46342972	1	protein_coding	90993	0.399379	NA	5	13.12	NA	rs10160701
ENSG00000149091	511	DGKZ	11	46354455	46402104	1	protein_coding	8525	0.998143	-0.438701	26	19.06	1.06402e-09	rs10160701;rs4647709
ENSG00000110492	511	MDK	11	46402306	46405375	1	protein_coding	4192	0.0224328	-0.438483	8	19.06	1.06402e-09	rs10160701
ENSG00000180720	511	CHRM4	11	46406640	46408107	-1	protein_coding	1132	0.916844	-0.156543	5	19.06	1.56709e-09	rs10160701
ENSG00000110497	511	AMBRA1	11	46417964	46615675	-1	protein_coding	55626	0.999972	-0.701715	96	16.75	1.48488e-11	rs10160701;rs4647709;rs11570115
ENSG00000180423	511	HARBI1	11	46624411	46639459	-1	protein_coding	283254	0.00570134	-0.629323	17	13.93	3.43059e-10	rs10160701
ENSG00000175224	511	ATG13	11	46638826	46696368	1	protein_coding	9776	0.984297	-0.658639	36	11.62	2.96807e-10	rs10160701;rs4647709;rs11570115
ENSG00000175220	511	ARHGAP1	11	46698630	46722165	-1	protein_coding	392	0.185565	-0.389142	22	8.29	1.13074e-10	rs4647709;rs10160701;rs11570115;rs10838613
ENSG00000175213	511	ZNF408	11	46722368	46727462	1	protein_coding	79797	7.89161e-06	-0.0780348	11	5.014	2.85379e-10	rs10160701;rs4647709
ENSG00000180210	511	F2	11	46740730	46761056	1	protein_coding	2147	0.959943	-0.037985	30	10.93	5.14169e-10	rs4647709;rs10160701
ENSG00000175216	511	CKAP5	11	46764598	46867847	-1	protein_coding	9793	1	-0.360017	58	17.7	1.32898e-09	rs4647709;rs11570115
ENSG00000134569	511	LRP4	11	46878419	46940193	-1	protein_coding	4038	0.100209	0.314362	35	18.99	2.11941e-09	rs4647709
ENSG00000149179	511	C11orf49	11	46958240	47185936	1	protein_coding	79096	5.45468e-07	0.564558	21	20.5	3.04687e-10	rs4647709;rs11570115;rs3740694
ENSG00000149182	511	ARFGAP2	11	47185848	47198676	-1	protein_coding	84364	0.562991	-0.150782	6	18.88	6.08057e-10	rs3740694;rs4647709
ENSG00000165912	511	PACSIN3	11	47199076	47207994	-1	protein_coding	29763	0.016793	-0.514939	2	18.88	NA	rs4647709
ENSG00000134574	511	DDB2	11	47236493	47260767	1	protein_coding	1643	0.00511791	0.677015	49	23	2.69273e-16	rs11039182;rs1685404;rs4647709;rs10769254;rs10501321;rs2305280;rs2856650
ENSG00000134575	511	ACP2	11	47260853	47270457	-1	protein_coding	53	0.000525977	-0.370782	46	23	2.78146e-15	rs10501321;rs10769254;rs2305280;rs11039182;rs2856650;rs1685404
ENSG00000025434	511	NR1H3	11	47269851	47290396	1	protein_coding	10062	0.856186	0.657584	64	23	1.10313e-21	rs2305280;rs10501321;rs11039182;rs10769254;rs2856650;rs1685404;rs7114704
ENSG00000110514	511	MADD	11	47290712	47351582	1	protein_coding	8567	0.000901823	-0.37505	111	22	7.67001e-23	rs10769254;rs10501321;rs7114704;rs11039182;rs2856650;rs1685404;rs2305280;rs11606287;rs11570115
ENSG00000134571	511	MYBPC3	11	47352957	47374253	-1	protein_coding	4607	1.35054e-06	-0.432352	73	16.99	4.90118e-45	rs10501321;rs10769254;rs11039182;rs11606287;rs2305280;rs11570115;rs2856650;rs2697920;rs3729986;rs10742806;rs7124681;rs7933019
ENSG00000066336	511	SPI1	11	47376411	47400127	-1	protein_coding	6688	0.897231	NA	79	16.99	1.99937e-45	rs10769254;rs2697920;rs2856650;rs3729986;rs10742806;rs7124681;rs11606287;rs7933019;rs10838708;rs7942074
ENSG00000165915	511	SLC39A13	11	47428683	47438047	1	protein_coding	91252	0.011852	-0.332419	55	21.7	3.16597e-46	rs7933019;rs11606287;rs7124681;rs10838708;rs10769254;rs2856650;rs10742806
ENSG00000165916	511	PSMC3	11	47440320	47447993	-1	protein_coding	5702	0.9792	-0.404697	63	14.02	1.3257e-46	rs7124681;rs10838708;rs7933019;rs11606287;rs2856650;rs10769254;rs10742806
ENSG00000165917	511	RAPSN	11	47459308	47470730	-1	protein_coding	5913	0.0326445	0.0487816	57	22	1.3257e-46	rs10742806;rs7124681;rs10838708;rs7933019;rs11606287;rs10769254;rs2856650
ENSG00000149187	511	CELF1	11	47487496	47587121	-1	protein_coding	10658	0.998617	-0.376216	50	17.63	2.81717e-67	rs7942074;rs7124681;rs7933019;rs11606287;rs10769254;rs1483121;rs10742806
ENSG00000213619	511	NDUFS3	11	47586888	47606114	1	protein_coding	4722	0.047137	-0.0123446	16	14.52	3.98039e-44	rs7933019;rs7124681;rs7942074;rs11606287;rs1483121;rs10769254
ENSG00000110536	511	PTPMT1	11	47586982	47595013	1	protein_coding	114971	0.459152	NA	9	12.48	3.98039e-44	rs7933019;rs7124681;rs7942074;rs11606287;rs1483121
ENSG00000123444	511	KBTBD4	11	47593749	47600567	-1	protein_coding	55709	0.0180744	-0.492621	12	9.124	3.98039e-44	rs7942074;rs7124681;rs7933019;rs11606287;rs1483121;rs10769254
ENSG00000231880	511	KBTBD4	11	47599277	47599823	1	protein_coding	55709	NA	-0.492621	10	9.124	3.98039e-44	rs7124681;rs7933019;rs11606287;rs1483121;rs10769254;rs7942074
ENSG00000196666	511	FAM180B	11	47608198	47610746	1	protein_coding	399888	0.315838	NA	11	14.52	3.98039e-44	rs7933019;rs11606287;rs7124681;rs1483121;rs10769254;rs7942074
ENSG00000172247	511	C1QTNF4	11	47611216	47616211	-1	protein_coding	114900	0.679081	NA	16	14.54	4.42742e-43	rs7124681;rs1483121;rs7933019;rs10769254;rs7942074;rs11039359
ENSG00000109919	511	MTCH2	11	47638867	47664175	-1	protein_coding	23788	0.166788	0.0369336	27	25	3.12268e-59	rs7124681;rs7942074;rs7933019;rs11606287;rs1483121
ENSG00000165923	511	AGBL2	11	47681143	47736941	-1	protein_coding	79841	6.81051e-12	-0.765874	77	14.46	2.87622e-50	rs7942074;rs7124681;rs10769254;rs7933019;rs1483121
ENSG00000109920	511	FNBP4	11	47738072	47788995	-1	protein_coding	23360	0.999993	-0.713792	90	16.01	6.75555e-50	rs7124681;rs7942074;rs7933019;rs10769254;rs11039359;rs1483121;rs11606287;rs10742806
ENSG00000030066	511	NUP160	11	47799639	47870107	-1	protein_coding	23279	0.0239792	-0.345694	111	16.15	3.1639e-50	rs7942074;rs7124681;rs7933019;rs11039359
ENSG00000149177	511	PTPRJ	11	48002113	48189670	1	protein_coding	5795	2.38654e-05	NA	6	4.156	1.66643e-13	rs11039467;rs1483121
ENSG00000176555	511	OR4S1	11	48327775	48328704	1	protein_coding	256148	0.00461719	0.795798	2	0.62	3.04705e-15	rs1483121
ENSG00000214891	512	TRIM64C	11	49075266	49080664	-1	protein_coding	646754	0.0121166	NA	1	2.428	NA	rs11602981
ENSG00000086205	512	FOLH1	11	49168187	49230222	-1	protein_coding	2346	0.253397	-0.0941583	2	3.411	NA	rs11602981
ENSG00000258817	512	OR4C13	11	49973943	49974971	1	protein_coding	283092	8.59263e-09	0.286924	16	11.57	1.42207e-07	rs11602981
ENSG00000221954	512	OR4C12	11	50003009	50004071	-1	protein_coding	283093	0.238213	0.0402321	18	7.578	4.52704e-09	rs11602981
ENSG00000183908	513	LRRC55	11	56949221	56959191	1	protein_coding	219527	0.677224	1.59906	18	16.9	1.47922e-07	rs1943477
ENSG00000134817	513	APLNR	11	57001051	57004709	-1	protein_coding	187	0.43246	0.741685	6	13.46	2.67745e-06	rs1943477
ENSG00000149115	513	TNKS1BP1	11	57067112	57092426	-1	protein_coding	85456	0.0297109	-0.277863	44	16.27	7.06999e-08	rs1943477
ENSG00000149136	513	SSRP1	11	57093459	57103351	-1	protein_coding	6749	0.999693	-0.546304	19	16.27	8.93054e-06	rs1943477
ENSG00000109991	513	P2RX3	11	57105848	57138073	1	protein_coding	5024	0.0114976	-0.175016	16	22.5	NA	rs1943477
ENSG00000133315	514	MACROD1	11	63766030	63933578	-1	protein_coding	28992	0.00662477	NA	57	15.42	1.67868e-12	rs562664;rs11600990;rs4672
ENSG00000126500	514	FLRT1	11	63870660	63886645	1	protein_coding	23769	0.54632	1.0142	12	11.28	1.47003e-08	rs11600990
ENSG00000168439	514	STIP1	11	63952744	63972015	1	protein_coding	10963	0.999888	-0.592397	23	13.9	6.70665e-09	rs11600990;rs4672
ENSG00000149781	514	FERMT3	11	63974150	63991354	1	protein_coding	83706	0.257005	-0.308938	13	18.2	1.97227e-10	rs11600990;rs4672
ENSG00000149743	514	TRPT1	11	63991271	63993726	-1	protein_coding	83707	0.00867585	0.0178627	7	18.2	1.97227e-10	rs11600990;rs4672
ENSG00000149761	514	NUDT22	11	63993413	63998158	1	protein_coding	84304	0.000315497	0.142753	10	18.2	1.97227e-10	rs11600990;rs4672
ENSG00000110011	514	DNAJC4	11	63997750	64001758	1	protein_coding	3338	6.43771e-06	-0.430888	11	20.5	3.01854e-14	rs11600990;rs4672
ENSG00000173511	514	VEGFB	11	64002010	64006259	1	protein_coding	7423	1.52262e-06	NA	12	20.5	3.01854e-14	rs11600990;rs4672
ENSG00000173486	514	FKBP2	11	64008475	64011604	1	protein_coding	2286	0.30716	-0.905814	16	20.5	3.01854e-14	rs11600990;rs4672
ENSG00000173457	514	PPP1R14B	11	64011956	64014413	-1	protein_coding	26472	0.709204	NA	16	20.5	3.01854e-14	rs11600990;rs4672;rs685870
ENSG00000149782	514	PLCB3	11	64018995	64036622	1	protein_coding	5331	0.968377	NA	18	20.5	3.01854e-14	rs4672;rs11600990;rs685870
ENSG00000002330	514	BAD	11	64037302	64052176	-1	protein_coding	572	0.000414579	-0.403997	6	10.57	8.09602e-16	rs11600990
ENSG00000173264	514	GPR137	11	64037534	64056972	1	protein_coding	56834	0.484398	NA	6	10.57	8.09602e-16	rs11600990
ENSG00000182450	514	KCNK4	11	64058774	64067503	1	protein_coding	50801	0.0424812	-0.751016	5	7.175	8.09602e-16	rs11600990
ENSG00000219435	514	TEX40	11	64067863	64072242	1	protein_coding	25858	0.477043	NA	5	16.95	4.21218e-15	rs11600990
ENSG00000173153	514	ESRRA	11	64073044	64084215	1	protein_coding	2101	0.527244	-0.405327	9	16.95	4.40788e-16	rs11600990
ENSG00000173113	514	TRMT112	11	64083932	64085556	-1	protein_coding	51504	0.141017	0.0659088	8	16.95	4.40788e-16	rs11600990
ENSG00000126432	514	PRDX5	11	64085560	64089283	1	protein_coding	25824	0.00314038	-0.356656	8	16.95	4.40788e-16	rs11600990
ENSG00000168071	514	CCDC88B	11	64107695	64125006	1	protein_coding	283234	0.000929045	0.920183	13	13.99	5.96529e-12	rs685870;rs11600990
ENSG00000162302	514	RPS6KA4	11	64126620	64139687	1	protein_coding	8986	0.999475	NA	9	13.99	1.84595e-07	rs11600990;rs685870
ENSG00000197891	514	SLC22A12	11	64358113	64369820	1	protein_coding	116085	4.90102e-06	0.320311	42	7.096	2.18822e-14	rs893006;rs17146216
ENSG00000110076	514	NRXN2	11	64373646	64490660	-1	protein_coding	9379	0.999896	NA	106	22.3	2.18822e-14	rs893006;rs17146216
ENSG00000068831	514	RASGRP2	11	64494383	64512928	-1	protein_coding	10235	0.99528	-0.742512	2	5.759	3.09231e-10	rs17146216;rs893006
ENSG00000171219	514	CDC42BPG	11	64590859	64612041	-1	protein_coding	55561	1.40628e-17	0.981238	11	14.83	4.34853e-08	rs653343
ENSG00000110047	514	EHD1	11	64619114	64655768	-1	protein_coding	10938	0.894832	-0.0395511	3	2.478	6.18416e-08	rs653343
ENSG00000173727	515	AP000769.1	11	65222728	65234028	1	protein_coding	NA	NA	NA	35	13.16	8.87184e-09	rs10896012
ENSG00000142186	515	SCYL1	11	65292548	65306175	1	protein_coding	57410	0.00778441	NA	10	9.565	3.90268e-12	rs10896012
ENSG00000168056	515	LTBP3	11	65306276	65326401	-1	protein_coding	4054	0.996034	NA	10	12.77	3.90268e-12	rs10896012
ENSG00000173465	515	SSSCA1	11	65337901	65341413	1	protein_coding	10534	0.00200151	-0.0763605	3	10.27	2.13768e-11	rs10896012
ENSG00000176973	515	FAM89B	11	65339820	65341669	1	protein_coding	23625	0.0291385	NA	3	10.27	2.13768e-11	rs10896012
ENSG00000173442	515	EHBP1L1	11	65343509	65360121	1	protein_coding	254102	8.08132e-07	NA	3	10.27	2.13768e-11	rs10896012
ENSG00000172818	515	OVOL1	11	65554493	65564690	1	protein_coding	5017	0.676796	-0.557877	6	7.961	4.89558e-08	rs485036;rs501630
ENSG00000172757	515	CFL1	11	65590493	65629497	-1	protein_coding	1072	0.73105	-1.41934	43	14.49	2.86911e-16	rs687672;rs501630;rs485036;rs11227306
ENSG00000172803	515	SNX32	11	65601112	65624367	1	protein_coding	254122	2.72867e-13	0.151678	19	14.49	3.91259e-06	rs11227306;rs501630;rs485036;rs687672
ENSG00000172732	515	MUS81	11	65624597	65635124	1	protein_coding	80198	1.57726e-06	-0.100509	14	14.23	1.68575e-16	rs687672;rs501630;rs485036;rs11227306
ENSG00000172638	515	EFEMP2	11	65633912	65641063	-1	protein_coding	30008	0.0283882	NA	21	14.23	1.11471e-16	rs501630;rs485036;rs11227306;rs687672
ENSG00000172543	515	CTSW	11	65647280	65651212	1	protein_coding	1521	2.6259e-07	0.389375	25	14.23	1.11471e-16	rs501630;rs485036;rs11227306;rs687672
ENSG00000172500	515	FIBP	11	65651212	65656010	-1	protein_coding	9158	0.0147228	-0.597473	28	12.51	1.11471e-16	rs501630;rs11227306;rs687672
ENSG00000175602	515	CCDC85B	11	65657875	65659105	1	protein_coding	11007	0.49138	NA	20	12.51	1.11471e-16	rs687672
ENSG00000175592	515	FOSL1	11	65659520	65668044	-1	protein_coding	8061	0.289796	-0.19381	19	12.51	1.11471e-16	rs687672
ENSG00000175229	515	GAL3ST3	11	65809423	65816651	-1	protein_coding	89792	1.24669e-06	-0.117015	5	8.801	1.31794e-06	rs526852
ENSG00000087365	515	SF3B2	11	65818200	65836779	1	protein_coding	10992	0.99946	-0.0687926	10	13.18	1.31794e-06	rs526852
ENSG00000255038	515	RP11-1167A19.2	11	65834748	65837090	-1	protein_coding	NA	NA	NA	5	13.18	1.17175e-05	rs526852
ENSG00000175115	515	PACS1	11	65837834	66012218	1	protein_coding	55690	0.999906	-0.885764	50	14.49	2.59628e-10	rs526852;rs524859;rs801741
ENSG00000174996	515	KLC2	11	66024765	66035331	1	protein_coding	64837	0.997255	-0.615954	12	16.64	1.92044e-10	rs524859;rs801741
ENSG00000174903	515	RAB1B	11	66036004	66044963	1	protein_coding	81876	0.751684	-0.263685	11	16.64	1.92044e-10	rs524859;rs801741
ENSG00000174871	515	CNIH2	11	66045661	66052772	1	protein_coding	254263	0.89454	NA	8	10.95	1.92044e-10	rs524859;rs801741
ENSG00000174851	515	YIF1A	11	66052051	66056641	-1	protein_coding	10897	2.08232e-09	NA	4	10.95	4.65546e-08	rs524859;rs801741
ENSG00000179292	515	TMEM151A	11	66059341	66064135	1	protein_coding	256472	0.788175	NA	3	9.83	4.65546e-08	rs524859;rs801741
ENSG00000162337	516	LRP5	11	68080077	68216743	1	protein_coding	4041	0.998356	NA	10	4.837	NA	rs7126340
ENSG00000110075	516	PPP6R3	11	68228186	68382802	1	protein_coding	55291	0.995715	0.442038	173	14.83	1.3312e-08	rs7126340
ENSG00000110090	516	CPT1A	11	68522088	68611878	-1	protein_coding	1374	0.93914	-0.984477	52	11.71	1.26257e-09	rs7938117;rs679596;rs7940105
ENSG00000197345	516	MRPL21	11	68658744	68671303	-1	protein_coding	219927	5.4596e-08	-0.421125	26	15.47	1.3636e-07	rs7938117;rs7940105
ENSG00000132740	516	IGHMBP2	11	68671310	68708070	1	protein_coding	3508	1.50944e-08	-0.168255	34	15.47	2.72751e-09	rs7938117;rs7940105;rs679596
ENSG00000172938	516	MRGPRD	11	68747490	68748455	-1	protein_coding	116512	0.000404523	-0.14784	13	8.191	3.44347e-07	rs7940105;rs679596
ENSG00000172935	516	MRGPRF	11	68771863	68780877	-1	protein_coding	116535	0.370676	-0.628537	4	4.763	7.33999e-08	rs679596
ENSG00000110092	517	CCND1	11	69455855	69469242	1	protein_coding	595	0.238186	-0.876019	14	17.54	5.92118e-15	rs592483;rs667515;rs1789165
ENSG00000149716	517	ORAOV1	11	69467844	69490184	-1	protein_coding	220064	0.0329903	1.96034	16	9.828	5.7514e-17	rs1789165
ENSG00000162344	517	FGF19	11	69513000	69519410	-1	protein_coding	9965	0.294077	-0.727218	8	4.326	3.69369e-16	rs1789165
ENSG00000162105	518	SHANK2	11	70313961	70963623	-1	protein_coding	22941	0.99992	NA	38	7.903	2.84061e-08	rs2440885
ENSG00000186635	519	ARAP1	11	72396114	72504644	-1	protein_coding	116985	1.50378e-05	-0.377897	43	16.72	2.13091e-10	rs613937;rs7123876
ENSG00000214530	519	STARD10	11	72465774	72504726	-1	protein_coding	10809	0.0510371	-0.457697	33	16.72	2.21407e-08	rs613937;rs7123876
ENSG00000168010	519	ATG16L2	11	72525353	72554719	1	protein_coding	89849	8.94243e-09	NA	3	10.35	NA	rs613937
ENSG00000137478	519	FCHSD2	11	72547790	72853306	-1	protein_coding	9873	0.994753	NA	15	18.86	1.96702e-06	rs613937
ENSG00000182704	520	TSKU	11	76493295	76509198	1	protein_coding	25987	0.729713	-0.662705	20	18.51	6.91446e-10	rs1465900
ENSG00000188997	521	KCTD21	11	77882295	77899868	-1	protein_coding	283219	0.291109	0.625516	1	23.9	1.72059e-06	rs7117238
ENSG00000118369	521	USP35	11	77899858	77925757	1	protein_coding	57558	0.0434785	0.881176	50	23.9	3.82129e-09	rs7117238;rs2511188
ENSG00000033327	521	GAB2	11	77926343	78129394	-1	protein_coding	9846	0.998922	0.562581	368	16.67	3.53684e-10	rs7117238;rs2511188
ENSG00000137513	521	NARS2	11	78147007	78285919	-1	protein_coding	79731	0.000838256	-0.111868	1	12.1	NA	rs7117238
ENSG00000150672	522	DLG2	11	83166055	85338966	-1	protein_coding	1740	0.673545	0.0167291	404	18.92	9.51638e-15	rs10898319;rs1940126;rs10792790;rs2444253;rs349088;rs485890;rs1517317;rs11234359
ENSG00000171204	522	TMEM126B	11	85339629	85347580	1	protein_coding	55863	0.000531076	0.407304	12	9.658	4.49622e-09	rs11234359;rs485890
ENSG00000171202	522	TMEM126A	11	85359011	85367591	1	protein_coding	84233	0.00487418	-0.183691	1	0.962	1.13603e-06	rs485890
ENSG00000137504	522	CREBZF	11	85370752	85393951	-1	protein_coding	58487	0.0366616	-1.53059	1	0.962	1.13603e-06	rs485890
ENSG00000086991	524	NOX4	11	89057524	89322779	-1	protein_coding	50507	8.15748e-07	-0.0576464	101	15.97	3.23281e-08	rs10765208
ENSG00000077616	525	NAALAD2	11	89864683	89926062	1	protein_coding	10003	7.0245e-15	-0.05019	8	14.49	1.67618e-08	rs10741329
ENSG00000110172	525	CHORDC1	11	89934328	89956532	-1	protein_coding	26973	0.531116	-0.610599	15	14.49	4.20734e-10	rs10741329;rs10830452
ENSG00000165325	526	CCDC67	11	93063137	93171653	1	protein_coding	159989	2.60446e-11	0.447248	2	7.59	1.72136e-08	rs2605603
ENSG00000166002	526	SMCO4	11	93211638	93276674	-1	protein_coding	56935	0.00205705	-0.356948	15	14.21	6.06923e-11	rs2605603;rs986134
ENSG00000149294	528	NCAM1	11	112831997	113149158	1	protein_coding	4684	NA	NA	106	24.9	4.10287e-10	rs2155645;rs1940698;rs7107443
ENSG00000149292	528	TTC12	11	113185251	113254266	1	protein_coding	54970	1.44727e-07	-0.271528	22	9.198	4.89558e-08	rs4601821
ENSG00000170209	528	ANKK1	11	113258513	113271140	1	protein_coding	255239	2.51117e-08	-0.0175482	12	8.763	4.89558e-08	rs4601821
ENSG00000182985	529	CADM1	11	115039938	115375675	-1	protein_coding	23705	0.994386	-1.27628	81	18.9	1.01716e-22	rs11602782;rs11215382;rs4936323;rs11215390;rs1048932;rs6589487
ENSG00000110245	531	APOC3	11	116700422	116703788	1	protein_coding	345	0.000678026	0.121255	4	10.23	NA	rs12420725
ENSG00000118137	531	APOA1	11	116706467	116708666	-1	protein_coding	335	0.0487384	0.161101	5	10.23	NA	rs12420725
ENSG00000160584	531	SIK3	11	116714118	116969153	-1	protein_coding	23387	0.999883	0.278236	242	19.82	1.60488e-09	rs12420725
ENSG00000168092	531	PAFAH1B2	11	117014983	117047610	1	protein_coding	5049	0.962029	3.35677	41	14.11	6.32514e-10	rs12420725
ENSG00000149577	531	SIDT2	11	117049449	117068160	1	protein_coding	51092	0.0025724	-0.315318	32	21.8	1.59674e-09	rs12420725
ENSG00000149591	531	TAGLN	11	117070037	117075498	1	protein_coding	6876	0.241538	-0.64579	21	21.8	1.91685e-09	rs12420725
ENSG00000160613	531	PCSK7	11	117075053	117103241	-1	protein_coding	9159	0.19137	NA	24	21.8	1.20649e-08	rs12420725
ENSG00000167257	531	RNF214	11	117103341	117157161	1	protein_coding	257160	0.830018	NA	1	2.165	2.41339e-07	rs12420725
ENSG00000110274	531	CEP164	11	117185273	117283984	1	protein_coding	22897	9.66879e-18	0.753352	4	6.15	2.91695e-09	rs573455
ENSG00000198851	532	CD3E	11	118175260	118186890	1	protein_coding	916	0.302673	-0.155508	1	2.627	NA	rs9332817
ENSG00000167286	532	CD3D	11	118209669	118213459	-1	protein_coding	915	0.00662795	0.00400454	1	7.94	NA	rs9332817
ENSG00000160654	532	CD3G	11	118215059	118225876	1	protein_coding	917	0.0250305	0.199713	1	7.94	NA	rs9332817
ENSG00000118058	532	KMT2A	11	118307205	118397539	1	protein_coding	4297	1	-1.78895	3	12.27	1.32229e-11	rs9332817
ENSG00000172425	532	TTC36	11	118398187	118401912	1	protein_coding	143941	0.507039	NA	2	12.27	NA	rs9332817
ENSG00000149582	532	TMEM25	11	118401756	118417995	1	protein_coding	84866	0.000421369	1.1467	2	12.27	NA	rs9332817
ENSG00000196655	533	TRAPPC4	11	118889142	118896164	1	protein_coding	51399	0.0013237	1.19683	15	14.92	1.93636e-09	rs592190;rs1003081
ENSG00000137700	533	SLC37A4	11	118894824	118901616	-1	protein_coding	2542	0.000674732	NA	23	14.92	1.93636e-09	rs592190;rs1003081
ENSG00000149428	533	HYOU1	11	118914900	118927913	-1	protein_coding	10525	0.999779	0.633047	35	11.26	8.01178e-15	rs592190;rs1003081
ENSG00000160695	533	VPS11	11	118938403	118952688	1	protein_coding	55823	0.223659	NA	66	22.6	5.55283e-14	rs592190;rs1003081
ENSG00000256269	533	HMBS	11	118955576	118964259	1	protein_coding	3145	0.944814	-0.188014	33	22.6	8.79929e-14	rs1003081;rs592190;rs3809046
ENSG00000188486	533	H2AFX	11	118964564	118966177	-1	protein_coding	3014	0.620411	NA	20	9.755	8.79929e-14	rs592190;rs1003081;rs3809046
ENSG00000172269	533	DPAGT1	11	118967213	118979041	-1	protein_coding	1798	0.000187518	NA	21	23.7	8.79929e-14	rs1003081;rs592190;rs3809046
ENSG00000172375	533	C2CD2L	11	118972908	118989252	1	protein_coding	9854	0.998152	0.264758	13	23.7	0.000194662	rs3809046
ENSG00000172273	533	HINFP	11	118992297	119006752	1	protein_coding	25988	0.979629	0.290101	24	23.7	5.96954e-08	rs3809046
ENSG00000172350	533	ABCG4	11	119019722	119033360	1	protein_coding	64137	0.000455417	-0.181637	30	15.43	2.09657e-08	rs3809046
ENSG00000268192	533	AP002956.1	11	119027590	119027930	-1	protein_coding	NA	NA	NA	21	15.43	2.09657e-08	rs3809046
ENSG00000160703	533	NLRX1	11	119037277	119054725	1	protein_coding	79671	9.83506e-22	-0.466105	15	7.439	2.40983e-08	rs3809046
ENSG00000172367	533	PDZD3	11	119056166	119060932	1	protein_coding	79849	3.35726e-07	-0.194348	4	7.439	NA	rs3809046
ENSG00000248712	533	CCDC153	11	119060347	119067479	-1	protein_coding	283152	0.154453	-0.319448	5	7.439	1.89567e-07	rs3809046
ENSG00000110395	533	CBL	11	119076752	119178859	1	protein_coding	867	0.00678736	-2.1045	6	14.18	1.89567e-07	rs3809046
ENSG00000076706	533	MCAM	11	119179241	119192231	-1	protein_coding	4162	0.0547531	0.617751	2	14.18	NA	rs3809046
ENSG00000173456	533	RNF26	11	119205237	119208023	1	protein_coding	79102	0.677951	-0.332243	1	2.52	NA	rs3809046
ENSG00000154127	535	UBASH3B	11	122526383	122685181	1	protein_coding	84959	0.988511	-0.0824798	46	12.25	1.99294e-11	rs7941030
ENSG00000109943	535	CRTAM	11	122709208	122743347	1	protein_coding	56253	1.15273e-06	1.43002	6	10.19	3.25825e-08	rs3134438
ENSG00000109944	535	C11orf63	11	122753391	122830506	1	protein_coding	79864	1.16452e-11	NA	13	10.19	1.89854e-09	rs3134438
ENSG00000043039	536	BARX2	11	129245835	129322171	1	protein_coding	8538	0.123464	0.529698	10	12.4	1.52781e-08	rs7122903
ENSG00000120451	537	SNX19	11	130745331	130786404	-1	protein_coding	399979	9.83338e-07	0.319172	75	19.93	3.65739e-17	rs3751039;rs4366492;rs7106928;rs1433976
ENSG00000182667	538	NTM	11	131240373	132206716	1	protein_coding	50863	0.525366	-0.215951	147	18.75	1.30865e-17	rs1040101;rs7925748;rs2458787;rs2512885;rs7110535;rs1625427
ENSG00000183715	539	OPCML	11	132284871	133402414	-1	protein_coding	4978	0.578156	-0.880256	154	20.6	2.01892e-13	rs2007525;rs4936175;rs7350477;rs10791256;rs4287347;rs7926233;rs7107209;rs10894670;rs3923729
ENSG00000166118	539	SPATA19	11	133710526	133715433	-1	protein_coding	219938	5.97695e-05	-0.145946	2	4.001	4.92363e-15	rs329651
ENSG00000080854	539	IGSF9B	11	133778459	133826880	-1	protein_coding	22997	0.999873	NA	15	13.1	1.22064e-10	rs901035;rs329651;rs10444323
ENSG00000060237	541	WNK1	12	861759	1020618	1	protein_coding	65125	1	-1.06198	170	27.7	3.34911e-36	rs10849568;rs11611246;rs7305065;rs10849582;rs953361
ENSG00000002016	541	RAD52	12	1021243	1099219	-1	protein_coding	5893	2.38442e-07	1.60262	51	12.88	4.93268e-32	rs10849582;rs10849568;rs11611246;rs953361;rs7311151;rs7300039
ENSG00000151065	542	DCP1B	12	2055220	2113701	-1	protein_coding	196513	5.32108e-07	0.164044	18	11.52	6.06228e-09	rs2470397
ENSG00000151067	542	CACNA1C	12	2079952	2802108	1	protein_coding	775	0.999998	-0.354015	72	17.27	4.20734e-10	rs2470397;rs9888368;rs2429150;rs2299657
ENSG00000188991	544	SLC15A5	12	16341419	16430619	-1	protein_coding	729025	NA	0.902871	23	14.83	1.84739e-08	rs11056875
ENSG00000139144	546	PIK3C2G	12	18400548	18801348	1	protein_coding	5288	9.18857e-32	0.437339	11	5.391	1.70923e-10	rs621042
ENSG00000052126	546	PLEKHA5	12	19282648	19529334	1	protein_coding	54477	0.999999	-0.0607696	111	18.2	7.37156e-12	rs2943465;rs7970072;rs1399471;rs11044430;rs16915082;rs4534644;rs1514831
ENSG00000134532	547	SOX5	12	23682440	24103966	-1	protein_coding	6660	0.999399	-0.598077	46	14.08	8.581e-17	rs11047132;rs10842240;rs4581551;rs7970953;rs10842244
ENSG00000110975	548	SYT10	12	33527173	33592754	-1	protein_coding	341359	0.123247	0.802697	58	10.78	1.62399e-05	rs2389216
ENSG00000139116	549	KIF21A	12	39687030	39837192	-1	protein_coding	55605	6.18013e-05	NA	5	9.233	NA	rs2293810
ENSG00000173208	549	ABCD2	12	39943835	40013553	-1	protein_coding	225	2.96981e-06	-0.633528	12	23.1	2.09866e-08	rs2293810
ENSG00000180116	549	C12orf40	12	40019969	40302102	1	protein_coding	283461	1.15274e-19	-0.105999	4	23.1	2.09866e-08	rs2293810
ENSG00000165966	550	PDZRN4	12	41582250	41968392	1	protein_coding	29951	0.0708528	-0.0163085	465	20.3	9.62067e-22	rs10785264;rs1379775;rs1458156;rs1350431;rs2122793;rs285574;rs7309011
ENSG00000139211	551	AMIGO2	12	47469490	47473734	-1	protein_coding	347902	0.545242	0.501354	7	16.11	4.06779e-09	rs2269828
ENSG00000179715	551	PCED1B	12	47473386	47630443	1	protein_coding	91523	0.00826613	-0.701179	7	16.11	4.06779e-09	rs2269828
ENSG00000257987	552	LINC00935	12	49121218	49159569	1	protein_coding	255411	NA	NA	13	21.6	1.96446e-09	rs3730071;rs3730070
ENSG00000174233	552	ADCY6	12	49159975	49182820	-1	protein_coding	112	0.59668	-1.90069	28	21.6	1.96446e-09	rs3730071;rs3730070
ENSG00000167535	552	CACNB3	12	49207577	49222724	1	protein_coding	784	0.0495837	NA	7	18.99	3.46747e-08	rs3730071;rs2453472
ENSG00000174243	552	DDX23	12	49223547	49246625	-1	protein_coding	9416	0.999558	0.146829	15	18.99	3.46747e-08	rs3730071;rs2453472
ENSG00000172602	552	RND1	12	49250928	49259681	-1	protein_coding	27289	0.965632	-0.696006	1	5.814	NA	rs2453472
ENSG00000272822	552	RP11-302B13.5	12	49297286	49351148	-1	protein_coding	NA	NA	NA	5	11.88	2.19349e-09	rs833831
ENSG00000139537	552	CCDC65	12	49297893	49325623	1	protein_coding	85478	9.59689e-07	0.633895	5	11.88	2.19349e-09	rs833831
ENSG00000134285	552	FKBP11	12	49315301	49320257	-1	protein_coding	51303	2.22757e-05	-0.00795683	2	5.527	NA	rs833831
ENSG00000255863	552	AC073610.5	12	49315767	49333446	-1	protein_coding	NA	NA	NA	3	8.935	2.19349e-09	rs833831
ENSG00000134287	552	ARF3	12	49329506	49351334	-1	protein_coding	377	0.622731	0.0507663	3	8.935	2.19349e-09	rs833831
ENSG00000181418	552	DDN	12	49388932	49393092	-1	protein_coding	23109	0.98668	-0.593068	13	22.4	8.42662e-09	rs1054442;rs11614738;rs7975791
ENSG00000181929	552	PRKAG1	12	49396057	49412980	-1	protein_coding	5571	0.00163709	-0.361118	26	22.4	5.08458e-10	rs1054442;rs11614738;rs7975791
ENSG00000167548	552	KMT2D	12	49412758	49453557	-1	protein_coding	8085	1	-1.38904	30	18.98	5.08458e-10	rs11614738;rs7975791;rs1054442
ENSG00000167550	552	RHEBL1	12	49458468	49463808	-1	protein_coding	121268	3.29299e-06	-0.739692	13	10.56	1.36827e-08	rs11614738;rs1054442
ENSG00000139549	552	DHH	12	49483204	49488602	-1	protein_coding	50846	0.259714	-0.226342	13	14.78	1.99061e-08	rs1054442;rs11614738;rs1274726
ENSG00000139636	552	LMBR1L	12	49490919	49504683	-1	protein_coding	55716	2.18323e-06	-0.977588	24	14.78	3.02755e-08	rs1274726
ENSG00000123416	552	TUBA1B	12	49521565	49525180	-1	protein_coding	10376	0.828418	NA	34	20.8	7.92233e-05	rs1274726
ENSG00000167552	552	TUBA1A	12	49578579	49583107	-1	protein_coding	7846	0.836536	-0.472903	24	20	0.000103957	rs1274726
ENSG00000167553	552	TUBA1C	12	49582519	49667114	1	protein_coding	84790	0.840151	NA	29	20	5.86497e-09	rs1274726;rs7975791;rs11168936
ENSG00000135406	552	PRPH	12	49687035	49692465	1	protein_coding	5630	5.04584e-10	-0.54403	39	21.2	3.60922e-06	rs12313488
ENSG00000135451	552	TROAP	12	49717019	49725514	1	protein_coding	10024	3.02009e-07	-0.0558533	7	3.399	4.97541e-06	rs12313488
ENSG00000167566	552	NCKAP5L	12	50184929	50222533	-1	protein_coding	57701	0.565619	-0.528308	82	16.57	1.93926e-49	rs11836282;rs7138803;rs4898530;rs4898534;rs4898539
ENSG00000186666	552	BCDIN3D	12	50231573	50236912	-1	protein_coding	144233	0.00503915	-0.475447	30	8.739	3.78787e-53	rs4898534;rs4898539;rs7138803
ENSG00000135472	552	FAIM2	12	50260679	50298000	-1	protein_coding	23017	0.619353	-0.290991	103	19.54	1.60987e-70	rs4898539;rs7138803;rs297924;rs836964;rs836968
ENSG00000184271	553	POU6F1	12	51580719	51611477	-1	protein_coding	5463	0.907559	0.518258	12	17.43	4.5992e-08	rs6580806
ENSG00000269339	553	AC139768.1	12	51619860	51620085	1	protein_coding	NA	NA	NA	2	5.76	NA	rs6580806
ENSG00000170374	554	SP7	12	53720362	53739099	-1	protein_coding	121340	0.663143	-0.570874	3	12.29	NA	rs7134628
ENSG00000185591	554	SP1	12	53773960	53810230	1	protein_coding	6667	0.997637	-0.428432	75	12.5	4.96825e-10	rs7134628;rs12831185
ENSG00000135409	554	AMHR2	12	53817639	53825318	1	protein_coding	269	5.93082e-07	-0.207708	20	12.5	2.73788e-09	rs7134628;rs12831185
ENSG00000205352	554	PRR13	12	53835389	53840429	1	protein_coding	54458	0.634332	-0.290702	3	9.222	NA	rs12831185;rs7134628
ENSG00000197111	554	PCBP2	12	53835525	53874946	1	protein_coding	5094	0.98703	NA	13	13.85	7.72973e-09	rs12831185;rs7134628
ENSG00000139625	554	MAP3K12	12	53874274	53893847	-1	protein_coding	7786	0.999982	-0.326261	14	17.06	1.18551e-08	rs7134628;rs12831185
ENSG00000139546	554	TARBP2	12	53894705	53900215	1	protein_coding	6895	0.446804	-0.674008	8	17.06	6.65843e-06	rs7134628
ENSG00000267281	554	RP11-793H13.10	12	53900472	54019763	-1	protein_coding	NA	NA	NA	21	17.06	4.31284e-07	rs7134628
ENSG00000139574	554	NPFF	12	53900474	53901422	-1	protein_coding	8620	0.000253702	-0.297821	7	17.06	6.65843e-06	rs7134628
ENSG00000170653	554	ATF7	12	53901640	54020199	-1	protein_coding	11016	0.983315	-1.61889	21	17.06	4.31284e-07	rs7134628
ENSG00000135390	554	ATP5G2	12	54026510	54071192	-1	protein_coding	517	0.000275239	-0.628489	5	11.1	5.47415e-07	rs7134628
ENSG00000094916	555	CBX5	12	54624724	54673886	-1	protein_coding	23468	0.835001	-5.09556	25	21.3	3.32802e-12	rs4759073
ENSG00000135486	555	HNRNPA1	12	54673977	54680872	1	protein_coding	3178	0.966614	-0.761986	10	6.315	1.99294e-11	rs4759073
ENSG00000123405	555	NFE2	12	54685895	54694905	-1	protein_coding	4778	0.688914	-0.33929	8	6.315	NA	rs4759073
ENSG00000111481	555	COPZ1	12	54694986	54745633	1	protein_coding	22818	0.890701	-0.725683	5	5.714	NA	rs4759073
ENSG00000185664	556	PMEL	12	56347889	56367101	-1	protein_coding	6490	1.12363e-07	0.0288627	11	22.1	1.36646e-14	rs2069408;rs11171710;rs1701704
ENSG00000123374	556	CDK2	12	56360553	56366568	1	protein_coding	1017	0.958299	0.0341742	11	22.1	1.36646e-14	rs2069408;rs11171710;rs1701704
ENSG00000111540	556	RAB5B	12	56367697	56388490	1	protein_coding	5869	0.215699	-0.941662	26	22.1	1.36646e-14	rs2069408;rs11171710;rs1701704
ENSG00000139531	556	SUOX	12	56390964	56400425	1	protein_coding	6821	0.00208477	0.565694	16	21.2	5.55283e-14	rs1701704;rs11171710
ENSG00000123411	556	IKZF4	12	56401443	56432219	1	protein_coding	64375	0.953608	-1.66787	15	9.023	2.18822e-14	rs1701704
ENSG00000197728	556	RPS26	12	56435637	56438116	1	protein_coding	6231	0.753343	-0.144336	10	9.023	8.79929e-14	rs1701704;rs11171747;rs11171710
ENSG00000065361	556	ERBB3	12	56473641	56497289	1	protein_coding	2065	4.35825e-06	-0.325931	28	16.08	1.68575e-16	rs1701704;rs11171747;rs11171710;rs2271189;rs4759228
ENSG00000257411	556	RP11-603J24.9	12	56495115	56503073	1	protein_coding	NA	NA	NA	9	16.08	1.48839e-17	rs2271189;rs4759228
ENSG00000170515	556	PA2G4	12	56498103	56507691	1	protein_coding	5036	0.998001	-0.439062	7	16.08	1.48839e-17	rs2271189;rs4759228
ENSG00000229117	556	RPL41	12	56510370	56511727	1	protein_coding	6171	0.0415296	-0.78954	3	11.76	1.48839e-17	rs4759228;rs11171747
ENSG00000135482	556	ZC3H10	12	56511943	56516278	1	protein_coding	84872	0.79202	-0.739788	3	11.76	1.48839e-17	rs4759228;rs11171747
ENSG00000139641	556	ESYT1	12	56512034	56538455	1	protein_coding	23344	2.14072e-07	-0.5723	5	11.76	1.48839e-17	rs4759228;rs11171747
ENSG00000196465	556	MYL6B	12	56546040	56553431	1	protein_coding	140465	0.00373381	-0.586633	1	9.726	NA	rs11171747
ENSG00000092841	556	MYL6	12	56551945	56557280	1	protein_coding	4637	0.256616	NA	2	9.726	1.46381e-10	rs11171747
ENSG00000139613	556	SMARCC2	12	56556767	56583351	-1	protein_coding	6601	1	NA	3	9.726	1.46381e-10	rs11171747
ENSG00000181852	556	RNF41	12	56598285	56615717	-1	protein_coding	10193	0.856084	-0.464628	1	0.135	NA	rs11171747
ENSG00000139579	556	NABP2	12	56615799	56623638	1	protein_coding	79035	0.956805	-0.200652	1	0.135	NA	rs11171747
ENSG00000135517	556	MIP	12	56843286	56862950	-1	protein_coding	4284	0.677915	0.124646	11	14.67	2.45594e-09	rs774211
ENSG00000176422	556	SPRYD4	12	56862301	56864763	1	protein_coding	283377	0.000589212	-0.887332	11	14.67	2.45594e-09	rs774211
ENSG00000135423	556	GLS2	12	56864736	56882198	-1	protein_coding	27165	0.000987122	-0.487383	12	14.67	2.45594e-09	rs774211
ENSG00000076067	556	RBMS2	12	56915713	56984745	1	protein_coding	5939	0.0029148	0.334872	21	8.743	1.43893e-10	rs774211
ENSG00000198673	558	FAM19A2	12	62102040	62672931	-1	protein_coding	338811	0.547457	-1.13592	44	16.44	1.08967e-08	rs7977950
ENSG00000111605	560	CPSF6	12	69633317	69668138	1	protein_coding	11052	0.999114	-0.855352	29	18.24	2.66525e-14	rs10878946
ENSG00000090382	560	LYZ	12	69742121	69748014	1	protein_coding	4069	0.00137552	0.18194	12	10.89	3.09231e-10	rs10878946;rs315140;rs548240
ENSG00000127337	560	YEATS4	12	69753483	69784576	1	protein_coding	8089	0.0987388	1.23223	25	10.89	2.13091e-10	rs315140;rs548240;rs315145
ENSG00000139318	562	DUSP6	12	89741009	89747048	-1	protein_coding	1848	0.911205	-0.308177	47	23.2	8.79929e-14	rs1689410;rs1689437;rs808820;rs10506971
ENSG00000139323	562	POC1B	12	89813495	89919801	-1	protein_coding	282809	5.89428e-05	-1.05252	176	21.5	6.45103e-10	rs1054807;rs7313924
ENSG00000257594	562	GALNT4	12	89913185	89920039	-1	protein_coding	8693	0.11293	0.0625349	58	21.5	6.45103e-10	rs7313924;rs1054807
ENSG00000259075	562	POC1B-GALNT4	12	89913185	89920039	-1	protein_coding	100528030	0.0375965	0.0279601	58	21.5	6.45103e-10	rs7313924;rs1054807
ENSG00000185046	566	ANKS1B	12	99120235	100378432	-1	protein_coding	56899	0.992772	NA	297	18.41	2.00649e-15	rs651548;rs2372631;rs1552759;rs2246683;rs2712643
ENSG00000179088	567	C12orf42	12	103631369	103889749	-1	protein_coding	374470	2.29276e-07	-0.161186	131	19.77	1.79451e-26	rs7295291;rs2139555;rs4764949;rs2374053;rs7312908
ENSG00000075035	568	WSCD2	12	108523248	108644314	1	protein_coding	9671	0.494026	1.17162	3	28.1	3.23305e-08	rs3764002
ENSG00000174527	569	MYO1H	12	109785708	109893328	1	protein_coding	283446	2.91611e-17	0.269947	33	15.21	5.11e-08	rs7298565;rs17608150
ENSG00000110906	569	KCTD10	12	109886461	109915349	-1	protein_coding	83892	0.17267	0.585873	29	15.21	5.11e-08	rs17608150;rs7298565
ENSG00000151148	569	UBE3B	12	109915207	109974507	1	protein_coding	89910	0.00938771	0.786226	44	21.8	1.46521e-08	rs7298565;rs17608150;rs7306218
ENSG00000139428	569	MMAB	12	109991542	110011679	-1	protein_coding	326625	0.00387716	2.91819	34	12.59	3.46747e-08	rs7298565;rs17608150;rs7306218
ENSG00000110921	569	MVK	12	110011060	110035067	1	protein_coding	4598	0.0421614	-0.508882	24	21.5	3.46747e-08	rs7298565;rs17608150
ENSG00000111199	569	TRPV4	12	110220890	110271212	-1	protein_coding	59341	7.31947e-06	-0.73897	6	4.102	1.00678e-08	rs7397059;rs10850838
ENSG00000139433	569	GLTP	12	110288748	110318293	-1	protein_coding	51228	0.227089	0.0638576	37	13.45	1.00678e-08	rs10850838;rs7397059;rs11065612
ENSG00000139437	569	TCHP	12	110338069	110421646	1	protein_coding	84260	6.99625e-12	-0.572434	6	3.478	3.94968e-07	rs11065612;rs7397059
ENSG00000139436	569	GIT2	12	110367607	110434194	-1	protein_coding	9815	0.970633	-0.942959	7	4.108	1.84739e-08	rs11065612;rs7397059
ENSG00000076513	569	ANKRD13A	12	110436991	110477568	1	protein_coding	88455	0.350625	-0.732035	2	13.56	1.84739e-08	rs11065612;rs7397059
ENSG00000174456	569	C12orf76	12	110465872	110511491	-1	protein_coding	400073	0.000101301	-0.549718	9	3.579	1.32898e-09	rs11065612;rs6606686
ENSG00000122970	569	IFT81	12	110562140	110656602	1	protein_coding	28981	5.7603e-07	-0.471138	27	11.07	1.70865e-14	rs11065612;rs6606686
ENSG00000174437	569	ATP2A2	12	110718561	110788898	1	protein_coding	488	0.998231	NA	20	10.97	2.66525e-14	rs6606686;rs11065612
ENSG00000196510	569	ANAPC7	12	110810705	110841535	-1	protein_coding	51434	0.999258	-0.621643	10	8.016	NA	rs6606686;rs11065612
ENSG00000111229	569	ARPC3	12	110872630	110888227	-1	protein_coding	10094	0.931507	-0.463583	4	2.643	3.77167e-10	rs6606686;rs11065612
ENSG00000111231	569	GPN3	12	110890289	110907073	-1	protein_coding	51184	0.000100472	-0.618749	9	6.563	8.5033e-15	rs11065612;rs6606686
ENSG00000204856	569	FAM216A	12	110906169	110928190	1	protein_coding	29902	0.0011163	-0.85449	8	6.563	8.5033e-15	rs6606686;rs11065612
ENSG00000111237	569	VPS29	12	110928902	110939922	-1	protein_coding	51699	0.934744	-0.696583	3	6.119	3.59423e-13	rs6606686;rs11065612
ENSG00000151164	569	RAD9B	12	110939460	110969891	1	protein_coding	144715	3.62699e-05	-0.761697	5	15.15	3.59423e-13	rs11065612;rs6606686
ENSG00000196850	569	PPTC7	12	110969120	111021125	-1	protein_coding	160760	0.354852	-2.6034	8	15.15	2.88184e-14	rs11065612;rs6606686
ENSG00000204852	569	TCTN1	12	111051832	111087235	1	protein_coding	79600	1.86861e-09	-0.456703	6	11.16	2.88184e-14	rs6606686;rs11065612
ENSG00000122986	569	HVCN1	12	111065646	111142755	-1	protein_coding	84329	0.750491	-0.518136	9	11.16	2.88184e-14	rs6606686;rs11065612
ENSG00000186298	569	PPP1CC	12	111157485	111180744	-1	protein_coding	5501	0.944905	NA	13	5.954	8.64407e-11	rs11065612;rs6606686
ENSG00000111252	570	SH2B3	12	111843752	111889427	1	protein_coding	10019	0.00592219	-0.243854	1	11.21	1.48754e-13	rs11066301
ENSG00000204842	570	ATXN2	12	111890018	112037480	-1	protein_coding	6311	0.999862	-0.359942	11	11.21	1.48754e-13	rs11066301;rs11066028
ENSG00000089234	570	BRAP	12	112079950	112123790	-1	protein_coding	8315	0.0157033	-0.900035	6	9.131	1.58695e-16	rs11066301;rs11066028
ENSG00000111271	570	ACAD10	12	112123857	112194903	1	protein_coding	80724	4.01457e-20	-0.311041	13	9.131	3.79917e-08	rs11066028;rs11066301
ENSG00000257767	570	RP11-162P23.2	12	112191694	112229222	1	protein_coding	NA	NA	NA	6	4.336	3.31442e-07	rs11066028;rs11066301
ENSG00000111275	570	ALDH2	12	112204691	112247782	1	protein_coding	217	1.73245e-06	NA	7	4.336	2.12777e-08	rs11066028;rs11066301
ENSG00000089022	570	MAPKAPK5	12	112279782	112334343	1	protein_coding	8550	0.0234226	NA	6	9.801	8.5704e-06	rs11066301;rs11066028
ENSG00000198270	570	TMEM116	12	112369086	112450970	-1	protein_coding	89894	1.14999e-09	-0.62084	3	8.262	5.0432e-07	rs11066028
ENSG00000089248	570	ERP29	12	112451120	112461255	1	protein_coding	10961	0.470649	-0.618385	2	3.103	4.56756e-07	rs11066028
ENSG00000111300	570	NAA25	12	112464500	112546826	-1	protein_coding	80018	0.99999	-1.15626	13	10.51	1.13295e-17	rs11066028;rs11066301
ENSG00000135148	570	TRAFD1	12	112563305	112591407	1	protein_coding	10906	1.82692e-05	-1.37633	2	14.81	1.40898e-17	rs11066301;rs11066028
ENSG00000173064	570	HECTD4	12	112597992	112819896	-1	protein_coding	283450	1	NA	21	21	1.40898e-17	rs11066301;rs11066028
ENSG00000089009	570	RPL6	12	112842994	112856642	-1	protein_coding	6128	0.988288	0.0267551	6	4.124	NA	rs11066028;rs11066301
ENSG00000179295	570	PTPN11	12	112856155	112947717	1	protein_coding	5781	0.999877	-2.25304	12	9.917	3.5914e-18	rs11066028;rs11066301
ENSG00000089169	570	RPH3A	12	113008184	113336686	1	protein_coding	22895	0.738603	0.425292	40	11.36	4.91044e-12	rs11066028;rs233721;rs2891403
ENSG00000122965	571	RBM19	12	114254543	114404176	-1	protein_coding	9904	1.62207e-05	1.13258	116	18.99	8.88756e-10	rs4766710;rs16943519;rs10850222
ENSG00000123066	572	MED13L	12	116395711	116715143	-1	protein_coding	23389	1	-0.689698	1	1.935	1.07564e-09	rs7962636
ENSG00000135108	573	FBXO21	12	117581146	117628336	-1	protein_coding	23014	0.990626	-0.850122	60	9.6	4.16393e-08	rs884282
ENSG00000089250	573	NOS1	12	117645947	117889975	-1	protein_coding	4842	0.998695	-0.250592	3	1.293	NA	rs884282
ENSG00000171435	574	KSR2	12	117890817	118406788	-1	protein_coding	283455	0.999947	-0.119279	11	13.17	1.43997e-11	rs7973955
ENSG00000089041	575	P2RX7	12	121570622	121623876	1	protein_coding	5027	3.7897e-06	0.326949	3	8.875	NA	rs3887080
ENSG00000135124	575	P2RX4	12	121647660	121671909	1	protein_coding	5025	2.36801e-09	NA	16	6.393	4.13665e-13	rs3887080;rs1140886
ENSG00000110931	575	CAMKK2	12	121675497	121736111	-1	protein_coding	10645	0.503476	0.336426	24	7.647	6.79499e-13	rs3887080;rs1140886;rs11615578
ENSG00000110801	576	PSMD9	12	122326637	122356203	1	protein_coding	5715	3.77628e-05	-0.310954	39	22.7	5.04801e-07	rs1169091
ENSG00000256950	576	RP11-87C12.2	12	122326715	122359376	1	protein_coding	NA	NA	NA	43	22.7	4.76521e-07	rs1169091
ENSG00000158023	576	WDR66	12	122355768	122441833	1	protein_coding	144406	1.25165e-10	1.0072	48	24.6	7.66272e-09	rs1169091
ENSG00000110987	576	BCL7A	12	122457328	122499948	1	protein_coding	605	0.215729	-2.82973	58	17.46	5.19438e-16	rs1169091;rs7953704;rs9668430
ENSG00000175727	576	MLXIP	12	122516628	122631894	1	protein_coding	22877	0.975748	NA	181	14.3	1.68575e-16	rs7953704;rs9668430
ENSG00000158113	576	LRRC43	12	122652285	122688018	1	protein_coding	254050	6.70342e-14	-0.100753	52	11.39	1.02843e-14	rs11059505;rs10270;rs11060333;rs7957117
ENSG00000204671	576	IL31	12	122656577	122658746	-1	protein_coding	386653	0.150887	-0.447087	22	11.39	7.68779e-14	rs11059505
ENSG00000176383	576	B3GNT4	12	122688090	122693499	1	protein_coding	79369	3.9367e-06	NA	24	9.875	1.02843e-14	rs11060333;rs10270;rs7957117
ENSG00000184047	576	DIABLO	12	122692210	122712081	-1	protein_coding	56616	0.000889965	-0.268036	36	11.27	1.02843e-14	rs10270;rs11060333;rs7957117
ENSG00000256861	576	RP11-512M8.5	12	122692326	122750970	-1	protein_coding	NA	NA	NA	77	18.95	1.02843e-14	rs10270;rs11060333;rs7957117
ENSG00000139719	576	VPS33A	12	122714111	122751068	-1	protein_coding	65082	0.687969	-0.341571	56	18.95	3.08466e-12	rs10270;rs11060333
ENSG00000130779	576	CLIP1	12	122755979	122907179	-1	protein_coding	6249	0.968496	0.285418	205	18.95	2.40405e-31	rs10270;rs11060333;rs11057405;rs12369179;rs2062488;rs10846912;rs4319547;rs7957117;rs6489158
ENSG00000033030	576	ZCCHC8	12	122957417	122985518	-1	protein_coding	55596	0.777819	NA	67	12.93	9.12289e-34	rs4319547;rs2062488;rs10846912;rs12369179;rs11058868;rs11058562;rs7957117
ENSG00000111011	576	RSRC2	12	122989190	123011547	-1	protein_coding	65117	0.992877	0.0151201	58	12.93	2.24427e-27	rs10846912;rs11058562;rs11058868;rs4319547;rs2062488;rs7957117;rs2277346
ENSG00000184445	576	KNTC1	12	123011793	123110943	1	protein_coding	9735	4.77718e-32	-0.251481	148	14.97	1.75035e-27	rs4319547;rs2062488;rs11058868;rs11058562;rs10846912;rs2277346;rs12369179;rs6489158
ENSG00000196917	576	HCAR1	12	123104824	123215390	-1	protein_coding	27198	0.140999	-0.89126	103	14.97	3.25529e-27	rs11058868;rs11058562;rs4319547;rs2062488;rs6489158;rs2277346;rs7957117;rs7131791
ENSG00000182782	576	HCAR2	12	123185840	123187890	-1	protein_coding	338442	0.0201093	1.07703	18	7.217	2.44738e-08	rs7131791
ENSG00000255398	576	HCAR3	12	123199303	123201439	-1	protein_coding	8843	6.93118e-06	2.82613	21	7.217	1.00719e-09	rs7131791
ENSG00000130783	576	CCDC62	12	123258874	123312075	1	protein_coding	84660	1.43535e-12	-0.176641	3	6.753	6.9642e-16	rs11060112;rs11060180
ENSG00000130787	576	HIP1R	12	123319000	123347507	1	protein_coding	9026	1.44297e-06	-0.568881	1	6.753	NA	rs11060180
ENSG00000139722	576	VPS37B	12	123349882	123380991	-1	protein_coding	79720	0.67681	-1.60126	1	13.63	NA	rs11060112
ENSG00000150967	576	ABCB9	12	123405498	123466196	-1	protein_coding	23457	0.00290111	NA	5	12.48	4.89558e-08	rs4148866;rs12423255
ENSG00000111325	576	OGFOD2	12	123459127	123464590	1	protein_coding	79676	3.80506e-07	-0.495076	1	12.48	NA	rs12423255
ENSG00000182196	576	ARL6IP4	12	123464607	123467456	1	protein_coding	51329	0.0112342	-0.527874	1	12.48	NA	rs12423255
ENSG00000090975	576	PITPNM2	12	123468027	123634562	-1	protein_coding	57605	0.999994	-0.297419	6	12.48	2.11124e-08	rs12423255;rs4148866
ENSG00000051825	576	MPHOSPH9	12	123636867	123728561	-1	protein_coding	10198	0.000759987	-0.131484	4	9.623	1.00883e-05	rs4148866;rs12423255
ENSG00000188026	576	RILPL1	12	123955925	124018265	-1	protein_coding	353116	0.0660196	-0.388983	12	12.06	9.32973e-08	rs10846527
ENSG00000086598	576	TMED2	12	124069078	124083116	1	protein_coding	10959	0.79768	0.132646	2	3.261	NA	rs10846527
ENSG00000111361	576	EIF2B1	12	124104953	124118313	-1	protein_coding	1967	0.104796	1.41411	1	2.84	NA	rs10846527
ENSG00000111358	576	GTF2H3	12	124118375	124147153	1	protein_coding	2967	1.59171e-05	-0.673058	2	4.048	8.90032e-08	rs10846527
ENSG00000168778	576	TCTN2	12	124155660	124192948	1	protein_coding	79867	1.97172e-05	0.504613	2	2.826	NA	rs10846527
ENSG00000185344	576	ATP6V0A2	12	124196865	124246302	1	protein_coding	23545	4.73811e-06	0.215524	1	2.883	1.63257e-09	rs6488898
ENSG00000197653	576	DNAH10	12	124247042	124420753	1	protein_coding	196385	4.14032e-37	-0.520605	37	25.3	7.88591e-13	rs11057354;rs7133378
ENSG00000119242	576	CCDC92	12	124403207	124457378	-1	protein_coding	80212	0.36885	NA	83	25.3	7.88591e-13	rs7133378;rs11057354
ENSG00000250091	576	DNAH10OS	12	124410971	124419531	-1	protein_coding	642797	0.0133664	NA	35	25.3	7.88591e-13	rs7133378
ENSG00000179195	576	ZNF664	12	124456392	124499986	1	protein_coding	144348	0.00162679	-0.308462	67	10.51	2.39932e-12	rs7133378;rs11057354;rs10773049
ENSG00000178882	576	FAM101A	12	124457788	124800570	1	protein_coding	144347	0.212634	0.253239	113	11.75	2.39932e-12	rs7133378;rs11057354;rs10773049;rs7296124
ENSG00000182870	577	GALNT9	12	132680924	132905935	-1	protein_coding	50614	0.594229	1.06446	9	22.9	2.55152e-08	rs11246991
ENSG00000177084	578	POLE	12	133200348	133263951	-1	protein_coding	5426	1.00661e-14	-0.321627	2	1.19	NA	rs7969633
ENSG00000176894	578	PXMP2	12	133264192	133297276	1	protein_coding	5827	0.0288943	NA	2	1.19	NA	rs7969633
ENSG00000256632	578	RP13-672B3.2	12	133264635	133291498	1	protein_coding	NA	NA	NA	1	1.19	NA	rs7969633
ENSG00000247077	578	PGAM5	12	133287405	133299228	1	protein_coding	192111	0.0352167	0.953873	1	0.739	NA	rs7969633
ENSG00000176915	578	ANKLE2	12	133302254	133338474	-1	protein_coding	23141	7.4728e-07	-0.304202	12	9.501	6.84271e-11	rs7969633;rs10781645;rs1564649
ENSG00000090615	578	GOLGA3	12	133345495	133405444	-1	protein_coding	2802	0.991564	1.10061	68	17.14	4.32891e-12	rs10781645;rs1564649;rs11829157;rs7968230
ENSG00000072609	578	CHFR	12	133398773	133532890	-1	protein_coding	55743	0.636713	0.309721	86	17.14	8.79929e-14	rs1564649;rs7968230;rs10781645;rs11829157;rs10357
ENSG00000196458	578	ZNF605	12	133498019	133532892	-1	protein_coding	100289635	0.960905	1.82963	6	3.666	2.61014e-09	rs7968230;rs10357
ENSG00000127870	579	RNF6	13	26706253	26796791	-1	protein_coding	6049	0.170343	0.338365	8	16.93	0.000146651	rs9512166
ENSG00000132964	579	CDK8	13	26828276	26979375	1	protein_coding	1024	0.946653	-0.932233	61	14.36	3.46747e-08	rs9512166
ENSG00000122034	580	GTF3A	13	27998681	28009958	1	protein_coding	2971	NA	NA	80	16.59	8.64385e-25	rs1010970;rs1885988;rs1218822;rs1006353;rs7317891;rs9579088
ENSG00000122033	580	MTIF3	13	28009776	28024739	-1	protein_coding	219402	0.0296353	-0.26903	77	19.48	8.64385e-25	rs1885988;rs1006353;rs1218822;rs1010970;rs9579088;rs7317891
ENSG00000122025	580	FLT3	13	28577411	28674729	-1	protein_coding	2322	0.609048	NA	188	21.4	3.09204e-19	rs9554235;rs9507983
ENSG00000189403	581	HMGB1	13	31032884	31191734	-1	protein_coding	3146	0.633894	-2.10827	28	19.45	1.11046e-15	rs1045411
ENSG00000139597	582	N4BP2L1	13	32974861	33002315	-1	protein_coding	90634	0.945269	1.32574	11	10.18	1.01649e-16	rs472873;rs9595908
ENSG00000244754	582	N4BP2L2	13	33006554	33112970	-1	protein_coding	10443	3.06128e-06	-0.451242	33	10.18	6.15894e-22	rs9595908;rs4942925;rs762900
ENSG00000083642	582	PDS5B	13	33160564	33352157	1	protein_coding	23047	NA	1.03777	316	15.73	2.78375e-22	rs9595908;rs762900;rs4942925
ENSG00000172915	583	NBEA	13	35516424	36247159	1	protein_coding	26960	1	NA	34	23.5	1.84739e-08	rs2274550
ENSG00000136099	585	PCDH8	13	53418109	53422775	-1	protein_coding	5100	NA	-0.692641	2	9.293	9.43974e-05	rs7987314
ENSG00000102837	585	OLFM4	13	53602894	53626192	1	protein_coding	10562	2.41041e-06	0.814566	5	12.07	2.50802e-09	rs1112613
ENSG00000118946	587	PCDH17	13	58205944	58303445	1	protein_coding	27253	0.960498	-1.40944	49	15.91	3.25841e-15	rs9569733;rs7324697;rs4884285;rs9527706;rs6561937
ENSG00000139734	588	DIAPH3	13	60239717	60738121	-1	protein_coding	81624	1.22546e-12	-0.321545	152	17.04	2.88467e-08	rs2322622
ENSG00000184226	592	PCDH9	13	66876967	67804468	-1	protein_coding	5101	0.973014	-0.248673	140	21.1	6.56651e-14	rs9540938;rs9540919;rs9571687;rs1924571;rs9571696
ENSG00000165659	594	DACH1	13	72012098	72441330	-1	protein_coding	1602	0.995944	-0.40163	29	21.9	1.22898e-08	rs9572791
ENSG00000136153	595	LMO7	13	76194570	76434004	1	protein_coding	4008	0.0416243	-0.052808	29	14.2	6.45103e-10	rs629443;rs9318380
ENSG00000178734	595	C13orf45	13	76445187	76457947	1	protein_coding	729420	0.00981787	1.12203	8	6.421	1.10727e-08	rs9318380
ENSG00000136160	596	EDNRB	13	78469616	78493903	-1	protein_coding	1910	0.0193615	-1.33316	32	14.78	2.44752e-08	rs1144384;rs9544692
ENSG00000184564	599	SLITRK6	13	86366925	86373623	-1	protein_coding	84189	8.60813e-06	0.302792	51	14.7	8.20819e-12	rs663540;rs9531840;rs7998343
ENSG00000183098	601	GPC6	13	93879095	95059655	1	protein_coding	10082	0.338855	-0.297958	31	13.22	6.75465e-09	rs7323827
ENSG00000102580	602	DNAJC3	13	96329393	96447243	1	protein_coding	5611	0.951081	-0.646266	9	6.874	1.12085e-10	rs537571;rs9302083
ENSG00000102595	602	UGGT2	13	96453834	96705736	-1	protein_coding	55757	1.01866e-21	-0.0667801	80	15.37	1.9088e-08	rs537571;rs1877475;rs1925133
ENSG00000185352	602	HS6ST3	13	96743093	97485671	1	protein_coding	266722	0.747378	NA	333	18.68	8.24624e-22	rs1925133;rs537571;rs1877475;rs12585736;rs12583999;rs1925107;rs1927790;rs1164586;rs9516686;rs1164594;rs17767562;rs490016
ENSG00000125249	603	RAP2A	13	98086476	98121382	1	protein_coding	5911	0.71734	-1.15639	16	10.85	1.32898e-09	rs1467693
ENSG00000152767	604	FARP1	13	98794816	99102027	1	protein_coding	10160	0.0452631	-0.444416	23	5.633	1.89854e-09	rs7334078;rs9556979;rs3783006
ENSG00000102572	604	STK24	13	99102455	99230194	-1	protein_coding	8428	0.797998	0.417068	152	17.33	1.00239e-10	rs7334078;rs9556979;rs3783006;rs6491430
ENSG00000102606	606	ARHGEF7	13	111766906	111958084	1	protein_coding	8874	0.953986	-0.0498792	46	9.814	4.15119e-12	rs7985441;rs4420384
ENSG00000153495	606	TEX29	13	111968531	111996596	1	protein_coding	121793	0.00145167	0.705199	47	8.219	9.15236e-19	rs7985441;rs4420384;rs2247943;rs2479967;rs2479958;rs473270;rs7985830;rs1536053;rs2479955;rs2477469;rs2243928
ENSG00000204398	606	RP11-65D24.2	13	112240548	112324955	1	protein_coding	NA	NA	NA	80	12.75	1.75407e-14	rs12868881;rs9522264;rs2774440;rs4771760
ENSG00000184304	609	PRKD1	14	30045687	30661104	-1	protein_coding	5587	2.12624e-05	NA	50	18.31	8.77149e-18	rs10483389
ENSG00000151320	610	AKAP6	14	32798479	33300567	1	protein_coding	9472	0.999937	-0.797217	63	17.32	2.78375e-22	rs12885221;rs2057121;rs17522122;rs11623036
ENSG00000198604	611	BAZ1A	14	35221937	35344853	-1	protein_coding	11177	1	0.048475	50	22.5	2.18883e-09	rs17508487
ENSG00000100883	611	SRP54	14	35451163	35498773	1	protein_coding	6729	0.99669	0.826539	36	8.156	1.24844e-06	rs17508487;rs9806058
ENSG00000151327	611	FAM177A1	14	35514113	35582336	1	protein_coding	283635	0.00206788	-0.444886	60	11.71	9.6567e-08	rs9806058;rs17508487
ENSG00000092020	611	PPP2R3C	14	35554673	35591723	-1	protein_coding	55012	8.05792e-07	-0.145774	40	11.71	9.6567e-08	rs9806058;rs17508487
ENSG00000100890	611	KIAA0391	14	35591052	35743271	1	protein_coding	9692	1.77758e-05	-0.2627	177	17.74	2.76787e-11	rs9806058;rs17508487
ENSG00000258790	611	KIAA0391	14	35591755	35786680	1	protein_coding	9692	NA	-0.2627	231	17.74	2.76787e-11	rs9806058;rs17508487
ENSG00000100902	611	PSMA6	14	35747839	35786699	1	protein_coding	5687	0.943988	0.591773	66	13.3	6.84109e-10	rs9806058;rs17508487
ENSG00000165496	615	RPL10L	14	47120222	47121028	-1	protein_coding	140801	0.0260549	0.207111	6	5.784	7.24773e-12	rs1350934;rs12147928
ENSG00000139915	615	MDGA2	14	47308826	48144157	-1	protein_coding	161357	0.993217	0.397759	70	21.2	1.17907e-18	rs7147873;rs2416009;rs10142781
ENSG00000272781	615	MDGA2	14	47311134	48143999	-1	protein_coding	161357	NA	0.397759	68	21.2	1.17907e-18	rs7147873;rs2416009;rs10142781
ENSG00000197930	616	ERO1L	14	53106634	53162618	-1	protein_coding	30001	0.446966	-1.01725	5	2.969	NA	rs10144318
ENSG00000100519	616	PSMC6	14	53173890	53195305	1	protein_coding	5706	0.995512	-0.2116	35	15.12	5.71774e-09	rs10144318
ENSG00000198252	616	STYX	14	53196898	53241716	1	protein_coding	6815	0.972069	-1.25801	64	13.21	5.71774e-09	rs10144318
ENSG00000100522	616	GNPNAT1	14	53241912	53258386	-1	protein_coding	64841	0.00556741	-1.16165	24	12.17	2.99789e-08	rs10144318
ENSG00000180008	617	SOCS4	14	55493948	55516206	1	protein_coding	122809	1.85889e-06	-1.53115	2	7.925	0.000549986	rs873061
ENSG00000168175	617	MAPK1IP1L	14	55518349	55536910	1	protein_coding	93487	0.389494	-1.0944	4	7.925	4.55184e-08	rs873061
ENSG00000139973	618	SYT16	14	62453803	62568431	1	protein_coding	83851	0.00124652	0.492423	11	8.205	2.88168e-08	rs10136491
ENSG00000033170	619	FUT8	14	65877310	66210839	1	protein_coding	2530	0.997566	-0.976164	145	20.8	3.46747e-08	rs11844682
ENSG00000100626	620	GALNT16	14	69725994	69821183	1	protein_coding	57452	0.0168277	NA	18	12.78	8.58364e-12	rs3902951;rs1275691
ENSG00000205683	621	DPF3	14	73086004	73360809	-1	protein_coding	8110	0.828482	0.482532	198	18.28	1.2946e-12	rs2526919;rs768840;rs8013337;rs7155359;rs17180949;rs6574093;rs3937455;rs9671327;rs763388;rs6574100;rs4243643;rs8014483;rs17182055;rs17182027
ENSG00000119599	621	DCAF4	14	73393040	73426411	1	protein_coding	26094	0.00364518	0.687917	66	16.38	2.07613e-09	rs17182055;rs1007934;rs2098322;rs8014483;rs7144193
ENSG00000165861	621	ZFYVE1	14	73436159	73493920	-1	protein_coding	53349	0.953726	0.185097	30	10.54	5.21942e-13	rs7144193;rs1007934
ENSG00000119707	621	RBM25	14	73525144	73588122	1	protein_coding	58517	1	-0.621667	4	7.5	NA	rs1007934;rs7144193
ENSG00000080815	621	PSEN1	14	73603126	73690399	1	protein_coding	5663	0.997601	-0.296032	7	11.02	4.57766e-06	rs7144193
ENSG00000198894	622	CIPC	14	77564440	77583630	1	protein_coding	85457	0.226035	NA	3	11.55	4.02156e-08	rs17105272;rs2111386
ENSG00000259164	622	RP11-463C8.4	14	77564654	77691805	1	protein_coding	NA	NA	NA	5	11.55	4.02156e-08	rs17105272;rs2111386
ENSG00000165548	622	TMEM63C	14	77582911	77725838	1	protein_coding	57156	0.988497	-0.376729	3	8.424	0.00019621	rs2111386
ENSG00000177108	622	ZDHHC22	14	77597613	77609077	-1	protein_coding	283576	0.318481	0.618976	2	8.424	0.00019621	rs2111386
ENSG00000269883	622	AC007375.1	14	77607026	77609339	1	protein_coding	NA	NA	NA	2	8.424	0.00019621	rs2111386
ENSG00000021645	623	NRXN3	14	78708734	80330762	1	protein_coding	9369	0.999856	-0.649548	369	20.8	1.06554e-49	rs10131645;rs10146527;rs12147298;rs716064;rs7144011;rs2574750;rs2597093;rs2370983;rs8017403;rs7141420;rs11845632;rs8022132;rs17836172
ENSG00000054983	625	GALC	14	88304164	88460009	-1	protein_coding	2581	6.28347e-07	1.01402	127	21.1	2.36477e-12	rs1450689;rs982250;rs2208984;rs1450697;rs10133218;rs17684782;rs7143652
ENSG00000100784	626	RPS6KA5	14	91336799	91526980	-1	protein_coding	9252	0.999802	-0.453147	195	19.91	1.28677e-15	rs1286136;rs11844656;rs1951455;rs768181
ENSG00000133943	626	C14orf159	14	91526677	91691976	1	protein_coding	80017	2.06972e-14	-0.369179	99	19.91	1.84021e-13	rs1951455;rs768181;rs1286136;rs11844656;rs1956426
ENSG00000140092	627	FBLN5	14	92335756	92414331	-1	protein_coding	10516	0.995791	NA	7	16.98	0.000180712	rs2160077
ENSG00000100815	627	TRIP11	14	92432335	92507240	-1	protein_coding	9321	2.34458e-09	0.0459291	91	14.75	3.32099e-09	rs2160077
ENSG00000066427	627	ATXN3	14	92524896	92572965	-1	protein_coding	4287	0.176364	0.167111	14	9.639	2.94573e-05	rs2160077
ENSG00000012963	628	UBR7	14	93673401	93695561	1	protein_coding	55148	0.426812	0.433815	7	5.554	1.21541e-18	rs12894992;rs3783890;rs10147990
ENSG00000011114	628	BTBD7	14	93703896	93799438	-1	protein_coding	55727	0.682366	-0.776247	135	21.8	7.59334e-20	rs12894992;rs3783890;rs10147990
ENSG00000133958	628	UNC79	14	93799565	94174222	1	protein_coding	57578	1	-0.850332	362	21.8	4.20717e-23	rs3783890;rs12894992;rs10147990;rs11622939;rs12878053;rs9989141;rs1503962;rs1242889;rs1887195;rs11160135;rs2296686;rs1887197
ENSG00000187581	628	COX8C	14	93813537	93814702	1	protein_coding	341947	0.144098	0.361603	20	13.5	3.38403e-20	rs3783890;rs12894992;rs11622939;rs12878053;rs9989141;rs1503962
ENSG00000175785	628	PRIMA1	14	94184644	94254827	-1	protein_coding	145270	0.367087	-0.798127	18	5.314	2.67142e-18	rs1887195;rs1887197;rs2296686;rs11160135
ENSG00000100697	629	DICER1	14	95552565	95624347	-1	protein_coding	23405	0.999995	-1.04351	1	3.602	2.78931e-08	rs1057035
ENSG00000100749	630	VRK1	14	97263641	97398059	1	protein_coding	7443	0.0428984	-0.524568	9	19.81	1.02275e-08	rs10131890
ENSG00000127152	632	BCL11B	14	99635624	99737861	-1	protein_coding	64919	0.929785	-2.62425	61	17.72	3.06498e-13	rs3850422;rs2614471;rs2614469;rs1152787;rs2693698
ENSG00000185559	633	DLK1	14	101192042	101201539	1	protein_coding	8788	0.400971	NA	6	6.92	NA	rs2057316
ENSG00000078304	634	PPP2R5C	14	102228135	102394326	1	protein_coding	5527	0.997673	-0.998758	61	11.14	4.67716e-10	rs10431745;rs941633;rs2448241
ENSG00000080824	634	HSP90AA1	14	102547075	102606036	-1	protein_coding	3320	0.676748	-0.281702	48	14.34	2.02849e-09	rs8016771
ENSG00000140153	634	WDR20	14	102605840	102691184	1	protein_coding	91833	0.939273	-0.498087	44	14.35	2.98121e-10	rs8016771
ENSG00000080823	634	MOK	14	102690837	102771537	-1	protein_coding	5891	5.96438e-17	-0.470411	41	9.268	7.32168e-10	rs8016771;rs3759558
ENSG00000022976	634	ZNF839	14	102783714	102809044	1	protein_coding	55778	9.18902e-05	0.346382	29	11.86	7.32168e-10	rs3759558;rs8016771
ENSG00000100865	634	CINP	14	102808956	102829253	-1	protein_coding	51550	0.00276925	-0.354667	1	9.124	7.32168e-10	rs3759558
ENSG00000131323	634	TRAF3	14	103243813	103377837	1	protein_coding	7187	0.998406	-1.45451	190	13.53	1.2197e-25	rs8008676;rs7143963;rs3803286;rs12147254
ENSG00000166126	634	AMN	14	103388993	103399933	1	protein_coding	81693	0.0923578	1.39364	16	6.363	2.93027e-18	rs7143963;rs8008676;rs1190234;rs3818287
ENSG00000198752	634	CDC42BPB	14	103398716	103523799	-1	protein_coding	9578	1	NA	9	6.363	2.8869e-11	rs1190234;rs3818287
ENSG00000100664	634	EIF5	14	103799881	103811362	1	protein_coding	1983	0.90786	1.42789	1	1.462	1.86512e-09	rs11160745
ENSG00000075413	634	MARK3	14	103851729	103970168	1	protein_coding	4140	6.11449e-05	-0.0999703	214	14.67	7.9294e-23	rs12885762;rs2010281;rs11622552
ENSG00000166165	634	CKB	14	103985996	103989448	-1	protein_coding	1152	0.850845	NA	30	19.4	1.92944e-20	rs12885762;rs2010281;rs11622552
ENSG00000166166	634	TRMT61A	14	103995521	104003410	1	protein_coding	115708	0.00570206	0.113457	36	19.4	1.92944e-20	rs2010281;rs11622552;rs12885762;rs709400
ENSG00000166170	634	BAG5	14	104022881	104029168	-1	protein_coding	9529	0.0432182	-0.768927	31	10.71	1.39494e-18	rs11622552;rs11846404;rs709400
ENSG00000126214	634	KLC1	14	104028233	104167888	1	protein_coding	3831	0.514955	NA	150	14.34	6.52454e-20	rs11846404;rs709400;rs11622552
ENSG00000256500	634	RP11-73M18.2	14	104029299	104152261	1	protein_coding	NA	NA	NA	133	14.34	6.52454e-20	rs11846404;rs709400;rs11622552
ENSG00000256053	634	APOPT1	14	104029299	104073860	1	protein_coding	84334	0.000361376	-0.703676	81	10.71	1.39494e-18	rs11846404;rs709400;rs11622552
ENSG00000126215	634	XRCC3	14	104163946	104181841	-1	protein_coding	7517	6.31833e-08	0.467663	35	12.35	3.46729e-17	rs709400;rs11846404;rs11622552;rs6575997
ENSG00000224997	634	AL049840.1	14	104177607	104179149	1	protein_coding	NA	NA	NA	20	8.273	3.46729e-17	rs709400;rs11846404;rs11622552;rs6575997
ENSG00000100711	634	ZFYVE21	14	104182067	104200005	1	protein_coding	79038	0.713443	NA	30	8.273	4.87529e-17	rs709400;rs11846404;rs11622552;rs6575997
ENSG00000088808	634	PPP1R13B	14	104200089	104313927	-1	protein_coding	23368	0.976929	-0.731116	203	13.05	8.10571e-10	rs11846404;rs6575997
ENSG00000166206	635	GABRB3	15	26788693	27184686	-1	protein_coding	2562	0.997074	-1.89001	49	9.96	2.42792e-10	rs4906908
ENSG00000169918	636	OTUD7A	15	31775329	32162992	-1	protein_coding	161725	0.974595	-0.333172	47	10.79	1.32835e-12	rs8039067;rs4284600
ENSG00000134146	637	DPH6	15	35509546	35838394	-1	protein_coding	89978	0.00246863	-0.668492	33	11.25	2.56991e-09	rs7181610;rs7496626
ENSG00000103932	638	RPAP1	15	41809374	41836467	-1	protein_coding	26015	5.01588e-15	0.274189	3	2.453	NA	rs16971872
ENSG00000092445	638	TYRO3	15	41849873	41871536	1	protein_coding	7301	0.761823	NA	6	9.965	1.93635e-08	rs16971872
ENSG00000174197	638	MGA	15	41913422	42062141	1	protein_coding	23269	1	-1.75983	96	15.27	5.35801e-11	rs12148330
ENSG00000137802	638	MAPKBP1	15	42066632	42120053	1	protein_coding	23005	0.999025	-0.301531	16	10.91	1.03763e-10	rs12148330
ENSG00000268632	638	AC073657.1	15	42073346	42076229	-1	protein_coding	NA	NA	NA	9	7.135	1.43893e-10	rs12148330
ENSG00000243708	638	PLA2G4B	15	42120283	42140345	1	protein_coding	100137049	9.15662e-25	-0.473572	27	14.13	2.74774e-10	rs12148330
ENSG00000243789	638	JMJD7	15	42120283	42129779	1	protein_coding	100137047	0.234311	NA	21	14.13	2.74774e-10	rs12148330
ENSG00000168970	638	JMJD7-PLA2G4B	15	42120293	42140353	1	protein_coding	8681	9.15662e-25	NA	27	14.13	2.74774e-10	rs12148330
ENSG00000137877	638	SPTBN5	15	42140345	42186275	-1	protein_coding	51332	1.0901e-70	0.338139	25	14.13	2.74774e-10	rs12148330
ENSG00000159495	639	TGM7	15	43568478	43594453	-1	protein_coding	116179	6.34382e-10	-0.0767256	12	4.275	4.10103e-07	rs7169988
ENSG00000168806	639	LCMT2	15	43619974	43622803	-1	protein_coding	9836	7.26615e-08	-0.138074	16	16.92	1.77332e-06	rs7169988
ENSG00000168803	639	ADAL	15	43622872	43646096	1	protein_coding	161823	8.52496e-09	0.36708	39	16.92	3.88891e-08	rs7169988
ENSG00000140265	639	ZSCAN29	15	43650370	43663223	-1	protein_coding	146050	2.29379e-06	-1.04456	27	16.12	3.88891e-08	rs7169988
ENSG00000137822	639	TUBGCP4	15	43661419	43699293	1	protein_coding	27229	0.00528348	-0.84387	43	16.12	4.11509e-08	rs7169988
ENSG00000067369	639	TP53BP1	15	43699407	43802926	-1	protein_coding	7158	0.999856	-0.588436	105	19.14	6.13221e-09	rs7169988
ENSG00000166963	639	MAP1A	15	43803156	43823818	1	protein_coding	4130	0.999689	-0.820834	16	18.78	1.44095e-08	rs7169988
ENSG00000168781	639	PPIP5K1	15	43825660	43882430	-1	protein_coding	9677	0.102605	-0.983223	23	15.51	9.28391e-09	rs7169988
ENSG00000237289	639	CKMT1B	15	43885252	43897099	1	protein_coding	1159	0.0732106	-0.423831	20	19.4	9.28391e-09	rs7169988
ENSG00000242866	639	STRC	15	43891596	44010458	-1	protein_coding	161497	0.00532184	-0.331252	88	19.4	4.04366e-09	rs7169988
ENSG00000166762	639	CATSPER2	15	43920701	43960316	-1	protein_coding	117155	3.04439e-05	NA	45	12.63	NA	rs7169988
ENSG00000223572	639	CKMT1A	15	43985084	43991420	1	protein_coding	548596	0.0141218	-0.865449	10	9.716	1.81773e-07	rs7169988
ENSG00000167004	639	PDIA3	15	44038590	44065477	1	protein_coding	2923	0.959251	-0.294235	30	18.3	1.8494e-09	rs7169988
ENSG00000128886	639	ELL3	15	44064798	44069741	-1	protein_coding	80237	3.17481e-06	-0.742052	17	18.3	1.8494e-09	rs7169988
ENSG00000262560	639	RP11-296A16.1	15	44064815	44091331	-1	protein_coding	NA	NA	NA	32	23.2	1.8494e-09	rs7169988
ENSG00000140264	639	SERF2	15	44069285	44094787	1	protein_coding	10169	0.138976	-0.560227	35	23.2	1.8494e-09	rs7169988
ENSG00000268488	639	AC018512.1	15	44075041	44075231	-1	protein_coding	NA	NA	NA	17	10.34	1.28073e-08	rs7169988
ENSG00000184716	639	SERINC4	15	44086360	44092419	-1	protein_coding	619189	0.0107594	-0.978461	19	23.2	8.9033e-09	rs7169988
ENSG00000242028	639	HYPK	15	44088340	44095241	1	protein_coding	25764	0.0210308	-0.443036	20	23.2	8.9033e-09	rs7169988
ENSG00000140259	639	MFAP1	15	44096690	44117000	-1	protein_coding	4236	0.986959	-0.653268	33	23.2	5.78077e-09	rs7169988
ENSG00000092470	639	WDR76	15	44119161	44160617	1	protein_coding	79968	0.00230519	-1.29187	51	18.68	2.72379e-09	rs7169988
ENSG00000171877	639	FRMD5	15	44162962	44487450	-1	protein_coding	84978	0.991843	-1.54164	192	18.68	2.72379e-09	rs7169988;rs2929282
ENSG00000137872	640	SEMA6D	15	47476298	48066420	1	protein_coding	80031	0.99947	-0.259467	284	21.3	2.45113e-12	rs13329568;rs17311369;rs17310823;rs1656624;rs1559677;rs10851458;rs2573572;rs12912380
ENSG00000186417	641	GLDN	15	51633826	51700210	1	protein_coding	342035	1.79271e-11	-0.637628	7	6.661	2.54533e-10	rs2606146;rs3736485
ENSG00000104093	641	DMXL2	15	51739908	51915030	-1	protein_coding	23312	1	-0.48116	309	17.62	5.18097e-18	rs3736485;rs2622775;rs2606146
ENSG00000104112	641	SCG3	15	51973550	52013223	1	protein_coding	29106	0.267524	0.348347	84	14.57	1.75407e-14	rs2606146;rs3736485;rs2622775;rs16964483;rs2570233;rs2622765
ENSG00000140280	641	LYSMD2	15	52015208	52043782	-1	protein_coding	256586	0.256649	-0.111291	82	17.84	1.48723e-11	rs2606146;rs16964483;rs2622775;rs2570233;rs2622765
ENSG00000128872	641	TMOD2	15	52043758	52108565	1	protein_coding	29767	0.138408	-1.35446	148	17.84	1.50861e-11	rs2622765;rs2570233
ENSG00000138594	641	TMOD3	15	52121825	52239492	1	protein_coding	29766	0.804646	-0.662943	234	16.46	5.85815e-12	rs2570233;rs2622765
ENSG00000166477	641	LEO1	15	52230222	52264003	-1	protein_coding	123169	0.999606	-0.235429	91	11.63	1.40706e-10	rs2570233;rs2622765
ENSG00000069956	641	MAPK6	15	52244303	52358462	1	protein_coding	5597	0.533146	-0.902162	74	9.415	1.40706e-10	rs2570233;rs2622765;rs2414128
ENSG00000169856	642	ONECUT1	15	53049637	53083273	-1	protein_coding	3175	0.209133	NA	35	18.6	2.94623e-10	rs10851523;rs2456526;rs935194
ENSG00000137871	643	ZNF280D	15	56922379	57210769	-1	protein_coding	54816	0.820128	-0.120447	100	16.21	1.95714e-08	rs1657930
ENSG00000140262	643	TCF12	15	57210821	57591479	1	protein_coding	6938	0.9739	-0.962373	49	21.5	4.40429e-08	rs1657930;rs4774921
ENSG00000166035	644	LIPC	15	58702768	58861151	1	protein_coding	3990	0.000171127	0.201438	23	8.05	7.1107e-10	rs12438487
ENSG00000137845	644	ADAM10	15	58887403	59042177	-1	protein_coding	102	0.999845	-1.0323	139	11.39	3.3099e-11	rs12438487;rs8029301
ENSG00000128923	644	FAM63B	15	59063391	59154099	1	protein_coding	54629	0.189061	-0.793709	48	14.44	4.20734e-10	rs12438487;rs8029301
ENSG00000157450	644	RNF111	15	59157374	59389618	1	protein_coding	54778	0.999889	-0.971846	43	21.3	5.14548e-08	rs8029301
ENSG00000137776	644	SLTM	15	59171244	59225852	-1	protein_coding	79811	0.999996	-0.544072	32	21.3	5.14548e-08	rs8029301
ENSG00000157483	644	MYO1E	15	59427113	59665099	-1	protein_coding	4643	0.0479779	0.925228	47	22.8	7.97473e-11	rs17302219
ENSG00000171989	644	LDHAL6B	15	59499042	59500705	1	protein_coding	92483	7.95326e-07	1.80709	14	22.8	1.32898e-09	rs17302219
ENSG00000069667	645	RORA	15	60780483	61521518	-1	protein_coding	6095	0.953197	-0.287356	106	18.45	7.68779e-14	rs340025;rs9630427;rs8040067;rs890156;rs2899663;rs12904761;rs8033510
ENSG00000129003	646	VPS13C	15	62144588	62352672	-1	protein_coding	54832	1.85523e-37	0.483705	84	22.8	7.55043e-14	rs12595158;rs12438629
ENSG00000198535	646	C2CD4A	15	62359176	62363116	1	protein_coding	145741	0.0888058	-0.0277764	3	12.03	1.2534e-11	rs12595158
ENSG00000140455	647	USP3	15	63796793	63886839	1	protein_coding	9960	0.98438	NA	20	13.52	1.9027e-12	rs11635675
ENSG00000166938	648	DIS3L	15	66585555	66626236	1	protein_coding	115752	1.29328e-10	0.173205	58	16.34	2.5176e-08	rs12911730;rs11629783;rs16953563;rs3087660
ENSG00000075131	648	TIPIN	15	66628544	66679084	-1	protein_coding	54962	0.00983208	0.173277	80	18.08	8.58364e-12	rs12911730;rs11629783;rs3087660;rs16953563;rs11858742
ENSG00000169032	648	MAP2K1	15	66679155	66784650	1	protein_coding	5604	0.994501	0.482243	190	14.16	7.32245e-14	rs3087660;rs12911730;rs11629783;rs16953563;rs11858742
ENSG00000174446	648	SNAPC5	15	66782473	66790151	-1	protein_coding	10302	1.40204e-05	-0.559813	37	22.2	1.99294e-11	rs11629783;rs12911730;rs16953563;rs3087660
ENSG00000174444	648	RPL4	15	66790355	66816870	-1	protein_coding	6124	0.999282	1.63333	68	22.2	1.77368e-11	rs12911730;rs11629783;rs16953563;rs3087660;rs12593241
ENSG00000174442	648	ZWILCH	15	66797297	66842115	1	protein_coding	55055	8.31164e-06	-0.145835	104	22.2	1.77368e-11	rs11629783;rs12911730;rs3087660;rs16953563;rs12593241;rs11858742
ENSG00000188501	648	LCTL	15	66839517	66858317	-1	protein_coding	197021	4.65245e-08	0.229488	70	11.5	1.14485e-10	rs12911730;rs12593241;rs11629783;rs16953563;rs11858742;rs2119264;rs11637233
ENSG00000259471	648	RP11-321F6.1	15	66874528	66978132	1	protein_coding	102723165	NA	NA	36	12.85	7.3213e-11	rs11637233;rs2119264;rs2245586
ENSG00000103599	649	IQCH	15	67547138	67794598	1	protein_coding	64799	2.69347e-12	-1.05315	29	15.68	3.25529e-27	rs7359257;rs4776361;rs8025163;rs9302245;rs17241403
ENSG00000189227	649	C15orf61	15	67813406	67819628	1	protein_coding	145853	NA	-0.166716	11	14.78	NA	rs9302245;rs17241403;rs8025790;rs4776361
ENSG00000137764	649	MAP2K5	15	67835047	68099461	1	protein_coding	5607	0.475918	NA	294	21.5	3.93191e-60	rs8025790;rs4776361;rs9302245;rs17241403;rs4776970;rs8025163;rs8030476;rs12441598;rs1026734;rs7359257
ENSG00000188779	649	SKOR1	15	68112042	68126899	1	protein_coding	390598	NA	-0.128486	74	21.9	5.90726e-55	rs8030476;rs1026734;rs12441598;rs8025790;rs4776970;rs9302245;rs7359257;rs4776361;rs3803522
ENSG00000033800	649	PIAS1	15	68346517	68483096	1	protein_coding	8554	0.997024	-0.402984	3	4.77	NA	rs7182849
ENSG00000128973	649	CLN6	15	68499330	68549549	-1	protein_coding	54982	0.381706	-0.208506	1	7.702	NA	rs7182849
ENSG00000169018	649	FEM1B	15	68570141	68588203	1	protein_coding	10116	0.540949	-0.524764	7	8.897	0.000100862	rs7182849
[truncated: 815 more rows]
