# Supplementary material for: Disentangling the genetic overlap between ischemic stroke and obesity
Source: Diabetol Metab Syndr. 2024 Dec 30;16:314. doi: 10.1186/s13098-024-01555-x (PMC11684051; doi:10.1186/s13098-024-01555-x)
Supplement: Supplementary file 13 — Additional file 13. [file 13098_2024_1555_MOESM13_ESM.xlsx]

## Sheet: Sheet1
ensg	symbol	GenomicLocus	chr	start	end	strand	type	entrezID	pLI	ncRVIS	posMapSNPs	posMapMaxCADD	minGwasP	IndSigSNPs
ENSG00000134242	PTPN22	21	1	114356433	114414381	-1	protein_coding	26191	3.07776e-16	-0.402711	101	17.25	1.1883e-236	rs2358816;rs11102658;rs1217382;rs11102678;rs7533391;rs2488456;rs3789598;rs12144309;rs2476601;rs7511816;rs6669008;rs10858022
ENSG00000116793	PHTF1	21	1	114239453	114302111	-1	protein_coding	10745	5.47465e-18	-0.796158	85	21.6	1.21224e-233	rs2358816;rs11102658;rs11102678;rs3789598;rs7533391;rs2488456;rs2636008;rs61817588;rs2476601
ENSG00000081019	RSBN1	21	1	114304454	114355098	-1	protein_coding	54665	0.80514	-1.87091	73	21.6	1.21224e-233	rs11102678;rs2358816;rs11102658;rs2636008;rs3789598;rs2476601;rs12144309;rs7533391;rs2488456;rs61817618;rs1217382
ENSG00000081026	MAGI3	21	1	113933371	114228545	1	protein_coding	260425	0.57058	-0.477318	367	21	8.02573e-165	rs12048327;rs72687906;rs151065194;rs2358816;rs11102658;rs7533391;rs12144309;rs7511816;rs11102678;rs61817588;rs2488456;rs3789598;rs6669008;rs1230666
ENSG00000111252	SH2B3	249	12	111843752	111889427	1	protein_coding	10019	0.00592219	-0.243854	47	21.4	6.34124e-151	rs3184504;rs10849941;rs11065961;rs3809276;rs79065604;rs112142794;rs61944378
ENSG00000204842	ATXN2	249	12	111890018	112037480	-1	protein_coding	6311	0.999862	-0.359942	128	18.59	6.34124e-151	rs11065961;rs10849941;rs3809276;rs3184504;rs61944378;rs73201772;rs11066320;rs79065604;rs115056781;rs112256561;rs61941292;rs11066085;rs117532831
ENSG00000089234	BRAP	249	12	112079950	112123790	-1	protein_coding	8315	0.0157033	-0.900035	39	11.71	7.38446e-124	rs3809276;rs3184504;rs11066320;rs11065961;rs10744774;rs113635624;rs11066085;rs112256561;rs7974266;rs117532831;rs233726;rs61944378;rs61941292
ENSG00000111271	ACAD10	249	12	112123857	112194903	1	protein_coding	80724	4.01457e-20	-0.311041	79	11.71	2.21069e-120	rs11065961;rs113635624;rs3809276;rs112256561;rs11066085;rs7974266;rs61941292;rs233726;rs61944378;rs117532831;rs112142794;rs3184504;rs11066320
ENSG00000257767	RP11-162P23.2	249	12	112191694	112229222	1	protein_coding	NA	NA	NA	38	14.56	2.21069e-120	rs3809276;rs11065961;rs11066085;rs7974266;rs117532831;rs3184504;rs11066320;rs79065604;rs115056781;rs113635624
ENSG00000111275	ALDH2	249	12	112204691	112247782	1	protein_coding	217	1.73245e-06	NA	54	14.56	2.21069e-120	rs11066085;rs11065961;rs7974266;rs3809276;rs117532831;rs3184504;rs11066320;rs79065604;rs115056781;rs113635624;rs73423235;rs112256561
ENSG00000089022	MAPKAPK5	249	12	112279782	112334343	1	protein_coding	8550	0.0234226	NA	160	15.93	4.51875e-118	rs3809276;rs3184504;rs11066320;rs75953948;rs112256561;rs11066085;rs11065961;rs7974266;rs73423235;rs10744774;rs113635624;rs61941292;rs233726;rs112142794
ENSG00000135148	TRAFD1	249	12	112563305	112591407	1	protein_coding	10906	1.82692e-05	-1.37633	31	15.74	1.08039e-114	rs73423235;rs112256561;rs3809276;rs3184504;rs11066320;rs11066085;rs11065961;rs7974266;rs113635624
ENSG00000173064	HECTD4	249	12	112597992	112819896	-1	protein_coding	283450	1	NA	179	21	1.08039e-114	rs3184504;rs11066320;rs112256561;rs73423235;rs11066085;rs11065961;rs7974266;rs113635624;rs61941292;rs233726;rs112142794;rs3809276;rs11615234;rs79065604;rs115056781;rs10744774
ENSG00000111300	NAA25	249	12	112464500	112546826	-1	protein_coding	80018	0.99999	-1.15626	77	23.6	1.6331e-107	rs73423235;rs112256561;rs11066085;rs11065961;rs7974266;rs113635624;rs112142794;rs3184504;rs11066320;rs3809276;rs117532831;rs61941292;rs233726
ENSG00000179295	PTPN11	249	12	112856155	112947717	1	protein_coding	5781	0.999877	-2.25304	65	11.39	2.80807e-104	rs112256561;rs11066085;rs11065961;rs7974266;rs113635624;rs73423235;rs61941292;rs233726;rs3184504;rs11066320;rs10744774;rs3809276
ENSG00000163599	CTLA4	59	2	204732509	204738683	1	protein_coding	1493	0.577322	-0.782346	28	11.61	5.32038e-104	rs231779;rs79570815;rs138585195;rs3087243;rs12464033;rs34037980
ENSG00000178919	FOXE1	206	9	100615536	100618986	1	protein_coding	2304	NA	0.0484919	79	18.47	2.63672e-102	rs6478423;rs7024922;rs7851498;rs6478413;rs12347191;rs7870125;rs723227;rs7042459;rs10984290
ENSG00000136932	C9orf156	206	9	100666771	100684852	-1	protein_coding	51531	4.08084e-05	-0.347007	78	19.55	2.38404e-101	rs6478413;rs12347191;rs723227;rs7042459;rs10984601;rs4560904;rs6478423;rs10984290;rs7024922;rs7851498;rs7870125;rs2120263;rs7028759;rs10760017;rs78193171
ENSG00000188761	BCL2L15	21	1	114420790	114430169	-1	protein_coding	440603	0.00361469	-0.0219988	49	23.1	3.68715e-100	rs3789598;rs1217382;rs11102678;rs7533391;rs2488456;rs2358816;rs11102658;rs10858022;rs11102694
ENSG00000163600	ICOS	59	2	204801471	204826300	1	protein_coding	29851	0.0520092	0.991322	44	13.63	4.08848e-81	rs3087243;rs231779;rs12464033;rs34037980;rs138585195;rs78465484;rs77130284;rs10166287;rs12466129
ENSG00000134262	AP4B1	21	1	114437370	114447823	-1	protein_coding	10717	2.69464e-08	-0.248524	42	23.1	3.12064e-77	rs10858022;rs7533391;rs2488456;rs1217382;rs11102694;rs11102707
ENSG00000118655	DCLRE1B	21	1	114447763	114456708	1	protein_coding	64858	0.107858	-0.43843	38	23.1	3.12064e-77	rs1217382;rs2488456;rs10858022;rs11102694;rs11102707;rs36064592;rs72691846
ENSG00000134215	VAV3	19	1	108113782	108507766	-1	protein_coding	10451	0.0200593	-0.265741	287	16.18	4.30058e-67	rs78264169;rs12403627;rs12567695;rs17020139;rs17019855;rs78651845;rs4915071;rs4514263;rs17484960;rs11576851;rs10494077;rs7537605;rs12128738;rs7520261;rs17020160;rs74486046
ENSG00000145012	LPP	90	3	187871072	188608460	1	protein_coding	4026	0.5824	3.50954	117	18.83	4.09158e-52	rs79650876;rs73888217;rs7640386;rs2049218;rs6790359
ENSG00000163349	HIPK1	21	1	114471814	114520426	1	protein_coding	204851	0.999943	-1.59247	88	18.16	1.0627e-49	rs11102707;rs36064592;rs72691846;rs1000528;rs3811019;rs10494164;rs12029840;rs11810241;rs150616587;rs3007014;rs6656609
ENSG00000112182	BACH2	140	6	90636248	91006627	-1	protein_coding	60468	0.87404	0.545282	165	20.8	4.61557e-49	rs207270;rs10455168;rs4707605;rs656214;rs72928038;rs1394220;rs7754251;rs755178
ENSG00000138378	STAT4	56	2	191894302	192016322	-1	protein_coding	6775	0.988868	-0.393433	122	15.93	2.68122e-46	rs10199181;rs3024896;rs10168266;rs3024861;rs16833215;rs3024847;rs13389408;rs7568275;rs4254532;rs4341966;rs35672585
ENSG00000089248	ERP29	249	12	112451120	112461255	1	protein_coding	10961	0.470649	-0.618385	40	23.6	9.99854e-45	rs73423235;rs112256561;rs10744774;rs117532831;rs11066085;rs11065961;rs7974266;rs113635624
ENSG00000089009	RPL6	249	12	112842994	112856642	-1	protein_coding	6128	0.988288	0.0267551	26	13.28	1.32786e-44	rs113635624;rs11066085;rs11065961;rs7974266;rs73423235;rs112256561;rs3184504;rs11066320;rs3809276
ENSG00000197914	HIST1H4K	130	6	27798952	27799305	-1	protein_coding	8362	0.429119	0.387416	21	12.22	1.88273e-44	rs13195636;rs7752448;rs9366717;rs7759217;rs6940116;rs200991
ENSG00000184348	HIST1H2AK	130	6	27805658	27806117	-1	protein_coding	8330	0.0684285	-0.0412441	25	12.22	1.88273e-44	rs13195636;rs7752448;rs9366717;rs6940116;rs200991;rs7759217;rs200951;rs10946935;rs200964
ENSG00000233822	HIST1H2BN	130	6	27806323	27823487	1	protein_coding	8341	0.139775	0.145508	33	15.9	1.88273e-44	rs13195636;rs7752448;rs9366717;rs6940116;rs200991;rs7759217;rs200951;rs10946935;rs200964
ENSG00000185130	HIST1H2BL	130	6	27775257	27775709	-1	protein_coding	8340	0.00286755	-0.030111	24	16.23	2.54112e-44	rs13195636;rs7752448;rs9366717;rs6940116;rs200991;rs7759217;rs200951;rs10946935
ENSG00000196747	HIST1H2AI	130	6	27775899	27776429	1	protein_coding	8329	0.581587	-0.0583265	26	16.23	2.54112e-44	rs13195636;rs7752448;rs9366717;rs6940116;rs200991;rs7759217;rs200951;rs10946935
ENSG00000203813	HIST1H3H	130	6	27777842	27778314	1	protein_coding	8357	0.0249392	-0.177817	25	16.23	2.54112e-44	rs6940116;rs200991;rs7759217;rs200951;rs10946935;rs13195636;rs7752448;rs9366717
ENSG00000182611	HIST1H2AJ	130	6	27782112	27782607	-1	protein_coding	8331	0.191198	0.615054	21	16.23	2.54112e-44	rs7759217;rs200951;rs13195636;rs7752448;rs9366717;rs6940116;rs200991
ENSG00000196374	HIST1H2BM	130	6	27782822	27783267	1	protein_coding	8342	0.00275346	-0.27562	22	16.23	2.54112e-44	rs7759217;rs200951;rs13195636;rs7752448;rs9366717;rs6940116;rs200991
ENSG00000197238	HIST1H4J	130	6	27791884	27792257	1	protein_coding	8363	0.423754	0.59845	25	9.571	2.54112e-44	rs13195636;rs7752448;rs9366717;rs6940116;rs200991;rs7759217
ENSG00000198374	HIST1H2AL	130	6	27833034	27833606	1	protein_coding	8332	0.0624869	-0.360341	18	16.41	5.65918e-44	rs200951;rs13195636;rs200991;rs9366717;rs6940116;rs7752448
ENSG00000184357	HIST1H1B	130	6	27834570	27835359	-1	protein_coding	3009	0.509139	-0.0898951	20	16.41	5.65918e-44	rs200951;rs13195636;rs200991;rs9366717;rs6940116;rs7752448
ENSG00000182572	HIST1H3I	130	6	27839623	27840099	-1	protein_coding	8354	0.36088	-0.232438	21	16.41	5.65918e-44	rs13195636;rs200991;rs9366717;rs200951;rs6940116;rs7752448;rs200964;rs7759217
ENSG00000198558	HIST1H4L	130	6	27840926	27841289	-1	protein_coding	8368	0.191235	0.42689	22	16.41	5.65918e-44	rs13195636;rs200991;rs9366717;rs200951;rs6940116;rs7752448;rs200964;rs7759217
ENSG00000198324	FAM109A	249	12	111798455	111806925	-1	protein_coding	144717	0.00514983	-0.607261	39	17.49	4.96404e-43	rs7398796;rs6490042;rs6490061;rs113668560;rs1265566;rs79065604
ENSG00000197153	HIST1H3J	130	6	27858093	27860884	-1	protein_coding	8356	0.695884	-0.189708	25	21.5	5.44127e-43	rs200991;rs200964;rs7759217;rs200951;rs13195636;rs149963;rs7752448;rs9366717;rs61289879
ENSG00000233224	HIST1H2AM	130	6	27860477	27860963	-1	protein_coding	8336	0.000856482	-0.225135	24	21.5	5.44127e-43	rs13195636;rs200964;rs200991;rs7759217;rs200951;rs149963;rs7752448;rs9366717;rs61289879
ENSG00000196331	HIST1H2BO	130	6	27861203	27861669	1	protein_coding	8348	3.07278e-05	-0.223063	22	21.5	5.44127e-43	rs200964;rs200991;rs7759217;rs200951;rs13195636;rs149963;rs7752448;rs9366717;rs61289879
ENSG00000235109	ZSCAN31	130	6	28292470	28324048	-1	protein_coding	64288	3.77127e-09	1.10713	82	13.57	6.6234e-43	rs758398;rs1778482;rs16894095;rs149963;rs116380322;rs13195636;rs7752448;rs9366717;rs2531806;rs2859348;rs1474589;rs61289879;rs10484404;rs13215804
ENSG00000197279	ZNF165	130	6	28048753	28057341	1	protein_coding	7718	0.000563292	0.227981	56	12.61	7.34308e-43	rs13195636;rs7752448;rs9366717;rs1150696;rs149963;rs2531806;rs2859348;rs10484404;rs200951;rs758398;rs116380322
ENSG00000158691	ZSCAN12	130	6	28346732	28367511	-1	protein_coding	9753	1.43992e-05	NA	94	14.91	7.34308e-43	rs16894095;rs116380322;rs149963;rs2531806;rs2859348;rs758398;rs13195636;rs7752448;rs9366717;rs61289879;rs1778482;rs13215804;rs1474589;rs10484404
ENSG00000189298	ZKSCAN3	130	6	28317691	28336947	1	protein_coding	80317	0.000122608	-0.652443	75	13.57	8.0763e-43	rs61289879;rs758398;rs1778482;rs1474589;rs149963;rs13195636;rs7752448;rs9366717;rs2531806;rs2859348;rs16894095;rs10484404;rs13215804;rs116380322
ENSG00000137185	ZSCAN9	130	6	28192664	28201260	1	protein_coding	7746	4.10249e-08	0.461166	53	13.63	8.81619e-43	rs9366717;rs1474589;rs758398;rs149963;rs2531806;rs2859348;rs13195636;rs7752448;rs10484404;rs9368563;rs1150696;rs200951;rs116380322;rs16894095
ENSG00000196812	ZSCAN16	130	6	28092338	28097860	1	protein_coding	80345	2.67303e-06	0.184187	56	10.5	8.88241e-43	rs1150696;rs116380322;rs200951;rs13195636;rs9366717;rs7752448;rs10484404;rs61289879;rs149963;rs2859348;rs758398;rs2531806
ENSG00000198315	ZKSCAN8	130	6	28109688	28127250	1	protein_coding	7745	0.000231595	-0.142528	91	17.5	8.88241e-43	rs758398;rs149963;rs2531806;rs2859348;rs1150696;rs200951;rs13195636;rs9366717;rs10484404;rs7752448;rs116380322
ENSG00000137338	PGBD1	130	6	28249314	28270326	1	protein_coding	84547	1.46735e-05	-0.0800605	62	14.75	1.19077e-42	rs149963;rs7752448;rs9366717;rs9368563;rs758398;rs1778482;rs1474589;rs10484404;rs13195636;rs2531806;rs2859348;rs16894095;rs61289879;rs116380322
ENSG00000187626	ZKSCAN4	130	6	28212401	28227011	-1	protein_coding	387032	6.74288e-05	0.661631	50	22.3	1.43521e-42	rs13195636;rs7752448;rs9366717;rs149963;rs2531806;rs2859348;rs10484404;rs9368563;rs1474589;rs758398;rs116380322;rs16894095;rs1778482
ENSG00000168131	OR2B2	130	6	27878963	27880174	-1	protein_coding	81697	6.8672e-05	-0.212076	10	23.2	1.5958e-42	rs61289879;rs13195636;rs9366717;rs7759217;rs1150696;rs200951;rs149963;rs7752448;rs10484404
ENSG00000124613	ZNF391	130	6	27342394	27371683	1	protein_coding	346157	9.25869e-07	1.23172	166	15.41	1.74637e-42	rs13195636;rs72843784;rs7752448;rs9366717;rs6922815;rs6456788;rs7747283;rs9357035;rs12525266
ENSG00000189134	NKAPL	130	6	28227098	28228736	1	protein_coding	222698	0.000165621	0.0513426	23	22.3	1.74637e-42	rs7752448;rs9366717;rs9368563;rs10484404;rs758398;rs1778482;rs149963;rs1474589;rs13195636
ENSG00000124657	OR2B6	130	6	27925019	27925960	1	protein_coding	26212	0.0407309	-0.0981731	4	12.01	1.75461e-42	rs200951;rs149963;rs10484404;rs13195636;rs7752448;rs9366717
ENSG00000187987	ZSCAN23	130	6	28399707	28411279	-1	protein_coding	222696	0.00270295	0.0706565	51	13.61	3.45952e-42	rs61289879;rs1778482;rs16894095;rs13215804;rs758398;rs149963;rs2531806;rs2859348;rs13195636;rs7752448;rs9366717;rs116380322
ENSG00000096654	ZNF184	130	6	27418522	27440897	-1	protein_coding	7738	0.133749	-0.545662	108	15	8.08904e-42	rs6456788;rs7747283;rs12525266;rs9379979;rs13195636;rs72843784;rs7752448;rs9366717;rs6922815;rs113039233
ENSG00000158553	POM121L2	130	6	27253682	27279949	-1	protein_coding	94026	NA	0.313408	41	19.9	2.57086e-41	rs3800307;rs3800316;rs9379971;rs9368501;rs3800314;rs150186873;rs13195636;rs72843784;rs6915678;rs7746199;rs2393923;rs12174489
ENSG00000124635	HIST1H2BJ	130	6	27093676	27100541	-1	protein_coding	8970	0.478842	0.308582	11	8.913	2.18037e-40	rs2142685;rs6933999;rs3800307;rs13195636;rs72843784;rs3800314;rs150186873;rs6915678;rs7744759
ENSG00000196787	HIST1H2AG	130	6	27100832	27103070	1	protein_coding	8969	0.000610464	-0.741637	10	8.913	2.18037e-40	rs2142685;rs3800307;rs6933999;rs13195636;rs72843784;rs3800314;rs150186873;rs6915678;rs7744759
ENSG00000124557	BTN1A1	130	6	26501449	26510650	1	protein_coding	696	1.14088e-09	-0.329705	15	9.839	6.30341e-40	rs3799380;rs9393741;rs72843784;rs4634439;rs13195636
ENSG00000181315	ZNF322	130	6	26636518	26659980	-1	protein_coding	79692	NA	-1.14047	70	19.82	8.29683e-40	rs9393741;rs62396201;rs13195636;rs72843784;rs4634439
ENSG00000146109	ABT1	130	6	26597180	26600278	1	protein_coding	29777	0.0271056	0.104221	34	17.98	1.19326e-39	rs13195636;rs72843784;rs4634439;rs3799380;rs9393741;rs62396201
ENSG00000026950	BTN3A1	130	6	26402465	26415444	1	protein_coding	11119	8.65114e-07	1.62791	43	10.39	3.53749e-39	rs4634439;rs1614887;rs6935678;rs12199613;rs9379862;rs10456045;rs72843784
ENSG00000111249	CUX2	249	12	111471828	111788358	1	protein_coding	23316	0.999656	-1.06059	230	18.97	1.21219e-38	rs10774613;rs73413596;rs4766540;rs1985097;rs739484;rs6489979;rs9783423;rs7952972;rs10774616;rs2339716;rs4766453;rs6490042;rs7963641;rs2301658;rs1265566;rs7299183;rs2879564;rs7398796;rs6490061;rs112158477;rs113668560
ENSG00000133466	C1QTNF6	333	22	37576207	37595425	-1	protein_coding	114904	0.0237894	0.359453	40	17.88	8.60109e-38	rs229549;rs73161834;rs2858483;rs62235065;rs229559;rs5995398
ENSG00000183473	SSTR3	333	22	37600278	37608362	-1	protein_coding	6753	0.0372244	1.12847	22	11.98	8.8425e-38	rs73161834;rs2858483;rs229549;rs229559;rs62235065;rs5995398
ENSG00000110848	CD69	240	12	9905082	9913497	-1	protein_coding	969	0.0188834	0.760407	68	14.62	5.59113e-37	rs10844706;rs4763879;rs11053043;rs7488011;rs3176774;rs118103654
ENSG00000136929	HEMGN	206	9	100689073	100707138	-1	protein_coding	55363	3.18514e-07	-0.164432	31	14.82	8.55634e-36	rs10984601;rs4560904;rs7024922;rs7851498;rs10760017;rs78193171;rs75857772;rs74433582;rs140405800;rs2120263
ENSG00000273167	RP11-307N16.6	251	13	24553839	24895169	1	protein_coding	221178	NA	NA	70	10.69	8.78014e-36	rs17364832;rs7318364;rs9511151;rs1220604
ENSG00000182957	SPATA13	251	13	24553944	24881212	1	protein_coding	221178	0.528844	2.01666	70	10.69	8.78014e-36	rs17364832;rs7318364;rs9511151;rs1220604
ENSG00000116774	OLFML3	21	1	114522063	114524876	1	protein_coding	56944	0.000588287	0.339887	49	18.16	1.85757e-34	rs11102707;rs1000528;rs3007014;rs36064592;rs12029840;rs3811019;rs10494164;rs11810241;rs6656609
ENSG00000197409	HIST1H3D	130	6	26197068	26199521	-1	protein_coding	8351	0.0111951	NA	55	21.1	1.2869e-33	rs3999544;rs67575965;rs72843784;rs6456701;rs10946808
ENSG00000196866	HIST1H2AD	130	6	26199079	26199471	-1	protein_coding	3013	3.99677e-05	0.287759	53	21.1	1.2869e-33	rs67575965;rs72843784;rs6456701;rs3999544;rs10946808
ENSG00000197846	HIST1H2BF	130	6	26199748	26200942	1	protein_coding	8343	0.00030002	0.851063	48	21.1	1.2869e-33	rs67575965;rs3999544;rs72843784;rs6456701;rs10946808
ENSG00000198518	HIST1H4E	130	6	26204858	26206266	1	protein_coding	8367	0.000642251	1.83578	41	21.1	1.2869e-33	rs67575965;rs3999544;rs72843784;rs6456701;rs10946808
ENSG00000112812	PRSS16	130	6	27215480	27224403	1	protein_coding	10279	2.23792e-06	0.00884812	17	15.96	2.75889e-32	rs150186873;rs6915678;rs3800307;rs3800314;rs13195636;rs72843784
ENSG00000256018	HIST1H3G	130	6	26271146	26271612	-1	protein_coding	8355	1.71006e-05	0.23442	19	14.55	2.81352e-32	rs9348708;rs6908402;rs10946808;rs3999544;rs72843784
ENSG00000168242	HIST1H2BI	130	6	26273144	26273622	1	protein_coding	8346	0.138012	-0.249748	19	14.55	2.81352e-32	rs3999544;rs9348708;rs6908402;rs72843784;rs10946808
ENSG00000158373	HIST1H2BD	130	6	26158349	26171577	1	protein_coding	3017	0.000277979	-0.0152977	19	8.619	3.36845e-32	rs75499503;rs34661691;rs9379831;rs72843784;rs6456701;rs67575965;rs10946808
ENSG00000197697	HIST1H2BE	130	6	26183958	26184454	1	protein_coding	8344	0.000307872	0.445738	27	22.4	3.36845e-32	rs9379831;rs72843784;rs6456701;rs67575965;rs10946808;rs3999544
ENSG00000113231	PDE8B	109	5	76506274	76725632	1	protein_coding	8622	0.986862	1.2549	99	16.44	3.3834e-32	rs7448368;rs72766910;rs9687206;rs6867654;rs28622161;rs6453295;rs1096752;rs7702192;rs79244870;rs16874125;rs35689253
ENSG00000089169	RPH3A	249	12	113008184	113336686	1	protein_coding	22895	0.738603	0.425292	115	15.37	1.41818e-31	rs7974266;rs6489849;rs233726;rs73423235;rs112256561;rs494273;rs233721;rs232918;rs232924;rs2891403;rs976702;rs6489855;rs7313341;rs6489859
ENSG00000115705	TPO	35	2	1377995	1547483	1	protein_coding	7173	1.35597e-07	0.590394	107	10.49	2.10908e-31	rs9753098;rs2071401;rs56003829;rs2298876;rs11675342;rs9326170
ENSG00000111801	BTN3A3	130	6	26440700	26453643	1	protein_coding	10384	7.19025e-10	1.09011	30	23.7	4.95184e-31	rs4634439;rs1614887;rs12199613;rs6935678;rs72843784
ENSG00000112763	BTN2A1	130	6	26458150	26476849	1	protein_coding	11120	1.07468e-18	0.260571	47	23.7	4.95184e-31	rs12199613;rs6935678;rs72843784;rs4634439;rs1614887;rs2273558;rs9393716;rs3799380;rs9393741
ENSG00000182952	HMGN4	130	6	26538633	26546482	1	protein_coding	10473	0.557082	-0.351003	15	8.42	1.18236e-30	rs13195636;rs72843784;rs4634439;rs62396201
ENSG00000213066	FGFR1OP	152	6	167412670	167466201	1	protein_coding	11116	0.710818	2.03149	212	13.78	1.76075e-30	rs933243;rs239935;rs57444856;rs6909475;rs1331301;rs9457250;rs191160309
ENSG00000249141	RP11-514O12.4	152	6	167271582	167369612	-1	protein_coding	NA	NA	NA	113	14.78	1.7718e-30	rs9295378;rs34205129;rs13198107;rs2769340;rs2769343;rs57444856;rs239935;rs933243
ENSG00000026297	RNASET2	152	6	167342992	167370679	-1	protein_coding	8635	0.00948041	0.087915	88	14.78	1.7718e-30	rs34205129;rs9295378;rs2769340;rs2769343;rs57444856;rs239935;rs933243;rs13198107
ENSG00000100385	IL2RB	333	22	37521878	37571094	-1	protein_coding	3560	0.986757	0.0409568	4	6.649	5.69374e-30	rs229549;rs73161834
ENSG00000186470	BTN3A2	130	6	26365387	26378546	1	protein_coding	11118	0.000124519	2.20791	110	9.653	4.02215e-29	rs9379862;rs4634439;rs12199613;rs1614887;rs2273558;rs9393716;rs10456045;rs6935678
ENSG00000124508	BTN2A2	130	6	26383324	26395102	1	protein_coding	10385	0.000150288	1.01572	68	11.26	4.02215e-29	rs4634439;rs9379862;rs1614887;rs12199613;rs2273558;rs9393716;rs10456045;rs6935678;rs1796518
ENSG00000184293	CLECL1	240	12	9868456	9885895	-1	protein_coding	160365	1.65163e-06	0.878504	101	21	9.89585e-29	rs11052710;rs2894;rs10844706;rs7964018;rs10743806;rs4763879
ENSG00000197903	HIST1H2BK	130	6	27106073	27114619	-1	protein_coding	85236	0.490754	-0.0430523	11	8.913	8.20747e-28	rs2142685;rs150186873;rs6915678;rs7744759;rs3800307;rs6933999
ENSG00000198339	HIST1H4I	130	6	27107076	27108418	1	protein_coding	8294	0.446296	-0.468005	9	8.913	8.20747e-28	rs2142685;rs150186873;rs6915678;rs7744759;rs3800307;rs6933999
ENSG00000069493	CLEC2D	240	12	9817565	9848413	1	protein_coding	29121	0.767945	-0.087142	57	14.03	5.54731e-27	rs10743806;rs1560007;rs7959272;rs2894;rs7964018;rs10844706;rs11052710;rs11052384
ENSG00000111245	MYL2	249	12	111348623	111358526	-1	protein_coding	4633	0.0168131	-0.496132	50	14.65	7.21227e-27	rs11065749;rs11065784
ENSG00000198270	TMEM116	249	12	112369086	112450970	-1	protein_coding	89894	1.14999e-09	-0.62084	167	17.1	1.01857e-26	rs112256561;rs3809276;rs113635624;rs73423235;rs112142794;rs61941292;rs11066085;rs11065961;rs7974266;rs10744774;rs117532831
ENSG00000134460	IL2RA	211	10	6052652	6104288	-1	protein_coding	3559	0.881289	0.647289	91	12.94	1.05202e-26	rs12722592;rs11256311;rs6602398;rs1107345;rs10905656;rs4747846;rs11256442;rs791588;rs117846960;rs11598648;rs2476491;rs11256516;rs3118469;rs7090512;rs10795763;rs706779;rs7096384;rs10905716
ENSG00000168298	HIST1H1E	130	6	26156559	26157343	1	protein_coding	3008	NA	-0.396522	9	7.945	1.89456e-26	rs75499503;rs34661691
ENSG00000002822	MAD1L1	153	7	1855429	2272878	-1	protein_coding	8379	2.03781e-10	-0.0844627	639	16.24	3.25341e-26	rs4602777;rs62442903;rs58120505;rs3996328;rs56180486;rs1554505;rs1860826;rs56918704;rs34255795;rs73039284;rs2159044;rs33922585
ENSG00000127666	TICAM1	312	19	4815944	4831716	-1	protein_coding	148022	0.852477	0.199244	47	8.313	1.06768e-25	rs937771;rs10424978;rs7252263;rs6510826;rs59129932
ENSG00000105355	PLIN3	312	19	4838353	4867780	-1	protein_coding	10226	1.23739e-08	-0.0707402	25	8.313	1.06768e-25	rs6510826;rs10424978;rs937771;rs59129932
ENSG00000180596	HIST1H2BC	130	6	26115101	26124154	-1	protein_coding	8347	0.00287801	0.335736	51	20.3	1.20188e-25	rs6456701;rs68149500;rs198806;rs72843784
ENSG00000180573	HIST1H2AC	130	6	26124373	26139344	1	protein_coding	8334	0.599176	0.739679	37	20.3	1.20188e-25	rs198806;rs6456701;rs68149500;rs72843784;rs75499503
ENSG00000151067	CACNA1C	239	12	2079952	2802108	1	protein_coding	775	0.999998	-0.354015	147	18.11	4.14989e-25	rs10774030;rs10774034;rs1860002;rs4298967;rs2238051;rs882195;rs882193;rs4765913
ENSG00000010704	HFE	130	6	26087509	26098571	1	protein_coding	3077	8.49697e-07	0.210172	25	7.767	7.23092e-25	rs68149500;rs72843784;rs6456701;rs1892252;rs1935234;rs198806
ENSG00000196226	HIST1H2BB	130	6	26043455	26043885	-1	protein_coding	3018	0.130328	0.288117	12	15.37	1.43743e-24	rs6456701;rs68149500;rs72843784
ENSG00000196532	HIST1H3C	130	6	26045639	26046097	1	protein_coding	8352	0.215541	-0.193879	11	15.37	1.43743e-24	rs68149500;rs72843784;rs6456701
ENSG00000124693	HIST1H3B	130	6	26031817	26032288	-1	protein_coding	8358	0.307283	0.251696	15	10.38	2.64306e-24	rs72843784;rs6456701;rs68149500
ENSG00000137259	HIST1H2AB	130	6	26033320	26033796	-1	protein_coding	8335	0.00531944	0.228135	12	10.38	2.64306e-24	rs68149500;rs6456701;rs72843784
ENSG00000110436	SLC1A2	223	11	35272753	35441610	-1	protein_coding	6506	0.907793	1.49828	198	16.23	2.94851e-24	rs10742339;rs10836357;rs7116432;rs11033036;rs12146523;rs6484785;rs2756218;rs4756222
ENSG00000124610	HIST1H1A	130	6	26017260	26018040	-1	protein_coding	3024	0.0035308	-0.372207	8	11.55	3.03272e-24	rs6456701;rs68149500;rs72843784
ENSG00000198366	HIST1H3A	130	6	26020718	26021186	1	protein_coding	8350	3.98008e-05	-0.225707	9	11.55	3.03272e-24	rs68149500;rs72843784;rs6456701
ENSG00000196176	HIST1H4A	130	6	26021907	26022278	1	protein_coding	8359	0.0022854	0.43417	10	11.55	3.03272e-24	rs68149500;rs72843784;rs6456701
ENSG00000126461	SCAF1	321	19	50145382	50161899	1	protein_coding	58506	0.998788	NA	23	11.47	3.97489e-24	rs6509440;rs2116922;rs34647824;rs2304207;rs7251;rs8109314
ENSG00000126456	IRF3	321	19	50162826	50169132	-1	protein_coding	3661	0.00321742	NA	16	11.47	3.97489e-24	rs7251;rs8109314;rs6509440;rs2304207
ENSG00000126453	BCL2L12	321	19	50168823	50177173	1	protein_coding	83596	1.55699e-05	0.449267	17	13.26	3.97489e-24	rs7251;rs8109314;rs6509440;rs2304207
ENSG00000124529	HIST1H4B	130	6	26027124	26027480	-1	protein_coding	8366	0.00854183	0.166119	12	11.55	4.55151e-24	rs68149500;rs72843784;rs6456701
ENSG00000124564	SLC17A3	130	6	25833294	25882514	-1	protein_coding	10786	9.88206e-14	-0.246503	69	12.01	4.64233e-24	rs3799346;rs6456701;rs68149500;rs1892252;rs72843784
ENSG00000112343	TRIM38	130	6	25963030	25987384	1	protein_coding	10475	4.7513e-06	-0.220583	18	12.17	6.37185e-24	rs6456701;rs68149500;rs72843784
ENSG00000112337	SLC17A2	130	6	25912982	25930946	-1	protein_coding	10246	0.00466985	-0.129201	25	15.35	1.0933e-23	rs6456701;rs68149500;rs1892252;rs72843784
ENSG00000150347	ARID5B	214	10	63661059	63856703	1	protein_coding	84159	0.99989	-1.13936	56	20.9	2.44555e-23	rs2893877;rs7087125;rs71508903;rs68156080;rs12761779;rs10821945;rs4948496;rs7908159;rs148672683
ENSG00000126458	RRAS	321	19	50138549	50143458	-1	protein_coding	6237	0.287257	-0.530932	17	4.477	4.02128e-23	rs34647824;rs2116922;rs6509440;rs2304207;rs7251;rs8109314
ENSG00000124568	SLC17A1	130	6	25783125	25832287	-1	protein_coding	6568	2.59261e-10	-0.181263	57	12.06	4.14e-23	rs6456701;rs68149500;rs1892252;rs3799346;rs72843784;rs4712936
ENSG00000078098	FAP	53	2	163027194	163101661	-1	protein_coding	2191	3.27312e-11	-0.227286	2	13.16	6.24053e-23	rs3788964;rs2111485
ENSG00000146039	SLC17A4	130	6	25754927	25781419	1	protein_coding	10050	6.33423e-06	0.944836	25	6.531	1.27271e-22	rs6456701;rs1892252;rs68149500;rs3799346;rs72843784;rs4712936
ENSG00000134453	RBM17	211	10	6130950	6159420	1	protein_coding	84991	0.998602	-0.0611879	21	15.44	1.34551e-22	rs2476491;rs7090512;rs41295145;rs117005264;rs117846960
ENSG00000140564	FURIN	286	15	91411822	91426688	1	protein_coding	5045	0.999933	-0.15638	35	17.36	1.3802e-22	rs6227;rs7497418;rs4702
ENSG00000182511	FES	286	15	91426925	91439006	1	protein_coding	2242	2.7739e-05	NA	24	17.36	1.3802e-22	rs6227;rs4702
ENSG00000162267	ITIH3	75	3	52828784	52843025	1	protein_coding	3699	6.66881e-12	0.023185	48	25.1	2.62962e-22	rs6792369;rs2071044;rs2710339;rs3755803
ENSG00000055955	ITIH4	75	3	52846991	52865495	-1	protein_coding	3700	4.63111e-05	0.372344	45	22.3	2.62962e-22	rs2071044;rs6792369;rs2710339;rs3755803
ENSG00000243696	RP5-966M1.6	75	3	52847298	52869745	-1	protein_coding	NA	NA	NA	46	22.3	2.62962e-22	rs2071044;rs6792369;rs2710339;rs3755803
ENSG00000172575	RASGRP1	275	15	38780304	38857776	-1	protein_coding	10125	0.189677	-0.7689	31	9.266	4.52473e-22	rs11073332;rs11631591;rs61109886
ENSG00000079689	SCGN	130	6	25652464	25702011	1	protein_coding	10590	0.035946	0.102936	6	0.732	9.87973e-22	rs72843784;rs6456701;rs4712936;rs68149500;rs1892252;rs9379780
ENSG00000176635	HORMAD2	332	22	30476163	30573064	1	protein_coding	150280	3.4485e-05	-0.524289	75	17.8	2.71466e-21	rs41172;rs62226440;rs4823077;rs5763797;rs715595
ENSG00000197728	RPS26	243	12	56435637	56438116	1	protein_coding	6231	0.753343	-0.144336	10	9.023	5.76395e-21	rs2271194;rs705702;rs11171733
ENSG00000182600	C2orf82	64	2	233721980	233743418	1	protein_coding	389084	0.466831	-0.411154	45	13.23	6.38829e-21	rs13387762;rs778371;rs11893358;rs2592114;rs10193403
ENSG00000066248	NGEF	64	2	233743396	233877982	-1	protein_coding	25791	0.949826	1.13119	121	16.74	6.38829e-21	rs13387762;rs778371;rs11893358;rs2592114;rs10193403;rs67389537;rs747462;rs778342
ENSG00000055957	ITIH1	75	3	52811603	52826078	1	protein_coding	3697	4.79132e-18	-0.271541	56	25.1	7.16678e-21	rs2071044;rs6792369
ENSG00000136938	ANP32B	206	9	100745643	100778225	1	protein_coding	10541	0.957395	NA	47	13.31	8.62399e-21	rs10984601;rs4560904;rs4743154;rs10116976;rs28549286;rs932998;rs12555343
ENSG00000172260	NEGR1	14	1	71861623	72748417	-1	protein_coding	257194	0.951349	-1.71358	225	17.85	1.2799e-20	rs11209906;rs1620977;rs1026566;rs2815757;rs2568958
ENSG00000073861	TBX21	303	17	45810610	45823485	1	protein_coding	30009	0.963243	0.0831505	37	19.87	1.64537e-20	rs4794063;rs41519545;rs10514934;rs16947078;rs41444548;rs55745341
ENSG00000115267	IFIH1	53	2	163123589	163175213	-1	protein_coding	64135	6.00239e-26	-0.0424443	7	23.3	1.93532e-20	rs2111485;rs13023380;rs78456138;rs3747517;rs3788964
ENSG00000204120	GIGYF2	64	2	233562009	233725285	1	protein_coding	26058	1	-0.484434	150	18.07	2.34305e-20	rs7588513;rs13387762;rs11893358;rs778371;rs67389537
ENSG00000115474	KCNJ13	64	2	233631174	233641278	-1	protein_coding	3769	0.758052	-0.762971	22	18.07	2.34305e-20	rs11893358;rs778371;rs13387762
ENSG00000119408	NEK6	208	9	127019885	127115586	1	protein_coding	10783	0.644138	-0.314011	114	15.55	3.43632e-20	rs10760343;rs1107342;rs3949752;rs10986307;rs2026191;rs2026192;rs11793963
ENSG00000112486	CCR6	152	6	167525295	167553184	1	protein_coding	1235	0.0664815	2.01028	63	15.5	6.39016e-20	rs2021033;rs6909475;rs3093006
ENSG00000141279	NPEPPS	303	17	45600308	45700642	1	protein_coding	9520	0.999906	-0.210177	110	18.74	6.99943e-20	rs67919208;rs139112908;rs41444548;rs79553110
ENSG00000163935	SFMBT1	75	3	52937588	53080766	-1	protein_coding	51460	0.995894	-0.337614	187	14.31	1.03286e-19	rs2710339;rs3755803;rs2255107;rs9818819
ENSG00000111540	RAB5B	243	12	56367697	56388490	1	protein_coding	5869	0.215699	-0.941662	26	22.1	1.05327e-19	rs2069408;rs11171733;rs705702;rs2271194
ENSG00000139531	SUOX	243	12	56390964	56400425	1	protein_coding	6821	0.00208477	0.565694	16	21.2	1.05327e-19	rs705702;rs2271194;rs11171733
ENSG00000065361	ERBB3	243	12	56473641	56497289	1	protein_coding	2065	4.35825e-06	-0.325931	29	16.08	1.18464e-19	rs2271194;rs705702;rs11171733;rs10876879;rs10783779;rs4759228
ENSG00000185664	PMEL	243	12	56347889	56367101	-1	protein_coding	6490	1.12363e-07	0.0288627	12	22.1	1.28003e-19	rs10876863;rs2069408;rs11171733;rs705702;rs2271194
ENSG00000123374	CDK2	243	12	56360553	56366568	1	protein_coding	1017	0.958299	0.0341742	12	22.1	1.28003e-19	rs10876863;rs2069408;rs11171733;rs705702;rs2271194
ENSG00000114904	NEK4	75	3	52744800	52804965	-1	protein_coding	6787	1.2165e-12	-0.30452	98	24.2	1.82285e-19	rs6792369;rs2071044;rs55807227
ENSG00000163939	PBRM1	75	3	52579368	52719933	-1	protein_coding	55193	1	NA	233	21.5	2.96325e-19	rs6792369;rs2071044;rs55807227
ENSG00000272305	RP11-894J14.5	75	3	53003135	53133469	-1	protein_coding	NA	NA	NA	142	14.31	3.69731e-19	rs2710339;rs3755803;rs2255107;rs9818819
ENSG00000163938	GNL3	75	3	52715172	52728508	1	protein_coding	26354	1.5396e-09	NA	46	21.5	3.79588e-19	rs6792369;rs2071044;rs55807227
ENSG00000016864	GLT8D1	75	3	52728505	52740048	-1	protein_coding	55830	0.00348978	NA	42	21.5	3.79588e-19	rs6792369;rs2071044;rs55807227
ENSG00000197061	HIST1H4C	130	6	26104104	26104518	1	protein_coding	8364	8.85617e-05	0.852192	31	9.103	3.83888e-19	rs198806;rs6456701;rs68149500
ENSG00000187475	HIST1H1T	130	6	26107640	26108364	-1	protein_coding	3010	NA	-0.0680391	32	9.103	3.83888e-19	rs198806;rs68149500;rs6456701
ENSG00000114902	SPCS1	75	3	52738971	52742182	1	protein_coding	28972	0.118911	NA	30	12.57	4.29516e-19	rs6792369;rs2071044;rs55807227
ENSG00000136842	TMOD1	206	9	100263462	100364030	1	protein_coding	7111	0.856622	0.280702	53	10.82	6.13199e-19	rs12004491;rs10817781;rs10817778;rs76724197;rs913912;rs11789701
ENSG00000126464	PRR12	321	19	50094900	50129696	1	protein_coding	57479	0.99997	NA	72	21.6	6.9537e-19	rs2116922;rs6509440;rs7251;rs34647824;rs2304207
ENSG00000187837	HIST1H1C	130	6	26055968	26056699	-1	protein_coding	3006	NA	0.137228	6	6.153	8.4957e-19	rs68149500;rs6456701
ENSG00000171045	TSNARE1	192	8	143293441	143484601	-1	protein_coding	203062	3.60235e-07	NA	206	15.17	1.36859e-18	rs11777164;rs4072917;rs4129585;rs4284148;rs34667744;rs55637681;rs72687350;rs34066697;rs4976992;rs34853464
ENSG00000123411	IKZF4	243	12	56401443	56432219	1	protein_coding	64375	0.953608	-1.66787	15	9.023	1.5917e-18	rs2271194;rs705702
ENSG00000168273	SMIM4	75	3	52568029	52613253	1	protein_coding	440957	NA	-0.0074017	95	18.58	1.60037e-18	rs6792369;rs2071044
ENSG00000100330	MTMR3	332	22	30279144	30426855	1	protein_coding	8897	0.994952	0.321111	152	17.97	1.91572e-18	rs4823077;rs41172;rs62226440;rs5763797;rs715595;rs73162770
ENSG00000188641	DPYD	18	1	97543299	98386605	-1	protein_coding	1806	4.18972e-09	0.587602	404	24.9	2.12685e-18	rs11165868;rs10875071;rs6701322;rs74105109;rs7531138;rs56012174;rs4375301;rs61785886;rs75451404;rs4271249;rs1198588
ENSG00000248592	TMEM110-MUSTN1	75	3	52867137	52931578	-1	protein_coding	100526772	0.684628	NA	97	22.3	2.90562e-18	rs2071044;rs2710339;rs3755803;rs2255107
ENSG00000213533	TMEM110	75	3	52870235	52931612	-1	protein_coding	375346	0.901349	0.93292	95	22.3	2.90562e-18	rs3755803;rs2071044;rs2710339;rs2255107
ENSG00000148842	CNNM2	216	10	104678050	104849978	1	protein_coding	54805	0.994106	-0.511524	157	18.07	3.81786e-18	rs7085104;rs7092200;rs12412038;rs7090337;rs999867
ENSG00000076685	NT5C2	216	10	104845940	104953056	-1	protein_coding	22978	0.0521979	0.0483286	112	13.65	3.81786e-18	rs7085104;rs7092200;rs12412038;rs999867;rs12764899;rs7090337
ENSG00000042832	TG	190	8	133879203	134147147	1	protein_coding	7038	2.62956e-29	-0.239932	194	17.19	4.21804e-18	rs864898;rs2472540;rs2739034;rs2472539;rs2068128;rs2741218
ENSG00000026508	CD44	223	11	35160417	35253949	1	protein_coding	960	0.00826938	-0.278094	25	11.96	5.481e-18	rs12146523;rs7116432;rs10742339;rs11033036
ENSG00000079691	LRRC16A	130	6	25279306	25620758	1	protein_coding	55604	0.502319	0.400707	29	15.12	5.51019e-18	rs2744301;rs4712936;rs9366622;rs4712938;rs13212936
ENSG00000174437	ATP2A2	249	12	110718561	110788898	1	protein_coding	488	0.998231	NA	46	15.84	9.68765e-18	rs73205069;rs28764794;rs4766428;rs80005999;rs1973505;rs10774600;rs6606679
ENSG00000186868	MAPT	303	17	43971748	44105700	1	protein_coding	4137	4.68265e-05	2.01024	789	26.8	1.11915e-17	rs112572874
ENSG00000256762	STH	303	17	44076616	44077060	1	protein_coding	246744	0.00444467	0.274193	95	19.15	1.11915e-17	rs112572874
ENSG00000178852	EFCAB13	303	17	45400656	45518678	1	protein_coding	124989	8.21992e-19	-0.190445	20	8.839	1.37246e-17	rs41444548;rs67919208;rs139112908;rs7223956
ENSG00000259207	ITGB3	303	17	45331212	45421658	1	protein_coding	3690	0.1417	-0.214709	62	12.41	1.8693e-17	rs12942340;rs2292699;rs7223956;rs73316435;rs41444548;rs67919208
ENSG00000259753	ITGB3	303	17	45331263	45421658	1	protein_coding	3690	NA	-0.214709	62	12.41	1.8693e-17	rs12942340;rs2292699;rs7223956;rs73316435;rs41444548;rs67919208
ENSG00000185294	SPPL2C	303	17	43922256	43924438	1	protein_coding	162540	2.29525e-05	0.187395	120	23.5	1.96958e-17	rs112572874
ENSG00000167491	GATAD2A	318	19	19496635	19619740	1	protein_coding	54815	0.995363	-0.496926	139	22.3	1.97682e-17	rs1000237;rs4808931;rs56212061
ENSG00000120071	KANSL1	303	17	44107282	44302733	-1	protein_coding	284058	0.999734	0.0589452	1069	26.4	2.03325e-17	rs112572874;rs199500
ENSG00000010327	STAB1	75	3	52529354	52558511	1	protein_coding	23166	2.79799e-25	-0.149285	32	15.49	2.12633e-17	rs6792369;rs55807227;rs2071044
ENSG00000250067	YJEFN3	318	19	19627036	19648390	1	protein_coding	374887	2.63543e-06	NA	64	19.73	2.90526e-17	rs1000237;rs56212061
ENSG00000160161	CILP2	318	19	19649057	19657468	1	protein_coding	148113	0.000278936	-0.132917	31	19.73	2.90526e-17	rs56212061;rs1000237
ENSG00000051825	MPHOSPH9	250	12	123636867	123728561	-1	protein_coding	10198	0.000759987	-0.131484	207	17.2	3.22032e-17	rs1790135;rs940904;rs1716183;rs10773000
ENSG00000115271	GCA	53	2	163175350	163228105	1	protein_coding	25801	0.000445655	-0.086474	6	9.908	3.2418e-17	rs3788964;rs13023380;rs984971
ENSG00000184611	KCNH7	53	2	163227917	163695240	-1	protein_coding	90134	0.984446	NA	5	6.422	3.2418e-17	rs984971;rs1549020
ENSG00000120088	CRHR1	303	17	43699267	43913194	1	protein_coding	1394	0.792134	2.03809	949	19.39	3.37047e-17	rs112572874;rs117615688;rs12942300
ENSG00000166275	C10orf32	216	10	104613980	104624718	1	protein_coding	119032	0.0316379	0.490358	52	12.93	4.16108e-17	rs12412038;rs7085104;rs999867;rs7092200;rs12764899
ENSG00000270316	C10orf32-ASMT	216	10	104614029	104661656	1	protein_coding	100528007	NA	NA	122	14.9	4.16108e-17	rs12412038;rs7085104;rs999867;rs7092200;rs12764899;rs3740393
ENSG00000214435	AS3MT	216	10	104629273	104661656	1	protein_coding	57412	5.09138e-07	0.726881	101	14.9	4.16108e-17	rs7085104;rs12412038;rs7092200;rs12764899;rs3740393
ENSG00000090975	PITPNM2	250	12	123468027	123634562	-1	protein_coding	57605	0.999994	-0.297419	95	16.51	4.18868e-17	rs1790135;rs940904;rs1716183;rs10773000
ENSG00000136930	PSMB7	208	9	127115745	127177723	-1	protein_coding	5695	0.941262	-0.188455	61	22.6	4.20482e-17	rs1107342;rs10986307;rs11793963;rs2026191;rs3949752
ENSG00000135250	SRPK2	164	7	104751151	105039755	-1	protein_coding	6733	0.997504	-0.650865	299	15.45	4.54851e-17	rs2057884;rs2428162;rs7794285;rs35851667;rs13310815
ENSG00000138821	SLC39A8	97	4	103172198	103352415	-1	protein_coding	64116	0.891567	-0.202749	10	23.1	4.68613e-17	rs35225200;rs1813006;rs13109272
ENSG00000179088	C12orf42	248	12	103631369	103889749	-1	protein_coding	374470	2.29276e-07	-0.161186	149	19.77	4.78248e-17	rs7138383;rs10861030;rs1320344;rs12582330;rs7139385
ENSG00000163933	RFT1	75	3	53122499	53164478	-1	protein_coding	91869	3.17067e-06	0.277385	4	8.076	6.965e-17	rs9818819;rs2710339
ENSG00000212743	DKFZP667F0711	211	10	6392278	6394723	1	protein_coding	NA	NA	NA	21	16.33	7.04745e-17	rs2387397;rs2181622
ENSG00000272573	MUSTN1	75	3	52867130	52869235	-1	protein_coding	389125	0.00175219	0.119816	32	22.3	8.77689e-17	rs2071044;rs2710339;rs3755803
ENSG00000129933	MAU2	318	19	19431490	19469563	1	protein_coding	23383	0.999718	0.0144236	75	15.92	9.85898e-17	rs1000237;rs4808931;rs56212061
ENSG00000130921	C12orf65	250	12	123717463	123742506	1	protein_coding	91574	0.172329	0.226571	89	17.2	1.12682e-16	rs1790135;rs1716183;rs940904;rs10773000
ENSG00000154146	NRGN	235	11	124609742	124617106	1	protein_coding	4900	0.536942	-0.467861	18	11.7	1.20853e-16	rs11822545;rs585454;rs36053597;rs12293670;rs12541
ENSG00000019102	VSIG2	235	11	124617368	124622134	-1	protein_coding	23584	0.000163566	-0.399229	16	11.7	1.20853e-16	rs12293670;rs12541;rs1940171
ENSG00000149564	ESAM	235	11	124622026	124632186	-1	protein_coding	90952	0.191979	NA	25	17.61	1.20853e-16	rs12293670;rs12541;rs1940171;rs3802902
ENSG00000196628	TCF4	309	18	52889562	53332018	-1	protein_coding	6925	0.999867	0.443466	231	22	1.85199e-16	rs74914300;rs17512480;rs12967143;rs1452788;rs17522826;rs2924321;rs4801157;rs1377243;rs2924329;rs3017183;rs9636107;rs1452787;rs1319637;rs72627232;rs7227376
ENSG00000130449	ZSWIM6	108	5	60628100	60841997	1	protein_coding	57688	0.330185	-0.924572	38	17.08	2.06372e-16	rs7701440;rs10223052
ENSG00000179912	R3HDM2	244	12	57643392	57824788	-1	protein_coding	22864	0.995929	-0.474565	39	16.61	2.58209e-16	rs11614077;rs61937595
ENSG00000258830	RP11-123K3.4	244	12	57643392	57690267	-1	protein_coding	NA	NA	NA	13	16.61	2.58209e-16	rs11614077;rs61937595
ENSG00000101445	PPP1R16B	324	20	37434348	37551667	1	protein_coding	26051	0.998537	-0.611906	80	17.41	2.95092e-16	rs4812325;rs4456761;rs2252541;rs2748663;rs56245805;rs208820
ENSG00000111328	CDK2AP1	250	12	123745528	123756881	-1	protein_coding	8099	0.742361	NA	38	14.16	3.11964e-16	rs1790135;rs10773000;rs940904
ENSG00000186010	NDUFA13	318	19	19626545	19644285	1	protein_coding	51079	0.000121027	-0.285092	63	19.73	3.70137e-16	rs1000237;rs56212061
ENSG00000258674	CTC-260F20.3	318	19	19627036	19646885	1	protein_coding	NA	NA	NA	62	19.73	3.70137e-16	rs1000237;rs56212061
ENSG00000178093	TSSK6	318	19	19623227	19626838	-1	protein_coding	83983	0.587551	-1.56843	40	19.09	4.09221e-16	rs1000237;rs56212061;rs4808931
ENSG00000215041	NEURL4	297	17	7218947	7232712	-1	protein_coding	84461	0.999977	-0.520877	6	20.3	4.6141e-16	rs61759532
ENSG00000072818	ACAP1	297	17	7239848	7254797	1	protein_coding	9744	0.237756	-0.214185	5	20.3	4.6141e-16	rs61759532
ENSG00000126457	PRMT1	321	19	50179043	50192286	1	protein_coding	3276	0.993588	-0.276978	18	13.99	5.22532e-16	rs2304207;rs7251;rs8109314;rs12980063;rs61189653
ENSG00000169684	CHRNA5	281	15	78857862	78887611	1	protein_coding	1138	2.40947e-06	0.421142	48	14.97	6.28848e-16	rs2456020;rs8040868;rs16969894
ENSG00000168237	GLYCTK	75	3	52321105	52329272	1	protein_coding	132158	1.36483e-06	-0.331397	6	14.8	6.84593e-16	rs187084;rs9311474
ENSG00000198822	GRM3	162	7	86273230	86494200	1	protein_coding	2913	0.98471	-0.444756	30	14.53	8.99837e-16	rs6943762;rs10268818;rs13230321;rs12704289
ENSG00000168268	NT5DC2	75	3	52558386	52569070	-1	protein_coding	64943	0.00460887	NA	33	15.49	1.04364e-15	rs2071044;rs6792369
ENSG00000080644	CHRNA3	281	15	78885394	78913637	-1	protein_coding	1136	0.00706164	0.0115733	64	15.25	1.09605e-15	rs2456020;rs8040868;rs12443170;rs3813567
ENSG00000117971	CHRNB4	281	15	78916461	79020096	-1	protein_coding	1143	0.0186266	-0.177327	53	15.25	1.09605e-15	rs2456020;rs12443170;rs8040868;rs3813567;rs12594247
ENSG00000164091	WDR82	75	3	52288437	52322036	-1	protein_coding	80335	0.923062	-0.84365	12	15.24	1.30134e-15	rs187084;rs9311474
ENSG00000142599	RERE	2	1	8412457	8877702	-1	protein_coding	473	0.999996	-0.582722	396	21.8	1.33177e-15	rs1055236;rs10399665;rs301801;rs2784738;rs301802;rs72636929;rs4908511;rs11577530
ENSG00000142546	NOSIP	321	19	50058968	50093519	-1	protein_coding	51070	0.00230157	-0.458735	43	21.6	1.68536e-15	rs2116922
ENSG00000126460	PRRG2	321	19	50083903	50094272	1	protein_coding	5639	5.96506e-05	-0.0307732	39	21.6	1.68536e-15	rs2116922
ENSG00000130518	KIAA1683	317	19	18367908	18385319	-1	protein_coding	80726	8.28482e-06	-0.117608	40	17.46	1.69304e-15	rs141294350;rs12610691;rs146942947;rs4254438
ENSG00000130522	JUND	317	19	18390563	18392432	-1	protein_coding	3727	0.560887	NA	41	17.46	1.69304e-15	rs141294350;rs12610691;rs146942947;rs4254438
ENSG00000028116	VRK2	42	2	58134786	58387055	1	protein_coding	7444	1.21621e-08	-0.188348	245	24.5	2.50847e-15	rs13011472;rs4672228;rs1356544;rs17049247;rs7596038
ENSG00000224420	ADM5	321	19	50191921	50193832	1	protein_coding	199800	0.0362144	-1.24324	14	13.99	2.93578e-15	rs8109314;rs12980063;rs61189653
ENSG00000169169	CPT1C	321	19	50194155	50216988	1	protein_coding	126129	0.000284628	-0.155831	15	13.99	2.93578e-15	rs12980063;rs61189653
ENSG00000112541	PDE10A	151	6	165740776	166400091	-1	protein_coding	10846	0.998485	0.211815	41	6.413	3.26944e-15	rs1358785;rs1079418
ENSG00000182010	RTKN2	214	10	63942794	64028466	-1	protein_coding	219790	1.30977e-14	2.54628	163	17.85	3.37504e-15	rs12767995;rs10821967;rs141758988;rs7099161;rs1864836;rs1432413
ENSG00000119919	NKX2-3	215	10	101292690	101296278	1	protein_coding	159296	0.802089	-0.0957717	33	15.88	3.54887e-15	rs10748781
ENSG00000140612	SEC11A	284	15	85212775	85259947	-1	protein_coding	23478	0.173328	-0.758988	48	15.71	4.16373e-15	rs11638554;rs11633788;rs182517;rs8023276
ENSG00000198933	TBKBP1	303	17	45771447	45789416	1	protein_coding	9755	0.0383778	-1.54619	26	21.3	4.99319e-15	rs67919208;rs1808192
ENSG00000148795	CYP17A1	216	10	104590288	104597290	-1	protein_coding	1586	0.0350306	0.086682	25	9.785	6.19216e-15	rs12412038;rs7085104;rs999867
ENSG00000132170	PPARG	67	3	12328867	12475855	1	protein_coding	5468	0.668218	-0.331736	7	10.87	7.58818e-15	rs4135268;rs2347101;rs13066537
ENSG00000142949	PTPRF	9	1	43990858	44089343	1	protein_coding	5792	0.999998	-1.11692	128	18.13	8.07671e-15	rs11580258;rs1889588;rs3001723;rs6697354;rs530373;rs56319043
ENSG00000088930	XRN2	323	20	21283942	21370463	1	protein_coding	22803	0.81317	-0.511318	111	13.49	8.09434e-15	rs3787500;rs910805;rs202849;rs720324;rs6035791;rs12625304;rs6137371
ENSG00000157613	CREB3L1	224	11	46299212	46342972	1	protein_coding	90993	0.399379	NA	19	13.12	8.64248e-15	rs61882672;rs7476;rs12285419
ENSG00000149930	TAOK2	292	16	29984962	30003582	1	protein_coding	9344	0.998764	-1.19163	35	18.16	9.14683e-15	rs3814883;rs4787491
ENSG00000149929	HIRIP3	292	16	30003645	30007757	-1	protein_coding	8479	0.0190028	-1.20371	21	18.16	9.14683e-15	rs3814883;rs4787491
ENSG00000164088	PPM1M	75	3	52279841	52284613	1	protein_coding	132160	0.0923289	-0.870254	6	9.631	1.01903e-14	rs9311474;rs187084
ENSG00000213047	DENND1B	29	1	197473878	197744826	-1	protein_coding	163486	0.636578	-0.145185	54	16.44	1.06637e-14	rs16841904;rs2477059
ENSG00000186298	PPP1CC	249	12	111157485	111180744	-1	protein_coding	5501	0.944905	NA	61	12.33	1.13745e-14	rs1973505;rs73205069;rs80005999;rs28764794;rs10161511
ENSG00000158406	HIST1H4H	130	6	26281283	26285762	-1	protein_coding	8365	0.00879033	1.05907	49	14.58	1.28989e-14	rs3999544;rs9348708;rs6908402;rs10946808
ENSG00000178074	C2orf69	58	2	200775979	200820658	1	protein_coding	205327	0.432172	-0.595155	40	18.36	1.54957e-14	rs11680723;rs4673660;rs7588746
ENSG00000162971	TYW5	58	2	200794698	200820459	-1	protein_coding	129450	2.19729e-07	-0.822528	29	18.36	1.54957e-14	rs4673660;rs7588746;rs11680723
ENSG00000162972	C2orf47	58	2	200820040	200873263	1	protein_coding	79568	0.00977968	0.253138	29	18.36	1.54957e-14	rs11680723;rs4673660;rs11687313;rs7588746
ENSG00000005483	KMT2E	164	7	104654626	104754808	1	protein_coding	55904	1	-0.608756	39	22.3	1.70914e-14	rs7794285;rs2057884;rs2428162;rs35851667
ENSG00000239732	TLR9	75	3	52255096	52273183	-1	protein_coding	54106	0.000525226	-0.298969	12	9.631	1.7937e-14	rs9311474;rs187084
ENSG00000173366	TLR9	75	3	52255097	52265206	-1	protein_coding	54106	NA	-0.298969	10	9.631	1.7937e-14	rs9311474;rs187084
ENSG00000247596	TWF2	75	3	52262626	52273276	-1	protein_coding	11344	0.85781	NA	9	9.631	1.7937e-14	rs9311474;rs187084
ENSG00000100167	2023-09-03	335	22	42372276	42394225	1	protein_coding	55964	0.0692482	-0.598387	33	11.27	1.98e-14	rs5996093;rs5751191;rs4822076;rs6002655
ENSG00000182732	RGS6	267	14	72399156	73030654	1	protein_coding	9628	0.801361	NA	106	16.99	2.0085e-14	rs10138176;rs36363;rs6574035;rs35607894;rs35858041;rs2332700;rs10150071
ENSG00000257040	AC005477.1	267	14	72456191	72458326	-1	protein_coding	NA	NA	NA	44	16.99	2.0085e-14	rs10138176;rs6574035;rs10150071;rs35607894;rs35858041
ENSG00000136925	TSTD2	206	9	100362362	100395962	-1	protein_coding	158427	1.62946e-06	0.431982	17	11.7	2.16541e-14	rs76724197;rs12004491;rs913912;rs11789701;rs12552830;rs145301301
ENSG00000149091	DGKZ	224	11	46354455	46402104	1	protein_coding	8525	0.998143	-0.438701	36	19.06	2.23146e-14	rs12285419;rs61882672;rs7476;rs10838634
ENSG00000115392	FANCL	42	2	58386378	58468507	-1	protein_coding	55120	2.0996e-08	NA	58	21.1	2.33265e-14	rs7596038;rs4672228;rs17049247;rs1356544
ENSG00000149932	TMEM219	292	16	29952206	29984373	1	protein_coding	124446	0.00103536	-0.146993	48	18	2.33265e-14	rs3814883;rs28529403;rs4787491
ENSG00000166716	ZNF592	284	15	85291866	85349659	1	protein_coding	9640	0.949423	-0.880796	70	15.65	3.18808e-14	rs11638554;rs11633788;rs182517;rs8023276
ENSG00000136536	2023-03-07	51	2	160569000	160627538	1	protein_coding	64844	0.977026	-0.421753	164	17.37	3.39227e-14	rs35481084;rs7600347
ENSG00000241399	CD302	51	2	160625364	160654753	-1	protein_coding	9936	0.00938529	1.12721	83	17.37	3.39227e-14	rs7600347;rs35481084
ENSG00000054219	LY75	51	2	160628362	160761260	-1	protein_coding	4065	3.63213e-27	NA	93	17.37	3.39227e-14	rs7600347;rs35481084
ENSG00000248672	LY75-CD302	51	2	160628362	160761221	-1	protein_coding	100526664	3.63213e-27	NA	93	17.37	3.39227e-14	rs7600347;rs35481084
ENSG00000122986	HVCN1	249	12	111065646	111142755	-1	protein_coding	84329	0.750491	-0.518136	90	12.17	3.97706e-14	rs73205069;rs6606679;rs28764794;rs1973505;rs80005999;rs10774600;rs850518;rs10161511
ENSG00000169592	INO80E	292	16	30006615	30017114	1	protein_coding	283899	0.0174147	-1.07729	27	18.17	4.32394e-14	rs3814883;rs4787491
ENSG00000120458	MSANTD2	235	11	124636394	124670569	-1	protein_coding	79684	0.709972	-0.431692	27	17.61	4.41761e-14	rs1940171;rs3802902
ENSG00000125816	NKX2-4	323	20	21376005	21378666	-1	protein_coding	644524	0.278448	-0.618232	19	11.39	4.53487e-14	rs910805;rs202849;rs3787500;rs720324;rs6137371
ENSG00000176371	ZSCAN2	284	15	85144217	85171027	1	protein_coding	54993	0.0182037	-1.50593	32	13.78	4.70281e-14	rs11638554;rs8023276;rs11633788;rs182517
ENSG00000110492	MDK	224	11	46402306	46405375	1	protein_coding	4192	0.0224328	-0.438483	9	19.06	4.90618e-14	rs7476;rs12285419
ENSG00000180720	CHRM4	224	11	46406640	46408107	-1	protein_coding	1132	0.916844	-0.156543	5	19.06	4.90618e-14	rs12285419
ENSG00000182185	RAD51B	266	14	68286496	69196935	1	protein_coding	5890	1.45737e-09	0.621695	135	19.44	5.41619e-14	rs8008961;rs1570106;rs7140939
ENSG00000110497	AMBRA1	224	11	46417964	46615675	-1	protein_coding	55626	0.999972	-0.701715	101	16.75	5.71681e-14	rs12285419;rs7476;rs10838634;rs61882672
ENSG00000105705	SUGP1	318	19	19386827	19431653	-1	protein_coding	57794	0.999636	NA	74	33	5.82289e-14	rs1000237;rs4808931;rs56212061
ENSG00000180423	HARBI1	224	11	46624411	46639459	-1	protein_coding	283254	0.00570134	-0.629323	17	13.93	6.17012e-14	rs12285419;rs7476
ENSG00000175224	ATG13	224	11	46638826	46696368	1	protein_coding	9776	0.984297	-0.658639	44	11.62	6.17012e-14	rs7476;rs12285419;rs10838634;rs61882672;rs4606447
ENSG00000196510	ANAPC7	249	12	110810705	110841535	-1	protein_coding	51434	0.999258	-0.621643	65	15.43	6.21148e-14	rs73205069;rs28764794;rs1973505;rs80005999;rs6606679;rs28555214
ENSG00000149927	DOC2A	292	16	30016830	30034591	-1	protein_coding	8448	0.0185536	NA	43	18.17	6.5253e-14	rs3814883;rs4787491;rs11150582
ENSG00000184903	IMMP2L	167	7	110303110	111202573	-1	protein_coding	83943	0.0407609	-0.338556	153	16.48	6.82757e-14	rs214455;rs2109298;rs2396358;rs7803571
ENSG00000157680	DGKI	172	7	137065783	137531838	-1	protein_coding	9162	0.738016	-0.0814026	40	14.59	6.84726e-14	rs728055
ENSG00000154822	PLCL2	68	3	16844159	17132086	1	protein_coding	23228	0.999119	NA	73	16.03	7.12478e-14	rs9866541;rs12489270;rs2014490
ENSG00000151164	RAD9B	249	12	110939460	110969891	1	protein_coding	144715	3.62699e-05	-0.761697	52	22.1	7.38429e-14	rs73205069;rs1973505;rs11064860;rs80005999;rs28764794;rs6606679;rs10774600;rs28555214
ENSG00000196850	PPTC7	249	12	110969120	111021125	-1	protein_coding	160760	0.354852	-2.6034	54	22.1	7.38429e-14	rs80005999;rs73205069;rs1973505;rs6606679;rs10774600;rs28555214;rs11064860;rs28764794
ENSG00000123636	BAZ2B	51	2	160175490	160473203	-1	protein_coding	29994	0.999921	-0.650522	115	20.3	8.39199e-14	rs1863218;rs35481084;rs7600347
ENSG00000149295	DRD2	232	11	113280318	113346413	-1	protein_coding	1813	0.733264	NA	57	19.05	9.14749e-14	rs2734837;rs2514218
ENSG00000141965	FEM1A	312	19	4791728	4795571	1	protein_coding	55527	NA	-1.05066	8	9.238	9.35942e-14	rs937771
ENSG00000196821	C6orf106	132	6	34555065	34664636	-1	protein_coding	64771	0.45403	-1.13555	147	15.38	9.6207e-14	rs7738377;rs2744944
ENSG00000164342	TLR3	105	4	186990306	187009223	1	protein_coding	7098	0.00121124	0.101867	17	24	9.81254e-14	rs6552950;rs13137589
ENSG00000095380	NANS	206	9	100819021	100845357	1	protein_coding	54187	0.000176879	NA	8	6.98	1.04421e-13	rs28549286;rs4743154;rs12555343;rs10116976
ENSG00000226124	FTCDNL1	58	2	200625267	200715896	-1	protein_coding	348751	NA	NA	6	10.55	1.11017e-13	rs11680723;rs4673660
ENSG00000119042	SATB2	58	2	200134223	200335989	-1	protein_coding	23314	0.999563	-1.16977	49	16.57	1.14648e-13	rs1451488;rs7605111
ENSG00000176920	FUT2	320	19	49199228	49209207	1	protein_coding	2524	5.46581e-12	4.20043	50	52	1.18338e-13	rs601338;rs427248
ENSG00000176909	MAMSTR	320	19	49215999	49222978	-1	protein_coding	284358	0.00123326	-0.0520318	64	52	1.18338e-13	rs601338;rs427248
ENSG00000197283	SYNGAP1	131	6	33387847	33421466	1	protein_coding	8831	0.999998	-1.10912	46	22.5	1.19378e-13	rs76766085;rs1705003;rs112538398;rs9461856;rs9394145;rs35404844
ENSG00000197696	NMB	284	15	85198360	85201794	-1	protein_coding	4828	0.156904	NA	27	13.99	1.19883e-13	rs11638554;rs11633788;rs182517;rs8023276
ENSG00000188266	HYKK	281	15	78799906	78829714	1	protein_coding	123688	0.000214856	-0.450544	37	12.8	1.51582e-13	rs16969894;rs8040868;rs2456020
ENSG00000268838	AC027228.1	281	15	78830023	78831288	1	protein_coding	NA	NA	NA	16	8.757	1.51582e-13	rs2456020;rs16969894;rs8040868
ENSG00000041357	PSMA4	281	15	78832747	78841604	1	protein_coding	5685	0.620424	0.678455	22	8.757	1.51582e-13	rs2456020;rs16969894;rs8040868
ENSG00000204852	TCTN1	249	12	111051832	111087235	1	protein_coding	79600	1.86861e-09	-0.456703	30	12.14	1.67572e-13	rs73205069;rs80005999;rs1973505;rs28555214;rs6606679;rs28764794;rs10774600
ENSG00000257411	RP11-603J24.9	243	12	56495115	56503073	1	protein_coding	NA	NA	NA	9	16.08	1.75348e-13	rs10783779;rs4759228
ENSG00000170515	PA2G4	243	12	56498103	56507691	1	protein_coding	5036	0.998001	-0.439062	7	16.08	1.75348e-13	rs10783779;rs4759228
ENSG00000136383	ALPK3	284	15	85359911	85416713	1	protein_coding	57538	3.54007e-09	1.05641	43	24.2	1.90464e-13	rs8023276;rs11638554;rs11633788;rs182517
ENSG00000267261	CTD-2132N18.3	302	17	40271692	40306934	-1	protein_coding	NA	NA	NA	55	22.4	2.04876e-13	rs2158067;rs12325861;rs117292219;rs75140957
ENSG00000108774	RAB5C	302	17	40276994	40307035	-1	protein_coding	5878	0.82657	-0.36267	55	22.4	2.04876e-13	rs2158067;rs12325861;rs117292219;rs75140957
ENSG00000132522	GPS2	297	17	7214643	7218883	-1	protein_coding	2874	0.590138	NA	1	12.62	2.11487e-13	rs61759532
ENSG00000261915	RP11-542C16.2	297	17	7215980	7222493	-1	protein_coding	NA	NA	NA	1	12.62	2.11487e-13	rs61759532
ENSG00000136381	IREB2	281	15	78729773	78793798	1	protein_coding	3658	1	0.131406	48	12.8	2.19763e-13	rs16969894;rs2869030;rs8040868;rs2456020
ENSG00000177082	WDR73	284	15	85185999	85197574	-1	protein_coding	84942	7.90218e-06	-0.417346	37	13.78	2.31749e-13	rs8023276;rs11638554;rs11633788;rs182517
ENSG00000080854	IGSF9B	238	11	133778459	133826880	-1	protein_coding	22997	0.999873	NA	35	15.94	2.42825e-13	rs558709;rs4936215;rs695134;rs612823
ENSG00000157150	TIMP4	67	3	12194551	12200851	-1	protein_coding	7079	0.00355403	-0.237345	17	11.26	2.4986e-13	rs308974;rs307558;rs4684833;rs62240408
ENSG00000073969	NSF	303	17	44668035	44834830	1	protein_coding	4905	0.713682	-0.566247	57	17.18	2.56939e-13	rs112572874;rs199500
ENSG00000136937	NCBP1	206	9	100395908	100436030	1	protein_coding	4686	0.999956	-1.21137	13	18.74	2.63794e-13	rs145301301;rs76724197;rs12004491;rs12552830;rs2808667
ENSG00000136936	XPA	206	9	100437191	100459639	-1	protein_coding	7507	6.1166e-05	0.134818	9	18.74	2.63794e-13	rs76724197;rs2808667;rs145301301;rs913912
ENSG00000153064	BANK1	97	4	102332443	102995969	1	protein_coding	55024	1.76433e-10	-0.305251	10	3.926	2.7494e-13	rs1813006;rs13101632
ENSG00000160613	PCSK7	233	11	117075053	117103241	-1	protein_coding	9159	0.19137	NA	25	21.8	2.79398e-13	rs6589606;rs2269397
ENSG00000108773	KAT2A	302	17	40265126	40273376	-1	protein_coding	2648	0.408332	-0.658677	37	22.4	2.81612e-13	rs2158067;rs12325861
ENSG00000197723	HSPB9	302	17	40274756	40275371	1	protein_coding	94086	5.41472e-05	-0.525749	26	22.4	2.81612e-13	rs2158067;rs12325861
ENSG00000071242	RPS6KA2	152	6	166822852	167319939	-1	protein_coding	6196	0.0847009	-1.32533	28	6.931	2.82291e-13	rs9295378;rs34205129;rs13198107
ENSG00000176349	AC110781.3	153	7	1878222	1889567	1	protein_coding	NA	NA	NA	70	16.24	2.85801e-13	rs4602777;rs62442903;rs58120505;rs3996328;rs56180486
ENSG00000149577	SIDT2	233	11	117049449	117068160	1	protein_coding	51092	0.0025724	-0.315318	33	21.8	2.93046e-13	rs6589606;rs2269397
ENSG00000149591	TAGLN	233	11	117070037	117075498	1	protein_coding	6876	0.241538	-0.64579	22	21.8	2.93046e-13	rs6589606;rs2269397
ENSG00000134569	LRP4	224	11	46878419	46940193	-1	protein_coding	4038	0.100209	0.314362	38	19.99	2.94376e-13	rs10838634;rs61882672;rs4606447
ENSG00000115524	SF3B1	57	2	198254508	198299815	-1	protein_coding	23451	1	-0.619089	36	18.96	3.42164e-13	rs3115366;rs2914983
ENSG00000115520	COQ10B	57	2	198318147	198340032	1	protein_coding	80219	0.140033	-0.989156	31	12.36	3.42164e-13	rs3115366;rs2914983
ENSG00000197459	HIST1H2BH	130	6	26251879	26252303	1	protein_coding	8345	0.00029573	-0.173874	2	2.061	3.70263e-13	rs10946808;rs9348708;rs6908402
ENSG00000204856	FAM216A	249	12	110906169	110928190	1	protein_coding	29902	0.0011163	-0.85449	46	10.48	3.87203e-13	rs73205069;rs1973505;rs41436646;rs80005999;rs28764794;rs11064860
ENSG00000111237	VPS29	249	12	110928902	110939922	-1	protein_coding	51699	0.934744	-0.696583	23	10.48	3.87203e-13	rs28764794;rs73205069;rs80005999;rs1973505;rs11064860
ENSG00000144821	MYH15	83	3	108099216	108248169	-1	protein_coding	22989	4.73936e-39	-0.0236116	70	23.7	3.88292e-13	rs6786515;rs2603139;rs9851242;rs60176477
ENSG00000100629	CEP128	269	14	80943330	81425861	-1	protein_coding	145508	4.0919e-18	0.575777	198	23.5	4.08702e-13	rs75191394;rs327425;rs11846048;rs2114702;rs726020
ENSG00000196547	MAN2A2	286	15	91445448	91465814	1	protein_coding	4122	3.60788e-09	1.15321	2	8.775	4.17983e-13	rs6227
ENSG00000111229	ARPC3	249	12	110872630	110888227	-1	protein_coding	10094	0.931507	-0.463583	31	14.96	4.25286e-13	rs73205069;rs1973505;rs28555214;rs28764794;rs80005999;rs10774600;rs41436646
ENSG00000106785	TRIM14	206	9	100831557	100881494	-1	protein_coding	9830	0.0102131	0.0881331	15	12.87	4.27299e-13	rs10116976;rs751800;rs7849424;rs2761063
ENSG00000106789	CORO2A	206	9	100883257	100954922	-1	protein_coding	7464	2.57251e-06	0.95601	13	12.87	4.27299e-13	rs7849424;rs2761063;rs751800
ENSG00000163507	KIAA1524	83	3	108268716	108308491	-1	protein_coding	57650	5.75237e-08	-0.119081	13	10.94	4.35895e-13	rs60176477;rs2603139
ENSG00000066135	KDM4A	9	1	44115829	44171186	1	protein_coding	9682	0.999994	-1.02943	63	17.97	4.47686e-13	rs6697354;rs3001723;rs11580258;rs56319043
ENSG00000088808	PPP1R13B	273	14	104200089	104313927	-1	protein_coding	23368	0.976929	-0.731116	203	13.05	4.53774e-13	rs1535099;rs12892189;rs2144080
ENSG00000168016	TRANK1	72	3	36868311	36986548	-1	protein_coding	9881	2.79379e-10	-0.69975	61	12.46	4.56319e-13	rs9876421;rs11129735;rs4647222
ENSG00000196141	SPATS2L	58	2	201170604	201346986	1	protein_coding	26010	0.970345	0.539346	42	20.4	4.60615e-13	rs994280;rs34305260;rs11687313
ENSG00000182379	NXPH4	244	12	57610578	57620232	1	protein_coding	11247	0.462096	NA	1	2.498	4.64899e-13	rs61937595;rs12814239
ENSG00000182199	SHMT2	244	12	57623110	57628718	1	protein_coding	6472	0.00748753	-0.580842	2	7.767	4.64899e-13	rs61937595;rs12814239;rs11614077
ENSG00000185633	NDUFA4L2	244	12	57628686	57634498	-1	protein_coding	56901	0.0142524	-0.606702	3	7.767	4.64899e-13	rs61937595;rs12814239;rs11614077
ENSG00000081059	TCF7	117	5	133450402	133487556	1	protein_coding	6932	0.361555	0.398228	20	17.17	4.80555e-13	rs244693;rs244686
ENSG00000164588	HCN1	107	5	45259349	45696253	-1	protein_coding	348980	0.953139	-1.22713	143	10.18	4.96346e-13	rs10035564;rs10044408;rs1527831
ENSG00000198919	DZIP3	83	3	108308529	108413693	1	protein_coding	9666	3.7422e-10	-0.416171	27	14.29	5.51121e-13	rs60176477;rs2603139
ENSG00000204220	PFDN6	131	6	33257079	33266178	1	protein_coding	10471	0.859422	0.536101	2	2.536	5.67529e-13	rs35404844
ENSG00000237441	RGL2	131	6	33259431	33267101	-1	protein_coding	5863	0.0747683	-0.299562	1	1.185	5.67529e-13	rs35404844
ENSG00000231925	TAPBP	131	6	33267471	33282164	-1	protein_coding	6892	0.000393582	0.574655	1	1.185	5.67529e-13	rs35404844
ENSG00000174456	C12orf76	249	12	110465872	110511491	-1	protein_coding	400073	0.000101301	-0.549718	66	18.34	6.0192e-13	rs11064860;rs41436646;rs80005999;rs73205069;rs77877120;rs28555214;rs28764794
ENSG00000168092	PAFAH1B2	233	11	117014983	117047610	1	protein_coding	5049	0.962029	3.35677	41	14.11	6.02767e-13	rs6589606
ENSG00000104388	RAB2A	181	8	61429416	61536186	1	protein_coding	5862	0.970736	-0.412665	178	15.7	6.33862e-13	rs6995041;rs6995397
ENSG00000160584	SIK3	233	11	116714118	116969153	-1	protein_coding	23387	0.999883	0.278236	329	19.82	6.52368e-13	rs6589606;rs7931398
ENSG00000134376	CRB1	29	1	197170592	197447585	1	protein_coding	23418	3.35698e-09	-0.367869	49	8.638	6.58617e-13	rs16841904;rs2477059
ENSG00000151320	AKAP6	263	14	32798479	33300567	1	protein_coding	9472	0.999937	-0.797217	43	17.32	6.87422e-13	rs12883788
ENSG00000112514	CUTA	131	6	33384219	33386094	-1	protein_coding	51596	1.14218e-05	-0.619996	16	14.1	7.00531e-13	rs76766085;rs1705003;rs112538398;rs9461856;rs9394145
ENSG00000198821	CD247	26	1	167399877	167487847	-1	protein_coding	919	0.661383	0.25669	32	19.15	8.08738e-13	rs1723022;rs2995091
ENSG00000183955	SETD8	250	12	123868320	123893905	1	protein_coding	387893	0.945359	0.950256	34	14.37	9.11561e-13	rs1790135;rs10773000;rs940904;rs1716183
ENSG00000178562	CD28	59	2	204571198	204603635	1	protein_coding	940	0.511989	-0.824137	10	14.37	9.25542e-13	rs3181102;rs12693993
ENSG00000181751	C5orf30	114	5	102594403	102614361	1	protein_coding	90355	0.778881	-0.60461	50	16.1	9.26644e-13	rs2288789
ENSG00000100207	TCF20	335	22	42556019	42739622	-1	protein_coding	6942	0.999978	-0.944696	50	8.835	1.01407e-12	rs5751191;rs6002655;rs2743467
ENSG00000065060	UHRF1BP1	132	6	34759857	34850915	1	protein_coding	54887	2.46541e-07	-0.830354	181	23.8	1.04507e-12	rs7738377;rs2744944;rs2820237
ENSG00000108379	WNT3	303	17	44839872	44910520	-1	protein_coding	7473	0.946108	-0.191111	41	16.08	1.04757e-12	rs112572874;rs199500
ENSG00000183066	WBP2NL	335	22	42394729	42454460	1	protein_coding	164684	2.07233e-09	0.730693	73	16.79	1.14694e-12	rs5751191;rs6002655;rs2743467;rs4822076
ENSG00000122970	IFT81	249	12	110562140	110656602	1	protein_coding	28981	5.7603e-07	-0.471138	76	20.3	1.15813e-12	rs28764794;rs41436646;rs73205069;rs80005999;rs1973505;rs28555214;rs6606679;rs10774600
ENSG00000105538	RASIP1	320	19	49223844	49243978	-1	protein_coding	54922	0.975494	-0.59919	68	26.2	1.26304e-12	rs601338;rs427248
ENSG00000166881	TMEM194A	244	12	57449426	57481846	-1	protein_coding	23306	0.0290897	-0.469002	4	12.73	1.31418e-12	rs324017
ENSG00000166886	NAB2	244	12	57482677	57489259	1	protein_coding	4665	0.987535	NA	4	12.73	1.31418e-12	rs324017
ENSG00000166888	STAT6	244	12	57489191	57525922	-1	protein_coding	6778	0.100775	0.0810364	4	12.73	1.31418e-12	rs324017
ENSG00000182196	ARL6IP4	250	12	123464607	123467456	1	protein_coding	51329	0.0112342	-0.527874	13	16.51	1.31535e-12	rs1790135;rs940904;rs1716183
ENSG00000112511	PHF1	131	6	33378176	33384230	1	protein_coding	5252	0.999559	NA	23	16.31	1.32731e-12	rs76766085;rs1705003;rs112538398;rs9394145;rs9461856
ENSG00000164180	TMEM161B	110	5	87485450	87565293	-1	protein_coding	153396	0.003685	0.0123156	4	3.115	1.38309e-12	rs3099439
ENSG00000150967	ABCB9	250	12	123405498	123466196	-1	protein_coding	23457	0.00290111	NA	14	16.51	1.41102e-12	rs1790135;rs940904;rs1716183
ENSG00000111325	OGFOD2	250	12	123459127	123464590	1	protein_coding	79676	3.80506e-07	-0.495076	13	16.51	1.41102e-12	rs1790135;rs940904;rs1716183
ENSG00000168685	IL7R	106	5	35852797	35879705	1	protein_coding	3575	3.72072e-06	1.76705	32	12.84	1.43492e-12	rs4594881;rs11953434;rs4869672
ENSG00000144381	HSPD1	57	2	198351305	198381461	-1	protein_coding	3329	0.985208	-0.813832	34	18.44	1.50395e-12	rs3115366;rs2914983;rs1541953
ENSG00000121281	ADCY7	293	16	50280048	50352046	1	protein_coding	113	0.0177212	-0.627247	20	11.06	1.52453e-12	rs7196135
ENSG00000166164	BRD7	293	16	50347398	50402845	-1	protein_coding	29117	0.944865	NA	59	15.42	1.52453e-12	rs7196135
ENSG00000213588	ZBTB9	131	6	33422356	33425325	1	protein_coding	221504	0.0121594	-0.691754	23	12.03	1.57075e-12	rs76766085;rs1705003;rs112538398;rs9461856;rs9394145;rs35404844
ENSG00000111231	GPN3	249	12	110890289	110907073	-1	protein_coding	51184	0.000100472	-0.618749	39	14.96	1.59679e-12	rs73205069;rs1973505;rs28555214;rs28764794;rs10774600;rs41436646;rs80005999
ENSG00000092969	TGFB2	31	1	218519577	218617961	1	protein_coding	7042	0.989116	0.25587	9	16.54	1.63929e-12	rs1797071
ENSG00000115541	HSPE1	57	2	198364718	198368181	1	protein_coding	3336	0.787528	-0.835658	20	18.44	1.65221e-12	rs2914983;rs3115366;rs1541953
ENSG00000270757	HSPE1-MOB4	57	2	198365137	198415450	1	protein_coding	100529241	0.889798	NA	52	18.44	1.65221e-12	rs3115366;rs2914983;rs1541953
ENSG00000106460	TMEM106B	155	7	12250867	12282993	1	protein_coding	54664	0.515078	3.38065	148	21.2	1.66603e-12	rs12666249;rs2043539
ENSG00000237649	KIFC1	131	6	33359313	33377701	1	protein_coding	3833	0.015578	-0.29917	38	16.31	1.80976e-12	rs9461856;rs9394145;rs76766085;rs1705003;rs112538398
ENSG00000220201	ZGLP1	314	19	10415479	10420556	-1	protein_coding	100125288	0.437505	-0.724182	1	20.8	1.84383e-12	rs74956615
ENSG00000267673	FDX1L	314	19	10416103	10426691	-1	protein_coding	112812	0.00318935	-0.349449	1	20.8	1.84383e-12	rs74956615
ENSG00000167807	CTD-2369P2.10	314	19	10416103	10426685	-1	protein_coding	NA	NA	NA	1	20.8	1.84383e-12	rs74956615
ENSG00000267303	CTD-2369P2.12	314	19	10426147	10431354	-1	protein_coding	NA	NA	NA	1	20.8	1.84383e-12	rs74956615
ENSG00000161847	RAVER1	314	19	10426888	10444316	-1	protein_coding	125950	0.98234	-0.936312	1	20.8	1.84383e-12	rs74956615
ENSG00000119682	AREL1	268	14	75120140	75179818	-1	protein_coding	9870	0.0118021	-0.560095	19	18.66	1.8691e-12	rs7152906;rs722599;rs10143492
ENSG00000100325	ASCC2	332	22	30184597	30234271	-1	protein_coding	84164	0.178385	-0.345582	48	16.83	1.88986e-12	rs41172;rs62226440;rs5763797;rs715595;rs4823077;rs73162770
ENSG00000023902	PLEKHO1	22	1	150121373	150136916	1	protein_coding	51177	0.949231	NA	46	15.25	2.07629e-12	rs12138231;rs78681982;rs72692873;rs143773357
ENSG00000117020	AKT3	34	1	243651535	244014381	-1	protein_coding	10000	0.999585	-1.49767	123	17.95	2.08133e-12	rs145071536;rs1486472;rs11590190
ENSG00000100314	CABP7	332	22	30116073	30127828	1	protein_coding	164633	0.899633	NA	20	16.23	2.15077e-12	rs715595;rs5763797;rs41172;rs62226440;rs73162770
ENSG00000100319	ZMAT5	332	22	30126945	30163000	-1	protein_coding	55954	0.000193623	-0.275603	31	16.23	2.15077e-12	rs715595;rs5763797;rs41172;rs62226440;rs73162770
ENSG00000115540	MOB4	57	2	198380295	198418423	1	protein_coding	25843	0.777833	-1.62684	44	15.71	2.17012e-12	rs2914983;rs3115366;rs1541953
ENSG00000175354	PTPN2	306	18	12785477	12929642	-1	protein_coding	5771	0.995606	0.362131	30	10.41	2.19863e-12	rs7237497;rs6505765
ENSG00000156395	SORCS3	217	10	106400859	107024993	1	protein_coding	22986	0.325134	0.170375	242	20.6	2.55578e-12	rs11599236;rs1021363;rs17117923
ENSG00000101438	SLC32A1	324	20	37353105	37358015	1	protein_coding	140679	NA	NA	30	10.49	2.75334e-12	rs2246672;rs2748663;rs4812325;rs2252541
ENSG00000123384	LRP1	244	12	57522276	57607134	1	protein_coding	4035	1	NA	1	18	2.8625e-12	rs12814239
ENSG00000165995	CACNB2	212	10	18429606	18830798	1	protein_coding	783	0.00182034	-0.0423939	216	18.31	2.87083e-12	rs7099380;rs2489221;rs10764437;rs7071123;rs12777225;rs12784387;rs12777508
ENSG00000030110	BAK1	131	6	33540329	33548019	-1	protein_coding	578	0.00348655	-0.655757	54	14.04	2.98321e-12	rs62405860;rs9366824;rs112538398;rs169738;rs210152;rs511515;rs11757379
ENSG00000225190	PLEKHM1	303	17	43513266	43568115	-1	protein_coding	9842	0.840543	-0.663068	139	18.95	3.32505e-12	rs112572874
ENSG00000010322	NISCH	75	3	52489134	52527087	1	protein_coding	11188	0.817101	-0.59315	1	2.925	3.39949e-12	rs6792369
ENSG00000027869	SH2D2A	24	1	156776035	156786654	-1	protein_coding	9047	8.43214e-05	0.607906	39	18.9	3.47503e-12	rs928391;rs11264545;rs926103;rs1888864;rs12719992
ENSG00000198400	NTRK1	24	1	156785432	156851642	1	protein_coding	4914	0.000424899	NA	59	18.9	3.47503e-12	rs928391;rs11264545;rs926103;rs1888864;rs12719992
ENSG00000170525	PFKFB3	211	10	6186881	6277495	1	protein_coding	5209	0.0489318	0.595305	24	7.168	3.48649e-12	rs41295145;rs1983890;rs117005264
ENSG00000162434	JAK1	12	1	65298912	65432187	-1	protein_coding	3716	0.99591	-0.642049	29	11.33	3.66698e-12	rs12121669;rs77560334;rs526407
ENSG00000162944	RFTN2	57	2	198432948	198540769	-1	protein_coding	130132	0.00207696	0.166398	121	13.6	3.95136e-12	rs2914983;rs3115366;rs1541953
ENSG00000163515	RETNLB	83	3	108462271	108476231	-1	protein_coding	84666	0.00994746	0.974257	38	25	4.27857e-12	rs2603139;rs60176477;rs3762793
ENSG00000214670	AC007956.1	268	14	75158879	75179800	-1	protein_coding	NA	NA	NA	10	18.66	4.32855e-12	rs7152906;rs722599;rs10143492
ENSG00000129292	PHF20L1	190	8	133787618	133861052	1	protein_coding	51105	0.999912	-0.146737	121	18.77	4.35243e-12	rs2739034;rs2472540;rs864898;rs2245068;rs2472539
ENSG00000167257	RNF214	233	11	117103341	117157161	1	protein_coding	257160	0.830018	NA	1	2.165	4.4466e-12	rs6589606
ENSG00000105717	PBX4	318	19	19672522	19729725	-1	protein_coding	80714	0.00677213	-0.679897	22	7.998	4.72613e-12	rs56212061;rs9304962
ENSG00000188987	HIST1H4D	130	6	26188938	26189304	-1	protein_coding	8360	0.0022643	0.870145	36	22.4	4.82079e-12	rs67575965;rs10946808;rs3999544;rs72843784;rs6456701
ENSG00000109956	B3GAT1	238	11	134248398	134281812	-1	protein_coding	27087	0.789153	2.20282	14	7.516	4.85778e-12	rs11223774;rs7112912;rs4937882;rs893949
ENSG00000115896	PLCL1	57	2	198669426	199437305	1	protein_coding	5334	0.0110524	NA	299	26.7	4.96439e-12	rs3115366;rs1541953;rs2914983
ENSG00000143374	TARS2	22	1	150459887	150480078	1	protein_coding	80222	1.87456e-08	0.846507	13	12.88	5.115e-12	rs12120428;rs72692873;rs143773357
ENSG00000166170	BAG5	273	14	104022881	104029168	-1	protein_coding	9529	0.0432182	-0.768927	35	10.91	5.16565e-12	rs2403197;rs754287;rs4906340;rs10141157
ENSG00000184076	UQCR10	332	22	30163358	30166402	1	protein_coding	29796	0.149717	0.0389739	14	10.81	5.17686e-12	rs5763797;rs715595;rs41172;rs62226440
ENSG00000163125	RPRD2	22	1	150335567	150449042	1	protein_coding	23248	0.999977	-0.208277	55	16.24	5.3783e-12	rs12120428;rs143773357
ENSG00000130287	NCAN	318	19	19322782	19363042	1	protein_coding	1463	0.154547	-1.28077	31	12.02	5.39946e-12	rs56212061;rs4808931
ENSG00000187664	HAPLN4	318	19	19366450	19373605	-1	protein_coding	404037	0.0326848	0.204998	44	12.02	5.39946e-12	rs56212061;rs4808931;rs1000237
ENSG00000213996	TM6SF2	318	19	19375173	19384200	-1	protein_coding	53345	1.93541e-05	NA	47	10.75	5.5361e-12	rs56212061;rs4808931;rs1000237
ENSG00000119616	FCF1	268	14	75179847	75203394	1	protein_coding	51077	0.934257	-1.34336	14	18.66	5.6335e-12	rs7152906;rs722599;rs10143492
ENSG00000178342	KCNG2	311	18	77623668	77660184	1	protein_coding	26251	0.00583162	NA	37	9.148	6.43886e-12	rs8091497
ENSG00000139746	RBM26	258	13	79885962	79980612	-1	protein_coding	64062	0.999997	0.978767	239	20.3	6.4778e-12	rs9318627
ENSG00000184825	HIST1H2AH	130	6	27114861	27115317	1	protein_coding	85235	6.29508e-05	0.19492	7	7.427	6.93281e-12	rs3800307;rs6933999;rs150186873;rs7744759;rs6915678;rs2142685
ENSG00000119596	YLPM1	268	14	75230069	75322244	1	protein_coding	56252	0.999933	-0.911821	97	19.24	7.19967e-12	rs7152906;rs10143492;rs722599
ENSG00000159958	TNFRSF13C	335	22	42321045	42322822	-1	protein_coding	115650	0.641055	-0.0639812	8	7.568	7.77585e-12	rs7290134;rs5758504;rs5996093;rs2839715
ENSG00000115468	EFHD1	64	2	233470767	233547491	1	protein_coding	80303	0.770006	0.0276642	8	4.092	8.22342e-12	rs7588513
ENSG00000123908	AGO2	191	8	141541264	141645718	-1	protein_coding	27161	0.999992	-0.0298215	53	16.61	8.33549e-12	rs938726;rs11783023;rs12679974
ENSG00000126091	ST3GAL3	9	1	44171495	44396831	1	protein_coding	6487	0.573989	0.35827	177	17.97	8.43544e-12	rs11580258;rs56319043;rs6697354;rs2527776;rs3011216
ENSG00000168959	GRM5	230	11	88237744	88799113	-1	protein_coding	2915	0.985984	-0.290923	388	15.33	8.6807e-12	rs6483414;rs598134;rs10430815;rs72963135;rs10830220;rs9665832;rs12295166
ENSG00000174943	KCTD13	292	16	29916333	29938356	-1	protein_coding	253980	0.791961	-0.595148	28	13.7	9.47391e-12	rs4787491;rs3814883;rs28529403
ENSG00000165379	LRFN5	264	14	42076773	42373752	1	protein_coding	145581	0.712325	0.122069	65	21.5	9.53359e-12	rs1950829
ENSG00000065357	DGKA	243	12	56321103	56347811	1	protein_coding	1606	0.999251	-0.389903	1	0.751	9.64273e-12	rs10876863
ENSG00000167207	NOD2	293	16	50727514	50766988	1	protein_coding	64127	5.52077e-19	0.20794	7	9.522	1.00486e-11	rs61736932;rs3743781
ENSG00000198951	NAGA	335	22	42454358	42466846	-1	protein_coding	4668	2.0199e-06	0.183467	42	18.26	1.04351e-11	rs4822076;rs2743467;rs5751191;rs6002655
ENSG00000170128	GPR25	30	1	200842083	200843306	1	protein_coding	2848	0.00563545	NA	12	15.34	1.04462e-11	rs10920052;rs12756886
ENSG00000169554	ZEB2	49	2	145141648	145282147	-1	protein_coding	9839	0.999834	-3.33245	36	18.68	1.0908e-11	rs78719985;rs12991836;rs13016542;rs17677434
ENSG00000100711	ZFYVE21	273	14	104182067	104200005	1	protein_coding	79038	0.713443	NA	26	6.488	1.09811e-11	rs4906340;rs12892189;rs2403197;rs1535099;rs2144080
ENSG00000205981	DNAJC19	89	3	180701497	180707562	-1	protein_coding	131118	0.0144037	-0.796483	15	12.57	1.1163e-11	rs7647398;rs6803773
ENSG00000118200	CAMSAP2	30	1	200708686	200829832	1	protein_coding	23271	0.999974	-0.620619	103	15.34	1.19579e-11	rs12756886;rs10920052;rs76364860;rs6684083
ENSG00000114416	FXR1	89	3	180585929	180700541	1	protein_coding	8087	0.999992	-1.75887	128	17.32	1.19755e-11	rs7618914;rs7647398;rs6803773;rs1805645
ENSG00000152430	BOLL	57	2	198591603	198651486	-1	protein_coding	66037	0.00790218	-1.24188	51	11.55	1.20691e-11	rs3115366;rs1541953;rs2914983
ENSG00000157873	TNFRSF14	1	1	2487078	2496821	1	protein_coding	8764	0.819999	-0.131268	8	3.191	1.25476e-11	rs897625;rs10910093
ENSG00000100162	CENPM	335	22	42334725	42343168	-1	protein_coding	79019	0.213984	0.020299	42	18.67	1.26693e-11	rs5996093;rs2839715;rs7290134;rs5758504
ENSG00000126215	XRCC3	273	14	104163946	104181841	-1	protein_coding	7517	6.31833e-08	0.467663	28	6.488	1.29937e-11	rs12892189;rs2403197;rs4906340;rs1535099;rs2144080
ENSG00000224997	AL049840.1	273	14	104177607	104179149	1	protein_coding	NA	NA	NA	12	6.488	1.29937e-11	rs12892189;rs2403197;rs4906340;rs1535099
ENSG00000136802	LRRC8A	209	9	131644391	131680318	1	protein_coding	56262	0.916105	0.128892	10	7.765	1.34319e-11	rs2900269;rs13297295;rs13283282
ENSG00000165071	TMEM71	190	8	133697253	133772958	-1	protein_coding	137835	4.16584e-10	0.169538	199	10.76	1.34533e-11	rs3739278;rs6651261;rs2433068;rs2553610;rs2472540;rs2739034
ENSG00000143369	ECM1	22	1	150480538	150486265	1	protein_coding	1893	7.32851e-08	0.615279	9	3.178	1.39198e-11	rs12120428;rs72692873;rs143773357
ENSG00000118197	DDX59	30	1	200593024	200639097	-1	protein_coding	83479	0.00107791	NA	68	14.53	1.41691e-11	rs12126676
ENSG00000166165	CKB	273	14	103985996	103989448	-1	protein_coding	1152	0.850845	NA	20	8.956	1.41966e-11	rs3759577;rs754287;rs2403197
ENSG00000166166	TRMT61A	273	14	103995521	104003410	1	protein_coding	115708	0.00570206	0.113457	33	9.099	1.41966e-11	rs754287;rs2403197;rs4906340
ENSG00000171097	CCBL1	209	9	131595221	131644773	-1	protein_coding	883	6.50938e-08	NA	41	15.51	1.54863e-11	rs2900269;rs13297295;rs13283282
ENSG00000119335	SET	209	9	131445703	131458679	1	protein_coding	6418	0.963364	-0.567775	2	3.446	1.75396e-11	rs13283282
ENSG00000160447	PKN3	209	9	131464802	131483197	1	protein_coding	29941	1.47314e-09	NA	5	3.446	1.75396e-11	rs13283282;rs10819439
ENSG00000128573	FOXP2	168	7	113726382	114333827	1	protein_coding	93986	0.996179	-0.404517	158	20.8	1.77443e-11	rs2049604;rs7794413;rs9969232;rs10953765
ENSG00000165409	TSHR	269	14	81421333	81612646	1	protein_coding	7253	5.80342e-06	0.79987	30	13.39	1.78048e-11	rs726020;rs327425
ENSG00000138175	ARL3	216	10	104433488	104474164	-1	protein_coding	403	0.716101	-0.600026	19	15.31	1.87321e-11	rs11191365
ENSG00000243729	OR5V1	130	6	29323007	29399744	-1	protein_coding	81696	0.00344262	0.323635	48	13.66	1.89092e-11	rs116380322;rs142403264
ENSG00000196966	HIST1H3E	130	6	26225383	26225844	1	protein_coding	8353	0.000813429	-0.209795	4	5.564	1.90801e-11	rs10946808;rs3999544;rs34661691
ENSG00000124575	HIST1H1D	130	6	26234440	26235216	-1	protein_coding	3007	NA	0.136123	6	5.564	1.90801e-11	rs10946808;rs3999544;rs34661691;rs9348708;rs6908402
ENSG00000198327	HIST1H4F	130	6	26240561	26240976	1	protein_coding	8361	0.181985	1.06312	3	4.068	1.90801e-11	rs10946808;rs9348708;rs6908402
ENSG00000077549	CAPZB	3	1	19665267	19812066	-1	protein_coding	832	0.59216	NA	109	19.88	1.90998e-11	rs12089835;rs4912000;rs10917470;rs12410532
ENSG00000162437	RAVER2	12	1	65210778	65298915	1	protein_coding	55225	1.85996e-06	-0.746777	20	12.13	1.91576e-11	rs12121669;rs77560334
ENSG00000174939	ASPHD1	292	16	29911696	29931185	1	protein_coding	253982	0.120036	-0.52857	22	13.7	2.02017e-11	rs4787491;rs3814883;rs28529403
ENSG00000027644	INSRR	24	1	156809855	156828810	-1	protein_coding	3645	4.91566e-07	-0.136328	20	11.12	2.03368e-11	rs926103;rs1888864
ENSG00000162426	SLC45A1	2	1	8377886	8404227	1	protein_coding	50651	0.0451893	NA	26	15.76	2.2548e-11	rs1844583;rs10399665;rs1055236;rs301801
ENSG00000134882	UBAC2	260	13	99853028	100038688	1	protein_coding	337867	0.111492	-0.618331	64	11.88	2.28838e-11	rs9557201;rs9557176
ENSG00000177096	FAM109B	335	22	42470255	42475445	1	protein_coding	150368	0.000109677	0.439359	34	18.26	2.37047e-11	rs2743467;rs4822076;rs5751191;rs6002655
ENSG00000077063	CTTNBP2	169	7	117350705	117514193	-1	protein_coding	83992	2.59916e-06	-0.293653	35	16.03	2.55909e-11	rs7782815;rs2402267;rs1548461
ENSG00000150625	GPM6A	104	4	176554085	176923815	-1	protein_coding	2823	0.952962	-0.408715	61	12.43	2.6193e-11	rs12498839;rs11736069;rs2333321
ENSG00000076513	ANKRD13A	249	12	110436991	110477568	1	protein_coding	88455	0.350625	-0.732035	49	18.34	2.68194e-11	rs80005999;rs11064860;rs73205069;rs41436646;rs77877120;rs10774600;rs6606679
ENSG00000075568	TMEM131	48	2	98372799	98612388	-1	protein_coding	23505	0.999999	NA	8	15.66	2.92941e-11	rs5865;rs11692435
ENSG00000138386	NAB1	56	2	191511472	191557492	1	protein_coding	4664	0.848508	-1.33616	12	6.001	3.0107e-11	rs1155061
ENSG00000175220	ARHGAP1	224	11	46698630	46722165	-1	protein_coding	392	0.185565	-0.389142	30	22.5	3.1022e-11	rs4606447;rs10838634;rs61882672;rs12285419;rs7476
ENSG00000204713	TRIM27	130	6	28870779	28891766	-1	protein_coding	5987	0.878752	-0.142068	51	18.69	3.10475e-11	rs116380322;rs142403264;rs7752448;rs9366717
ENSG00000175806	MSRA	177	8	9911778	10286401	1	protein_coding	4482	1.69976e-06	0.60153	205	20.6	3.18474e-11	rs11993663;rs28406568;rs55768139;rs3750310;rs3088186;rs11774221;rs11250015
ENSG00000156398	SFXN2	216	10	104474295	104503249	1	protein_coding	118980	0.00108457	-0.837011	8	15.31	3.18659e-11	rs11191365;rs999867
ENSG00000229117	RPL41	243	12	56510370	56511727	1	protein_coding	6171	0.0415296	-0.78954	2	11.76	3.20038e-11	rs4759228;rs11171733;rs10876879
ENSG00000135482	ZC3H10	243	12	56511943	56516278	1	protein_coding	84872	0.79202	-0.739788	2	11.76	3.20038e-11	rs4759228;rs11171733;rs10876879
ENSG00000139641	ESYT1	243	12	56512034	56538455	1	protein_coding	23344	2.14072e-07	-0.5723	3	11.76	3.20038e-11	rs4759228;rs11171733;rs10876879
ENSG00000171206	TRIM8	216	10	104404253	104418164	1	protein_coding	81603	0.992012	-0.52129	19	10.09	3.35592e-11	rs11191365
ENSG00000149179	C11orf49	224	11	46958240	47185936	1	protein_coding	79096	5.45468e-07	0.564558	11	11.47	3.3668e-11	rs10838634;rs61882672
ENSG00000175216	CKAP5	224	11	46764598	46867847	-1	protein_coding	9793	1	-0.360017	63	17.7	3.44424e-11	rs10838634;rs61882672;rs4606447
ENSG00000145075	CCDC39	89	3	180320646	180588793	-1	protein_coding	339829	5.10299e-05	-0.233426	41	13.05	3.60315e-11	rs7618914;rs6803773;rs1805645;rs7647398
ENSG00000139433	GLTP	249	12	110288748	110318293	-1	protein_coding	51228	0.227089	0.0638576	56	10.28	3.64532e-11	rs11064860;rs80005999;rs6606679;rs73205069;rs41436646
ENSG00000204084	INPP5B	7	1	38326369	38412729	-1	protein_coding	3633	7.4329e-09	0.0191111	49	17.72	3.66295e-11	rs28469609;rs61776678;rs2127645
ENSG00000167208	SNX20	293	16	50700211	50715264	-1	protein_coding	124460	4.12728e-05	0.0669794	2	2.727	3.67832e-11	rs61736932
ENSG00000198797	BRINP2	28	1	177140633	177251558	1	protein_coding	57795	0.999086	-0.807649	17	14.69	3.69068e-11	rs16851048;rs4650963
ENSG00000159314	ARHGAP27	303	17	43471275	43511787	-1	protein_coding	201176	0.00125584	-0.761628	86	18.95	3.79153e-11	rs112572874
ENSG00000204709	C6orf100	130	6	28911654	28912314	1	protein_coding	729583	NA	NA	33	19.33	3.98393e-11	rs142403264;rs116380322;rs7752448;rs9366717
ENSG00000152582	SPEF2	106	5	35617946	35814713	1	protein_coding	79925	2.02916e-16	-0.435075	20	10.17	3.98525e-11	rs4869672;rs4594881;rs11953434
ENSG00000127663	KDM4B	312	19	4969125	5153606	1	protein_coding	23030	0.999935	-0.616599	12	16.58	4.1691e-11	rs4807003
ENSG00000112339	HBS1L	147	6	135281516	135424194	-1	protein_coding	10767	0.924522	1.68726	5	7.034	4.65827e-11	rs7748169
ENSG00000139437	TCHP	249	12	110338069	110421646	1	protein_coding	84260	6.99625e-12	-0.572434	83	23.2	4.67799e-11	rs77877120;rs10774600;rs11064860;rs73205069;rs80005999;rs41436646;rs28555214;rs6606679
ENSG00000139436	GIT2	249	12	110367607	110434194	-1	protein_coding	9815	0.970633	-0.942959	66	23.2	4.67799e-11	rs80005999;rs28555214;rs11064860;rs73205069;rs41436646;rs6606679;rs77877120;rs10774600
ENSG00000168329	CX3CR1	73	3	39304985	39323226	-1	protein_coding	1524	0.107292	0.274774	24	17.41	5.07728e-11	rs11706384;rs73056203;rs11720041
ENSG00000204702	OR2J1	130	6	29068386	29069658	1	protein_coding	442185	0.0174945	NA	23	36	5.16181e-11	rs142403264;rs116380322;rs7752448;rs9366717
ENSG00000204701	OR2J3	130	6	29079668	29080603	1	protein_coding	442186	0.0281435	0.112859	25	10.46	5.16181e-11	rs142403264;rs116380322;rs7752448;rs9366717
ENSG00000150977	RILPL2	250	12	123899936	123921264	-1	protein_coding	196383	0.0608722	-0.185559	15	14.37	5.31731e-11	rs1790135;rs10773000;rs1716183
ENSG00000126214	KLC1	273	14	104028233	104167888	1	protein_coding	3831	0.514955	NA	184	14.34	5.62131e-11	rs10141157;rs2403197;rs4906340;rs12892189
ENSG00000256500	RP11-73M18.2	273	14	104029299	104152261	1	protein_coding	NA	NA	NA	172	14.34	5.62131e-11	rs4906340;rs2403197;rs12892189
ENSG00000256053	APOPT1	273	14	104029299	104073860	1	protein_coding	84334	0.000361376	-0.703676	112	10.91	5.62131e-11	rs4906340;rs2403197
ENSG00000173093	CCDC63	249	12	111284573	111345339	1	protein_coding	160762	4.48038e-10	0.140066	49	10.25	5.62742e-11	rs73205069;rs11065749;rs11065755
ENSG00000143452	HORMAD1	22	1	150670536	150693364	-1	protein_coding	84072	0.00312691	-0.404097	2	7.488	5.67367e-11	rs143773357;rs72702561
ENSG00000160446	ZDHHC12	209	9	131483148	131486406	-1	protein_coding	84885	0.0117662	-0.529329	3	0.545	5.9343e-11	rs10819439;rs13283282
ENSG00000160445	ZER1	209	9	131492065	131534693	-1	protein_coding	10444	0.998769	-0.449353	22	12.4	5.9343e-11	rs10819439;rs13283282;rs13297295
ENSG00000100197	CYP2D6	335	22	42522501	42526908	-1	protein_coding	1565	9.22646e-10	0.153954	78	14.04	6.04055e-11	rs4822076;rs2743467;rs5751191;rs6002655
ENSG00000096433	ITPR3	131	6	33588142	33664351	1	protein_coding	3710	4.97537e-12	NA	32	15.98	6.04431e-11	rs112779317;rs79483930;rs2296342;rs4711350;rs3818528;rs35404844
ENSG00000137288	UQCC2	131	6	33662070	33679504	-1	protein_coding	84300	0.0595477	0.254208	15	18.43	6.04431e-11	rs35404844;rs112779317;rs79483930;rs3818528;rs4711350
ENSG00000269490	SBP1	131	6	33663196	33663474	-1	protein_coding	NA	0.00238547	NA	8	15.98	6.04431e-11	rs112779317;rs79483930;rs3818528;rs4711350
ENSG00000130427	EPO	163	7	100318423	100321323	1	protein_coding	2056	0.116862	NA	7	13.79	6.06353e-11	rs314294
ENSG00000100346	CACNA1I	334	22	39966758	40085742	1	protein_coding	8911	0.999999	0.144812	111	12.51	6.08818e-11	rs5757730;rs5757736;rs5995756;rs732381;rs5750870
ENSG00000172354	GNB2	163	7	100271154	100276797	1	protein_coding	2783	0.989239	NA	5	5.964	6.18138e-11	rs314294
ENSG00000146830	GIGYF1	163	7	100277130	100287071	-1	protein_coding	64599	0.978705	1.43215	11	10.21	6.18138e-11	rs314294
ENSG00000122687	FTSJ2	153	7	2273866	2281840	-1	protein_coding	29960	1.97488e-05	0.0965956	26	8.534	6.26799e-11	rs2159044;rs33922585
ENSG00000168071	CCDC88B	228	11	64107695	64125006	1	protein_coding	283234	0.000929045	0.920183	21	13.15	6.2792e-11	rs479777
ENSG00000183172	SMDT1	335	22	42475695	42480288	1	protein_coding	91689	0.16335	-0.139727	38	18.75	6.29009e-11	rs5751191;rs6002655;rs4822076;rs2743467
ENSG00000184983	NDUFA6	335	22	42481529	42486959	-1	protein_coding	4700	0.00325949	-0.532149	45	18.75	6.29009e-11	rs4822076;rs2743467;rs5751191;rs6002655
ENSG00000135541	AHI1	147	6	135604670	135818914	-1	protein_coding	54806	3.25663e-14	-0.773499	44	13.93	6.36836e-11	rs9385726
ENSG00000160185	UBASH3A	331	21	43824008	43867791	1	protein_coding	53347	3.97257e-07	0.0455067	1	2.756	6.43115e-11	rs12482947
ENSG00000106268	NUDT1	153	7	2281857	2290781	1	protein_coding	4521	1.28825e-09	NA	25	8.534	6.45415e-11	rs2159044;rs33922585
ENSG00000124140	SLC12A5	326	20	44650356	44688784	1	protein_coding	57468	0.999987	-1.07818	5	21.5	6.45566e-11	rs2297197;rs13037326
ENSG00000124160	NCOA5	326	20	44689624	44718591	-1	protein_coding	57727	0.9968	-0.349365	8	21.5	6.45566e-11	rs13037326;rs2297197;rs6074012
ENSG00000149926	FAM57B	292	16	30035748	30064299	-1	protein_coding	83723	0.285736	NA	49	15.67	6.68413e-11	rs3814883;rs4787491;rs11150582
ENSG00000149925	ALDOA	292	16	30064411	30081778	1	protein_coding	226	0.0248344	-1.30116	18	13.6	6.68413e-11	rs4787491;rs3814883
ENSG00000158445	KCNB1	328	20	47980414	48099184	-1	protein_coding	3745	0.982588	-3.11667	13	12.97	6.85618e-11	rs73120393;rs6125656
ENSG00000100412	ACO2	335	22	41865129	41924993	1	protein_coding	50	0.454378	-0.617412	60	9.721	7.06279e-11	rs28638318;rs143426938
ENSG00000172336	POP7	163	7	100303676	100305118	1	protein_coding	10248	0.28566	-0.206279	13	13.79	7.15334e-11	rs314294
ENSG00000166272	WBP1L	216	10	104503727	104576021	1	protein_coding	54838	0.909387	0.61464	17	19.26	7.17478e-11	rs999867;rs12412038;rs7085104
ENSG00000204687	MAS1L	130	6	29454474	29455738	-1	protein_coding	116511	0.000466206	0.689548	3	9.352	7.75565e-11	rs116380322
ENSG00000204704	OR2W1	130	6	29011990	29013017	-1	protein_coding	26692	0.0865619	0.531528	26	11.85	8.00699e-11	rs116380322;rs7752448;rs9366717;rs142403264
ENSG00000144619	CNTN4	65	3	2140497	3099645	1	protein_coding	152330	0.996606	3.21872	68	15.71	8.09951e-11	rs13061721;rs67888396;rs9845120;rs71309902;rs6800347
ENSG00000125245	GPR18	260	13	99906968	99913998	-1	protein_coding	2841	9.91796e-07	-0.344565	6	3.949	8.38896e-11	rs9557201;rs9557176
ENSG00000107882	SUFU	216	10	104263744	104393292	1	protein_coding	51684	0.999161	0.12486	54	18.75	8.49079e-11	rs11191365
ENSG00000129295	LRRC6	190	8	133584320	133687838	-1	protein_coding	23639	8.29728e-08	-0.489983	8	5.81	8.94859e-11	rs3739278;rs6651261
ENSG00000119608	PROX2	268	14	75319736	75330537	-1	protein_coding	283571	7.88535e-07	0.50268	27	13.08	9.26221e-11	rs722599;rs7152906;rs10143492
ENSG00000167194	C16orf92	292	16	30034655	30039057	1	protein_coding	146378	0.0189254	0.293839	31	15.67	9.45029e-11	rs3814883;rs4787491;rs11150582
ENSG00000101442	ACTR5	324	20	37377085	37400834	1	protein_coding	79913	1.00014e-12	0.539172	119	15.16	9.61016e-11	rs2246672;rs2748663;rs2252541;rs4456761;rs4812325
ENSG00000131196	NFATC1	311	18	77155856	77289325	1	protein_coding	4772	0.96922	0.750396	84	13.68	9.83019e-11	rs11875260;rs113864961;rs8093850;rs58014733
ENSG00000163635	ATXN7	78	3	63850233	63989138	1	protein_coding	6314	0.928556	-1.0287	34	13.2	9.84007e-11	rs704367
ENSG00000187990	HIST1H2BG	130	6	26216428	26216872	-1	protein_coding	8339	2.94452e-06	0.0253452	12	10.82	1.00924e-10	rs67575965;rs10946808;rs3999544
ENSG00000168274	HIST1H2AE	130	6	26217165	26217711	1	protein_coding	3012	0.624124	-0.273878	10	10.82	1.00924e-10	rs10946808;rs67575965;rs3999544
ENSG00000171105	INSR	313	19	7112266	7294045	-1	protein_coding	3643	0.186548	NA	15	9.962	1.14145e-10	rs7248104
ENSG00000164916	FOXK1	154	7	4683388	4811074	1	protein_coding	221937	0.962671	5.7841	15	12.98	1.15169e-10	rs10277273
ENSG00000078618	NRD1	11	1	52254863	52344477	-1	protein_coding	4898	0.878722	-0.426817	31	18.36	1.25491e-10	rs7551758
ENSG00000189283	FHIT	76:77	3	59735036	61237133	-1	protein_coding	2272	0.00139184	0.884593	192	19.84	1.27734e-10	rs741896;rs9816087;rs843812
ENSG00000102471	NDFIP2	258	13	80055287	80130210	1	protein_coding	54602	0.801879	-0.744543	35	13.44	1.32723e-10	rs9318627
ENSG00000115415	STAT1	56	2	191829084	191885686	-1	protein_coding	6772	0.999994	-0.650494	23	12.5	1.33997e-10	rs10199181;rs3024896
ENSG00000146192	FGD2	133	6	36973422	36996846	1	protein_coding	221472	4.70751e-05	-0.0659922	12	9.718	1.34332e-10	rs1753289;rs1724088;rs1724087
ENSG00000222017	AC011997.1	57	2	198557830	198639547	1	protein_coding	NA	NA	NA	74	12.07	1.35169e-10	rs3115366;rs1541953;rs2914983
ENSG00000118007	STAG1	87	3	136055077	136471220	-1	protein_coding	10274	1	-0.647638	109	14.81	1.51186e-10	rs7634476;rs1394094
ENSG00000180210	F2	224	11	46740730	46761056	1	protein_coding	2147	0.959943	-0.037985	35	10.93	1.59875e-10	rs10838634;rs61882672;rs4606447;rs12285419
ENSG00000162374	ELAVL4	10	1	50513686	50669458	1	protein_coding	1996	0.976913	-0.16678	3	4.131	1.63901e-10	rs11579246
ENSG00000150637	CD226	310	18	67498394	67629039	-1	protein_coding	10666	0.505154	0.135038	70	15.31	1.78903e-10	rs8099412;rs7241191;rs1788244
ENSG00000143190	POU2F1	26	1	167190066	167396582	1	protein_coding	5451	0.913951	0.561936	2	1.707	1.805e-10	rs1723022
ENSG00000183166	CALN1	159	7	71244476	71912136	-1	protein_coding	83698	0.15365	1.04142	378	14.36	1.82907e-10	rs35188259;rs1996399;rs1914399
ENSG00000149923	PPP4C	292	16	30087299	30096698	1	protein_coding	5531	0.759586	-0.372627	12	18.33	1.89096e-10	rs4787491;rs3814883
ENSG00000149922	TBX6	292	16	30097114	30103208	-1	protein_coding	6911	0.0291475	-0.69371	12	18.33	1.89096e-10	rs4787491;rs3814883
ENSG00000090238	YPEL3	292	16	30103635	30108236	-1	protein_coding	83719	0.122709	NA	10	18.33	1.89096e-10	rs3814883;rs4787491
ENSG00000105926	MPP6	156	7	24612887	24733812	1	protein_coding	51678	0.930677	-0.191014	75	11.9	1.91905e-10	rs2954558;rs112509803;rs78849264
ENSG00000105928	DFNA5	156	7	24737972	24809244	-1	protein_coding	1687	1.21683e-05	0.144415	72	14.15	1.91905e-10	rs2954558;rs112509803;rs78849264
ENSG00000157870	FAM213B	1	1	2517930	2522908	1	protein_coding	127281	0.0001667	-0.796177	49	12.22	1.96972e-10	rs10910093;rs897625
ENSG00000092841	MYL6	243	12	56551945	56557280	1	protein_coding	4637	0.256616	NA	2	9.726	1.98636e-10	rs11171733;rs10876879
ENSG00000139613	SMARCC2	243	12	56556767	56583351	-1	protein_coding	6601	1	NA	3	9.726	1.98636e-10	rs11171733;rs10876879
ENSG00000175662	TOM1L2	300	17	17746828	17875736	-1	protein_coding	146691	0.414476	-0.0316627	170	17.34	2.06458e-10	rs4925114;rs1108646;rs12953299;rs4925133
ENSG00000171962	LRRC48	300	17	17876127	17920203	1	protein_coding	83450	6.08743e-06	0.121792	65	25.8	2.06458e-10	rs4925133;rs4925114;rs1108646;rs12953299
ENSG00000171953	ATPAF2	300	17	17880723	17942523	-1	protein_coding	91647	0.00143054	-0.70191	87	25.8	2.06458e-10	rs4925133;rs4925114;rs1108646;rs12953299
ENSG00000103723	AP3B2	283	15	83328033	83378666	-1	protein_coding	8120	0.990066	0.133406	28	13.98	2.06709e-10	rs4779050
ENSG00000010318	PHF7	75	3	52444673	52457657	1	protein_coding	51533	0.0649139	NA	3	4.166	2.14533e-10	rs187084;rs9311474
ENSG00000010319	SEMA3G	75	3	52467069	52479101	-1	protein_coding	56920	6.07683e-10	-0.542603	1	2.041	2.14533e-10	rs9311474
ENSG00000197935	ZNF311	130	6	28962562	28973093	-1	protein_coding	282890	0.000129446	0.377858	34	11.6	2.15147e-10	rs116380322;rs7752448;rs9366717;rs142403264
ENSG00000107679	PLEKHA1	218	10	124134212	124191867	1	protein_coding	59338	0.0177773	-0.988609	90	17.59	2.1521e-10	rs7350442;rs78305107;rs11200629
ENSG00000141506	PIK3R5	298	17	8782233	8869029	-1	protein_coding	23533	0.817694	-0.659327	34	10.98	2.17765e-10	rs9303234;rs2470233
ENSG00000124578	HIST1H4G	130	6	26246886	26247259	-1	protein_coding	8369	0.00263	-0.0509409	2	4.068	2.27552e-10	rs10946808;rs9348708;rs6908402
ENSG00000134824	FADS2	227	11	61560452	61634826	1	protein_coding	9415	0.990052	-0.476246	45	14.1	2.31445e-10	rs174600
ENSG00000142606	MMEL1	1	1	2522078	2564481	-1	protein_coding	79258	8.87674e-13	0.424399	119	13.86	2.31688e-10	rs10910093;rs897625
ENSG00000137843	PAK6	276	15	40509629	40569688	1	protein_coding	56924	0.00128179	0.365067	7	15.72	2.42735e-10	rs56205728;rs3784397
ENSG00000259288	RP11-133K1.2	276	15	40509629	40568597	1	protein_coding	106821730	NA	NA	7	15.72	2.42735e-10	rs56205728;rs3784397
ENSG00000137841	PLCB2	276	15	40570377	40600136	-1	protein_coding	5330	3.0169e-12	0.0875472	19	17.1	2.42735e-10	rs56205728;rs3784397
ENSG00000230778	ANKRD63	276	15	40573645	40574787	-1	protein_coding	100131244	NA	NA	9	17.1	2.42735e-10	rs56205728;rs3784397
ENSG00000169508	GPR183	260	13	99946784	99959659	-1	protein_coding	1880	0.0255456	0.12215	10	7.228	2.49295e-10	rs9557201;rs9557176
ENSG00000204703	OR2B3	130	6	29053985	29055090	-1	protein_coding	442184	0.00133693	0.45884	19	11.79	2.71104e-10	rs7752448;rs9366717;rs142403264;rs116380322
ENSG00000119689	DLST	268	14	75348594	75370448	1	protein_coding	1743	0.950394	0.114612	54	15.79	2.71984e-10	rs722599;rs10143492;rs7152906
ENSG00000198208	RPS6KL1	268	14	75370657	75390099	-1	protein_coding	83694	0.000674281	0.895648	20	15.79	2.71984e-10	rs10143492;rs7152906;rs722599
ENSG00000067369	TP53BP1	277	15	43699407	43802926	-1	protein_coding	7158	0.999856	-0.588436	51	18.66	2.84133e-10	rs529611
ENSG00000166963	MAP1A	277	15	43803156	43823818	1	protein_coding	4130	0.999689	-0.820834	15	10.35	2.84133e-10	rs529611
ENSG00000259511	UBE2Q2L	284	15	84841242	84850986	1	protein_coding	100505679	NA	NA	13	6.214	3.08578e-10	rs11638554
ENSG00000234965	SHISA8	335	22	42307297	42310570	-1	protein_coding	440829	NA	NA	9	9.952	3.19358e-10	rs5996093;rs2839715;rs5758504;rs7290134
ENSG00000174579	MSL2	87	3	135867764	135916083	-1	protein_coding	55167	0.889664	-1.74205	6	22.4	3.36754e-10	rs7634476;rs9845457
ENSG00000196092	PAX5	203	9	36833272	37034103	-1	protein_coding	5079	0.984244	-0.198032	41	15.91	3.37841e-10	rs10973149;rs10973158;rs7030813
ENSG00000249209	AP000304.12	330	21	34956993	35284635	-1	protein_coding	NA	NA	NA	29	9.105	3.46199e-10	rs3761352;rs2070386
ENSG00000205758	CRYZL1	330	21	34961647	35016232	-1	protein_coding	9946	0.0906157	-0.0654259	17	9.105	3.46199e-10	rs3761352;rs2070386
ENSG00000205726	ITSN1	330	21	35014706	35272165	1	protein_coding	6453	1	0.560049	16	9.105	3.46199e-10	rs3761352;rs2070386
ENSG00000102886	GDPD3	292	16	30116131	30125177	-1	protein_coding	79153	1.05165e-07	-0.375161	12	15.65	3.57926e-10	rs4787491;rs3814883;rs28529403
ENSG00000102882	MAPK3	292	16	30125426	30134827	-1	protein_coding	5595	0.409692	NA	17	13.16	3.57926e-10	rs3814883;rs4787491;rs28529403
ENSG00000143321	HDGF	24	1	156711899	156736717	-1	protein_coding	3068	0.269699	0.146889	19	9.473	3.69103e-10	rs11264545;rs928391;rs926103
ENSG00000143294	PRCC	24	1	156720402	156770607	1	protein_coding	5546	0.921293	-0.644689	60	18.9	3.69103e-10	rs11264545;rs928391;rs926103
ENSG00000143457	GOLPH3L	22	1	150618701	150669630	-1	protein_coding	55204	0.0221067	-0.592524	3	7.488	3.73168e-10	rs143773357;rs72702561
ENSG00000135077	HAVCR2	125	5	156512843	156569880	-1	protein_coding	84868	0.111384	0.941	21	9.632	3.77813e-10	rs13360007
ENSG00000155868	MED7	125	5	156564423	156586030	-1	protein_coding	9443	0.21574	0.742592	29	9.632	3.77813e-10	rs13360007
ENSG00000113263	ITK	125	5	156569944	156682201	1	protein_coding	3702	1.49551e-05	0.141883	57	9.882	3.77813e-10	rs13360007
ENSG00000182264	IZUMO1	320	19	49244109	49250166	-1	protein_coding	284359	0.00241626	0.753533	45	13.35	3.87042e-10	rs427248;rs601338
ENSG00000174951	FUT1	320	19	49251268	49258647	-1	protein_coding	2523	0.000508775	0.370474	35	13.35	3.87042e-10	rs427248;rs601338
ENSG00000105550	FGF21	320	19	49258816	49261587	1	protein_coding	26291	0.213002	-0.215278	13	13.17	3.87042e-10	rs427248;rs601338
ENSG00000141034	GID4	300	17	17942606	17971718	1	protein_coding	79018	0.937456	-1.87294	56	15.93	3.87098e-10	rs4925133;rs4925114;rs1108646;rs12953299
ENSG00000206052	DOK6	310	18	67068291	67516323	1	protein_coding	220164	0.45884	-0.363606	22	9.467	3.95339e-10	rs8099412;rs7241191
ENSG00000114861	FOXP1	79	3	71003844	71633140	-1	protein_coding	27086	0.999751	-0.0806505	111	19.47	4.04755e-10	rs11714337;rs830621
ENSG00000113558	SKP1	117	5	133484633	133512729	-1	protein_coding	6500	0.224831	2.13201	1	5.506	4.22373e-10	rs244693
ENSG00000272772	CTD-2410N18.5	117	5	133502861	133561762	-1	protein_coding	NA	NA	NA	1	5.506	4.22373e-10	rs244693
ENSG00000161896	IP6K3	131	6	33689444	33714762	-1	protein_coding	117283	0.0485339	1.72324	39	18.43	4.26921e-10	rs112779317;rs79483930;rs3818528;rs4711350;rs35404844
ENSG00000198704	GPX6	130	6	28471073	28495992	-1	protein_coding	257202	3.13758e-05	0.718703	4	0.984	4.44432e-10	rs2531806;rs116380322;rs13195636;rs7752448;rs9366717
ENSG00000224586	GPX5	130	6	28493702	28502729	1	protein_coding	2880	0.00888468	0.354876	1	0.816	4.44432e-10	rs116380322
ENSG00000175213	ZNF408	224	11	46722368	46727462	1	protein_coding	79797	7.89161e-06	-0.0780348	19	22.5	4.60418e-10	rs4606447;rs12285419;rs10838634;rs61882672
ENSG00000213672	NCKIPSD	74	3	48701364	48723797	-1	protein_coding	51517	0.00713136	-0.551018	43	22.2	4.60763e-10	rs41290686;rs12185979;rs138958327;rs7633840
ENSG00000068745	IP6K2	74	3	48725436	48777786	-1	protein_coding	51447	0.989458	-0.392799	65	19.23	4.60763e-10	rs41290686;rs7633840;rs12185979;rs138958327
ENSG00000120885	CLU	179	8	27454434	27472548	-1	protein_coding	1191	NA	0.0733593	31	8.654	4.65224e-10	rs11777131;rs73229090;rs11778040
ENSG00000159128	IFNGR2	330	21	34775202	34851655	1	protein_coding	3460	0.881281	NA	31	35	4.76714e-10	rs2070386;rs3761352
ENSG00000142188	TMEM50B	330	21	34804792	34852318	-1	protein_coding	757	0.298982	1.109	24	35	4.76714e-10	rs3761352;rs2070386
ENSG00000065413	ANKRD44	57	2	197831741	198175897	-1	protein_coding	91526	0.775903	NA	58	18.47	4.97337e-10	rs2914983;rs3115366
ENSG00000081189	MEF2C	110	5	88013975	88199922	-1	protein_coding	4208	0.00424617	-2.66223	92	18.12	5.04216e-10	rs185291;rs797419
ENSG00000077498	TYR	230	11	88910620	89028927	1	protein_coding	7299	7.26381e-21	0.225785	96	29.4	5.14094e-10	rs9665832;rs72963135;rs10830220;rs12295166
ENSG00000101489	CELF4	307	18	34823010	35146000	-1	protein_coding	56853	0.974365	1.3888	34	22.4	5.312e-10	rs80035064;rs12967855
ENSG00000137265	IRF4	127	6	391739	411447	1	protein_coding	3662	0.922221	2.34445	13	5.949	5.3133e-10	rs1050979
ENSG00000167004	PDIA3	277	15	44038590	44065477	1	protein_coding	2923	0.959251	-0.294235	18	19.3	5.52992e-10	rs529611
ENSG00000041353	RAB27B	309	18	52385091	52562747	1	protein_coding	5874	0.6873	-0.304479	66	10.81	5.73041e-10	rs8093506
ENSG00000100403	ZC3H7B	335	22	41697526	41756151	1	protein_coding	23264	0.990762	-0.628158	66	15.36	5.78363e-10	rs11090039;rs11090045;rs28638318;rs73176684
ENSG00000124562	SNRPC	132	6	34725183	34741571	1	protein_coding	6631	0.727262	-0.35112	95	14.9	6.07747e-10	rs2744944;rs7738377
ENSG00000134780	DAGLA	227	11	61447905	61514473	1	protein_coding	747	0.953148	-0.966158	4	15.11	6.1355e-10	rs198457
ENSG00000128886	ELL3	277	15	44064798	44069741	-1	protein_coding	80237	3.17481e-06	-0.742052	8	19.3	6.14121e-10	rs529611
ENSG00000262560	RP11-296A16.1	277	15	44064815	44091331	-1	protein_coding	NA	NA	NA	11	19.3	6.14121e-10	rs529611
ENSG00000140264	SERF2	277	15	44069285	44094787	1	protein_coding	10169	0.138976	-0.560227	10	19.3	6.14121e-10	rs529611
ENSG00000268488	AC018512.1	277	15	44075041	44075231	-1	protein_coding	NA	NA	NA	6	12.26	6.14121e-10	rs529611
ENSG00000184716	SERINC4	277	15	44086360	44092419	-1	protein_coding	619189	0.0107594	-0.978461	5	12.26	6.14121e-10	rs529611
ENSG00000242028	HYPK	277	15	44088340	44095241	1	protein_coding	25764	0.0210308	-0.443036	5	12.26	6.14121e-10	rs529611
ENSG00000186575	NF2	332	22	29999545	30094587	1	protein_coding	4771	0.999923	0.150793	78	17.13	6.23529e-10	rs2531848;rs4823045;rs2530676;rs73162770
ENSG00000112462	OR12D3	130	6	29341200	29343068	-1	protein_coding	81797	1.34136e-05	0.883549	40	13.66	6.38993e-10	rs142403264;rs116380322
ENSG00000163131	CTSS	22	1	150702672	150738433	-1	protein_coding	1520	0.628283	-0.390794	2	7.883	6.4372e-10	rs72702561;rs143773357
ENSG00000173153	ESRRA	228	11	64073044	64084215	1	protein_coding	2101	0.527244	-0.405327	2	1.847	6.59037e-10	rs479777
ENSG00000173113	TRMT112	228	11	64083932	64085556	-1	protein_coding	51504	0.141017	0.0659088	2	1.847	6.59037e-10	rs479777
ENSG00000126432	PRDX5	228	11	64085560	64089283	1	protein_coding	25824	0.00314038	-0.356656	3	1.847	6.59037e-10	rs479777
ENSG00000118193	KIF14	30	1	200520628	200589862	-1	protein_coding	9928	6.02749e-05	0.94544	19	7.072	6.68128e-10	rs12126676
ENSG00000127152	BCL11B	272	14	99635624	99737861	-1	protein_coding	64919	0.929785	-2.62425	12	21.8	6.83186e-10	rs2664308
ENSG00000156218	ADAMTSL3	284	15	84322838	84708594	1	protein_coding	57188	9.55133e-09	-1.01962	5	21.6	6.86553e-10	rs11638554
ENSG00000139697	SBNO1	250	12	123773656	123849390	-1	protein_coding	55206	1	-1.46751	55	22.9	6.89513e-10	rs1790135;rs940904;rs10773000
ENSG00000242866	STRC	277	15	43891596	44010458	-1	protein_coding	161497	0.00532184	-0.331252	35	15.08	7.09804e-10	rs529611
ENSG00000170613	FAM71B	125	5	156588857	156593275	-1	protein_coding	153745	0.00232967	0.465365	23	8.8	7.15944e-10	rs13360007
ENSG00000182197	EXT1	185	8	118806729	119124092	-1	protein_coding	2131	0.99932	0.987829	31	16.29	7.22159e-10	rs7842361
ENSG00000187676	B3GALTL	252	13	31774073	31906413	1	protein_coding	145173	2.01557e-10	1.41187	157	23.2	7.41979e-10	rs9529314;rs41292151;rs7339288
ENSG00000131374	TBC1D5	68	3	17198654	18486309	-1	protein_coding	9779	6.51864e-10	0.114586	605	20.9	7.48709e-10	rs56221450;rs1430894;rs9869999
ENSG00000115263	GCG	53	2	162999392	163008914	-1	protein_coding	2641	0.0772035	-0.157599	1	11.6	7.7871e-10	rs78456138
ENSG00000176204	LRRTM4	47	2	76974845	77820445	-1	protein_coding	80059	0.748069	-0.147913	39	16.71	7.88718e-10	rs2861076
ENSG00000111796	KLRB1	240	12	9747147	9760482	-1	protein_coding	3820	4.43125e-06	1.09034	23	6.599	7.89147e-10	rs10743806;rs1560007
ENSG00000163632	C3orf49	78	3	63805038	63834312	1	protein_coding	132200	NA	NA	4	10.37	7.95517e-10	rs704367
ENSG00000163634	THOC7	78	3	63819546	63849579	-1	protein_coding	80145	0.97832	NA	4	10.37	7.95517e-10	rs704367
ENSG00000247626	MARS2	57	2	198570087	198573113	1	protein_coding	92935	1.41647e-06	-0.302062	21	12.07	7.97513e-10	rs2914983;rs3115366;rs1541953
ENSG00000198198	SZT2	9	1	43855553	43918321	1	protein_coding	23334	1.51747e-07	0.623916	58	18.87	8.03437e-10	rs2251804
ENSG00000178922	HYI	9	1	43916824	43919660	-1	protein_coding	81888	3.15819e-08	-0.18705	16	18.87	8.03437e-10	rs2251804
ENSG00000137822	TUBGCP4	277	15	43661419	43699293	1	protein_coding	27229	0.00528348	-0.84387	21	21.8	8.25605e-10	rs529611
ENSG00000182257	C22orf26	336	22	46445358	46450024	-1	protein_coding	55267	0.035846	-0.0535616	12	14.95	8.42078e-10	rs9627391
ENSG00000197182	FLJ27365	336	22	46449749	46509808	1	protein_coding	400931	NA	NA	12	14.95	8.42078e-10	rs9627391
ENSG00000106266	SNX8	153	7	2291405	2393953	-1	protein_coding	29886	0.165171	-0.451639	34	6.314	8.87262e-10	rs2159044;rs33922585
ENSG00000118473	SGIP1	13	1	66999066	67213982	1	protein_coding	84251	0.999651	-0.315319	154	15.14	9.14038e-10	rs2859914;rs4488004;rs7538938
ENSG00000248458	AL139147.1	13	1	67131547	67142710	-1	protein_coding	NA	NA	NA	30	11.88	9.14038e-10	rs7538938;rs4488004
ENSG00000241058	NSUN6	212	10	18834490	18940551	-1	protein_coding	221078	1.72775e-14	-0.298656	105	18.31	9.44005e-10	rs12784387;rs12777508
ENSG00000168781	PPIP5K1	277	15	43825660	43882430	-1	protein_coding	9677	0.102605	-0.983223	17	10.35	9.65157e-10	rs529611
ENSG00000114054	PCCB	87	3	135969148	136056738	1	protein_coding	5096	0.000735839	-0.38516	23	14.81	9.72392e-10	rs7634476
ENSG00000138684	IL21	100	4	123533783	123542224	-1	protein_coding	59067	0.502191	0.22488	9	6.559	9.84775e-10	rs6835745
ENSG00000113013	HSPA9	118	5	137890571	137911133	-1	protein_coding	3313	0.981119	-0.307165	32	15.4	1.00723e-09	rs10117
ENSG00000002330	BAD	228	11	64037302	64052176	-1	protein_coding	572	0.000414579	-0.403997	2	13.7	1.01958e-09	rs479777
ENSG00000173264	GPR137	228	11	64037534	64056972	1	protein_coding	56834	0.484398	NA	2	13.7	1.01958e-09	rs479777
ENSG00000182450	KCNK4	228	11	64058774	64067503	1	protein_coding	50801	0.0424812	-0.751016	2	13.7	1.01958e-09	rs479777
ENSG00000172554	SNTG2	35	2	946554	1371385	1	protein_coding	54221	9.17609e-07	NA	1	0.055	1.06109e-09	rs9753098
ENSG00000140386	SCAPER	280	15	76640526	77197785	-1	protein_coding	49855	0.0392829	0.499724	87	16.76	1.1205e-09	rs147895868
ENSG00000198911	SREBF2	335	22	42229109	42303312	1	protein_coding	6721	0.996272	0.410467	63	15.63	1.12981e-09	rs5996093;rs2839715;rs5758504;rs2228314;rs117181659
ENSG00000196090	PTPRT	325	20	40701392	41818610	-1	protein_coding	11122	0.999999	2.65629	12	22.1	1.14728e-09	rs926288
ENSG00000143207	RFWD2	27	1	175913967	176176629	-1	protein_coding	64326	0.998566	NA	90	15.3	1.14904e-09	rs12031733
ENSG00000184117	NIPSNAP1	332	22	29950797	29977326	-1	protein_coding	8508	0.979279	0.250689	68	11.67	1.1512e-09	rs2531848;rs4823045
ENSG00000100296	THOC5	332	22	29901868	29951205	-1	protein_coding	8563	0.000462815	1.61267	74	15.61	1.16821e-09	rs2531848;rs4823045
ENSG00000126561	STAT5A	302	17	40439565	40463961	1	protein_coding	6776	0.999866	-0.759016	17	8.683	1.20245e-09	rs72820899;rs117292219
ENSG00000183454	GRIN2A	287	16	9852376	10276611	-1	protein_coding	2903	0.998045	-1.13815	162	16.57	1.2117e-09	rs7191183
ENSG00000118298	CA14	22	1	150229554	150237478	1	protein_coding	23632	1.43472e-09	-0.466304	11	13.9	1.24385e-09	rs12120428
ENSG00000117362	APH1A	22	1	150237804	150241980	-1	protein_coding	51107	0.132136	-0.813124	7	13.9	1.24385e-09	rs12120428
ENSG00000118292	C1orf54	22	1	150240600	150253327	1	protein_coding	79630	0.178652	-0.647221	11	13.9	1.24385e-09	rs12120428;rs143773357;rs78681982
ENSG00000215912	TTC34	1	1	2567415	2718286	-1	protein_coding	100287898	NA	NA	54	12.1	1.26743e-09	rs897625;rs10910093
ENSG00000197933	ZNF823	315	19	11832080	11849824	-1	protein_coding	55552	2.08859e-06	0.395683	1	9.9	1.26952e-09	rs72986630
ENSG00000177692	DNAJC28	330	21	34860497	34864027	-1	protein_coding	54943	2.51143e-07	-0.522843	13	35	1.27982e-09	rs2070386;rs3761352
ENSG00000172046	USP19	74	3	49145479	49158371	-1	protein_coding	10869	0.999992	-0.429633	11	32	1.28604e-09	rs7633840;rs41290686;rs12185979;rs138958327
ENSG00000172037	LAMB2	74	3	49158547	49170551	-1	protein_coding	3913	7.45007e-11	-0.451082	9	32	1.28604e-09	rs7633840;rs41290686;rs12185979;rs138958327
ENSG00000036257	CUL3	63	2	225334867	225450110	-1	protein_coding	8452	0.974063	0.0625509	54	12.88	1.34691e-09	rs72974238
ENSG00000143437	ARNT	22	1	150782181	150849244	-1	protein_coding	405	0.976348	-1.07282	5	5.016	1.39556e-09	rs143773357;rs72702561
ENSG00000111199	TRPV4	249	12	110220890	110271212	-1	protein_coding	59341	7.31947e-06	-0.73897	16	17.76	1.42641e-09	rs17616911;rs117145318;rs80005999;rs77877120;rs11064860
ENSG00000163519	TRAT1	83	3	108541545	108573852	1	protein_coding	50852	0.486402	-0.0576124	11	7.047	1.45554e-09	rs111352680;rs2290055
ENSG00000114268	PFKFB4	74	3	48555117	48599448	-1	protein_coding	5210	0.000321134	-0.13132	3	6.878	1.45791e-09	rs41290686
ENSG00000145040	UCN2	74	3	48599160	48601206	-1	protein_coding	90226	0.157236	0.00632673	2	6.878	1.45791e-09	rs41290686
ENSG00000114270	COL7A1	74	3	48601506	48632700	-1	protein_coding	1294	2.10611e-18	NA	3	6.878	1.45791e-09	rs41290686
ENSG00000170396	ZNF804A	55	2	185463093	185804219	1	protein_coding	91752	0.827436	NA	6	7.7	1.47239e-09	rs11693094;rs4380187
ENSG00000132470	ITGB4	305	17	73717408	73753899	1	protein_coding	3691	1.05349e-11	NA	7	9.832	1.4785e-09	rs56011703
ENSG00000108479	GALK1	305	17	73747675	73761792	-1	protein_coding	2584	0.000940521	0.270557	10	9.832	1.4785e-09	rs56011703
ENSG00000100393	EP300	335	22	41487790	41576081	1	protein_coding	2033	1	NA	23	18.42	1.47893e-09	rs11090039;rs117064001
ENSG00000143401	ANP32E	22	1	150190717	150208504	-1	protein_coding	81611	0.976919	-1.2513	22	8.331	1.48957e-09	rs12120428;rs78681982
ENSG00000159208	C1orf51	22	1	150254953	150259505	1	protein_coding	148523	0.804528	0.11871	13	9.817	1.52631e-09	rs12120428;rs143773357;rs78681982
ENSG00000187145	MRPS21	22	1	150266289	150281414	1	protein_coding	54460	0.35345	0.646625	21	12.26	1.52631e-09	rs12120428;rs143773357;rs78681982
ENSG00000118137	APOA1	233	11	116706467	116708666	-1	protein_coding	335	0.0487384	0.161101	6	10.23	1.53141e-09	rs6589606;rs7931398
ENSG00000186094	AGBL4	10	1	48998527	50489585	-1	protein_coding	84871	3.5783e-06	-0.0363485	41	18.99	1.58337e-09	rs11579246
ENSG00000227839	AL645730.2	10	1	50459990	50461874	1	protein_coding	NA	NA	NA	2	7.324	1.58337e-09	rs11579246
ENSG00000167074	TEF	335	22	41763337	41795330	1	protein_coding	7008	0.421036	0.114829	71	15.85	1.6638e-09	rs11090045;rs28638318;rs117064001;rs73176684
ENSG00000178467	P4HTM	74	3	49027319	49044587	1	protein_coding	54681	0.0232749	NA	10	22.6	1.68678e-09	rs7633840;rs41290686;rs12185979
ENSG00000178252	WDR6	74	3	49044495	49053386	1	protein_coding	11180	9.19648e-07	-0.0589495	7	22.6	1.68678e-09	rs7633840;rs41290686;rs12185979
ENSG00000232040	SCAND3	130	6	28539407	28583989	-1	protein_coding	114821	9.70724e-09	-0.785031	24	11.72	1.73664e-09	rs116380322;rs61289879;rs7752448;rs9366717;rs2531806
ENSG00000173457	PPP1R14B	228	11	64011956	64014413	-1	protein_coding	26472	0.709204	NA	4	18.33	1.74569e-09	rs479777
ENSG00000149782	PLCB3	228	11	64018995	64036622	1	protein_coding	5331	0.968377	NA	4	18.33	1.74569e-09	rs479777
ENSG00000108771	DHX58	302	17	40253422	40264751	-1	protein_coding	79132	7.28555e-08	0.278801	25	14.03	1.74672e-09	rs2158067;rs12325861
ENSG00000214575	CPEB1	283	15	83211951	83317612	-1	protein_coding	64506	0.999591	NA	75	15.35	1.77744e-09	rs4779050
ENSG00000173486	FKBP2	228	11	64008475	64011604	1	protein_coding	2286	0.30716	-0.905814	3	18.33	1.77809e-09	rs479777
ENSG00000117360	PRPF3	22	1	150293925	150325671	1	protein_coding	9129	0.999999	-0.213771	30	12.26	1.78485e-09	rs12120428
ENSG00000120705	ETF1	118	5	137841784	137878989	-1	protein_coding	2107	0.998925	-1.33722	48	14.02	1.79827e-09	rs11743810;rs10117
ENSG00000135503	ACVR1B	242	12	52345451	52390862	1	protein_coding	91	0.998904	NA	37	17.63	1.79896e-09	rs11612312
ENSG00000149182	ARFGAP2	224	11	47185848	47198676	-1	protein_coding	84364	0.562991	-0.150782	2	18.88	1.80316e-09	rs10838634;rs61882672
ENSG00000165912	PACSIN3	224	11	47199076	47207994	-1	protein_coding	29763	0.016793	-0.514939	2	18.88	1.80316e-09	rs10838634;rs61882672
ENSG00000187323	DCC	308	18	49866542	51057784	1	protein_coding	1630	0.999999	-0.23995	251	18.56	1.85106e-09	rs17410557;rs4632195;rs10164055
ENSG00000140259	MFAP1	277	15	44096690	44117000	-1	protein_coding	4236	0.986959	-0.653268	8	6.716	1.87326e-09	rs529611
ENSG00000206538	VGLL3	81	3	86987119	87040269	-1	protein_coding	389136	0.336019	-2.94325	1	2.601	1.89612e-09	rs114142727
ENSG00000205359	SLCO6A1	113	5	101707486	101834720	-1	protein_coding	133482	2.70905e-06	-0.165537	250	12.84	1.97421e-09	rs1901512
ENSG00000188786	MTF1	7	1	38275239	38325292	-1	protein_coding	4520	0.991395	-1.99028	11	22.2	1.97666e-09	rs28469609;rs61776678
ENSG00000107021	TBC1D13	209	9	131549483	131572711	1	protein_coding	54662	0.611736	0.80128	57	16.2	1.99556e-09	rs10819439;rs2900269;rs13297295;rs13283282
ENSG00000167136	ENDOG	209	9	131580753	131584956	1	protein_coding	2021	0.00624335	-0.0179448	49	16.2	1.99556e-09	rs2900269;rs13297295;rs13283282
ENSG00000198917	C9orf114	209	9	131581930	131592100	-1	protein_coding	51490	0.10485	-0.0972542	56	16.2	1.99556e-09	rs2900269;rs13297295;rs13283282
ENSG00000070081	NUCB2	220	11	17229700	17371521	1	protein_coding	4925	8.58988e-08	-0.172074	78	15.2	2.00533e-09	rs12801545
ENSG00000115970	THADA	40	2	43393800	43823185	-1	protein_coding	63892	1.24008e-28	-0.3799	9	8.006	2.04726e-09	rs11897732
ENSG00000179934	CCR8	73	3	39371197	39375171	1	protein_coding	1237	0.0176258	-0.228972	3	2.232	2.06985e-09	rs111976179
ENSG00000075413	MARK3	273	14	103851729	103970168	1	protein_coding	4140	6.11449e-05	-0.0999703	107	16.68	2.09317e-09	rs3759577;rs754287
ENSG00000119121	TRPM6	204	9	77337411	77503010	-1	protein_coding	140803	0.588345	-0.384557	8	10.24	2.09657e-09	rs500102
ENSG00000168803	ADAL	277	15	43622872	43646096	1	protein_coding	161823	8.52496e-09	0.36708	23	13.62	2.10709e-09	rs529611
ENSG00000140265	ZSCAN29	277	15	43650370	43663223	-1	protein_coding	146050	2.29379e-06	-1.04456	18	21.8	2.10709e-09	rs529611
ENSG00000006740	ARHGAP44	299	17	12692856	12894960	1	protein_coding	9912	0.999299	0.00303483	5	5.375	2.1319e-09	rs73292401
ENSG00000173511	VEGFB	228	11	64002010	64006259	1	protein_coding	7423	1.52262e-06	NA	2	18.33	2.13699e-09	rs479777
ENSG00000174453	VWC2L	62	2	215275789	215443683	1	protein_coding	402117	0.612118	-1.05683	28	19.62	2.14335e-09	rs6435829
ENSG00000067082	KLF6	210	10	3818188	3827473	-1	protein_coding	1316	0.925053	0.156896	5	12.42	2.14501e-09	rs17731
ENSG00000198218	QRICH1	74	3	49067140	49131796	-1	protein_coding	54870	0.99607	-0.279294	44	15.6	2.23076e-09	rs41290686;rs12185979;rs7633840;rs138958327
ENSG00000172053	QARS	74	3	49133365	49142553	-1	protein_coding	5859	8.7897e-08	-0.634756	15	15.6	2.23076e-09	rs41290686;rs12185979;rs138958327;rs7633840
ENSG00000196419	XRCC6	335	22	42017123	42060044	1	protein_coding	2547	0.996856	-0.128101	38	13.57	2.23283e-09	rs28638318;rs117064001;rs143426938;rs117181659
ENSG00000100138	NHP2L1	335	22	42069934	42086508	-1	protein_coding	4809	0.710585	0.0822262	53	16.28	2.23283e-09	rs117064001;rs28638318;rs143426938;rs117181659
ENSG00000184507	NUTM1	274	15	34635516	34649938	1	protein_coding	256646	0.00598113	0.331053	4	2.51	2.31123e-09	rs7403630
ENSG00000176454	LPCAT4	274	15	34651106	34659479	-1	protein_coding	254531	0.996223	NA	4	2.51	2.31123e-09	rs7403630
ENSG00000152904	GGPS1	32	1	235490665	235507847	1	protein_coding	9453	0.66663	0.869877	47	12.42	2.35231e-09	rs60897342
ENSG00000185565	LSAMP	84:85	3	115521235	117716095	-1	protein_coding	4045	0.946284	NA	132	18.11	2.37155e-09	rs76954012;rs66511648
ENSG00000161904	LEMD2	131	6	33738979	33756913	-1	protein_coding	221496	0.302373	0.39292	34	16.62	2.44276e-09	rs4711350;rs112779317;rs79483930;rs3818528;rs35404844
ENSG00000159131	GART	330	21	34876238	34915797	-1	protein_coding	2618	0.0630561	-0.273121	24	21.2	2.53902e-09	rs3761352;rs2070386
ENSG00000144659	SLC25A38	73	3	39424839	39438842	1	protein_coding	54977	0.0682178	-0.436245	1	5.076	2.80718e-09	rs111976179
ENSG00000261086	RP11-379H8.1	283	15	83209620	83231124	1	protein_coding	NA	NA	NA	7	15.35	2.9027e-09	rs4779050
ENSG00000136631	VPS45	22	1	150039369	150117505	1	protein_coding	11311	0.00030557	-0.505427	98	19.7	2.98145e-09	rs12138231;rs72692873;rs143773357
ENSG00000134574	DDB2	224	11	47236493	47260767	1	protein_coding	1643	0.00511791	0.677015	1	10.15	3.01154e-09	rs10838634
ENSG00000146285	SCML4	144	6	108025308	108145521	-1	protein_coding	256380	0.268213	-0.122272	45	9.588	3.16046e-09	rs9320236
ENSG00000064393	HIPK2	173	7	139246316	139477577	-1	protein_coding	28996	0.998346	NA	90	15.63	3.21279e-09	rs66985026
ENSG00000118922	KLF12	257	13	74260226	74708394	-1	protein_coding	11278	0.982233	-0.751238	41	15.62	3.22702e-09	rs12877581;rs3812849;rs9600232
ENSG00000163636	PSMD6	78	3	63996225	64009658	-1	protein_coding	9861	0.962086	0.350545	9	3.448	3.36814e-09	rs704367
ENSG00000073711	PPP2R3A	87	3	135684515	135866733	1	protein_coding	5523	0.920488	-0.863679	48	15.92	3.41736e-09	rs9852169;rs7634476
ENSG00000113845	TIMMDC1	86	3	119217379	119243937	1	protein_coding	51300	5.6765e-07	1.22088	33	12.15	3.43798e-09	rs62264487
ENSG00000121594	CD80	86	3	119243140	119278449	-1	protein_coding	941	0.255225	0.839029	16	11.99	3.43798e-09	rs62264487
ENSG00000108424	KPNB1	303	17	45726842	45762871	1	protein_coding	3837	0.999994	-0.517927	40	21.3	3.48809e-09	rs67919208;rs1808192
ENSG00000159479	MED8	9	1	43849588	43855479	-1	protein_coding	112950	8.15826e-06	0.403723	18	18.26	3.5077e-09	rs2251804
ENSG00000054267	ARID4B	32	1	235294949	235491534	-1	protein_coding	51742	0.999976	-1.63118	178	14.99	3.58287e-09	rs60897342
ENSG00000096060	FKBP5	132	6	35541362	35696360	-1	protein_coding	2289	0.498849	-0.767039	105	17.47	3.60632e-09	rs6457834;rs6902321;rs6935659;rs4711428
ENSG00000070047	PHRF1	219	11	576486	612222	1	protein_coding	57661	0.948919	NA	87	12.48	3.69752e-09	rs7936397
ENSG00000169398	PTK2	191	8	141667999	142012315	-1	protein_coding	5747	0.999993	-0.489091	2	0.187	3.71504e-09	rs12679974;rs11783023
ENSG00000110245	APOC3	233	11	116700422	116703788	1	protein_coding	345	0.000678026	0.121255	5	10.23	3.78171e-09	rs6589606;rs7931398
ENSG00000122877	EGR2	214	10	64571756	64679660	-1	protein_coding	1959	0.619543	-0.491267	5	5.26	3.7873e-09	rs34384324
ENSG00000166984	TCP10L2	152	6	167559902	167610401	1	protein_coding	401285	0.694467	-0.330282	5	2.479	3.86693e-09	rs3093006
ENSG00000159140	SON	330	21	34914924	34949812	1	protein_coding	6651	1	-0.877191	18	14.7	3.8753e-09	rs3761352;rs2070386
ENSG00000165046	LETM2	180	8	38243725	38267045	1	protein_coding	137994	1.34236e-10	-0.443339	41	10.03	4.03977e-09	rs7001340
ENSG00000077782	FGFR1	180	8	38268656	38326352	-1	protein_coding	2260	0.988744	-1.74984	34	11.57	4.03977e-09	rs7001340
ENSG00000143387	CTSK	22	1	150768684	150780799	-1	protein_coding	1513	0.000135211	-0.588567	1	0.803	4.07264e-09	rs143773357;rs72702561
ENSG00000120915	EPHX2	179	8	27348296	27403081	1	protein_coding	2053	4.92249e-13	1.72964	6	2.947	4.17408e-09	rs11778040;rs73229090
ENSG00000136560	TANK	52	2	161993419	162092732	1	protein_coding	10010	0.943798	-0.173838	13	15	4.22328e-09	rs6432674
ENSG00000165915	SLC39A13	224	11	47428683	47438047	1	protein_coding	91252	0.011852	-0.332419	36	21.7	4.22747e-09	rs3781627
ENSG00000165916	PSMC3	224	11	47440320	47447993	-1	protein_coding	5702	0.9792	-0.404697	26	14.02	4.22747e-09	rs3781627
ENSG00000100395	L3MBTL2	335	22	41601209	41627275	1	protein_coding	83746	0.013028	-0.618259	18	15.1	4.27325e-09	rs11090039;rs11090045
ENSG00000011405	PIK3C2A	220	11	17099277	17229530	-1	protein_coding	5286	0.148703	-1.49942	90	17.37	4.29978e-09	rs12801545
ENSG00000163389	POGLUT1	86	3	119187785	119213555	1	protein_coding	56983	0.000114466	0.891712	15	12.15	4.30528e-09	rs62264487
ENSG00000171877	FRMD5	277	15	44162962	44487450	-1	protein_coding	84978	0.991843	-1.54164	6	8.178	4.35959e-09	rs529611
ENSG00000164574	GALNT10	124	5	153570290	153800544	1	protein_coding	55568	0.00044926	1.46954	10	9.004	4.37833e-09	rs11740474
ENSG00000159556	ISL2	280	15	76629065	76634817	1	protein_coding	64843	0.32933	-0.901159	6	9.971	4.41929e-09	rs147895868
ENSG00000118513	MYB	147	6	135502453	135540311	1	protein_coding	4602	0.881848	-0.468949	10	13.95	4.50969e-09	rs7748169
ENSG00000167077	MEI1	335	22	42095503	42195460	1	protein_coding	150365	1.21592e-08	0.500155	166	16.28	4.53463e-09	rs28638318;rs117064001;rs143426938;rs117181659
ENSG00000142186	SCYL1	229	11	65292548	65306175	1	protein_coding	57410	0.00778441	NA	10	9.565	4.62453e-09	rs2846139
ENSG00000168056	LTBP3	229	11	65306276	65326401	-1	protein_coding	4054	0.996034	NA	10	12.77	4.62453e-09	rs2846139
ENSG00000183117	CSMD1	175	8	2792875	4852494	-1	protein_coding	64478	NA	NA	43	3.671	4.68727e-09	rs10503253;rs10104718
ENSG00000181852	RNF41	243	12	56598285	56615717	-1	protein_coding	10193	0.856084	-0.464628	2	1.79	4.74936e-09	rs10876879
ENSG00000139579	NABP2	243	12	56615799	56623638	1	protein_coding	79035	0.956805	-0.200652	2	1.79	4.74936e-09	rs10876879
ENSG00000044115	CTNNA1	118	5	137946656	138270723	1	protein_coding	1495	0.970554	-0.172314	16	21.1	4.79332e-09	rs10117
ENSG00000204681	GABBR1	130	6	29523406	29601753	-1	protein_coding	2550	0.99997	0.238892	4	7.624	4.81839e-09	rs147147780
ENSG00000064547	LPAR2	318	19	19734477	19739739	-1	protein_coding	9170	0.33727	-0.426143	7	7.735	4.88545e-09	rs9304962;rs56212061
ENSG00000089639	GMIP	318	19	19740285	19754476	-1	protein_coding	51291	7.29299e-05	-0.277164	5	7.735	4.88545e-09	rs9304962
ENSG00000159147	DONSON	330	21	34931848	34961014	-1	protein_coding	29980	4.3716e-05	NA	14	14.7	4.97945e-09	rs3761352;rs2070386
ENSG00000268265	AP000304.1	330	21	34947431	34947645	-1	protein_coding	NA	NA	NA	7	14.7	4.97945e-09	rs3761352;rs2070386
ENSG00000108557	RAI1	300	17	17584787	17714767	1	protein_coding	10743	0.999136	NA	35	23.8	5.01862e-09	rs11656775;rs4925114;rs1108646;rs12953299
ENSG00000072310	SREBF1	300	17	17713713	17740325	-1	protein_coding	6720	0.985658	-0.309371	51	14.58	5.01862e-09	rs4925114;rs11656775;rs1108646;rs12953299;rs4925133
ENSG00000059377	TBXAS1	173	7	139476850	139720125	1	protein_coding	6916	1.37136e-08	-0.209898	15	15.63	5.26155e-09	rs66985026
ENSG00000083799	CYLD	293	16	50775961	50835846	1	protein_coding	1540	0.99472	-1.96431	12	13.61	5.33885e-09	rs3743781
ENSG00000134571	MYBPC3	224	11	47352957	47374253	-1	protein_coding	4607	1.35054e-06	-0.432352	28	16.99	5.40266e-09	rs3729986;rs3781627
ENSG00000066336	SPI1	224	11	47376411	47400127	-1	protein_coding	6688	0.897231	NA	55	16.99	5.40266e-09	rs3729986;rs3781627
ENSG00000186472	PCLO	161	7	82383329	82792246	-1	protein_coding	27445	1	-0.00757724	172	21.9	5.59449e-09	rs9655918;rs2247523
ENSG00000171316	CHD7	181	8	61591337	61779465	1	protein_coding	55636	1	NA	19	17.54	5.60484e-09	rs601778;rs674489;rs3814483
ENSG00000143569	UBAP2L	23	1	154192655	154243986	1	protein_coding	9898	1	0.356463	6	11.58	5.63816e-09	rs11584755
ENSG00000143575	HAX1	23	1	154244987	154248351	1	protein_coding	10456	1.10582e-05	-0.241211	6	11.58	5.63816e-09	rs11584755
ENSG00000096395	MLN	131	6	33762450	33771788	-1	protein_coding	4295	0.00165857	0.983258	11	16.62	5.64147e-09	rs35404844;rs4711350
ENSG00000178409	BEND3	143	6	107386386	107436473	-1	protein_coding	57673	0.498329	-0.809839	13	15.56	5.80587e-09	rs12208103
ENSG00000178537	SLC25A20	74	3	48894369	48936426	-1	protein_coding	788	2.04567e-07	-0.773546	36	17.7	5.98398e-09	rs41290686;rs12185979;rs7633840;rs138958327
ENSG00000184304	PRKD1	262	14	30045687	30661104	-1	protein_coding	5587	2.12624e-05	NA	109	19.07	6.04318e-09	rs1959440
ENSG00000121749	TBC1D15	245	12	72233487	72320629	1	protein_coding	64786	0.148719	1.92281	82	16.63	6.06202e-09	rs10160905
ENSG00000107020	PLGRKT	195	9	5357973	5437878	-1	protein_coding	55848	8.35916e-08	-0.41812	1	11.89	6.21358e-09	rs34477738
ENSG00000120217	CD274	195	9	5450503	5470566	1	protein_coding	29126	0.0046816	-0.173703	1	11.89	6.21358e-09	rs34477738
ENSG00000120694	HSPH1	252	13	31710762	31736525	-1	protein_coding	10808	0.983009	-0.809054	14	11.05	6.38866e-09	rs41292151
ENSG00000188739	RBM34	32	1	235294498	235324772	-1	protein_coding	23029	7.94649e-09	-0.245374	15	10.78	6.45705e-09	rs60897342
ENSG00000185507	IRF7	219	11	612553	615999	-1	protein_coding	3665	3.31354e-07	-0.857856	38	12.48	6.47224e-09	rs7936397
ENSG00000099834	CDHR5	219	11	616565	626078	-1	protein_coding	53841	1.31307e-10	0.549306	49	12.48	6.47224e-09	rs7936397
ENSG00000100399	CHADL	335	22	41625517	41636938	-1	protein_coding	150356	0.0808135	0.299037	15	8.721	6.69651e-09	rs11090039;rs11090045;rs73176684
ENSG00000118690	ARMC2	145	6	109169619	109295186	1	protein_coding	84071	2.20161e-08	0.466251	81	14.84	6.78898e-09	rs12209480;rs1364450
ENSG00000100418	DESI1	335	22	41994032	42017100	-1	protein_coding	27351	0.0937225	-0.0430032	28	16.44	6.80265e-09	rs117064001;rs28638318;rs143426938;rs117181659
ENSG00000147905	ZCCHC7	203	9	37120536	37358146	1	protein_coding	84186	3.37485e-09	0.160586	145	20.1	6.84665e-09	rs62535714;rs308498
ENSG00000164761	TNFRSF11B	186	8	119935796	119964439	-1	protein_coding	4982	0.272229	-0.352503	13	5.371	6.85235e-09	rs138038919;rs1032129
ENSG00000177479	ARIH2	74	3	48956254	49023815	1	protein_coding	10425	0.987412	-1.69992	49	13.03	7.03708e-09	rs7633840;rs41290686;rs12185979;rs138958327
ENSG00000221883	ARIH2OS	74	3	48955221	48956818	-1	protein_coding	646450	0.437613	-0.628346	17	11.63	7.14656e-09	rs7633840;rs41290686;rs12185979;rs138958327
ENSG00000109323	MANBA	97	4	103552660	103682151	-1	protein_coding	4126	1.14972e-11	-0.195397	21	10.21	7.20616e-09	rs223481
ENSG00000173757	STAT5B	302	17	40351186	40428725	-1	protein_coding	6777	0.999953	-0.776026	5	7.523	7.23331e-09	rs117292219;rs2306580;rs72820899
ENSG00000100401	RANGAP1	335	22	41641615	41682255	-1	protein_coding	5905	0.132719	-0.376522	37	12.65	7.28762e-09	rs11090039;rs11090045;rs73176684
ENSG00000149485	FADS1	227	11	61567099	61596790	-1	protein_coding	3992	0.383801	-0.763753	31	14.1	7.37906e-09	rs174600
ENSG00000149328	GLB1L2	238	11	134201768	134248235	1	protein_coding	89944	1.44692e-16	0.183323	14	7.516	7.64736e-09	rs11223774;rs7112912
ENSG00000153310	FAM49B	189	8	130851839	131029375	-1	protein_coding	51571	0.996857	-1.60855	52	14.06	7.76974e-09	rs710616
ENSG00000150907	FOXO1	254	13	41129804	41240734	-1	protein_coding	2308	0.96638	-1.01598	8	11.97	7.81322e-09	rs7981045
ENSG00000150394	CDH8	294	16	61681146	62070939	-1	protein_coding	1006	0.997464	1.66171	87	19.45	7.8393e-09	rs4131786;rs1162202
ENSG00000137204	SLC22A7	134	6	43263432	43273276	1	protein_coding	10864	3.71516e-06	-0.728454	11	14.47	7.86447e-09	rs79641366
ENSG00000146215	CRIP3	134	6	43267448	43276535	-1	protein_coding	401262	0.0339026	-0.289212	13	14.47	7.86447e-09	rs79641366
ENSG00000171467	ZNF318	134	6	43274872	43337216	-1	protein_coding	24149	0.053783	-0.194711	41	15.3	7.86447e-09	rs79641366
ENSG00000178035	IMPDH2	74	3	49061758	49066841	-1	protein_coding	3615	0.00135317	-0.509343	12	11.17	7.95351e-09	rs7633840;rs41290686;rs12185979;rs138958327
ENSG00000183431	SF3A3	7	1	38422647	38456593	-1	protein_coding	10946	0.999895	1.04314	14	16.97	7.98143e-09	rs2127645
ENSG00000116062	MSH6	41	2	47922669	48037240	1	protein_coding	2956	NA	NA	10	14.58	8.16676e-09	rs7562367
ENSG00000138081	FBXO11	41	2	48016455	48132932	-1	protein_coding	80204	0.99998	-0.658439	16	14.58	8.16676e-09	rs7562367
ENSG00000115073	ACTR1B	48	2	98272431	98280570	-1	protein_coding	10120	0.0316601	-0.221583	2	28.3	8.2136e-09	rs11692435
ENSG00000008300	CELSR3	74	3	48673902	48700348	-1	protein_coding	1951	0.999656	-0.878908	38	22.6	8.28911e-09	rs41290686;rs12185979;rs138958327
ENSG00000260836	RP11-152F13.10	283	15	83208783	83224682	-1	protein_coding	NA	NA	NA	6	15.35	8.31762e-09	rs4779050
ENSG00000146216	TTBK1	134	6	43211418	43255997	1	protein_coding	84630	0.997307	-1.31892	5	14.47	8.39597e-09	rs79641366
ENSG00000162702	ZNF281	30	1	200374068	200379184	-1	protein_coding	23528	0.951672	-0.699359	9	11.53	8.45186e-09	rs7515363
ENSG00000256316	HIST1H3F	130	6	26250370	26250835	-1	protein_coding	8968	0.0422154	-0.181854	1	0.008	8.76869e-09	rs10946808
ENSG00000122490	PQLC1	311	18	77662420	77711664	-1	protein_coding	80148	0.000252469	-0.0711085	28	7.129	8.82205e-09	rs8091497;rs55642704
ENSG00000100417	PMM1	335	22	41972898	41985894	-1	protein_coding	5372	0.000159925	NA	26	16.44	8.9455e-09	rs28638318;rs117064001;rs143426938;rs117181659
ENSG00000147548	WHSC1L1	180	8	38127215	38239790	-1	protein_coding	54904	1	-2.66855	104	18.73	9.0086e-09	rs7001340
ENSG00000172878	METAP1D	54	2	172864490	172947158	1	protein_coding	254042	1.55558e-06	-0.910147	7	21.5	9.15605e-09	rs62183855
ENSG00000144355	DLX1	54	2	172949468	172954405	1	protein_coding	1745	0.926719	-0.868333	13	21.5	9.15605e-09	rs62183855
ENSG00000115844	DLX2	54	2	172964167	172967628	-1	protein_coding	1746	0.887611	-0.66458	15	21.5	9.15605e-09	rs62183855
ENSG00000070031	SCT	219	11	626431	627143	-1	protein_coding	6343	0.406651	NA	25	12.47	9.20654e-09	rs7936397
ENSG00000167523	SPATA33	296	16	89724210	89737680	1	protein_coding	124045	2.72893e-06	0.425958	38	10.59	9.59402e-09	rs13330285;rs12445808
ENSG00000185324	CDK10	296	16	89747145	89762772	1	protein_coding	8558	2.33671e-10	-0.209288	39	10.71	9.59402e-09	rs13330285;rs12445808
ENSG00000260259	RP11-368I7.4	296	16	89749028	89752977	-1	protein_coding	105371416	NA	NA	24	10.71	9.59402e-09	rs12445808;rs13330285
ENSG00000072134	EPN2	301	17	19118928	19240028	1	protein_coding	22905	0.177427	-1.23699	21	13.15	9.66504e-09	rs57433322
ENSG00000157388	CACNA1D	75	3	53528683	53847760	1	protein_coding	776	1	-0.37522	14	18.57	9.69685e-09	rs13080668;rs312476
ENSG00000092470	WDR76	277	15	44119161	44160617	1	protein_coding	79968	0.00230519	-1.29187	10	6.716	9.70928e-09	rs529611
ENSG00000010810	FYN	146	6	111981535	112194655	-1	protein_coding	2534	0.995636	-0.355551	23	16.98	9.97977e-09	rs9487714
ENSG00000072736	NFATC3	295	16	68118654	68263162	1	protein_coding	4775	0.998062	0.527374	218	15.77	1.01819e-08	rs80190634;rs7193701
ENSG00000168754	FAM178B	48	2	97541620	97684175	-1	protein_coding	51252	8.69889e-05	-0.733034	2	1.349	1.03041e-08	rs11692435
ENSG00000110446	SLC15A3	226	11	60704556	60720002	-1	protein_coding	51296	3.65752e-07	-0.153115	4	4.218	1.04165e-08	rs3862663
ENSG00000254873	RP11-770J1.5	234	11	118267810	118272610	-1	protein_coding	NA	NA	NA	18	12.74	1.04655e-08	rs60545357
ENSG00000167283	ATP5L	234	11	118271869	118302211	1	protein_coding	10632	0.337891	-0.416063	37	12.74	1.04655e-08	rs60545357
ENSG00000178567	EPM2AIP1	72	3	37027357	37034795	-1	protein_coding	9852	0.164415	0.811082	28	13.44	1.072e-08	rs4647222
ENSG00000076242	MLH1	72	3	37034823	37107380	1	protein_coding	4292	0.739578	-0.437928	107	21.8	1.072e-08	rs4647222
ENSG00000178149	DALRD3	74	3	49052921	49059726	-1	protein_coding	55152	1.84814e-05	0.0723068	7	22.6	1.0889e-08	rs41290686;rs12185979;rs7633840
ENSG00000114302	PRKAR2A	74	3	48782030	48885279	-1	protein_coding	5576	0.983251	-2.8684	54	17.7	1.12336e-08	rs41290686;rs12185979;rs7633840;rs138958327
ENSG00000145354	CISD2	97	4	103790135	103810399	1	protein_coding	493856	0.649111	-0.514322	57	13.18	1.14001e-08	rs223481
ENSG00000164037	SLC9B1	97	4	103806205	103940896	-1	protein_coding	150159	8.48795e-05	-0.347279	238	14.57	1.14001e-08	rs223481
ENSG00000148219	ASTN2	207	9	119187504	120177348	-1	protein_coding	23245	0.989172	NA	47	14.88	1.1547e-08	rs2418449
ENSG00000175324	LSM1	180	8	38020839	38034248	-1	protein_coding	27257	0.931277	-0.320883	31	11.28	1.15695e-08	rs7001340
ENSG00000156735	BAG4	180	8	38034051	38070819	1	protein_coding	9530	0.0237409	-0.434242	63	10.92	1.15695e-08	rs7001340
ENSG00000093167	LRRFIP2	72	3	37094117	37225180	-1	protein_coding	9209	4.8006e-08	-0.734402	193	16.52	1.16987e-08	rs4647222
ENSG00000269104	AL035681.1	335	22	41685388	41685686	-1	protein_coding	NA	NA	NA	9	7.486	1.17068e-08	rs11090039;rs11090045
ENSG00000168610	STAT3	302	17	40465342	40540586	-1	protein_coding	6774	0.999989	-0.485533	44	9.579	1.18131e-08	rs72820899;rs2306580
ENSG00000109332	UBE2D3	97	4	103715540	103790053	-1	protein_coding	7323	0.748203	NA	144	14.36	1.19196e-08	rs223481
ENSG00000251322	SHANK3	337	22	51112843	51171726	1	protein_coding	85358	0.99984	NA	5	3.799	1.19942e-08	rs713692
ENSG00000178057	NDUFAF3	74	3	49057892	49060928	1	protein_coding	25915	4.85973e-05	-2.09007	4	11.17	1.21863e-08	rs7633840;rs41290686;rs12185979
ENSG00000182774	RPS17L	283	15	83205504	83209315	-1	protein_coding	6218	NA	NA	4	15.35	1.22507e-08	rs4779050
ENSG00000112996	MRPS30	107	5	44809027	44820530	1	protein_coding	10884	5.58148e-05	-0.210522	48	10.86	1.23022e-08	rs7702731
ENSG00000070882	OSBPL3	156	7	24836158	25021253	-1	protein_coding	26031	0.00266193	-1.51973	8	5.834	1.23702e-08	rs112509803
ENSG00000164556	FAM183B	158	7	38724946	38726637	-1	protein_coding	340286	0.00150866	NA	1	7.439	1.24125e-08	rs59082935
ENSG00000081248	CACNA1S	30	1	201008642	201081694	-1	protein_coding	779	9.55874e-08	0.33906	2	6.372	1.29063e-08	rs12138260
ENSG00000124212	PTGIS	328	20	48120411	48184683	-1	protein_coding	5740	2.42325e-05	0.0725085	35	13.02	1.29603e-08	rs6125656;rs495146
ENSG00000197157	SND1	170	7	127292234	127732661	1	protein_coding	27044	0.999917	-0.196239	35	16.17	1.30038e-08	rs806180
ENSG00000013725	CD6	226	11	60739115	60787849	1	protein_coding	923	0.00430466	-0.77189	18	5.659	1.31843e-08	rs3862663
ENSG00000185189	NRBP2	194	8	144915764	144924200	-1	protein_coding	340371	0.00241295	0.0151314	12	6.513	1.3356e-08	rs7464611
ENSG00000227184	EPPK1	194	8	144939497	144952632	-1	protein_coding	83481	4.95287e-21	NA	5	3.366	1.3356e-08	rs7464611
ENSG00000176956	LY6H	193	8	144239331	144242128	-1	protein_coding	4062	0.460606	NA	14	11.64	1.34927e-08	rs7835985
ENSG00000183386	FHL3	7	1	38462442	38471278	-1	protein_coding	2275	0.534417	NA	8	16.97	1.35226e-08	rs2127645
ENSG00000113580	NR3C1	121	5	142657496	142815077	-1	protein_coding	2908	0.311618	NA	2	7.061	1.37172e-08	rs11950238
ENSG00000085788	DDHD2	180	8	38082736	38133076	1	protein_coding	23259	3.0964e-08	-1.45804	44	16.42	1.37437e-08	rs7001340
ENSG00000147535	PPAPDC1B	180	8	38120648	38126761	-1	protein_coding	84513	3.06882e-07	-0.702559	16	16.42	1.37437e-08	rs7001340
ENSG00000116127	ALMS1	45	2	73612886	73837920	1	protein_coding	7840	3.03692e-39	NA	239	23	1.37805e-08	rs6546857
ENSG00000228208	C1orf143	31	1	218683438	218699320	1	protein_coding	440714	NA	NA	3	6.557	1.41521e-08	rs661102;rs11118120
ENSG00000198597	ZNF536	319	19	30719197	31204445	1	protein_coding	9745	0.965217	-0.424049	25	18.22	1.45073e-08	rs2053079
ENSG00000134107	BHLHE40	66	3	5020801	5027008	1	protein_coding	8553	0.941607	1.06353	19	11.4	1.46143e-08	rs1110261
ENSG00000261832	CLN3	291	16	28477974	28503333	-1	protein_coding	1201	NA	NA	2	16.22	1.46822e-08	rs151233
ENSG00000188603	CLN3	291	16	28477983	28506896	-1	protein_coding	1201	9.99316e-07	NA	2	16.22	1.46822e-08	rs151233
ENSG00000184730	APOBR	291	16	28505970	28510291	1	protein_coding	55911	6.29744e-06	-0.104221	2	16.22	1.46822e-08	rs151233
ENSG00000197272	IL27	291	16	28510683	28523372	-1	protein_coding	246778	0.927793	-0.19185	2	16.22	1.46822e-08	rs151233
ENSG00000110344	UBE4A	234	11	118230300	118269926	1	protein_coding	9354	0.937619	0.396074	34	12.74	1.47011e-08	rs60545357
ENSG00000177469	PTRF	302	17	40554470	40575535	-1	protein_coding	284119	0.020881	1.33164	4	6.299	1.48753e-08	rs2306580
ENSG00000197006	METTL9	290	16	21608539	21668794	1	protein_coding	51108	0.377292	-1.17129	6	6.649	1.49572e-08	rs2369818
ENSG00000114841	DNAH1	75	3	52350335	52434507	1	protein_coding	25981	4.42227e-20	-0.0979141	7	15.82	1.50615e-08	rs9311474;rs187084
ENSG00000204970	PCDHA1	120	5	140165876	140391929	1	protein_coding	56147	0.000559475	-0.840725	107	17	1.52213e-08	rs246024
ENSG00000204969	PCDHA2	120	5	140174444	140391929	1	protein_coding	56146	1.98581e-09	-0.824134	107	17	1.52213e-08	rs246024
ENSG00000255408	PCDHA3	120	5	140180783	140391929	1	protein_coding	56145	1.46197e-13	0.00212253	107	17	1.52213e-08	rs246024
ENSG00000204967	PCDHA4	120	5	140186659	140391929	1	protein_coding	56144	2.87537e-15	-0.622279	107	17	1.52213e-08	rs246024
ENSG00000204965	PCDHA5	120	5	140201222	140391929	1	protein_coding	56143	0.00353825	-0.181196	107	17	1.52213e-08	rs246024
ENSG00000081842	PCDHA6	120	5	140207563	140391929	1	protein_coding	56142	6.16175e-08	-0.972356	107	17	1.52213e-08	rs246024
ENSG00000204963	PCDHA7	120	5	140213969	140391929	1	protein_coding	56141	0.000137152	-0.427091	107	17	1.52213e-08	rs246024
ENSG00000204962	PCDHA8	120	5	140220907	140391929	1	protein_coding	56140	3.7012e-10	-0.652196	107	17	1.52213e-08	rs246024
ENSG00000204961	PCDHA9	120	5	140227048	140391929	1	protein_coding	9752	7.88939e-14	-0.676834	107	17	1.52213e-08	rs246024
ENSG00000250120	PCDHA10	120	5	140235595	140391929	1	protein_coding	56139	4.18272e-11	-0.910087	106	17	1.52213e-08	rs246024
ENSG00000249158	PCDHA11	120	5	140248689	140391929	1	protein_coding	56138	3.59325e-10	-0.641249	99	16.97	1.52213e-08	rs246024
ENSG00000251664	PCDHA12	120	5	140255058	140391929	1	protein_coding	56137	3.51763e-10	-0.630755	98	16.97	1.52213e-08	rs246024
ENSG00000239389	PCDHA13	120	5	140261793	140391929	1	protein_coding	56136	4.28547e-11	-0.705577	95	16.72	1.52213e-08	rs246024
ENSG00000248383	PCDHAC1	120	5	140306302	140391929	1	protein_coding	56135	4.57699e-09	-1.07308	87	16.72	1.52213e-08	rs246024
ENSG00000131165	CHMP1A	296	16	89710839	89724253	-1	protein_coding	5119	0.252037	0.2287	28	9.37	1.52371e-08	rs13330285;rs12445808
ENSG00000115464	USP34	43	2	61414598	61697904	-1	protein_coding	9736	1	NA	120	13.86	1.57756e-08	rs778754
ENSG00000082898	XPO1	43	2	61704984	61765761	-1	protein_coding	7514	1	-0.917308	7	13.86	1.57756e-08	rs778754
ENSG00000177599	ZNF491	315	19	11908482	11920437	1	protein_coding	126069	5.13067e-07	-0.12694	1	3.33	1.59862e-08	rs3095917
ENSG00000171295	ZNF440	315	19	11925099	11946016	1	protein_coding	126070	5.58999e-13	0.427968	5	3.33	1.59862e-08	rs3095917
ENSG00000010256	UQCRC1	74	3	48636435	48648409	-1	protein_coding	7384	0.132467	-0.703758	1	0.206	1.60076e-08	rs41290686
ENSG00000102974	CTCF	295	16	67596310	67673086	1	protein_coding	10664	0.997925	-0.536093	15	21.3	1.69432e-08	rs80190634
ENSG00000120659	TNFSF11	255	13	43136872	43182149	1	protein_coding	8600	0.130192	0.239415	2	19.36	1.71724e-08	rs138818878
ENSG00000082293	COL19A1	137	6	70576463	70919679	1	protein_coding	1310	5.55032e-17	1.30528	67	17.4	1.75056e-08	rs2025286
ENSG00000163930	BAP1	75	3	52435029	52444366	-1	protein_coding	8314	0.385638	NA	1	4.166	1.75636e-08	rs187084
ENSG00000173930	SLCO4C1	113	5	101569690	101632253	-1	protein_coding	353189	1.37231e-06	1.50334	49	9.279	1.79632e-08	rs1901512
ENSG00000136158	SPRY2	259	13	80910111	80915086	-1	protein_coding	10253	0.930517	-0.791672	4	7.153	1.81525e-08	rs508502
ENSG00000099810	MTAP	199	9	21802542	21931646	1	protein_coding	4507	0.000179316	1.58922	49	23	1.8209e-08	rs6475585
ENSG00000264545	RP11-145E5.5	199	9	21802635	22032985	1	protein_coding	NA	NA	NA	49	23	1.8209e-08	rs6475585
ENSG00000124920	MYRF	227	11	61520114	61555990	1	protein_coding	745	0.999848	-1.65959	16	14.1	1.83772e-08	rs198457;rs174600
ENSG00000134825	TMEM258	227	11	61535973	61560274	-1	protein_coding	746	0.000864646	0.122739	16	14.1	1.83772e-08	rs174600
ENSG00000168496	FEN1	227	11	61560109	61564716	1	protein_coding	2237	3.47774e-05	-0.45994	13	14.1	1.83772e-08	rs174600
ENSG00000142233	NTN5	320	19	49164664	49176338	-1	protein_coding	126147	3.27017e-06	-0.402193	2	2.777	1.84376e-08	rs601338
ENSG00000103067	ESRP2	295	16	68263014	68272005	-1	protein_coding	80004	0.731425	-1.02275	31	11.82	1.84911e-08	rs7193701;rs80190634
ENSG00000103066	PLA2G15	295	16	68279207	68294961	1	protein_coding	23659	0.65843	-0.279351	44	16.22	1.84911e-08	rs80190634;rs7193701;rs61593058;rs61733486
ENSG00000180488	FAM73A	15	1	78245309	78344106	1	protein_coding	374986	0.000750459	-1.12138	1	6.557	1.87752e-08	rs35535570
ENSG00000128340	RAC2	333	22	37621301	37640488	-1	protein_coding	5880	0.873092	0.592177	2	2.127	1.91473e-08	rs929023
ENSG00000183864	TOB2	335	22	41829496	41843027	-1	protein_coding	10766	0.70319	-1.01474	51	13.97	1.92579e-08	rs28638318
ENSG00000100410	PHF5A	335	22	41855721	41864729	-1	protein_coding	84844	0.849501	-0.474224	32	8.041	1.92579e-08	rs28638318;rs11090045
ENSG00000127603	MACF1	8	1	39546988	39952849	1	protein_coding	23499	1	-0.44543	6	13.04	1.92901e-08	rs77425607
ENSG00000163931	TKT	75	3	53258723	53290068	-1	protein_coding	7086	0.0602835	NA	33	12.98	1.9432e-08	rs11717767;rs13080668
ENSG00000023330	ALAS1	75	3	52232102	52248343	1	protein_coding	211	0.907957	-0.640089	18	16.39	2.00311e-08	rs9311474;rs187084
ENSG00000268367	AC126614.1	244	12	57810198	57810536	1	protein_coding	NA	NA	NA	5	4.187	2.06638e-08	rs11614077
ENSG00000136379	ABHD17C	282	15	80972025	81047962	1	protein_coding	58489	0.840829	0.10123	37	14.42	2.06899e-08	rs59892204
ENSG00000048471	SNX29	288	16	12070594	12668146	1	protein_coding	92017	1.78493e-06	12.17	15	7.143	2.08972e-08	rs9936260
ENSG00000152611	CAPSL	106	5	35904397	35938881	-1	protein_coding	133690	0.000440615	0.113538	23	14	2.09175e-08	rs12153578;rs4594881;rs4869672
ENSG00000159753	RLTPR	295	16	67678822	67691472	1	protein_coding	146206	0.0223533	NA	11	18.7	2.12078e-08	rs80190634
ENSG00000113391	FAM172A	112	5	92953775	93447404	-1	protein_coding	83989	0.0182871	-0.651395	110	18.44	2.12247e-08	rs71639293
ENSG00000168806	LCMT2	277	15	43619974	43622803	-1	protein_coding	9836	7.26615e-08	-0.138074	9	12.85	2.13315e-08	rs529611
ENSG00000158792	SPATA2L	296	16	89762751	89768113	-1	protein_coding	124044	0.0469219	1.08873	19	10.71	2.15507e-08	rs13330285
ENSG00000075399	VPS9D1	296	16	89773542	89787394	-1	protein_coding	9605	0.00176648	NA	32	20.7	2.15507e-08	rs13330285;rs7190823
ENSG00000139438	FAM222A	249	12	110152033	110208312	1	protein_coding	84915	0.400389	NA	1	17.76	2.17635e-08	rs17616911
ENSG00000108641	B9D1	301	17	19240867	19281495	-1	protein_coding	27077	0.11914	-0.312975	7	8.635	2.21433e-08	rs57433322
ENSG00000132600	PRMT7	295	16	68344877	68392466	1	protein_coding	54496	8.30564e-09	-0.873099	74	20.7	2.26491e-08	rs61593058;rs61733486
ENSG00000103056	SMPD3	295	16	68392231	68482591	-1	protein_coding	55512	0.659196	-0.537754	53	20.7	2.26491e-08	rs61593058;rs61733486
ENSG00000112893	MAN2A1	116	5	109025067	109205326	1	protein_coding	4124	0.0186444	NA	122	13.95	2.28406e-08	rs35945232
ENSG00000124507	PACSIN1	132	6	34433916	34503006	1	protein_coding	29993	0.991339	-1.5939	5	18.29	2.31118e-08	rs9469789
ENSG00000080546	SESN1	145	6	109307640	109416022	-1	protein_coding	27244	0.000638248	-1.11185	213	23.3	2.41084e-08	rs12209480;rs1364450
ENSG00000204188	GGNBP1	131	6	33551515	33556803	1	protein_coding	449520	NA	NA	17	11.27	2.48616e-08	rs9366824;rs11757379;rs511515
ENSG00000039523	FAM65A	295	16	67552321	67580691	1	protein_coding	79567	0.895578	-0.435667	11	13.8	2.49575e-08	rs80190634
ENSG00000120738	EGR1	118	5	137801179	137805004	1	protein_coding	1958	0.674345	-0.140244	11	16.76	2.51493e-08	rs11743810
ENSG00000164038	SLC9B2	97	4	103941025	104006986	-1	protein_coding	133308	0.0670567	-1.38429	22	13.65	2.55159e-08	rs223481
ENSG00000175189	INHBC	244	12	57828543	57844611	1	protein_coding	3626	0.0836861	-0.506004	11	10.36	2.66255e-08	rs11614077
ENSG00000243232	PCDHAC2	120	5	140345820	140391936	1	protein_coding	56134	0.916966	-1.20364	15	14.64	2.70284e-08	rs246024
ENSG00000141086	CTRL	295	16	67961543	67966317	-1	protein_coding	1506	7.86918e-06	-0.42882	13	17.17	2.74408e-08	rs80190634;rs7193701
ENSG00000261884	CTC-479C5.12	295	16	67963517	67969920	-1	protein_coding	NA	NA	NA	12	17.17	2.74408e-08	rs80190634;rs7193701
ENSG00000205220	PSMB10	295	16	67968405	67970990	-1	protein_coding	5699	2.33998e-05	-0.21892	10	17.17	2.74408e-08	rs7193701;rs80190634
ENSG00000213398	LCAT	295	16	67973653	67978034	-1	protein_coding	3931	0.496436	-0.294093	14	17.17	2.74408e-08	rs7193701;rs80190634
ENSG00000124067	SLC12A4	295	16	67977377	68003504	-1	protein_coding	6560	1.82559e-07	-0.363904	33	17.17	2.74408e-08	rs7193701;rs80190634
ENSG00000163932	PRKCD	75	3	53190025	53226733	1	protein_coding	5580	0.997594	NA	3	6.361	2.77215e-08	rs11717767
ENSG00000104219	ZDHHC2	178	8	17013538	17082308	1	protein_coding	51201	0.00703301	-0.645552	27	13.43	2.80573e-08	rs2904684
ENSG00000248483	POU5F2	112	5	93070508	93077343	-1	protein_coding	134187	0.00100875	-0.448785	12	17.91	2.89559e-08	rs71639293
ENSG00000187741	FANCA	296	16	89803957	89883065	-1	protein_coding	2175	2.08125e-34	NA	197	11.04	2.90549e-08	rs13330285;rs7190823
ENSG00000178568	ERBB4	61	2	212240446	213403565	-1	protein_coding	2066	0.999901	2.80334	39	11.81	2.90633e-08	rs7422793
ENSG00000110367	DDX6	234	11	118620034	118661858	-1	protein_coding	1656	0.998986	0.855069	39	15.09	2.91309e-08	rs544096;rs2187490;rs603486
ENSG00000115828	QPCT	39	2	37571717	37600465	1	protein_coding	25797	1.87383e-08	0.303395	6	8.09	2.92545e-08	rs3770752
ENSG00000156103	MMP16	182	8	89044237	89340254	-1	protein_coding	4325	0.916974	-3.43243	55	11.03	2.95214e-08	rs1915019
ENSG00000187257	RSBN1L	160	7	77325760	77412339	1	protein_coding	222194	0.50003	-0.401014	22	8.231	2.96678e-08	rs17385641
ENSG00000036549	ZZZ3	15	1	78028101	78149104	-1	protein_coding	26009	0.99973	-1.2695	1	0.075	2.98281e-08	rs35535570
ENSG00000213593	TMX2	225	11	57480072	57508445	1	protein_coding	51075	0.429914	0.120517	22	11.04	2.99614e-08	rs11229113
ENSG00000254462	TMX2-CTNND1	225	11	57480077	57559058	1	protein_coding	100528016	NA	NA	39	18.45	2.99614e-08	rs11229113
ENSG00000211450	C11orf31	225	11	57508825	57510986	1	protein_coding	280636	0.000781712	-0.641634	5	9.805	2.99614e-08	rs11229113
ENSG00000254732	RP11-691N7.6	225	11	57509635	57560715	1	protein_coding	NA	NA	NA	22	18.45	2.99614e-08	rs11229113
ENSG00000233436	BTBD18	225	11	57510986	57519253	-1	protein_coding	643376	NA	-0.504689	11	9.805	2.99614e-08	rs11229113
ENSG00000198561	CTNND1	225	11	57520715	57587018	1	protein_coding	1500	0.995313	-1.42886	21	18.45	2.99614e-08	rs11229113
ENSG00000053371	AKR7A2	3	1	19630459	19638640	-1	protein_coding	8574	3.55874e-06	NA	7	10.79	3.04867e-08	rs2473808;rs12089835
ENSG00000040487	PQLC2	3	1	19638820	19655794	1	protein_coding	54896	0.000146809	NA	7	10.79	3.04867e-08	rs2473808;rs12089835
ENSG00000148090	AUH	205	9	93976097	94124195	-1	protein_coding	549	0.00725254	0.0803972	59	10.25	3.11532e-08	rs7042178
ENSG00000103064	SLC7A6	295	16	68298433	68335722	1	protein_coding	9057	0.0224285	-2.22129	38	16.22	3.13899e-08	rs7193701;rs80190634;rs61733486;rs61593058
ENSG00000198740	ZNF652	304	17	47366568	47439835	-1	protein_coding	22834	0.97074	0.214055	53	19.07	3.22182e-08	rs16948048
ENSG00000262039	RP11-81K2.1	304	17	47448102	47554350	1	protein_coding	NA	NA	NA	15	19.07	3.22182e-08	rs16948048
ENSG00000167522	ANKRD11	296	16	89334038	89556969	-1	protein_coding	29123	1	NA	15	8.071	3.24574e-08	rs4575535
ENSG00000197912	SPG7	296	16	89557325	89624176	1	protein_coding	6687	1.38467e-18	-0.341443	13	6.247	3.24574e-08	rs4575535
ENSG00000067560	RHOA	74	3	49396578	49450431	-1	protein_coding	387	0.804698	-0.430263	1	6.996	3.29727e-08	rs41290686;rs12185979
ENSG00000138722	MMRN1	96	4	90800683	90875780	1	protein_coding	22915	9.35082e-17	0.246502	9	5.378	3.31114e-08	rs1442129
ENSG00000140749	IGSF6	290	16	21652609	21663981	-1	protein_coding	10261	0.0725548	-0.0813355	2	2.51	3.32454e-08	rs2369818
ENSG00000165917	RAPSN	224	11	47459308	47470730	-1	protein_coding	5913	0.0326445	0.0487816	9	10.14	3.37203e-08	rs3781627
ENSG00000108591	DRG2	300	17	17991200	18011285	1	protein_coding	1819	0.148077	-0.609767	33	13.71	3.45257e-08	rs4925133
ENSG00000091536	MYO15A	300	17	18012020	18083116	1	protein_coding	51168	NA	-0.0449151	28	20.9	3.45257e-08	rs4925133
ENSG00000137601	NEK1	103	4	170314426	170533780	-1	protein_coding	4750	4.21851e-12	-0.433231	54	13.96	3.46087e-08	rs61405217
ENSG00000164061	BSN	74	3	49591922	49708978	1	protein_coding	8927	1	-1.28511	7	6.838	3.57477e-08	rs41290686;rs12185979
ENSG00000124126	PREX1	327	20	47240790	47444420	-1	protein_coding	57580	1	0.286576	6	11.53	3.57962e-08	rs723291
ENSG00000271786	RP11-139J15.7	212	10	18931405	18944123	-1	protein_coding	NA	NA	NA	19	6.551	3.59352e-08	rs12784387;rs12777508
ENSG00000179950	PUF60	194	8	144898514	144912029	-1	protein_coding	22827	0.849325	-0.807405	7	13.88	3.64285e-08	rs7464611
ENSG00000117407	ARTN	9	1	44398992	44402913	1	protein_coding	9048	0.2931	-0.349064	18	12	3.65984e-08	rs2527776
ENSG00000173402	DAG1	74	3	49506146	49573048	1	protein_coding	1605	0.940922	-0.838742	4	10.37	3.73996e-08	rs41290686;rs12185979;rs138958327
ENSG00000125820	NKX2-2	323	20	21491648	21494664	-1	protein_coding	4821	0.337334	0.40326	5	15.42	3.83704e-08	rs6137371;rs6082445
ENSG00000031081	ARHGAP31	86	3	119013220	119139561	1	protein_coding	57514	0.999634	0.255134	8	9.24	3.89409e-08	rs62264487
ENSG00000167925	GHDC	302	17	40340817	40346531	-1	protein_coding	84514	2.12125e-05	-0.790743	2	7.523	3.91692e-08	rs117292219;rs2306580
ENSG00000065609	SNAP91	139	6	84262599	84419410	-1	protein_coding	9892	0.974351	-1.23274	66	19.76	3.97868e-08	rs217336
ENSG00000183715	OPCML	237	11	132284871	133402414	-1	protein_coding	4978	0.578156	-0.880256	74	15.06	3.97868e-08	rs3016386
ENSG00000064999	ANKS1A	132	6	34857042	35059179	1	protein_coding	23294	0.84686	0.260683	28	14.58	3.99726e-08	rs7738377;rs2820237
ENSG00000139973	SYT16	265	14	62453803	62568431	1	protein_coding	83851	0.00124652	0.492423	19	14.61	4.00571e-08	rs10143248
ENSG00000171604	CXXC5	119	5	139026884	139063467	1	protein_coding	51523	0.795355	NA	48	18.15	4.02784e-08	rs35123781
ENSG00000115825	PRKD3	39	2	37477645	37551951	-1	protein_coding	23683	0.00807566	2.57989	36	15.86	4.07735e-08	rs3770752
ENSG00000127947	PTPN12	160	7	77166592	77269388	1	protein_coding	5782	0.99946	NA	41	16.01	4.12053e-08	rs17385641
ENSG00000085433	WDR47	20	1	109512836	109584850	-1	protein_coding	22911	0.905662	-0.351231	1	6.155	4.2042e-08	rs17565949
ENSG00000196517	SLC6A9	9	1	44457172	44497139	-1	protein_coding	6536	0.044253	-0.177976	6	16	4.23177e-08	rs2527776
ENSG00000184922	FMNL1	303	17	43298811	43324687	1	protein_coding	752	0.999687	NA	3	11.71	4.25223e-08	rs12449792
ENSG00000139083	ETV6	241	12	11802788	12048336	1	protein_coding	2120	0.995228	1.93597	5	11.17	4.27354e-08	rs2723834
ENSG00000177352	CCDC71	74	3	49199968	49203754	-1	protein_coding	64925	0.0169896	NA	9	11.93	4.3788e-08	rs41290686;rs12185979;rs138958327
ENSG00000139832	RAB20	261	13	111175417	111214080	-1	protein_coding	55647	0.697709	NA	48	10.26	4.38026e-08	rs331602
ENSG00000159495	TGM7	277	15	43568478	43594453	-1	protein_coding	116179	6.34382e-10	-0.0767256	21	13.36	4.3906e-08	rs529611
ENSG00000176142	TMEM39A	86	3	119148347	119187677	-1	protein_coding	55254	0.979618	0.743415	13	14.29	4.47054e-08	rs62264487
ENSG00000155849	ELMO1	157	7	36893961	37488852	-1	protein_coding	9844	0.993001	-1.16518	64	14.2	4.50512e-08	rs60600003
ENSG00000162419	GMEB1	5	1	28995244	29045865	1	protein_coding	10691	0.960594	NA	7	10.66	4.51091e-08	rs61786047
ENSG00000137764	MAP2K5	279	15	67835047	68099461	1	protein_coding	5607	0.475918	NA	60	21.5	4.52024e-08	rs17242605
ENSG00000185532	PRKG1	213	10	52750945	54058110	1	protein_coding	5592	0.999744	-1.81553	13	16.51	4.67641e-08	rs1896370
ENSG00000107984	DKK1	213	10	54074056	54077802	1	protein_coding	22943	0.0755744	-0.753772	2	0.863	4.67641e-08	rs1896370
ENSG00000112041	TULP1	132	6	35465651	35480715	-1	protein_coding	7287	0.807904	-0.139077	5	6.559	4.72142e-08	rs6457834
ENSG00000115419	GLS	56	2	191745553	191830278	1	protein_coding	2744	0.999303	-0.163004	1	5.639	4.73901e-08	rs1033249
ENSG00000007402	CACNA2D2	74	3	50400233	50541675	-1	protein_coding	9254	0.999693	NA	6	14.79	4.80326e-08	rs73082936
ENSG00000176095	IP6K1	74	3	49761727	49823975	-1	protein_coding	9807	0.23518	-2.10343	4	9.436	4.81446e-08	rs12185979
ENSG00000187492	CDHR4	74	3	49828165	49837268	-1	protein_coding	389118	0.0134739	0.0436097	2	9.436	4.81446e-08	rs12185979
ENSG00000225697	SLC26A6	74	3	48663156	48672926	-1	protein_coding	65010	3.31045e-05	-0.384056	21	22.6	4.83661e-08	rs41290686
ENSG00000109919	MTCH2	224	11	47638867	47664175	-1	protein_coding	23788	0.166788	0.0369336	11	25	4.94737e-08	rs3781627
ENSG00000185090	MANEAL	7	1	38259474	38266809	1	protein_coding	149175	0.00438904	NA	4	6.508	5.02022e-08	rs28469609
ENSG00000196449	YRDC	7	1	38268616	38273857	-1	protein_coding	79693	0.133396	0.27734	5	14.53	5.02022e-08	rs28469609
ENSG00000166484	MAPK7	301	17	19281034	19286857	1	protein_coding	5598	0.232914	-0.294429	4	6.204	5.10284e-08	rs57433322
ENSG00000166482	MFAP4	301	17	19286755	19290553	-1	protein_coding	4239	0.559557	-0.283359	3	6.204	5.10284e-08	rs57433322
ENSG00000139318	DUSP6	246	12	89741009	89747048	-1	protein_coding	1848	0.911205	-0.308177	2	23.2	5.20252e-08	rs12819667
ENSG00000156603	MED19	225	11	57471186	57479693	-1	protein_coding	219541	0.68379	-0.1517	16	11.04	5.4008e-08	rs11229113
ENSG00000008196	TFAP2B	135	6	50786436	50815326	1	protein_coding	7021	0.990904	0.192212	29	21.7	5.55958e-08	rs2817332
ENSG00000226742	HSBP1L1	311	18	77724561	77730822	1	protein_coding	440498	NA	NA	7	4.827	5.60221e-08	rs55642704
ENSG00000204991	SPIRE2	296	16	89884587	89937727	1	protein_coding	84501	1.12818e-10	-0.545172	23	11.04	5.62465e-08	rs7190823
ENSG00000165521	EML5	270	14	89078775	89259096	-1	protein_coding	161436	0.158419	-0.95967	1	0.678	5.66345e-08	rs1955596
ENSG00000156599	ZDHHC5	225	11	57435219	57468659	1	protein_coding	25921	0.999924	-0.831025	18	21.8	5.78714e-08	rs11229113
ENSG00000197982	C1orf122	7	1	38272651	38275126	1	protein_coding	127687	0.123246	NA	3	14.53	5.82567e-08	rs28469609
ENSG00000154447	SH3RF1	103	4	170015407	170192256	-1	protein_coding	57630	0.0463955	-0.163773	3	5.704	5.84997e-08	rs13112591
ENSG00000165997	ARL5B	212	10	18948334	18970568	1	protein_coding	221079	0.463976	0.319438	23	9.978	5.91513e-08	rs12784387;rs12777508
ENSG00000176387	HSD11B2	295	16	67464555	67471456	1	protein_coding	3291	0.244955	NA	16	17.24	6.11808e-08	rs80190634
ENSG00000159720	ATP6V0D1	295	16	67471917	67515140	-1	protein_coding	9114	0.988132	-0.0425072	25	16.47	6.11808e-08	rs80190634
ENSG00000066322	ELOVL1	9	1	43829068	43833696	-1	protein_coding	64834	0.223415	NA	15	22.4	6.33331e-08	rs2251804
ENSG00000161835	GRASP	242	12	52400724	52409673	1	protein_coding	160622	0.930937	NA	6	2.374	6.33391e-08	rs11612312
ENSG00000128594	LRRC4	170	7	127667124	127672160	-1	protein_coding	64101	0.877361	-0.672173	3	13.77	6.41711e-08	rs806180
ENSG00000172247	C1QTNF4	224	11	47611216	47616211	-1	protein_coding	114900	0.679081	NA	6	14.52	6.58406e-08	rs3781627
ENSG00000109572	CLCN3	103	4	170533784	170644824	1	protein_coding	1182	0.993265	-0.84734	22	10.65	6.88209e-08	rs61405217
ENSG00000254636	ARMS2	218	10	124214169	124216868	1	protein_coding	387715	0.0391826	1.30355	4	4.817	7.17675e-08	rs78305107
ENSG00000166033	HTRA1	218	10	124221041	124274424	1	protein_coding	5654	0.0169475	NA	7	6.375	7.17675e-08	rs78305107
ENSG00000120451	SNX19	236	11	130745331	130786404	-1	protein_coding	399979	9.83338e-07	0.319172	4	3.851	7.31998e-08	rs10791097;rs10894308
ENSG00000143412	ANXA9	22	1	150954493	150968110	1	protein_coding	8416	3.36086e-14	0.18946	15	9.329	7.51637e-08	rs72702561;rs143773357
ENSG00000143409	FAM63A	22	1	150969025	150980851	-1	protein_coding	55793	8.24251e-06	-0.357503	16	9.329	7.51637e-08	rs72702561;rs143773357
ENSG00000170209	ANKK1	232	11	113258513	113271140	1	protein_coding	255239	2.51117e-08	-0.0175482	20	8.685	7.63282e-08	rs2734837
ENSG00000141096	DPEP3	295	16	68009566	68014732	-1	protein_coding	64180	9.13572e-07	-0.50899	20	10.08	7.65304e-08	rs80190634;rs7193701
ENSG00000167261	DPEP2	295	16	68021297	68034489	-1	protein_coding	64174	4.01062e-05	-0.461549	25	9.982	7.65304e-08	rs7193701;rs80190634
ENSG00000167264	DUS2	295	16	68021649	68113223	1	protein_coding	54920	0.000272032	NA	104	17.05	7.65304e-08	rs7193701;rs80190634
ENSG00000152760	TCTEX1D1	13	1	67218142	67244470	1	protein_coding	200132	0.00642468	-0.383983	11	15.14	7.65851e-08	rs7538938
ENSG00000156222	SLC28A1	284	15	85427885	85518876	1	protein_coding	9154	6.34799e-07	-0.0357764	2	1.761	7.79239e-08	rs182517
ENSG00000100147	CCDC134	335	22	42196683	42222303	1	protein_coding	79879	0.000741173	0.32496	45	15.13	8.39634e-08	rs28638318;rs2839715;rs2228314;rs5996093;rs5758504
ENSG00000139269	INHBE	244	12	57846106	57853063	1	protein_coding	83729	7.68033e-06	-0.670671	4	10.36	8.52489e-08	rs11614077
ENSG00000111087	GLI1	244	12	57853918	57866045	1	protein_coding	2735	1.9483e-06	NA	4	10.36	8.52489e-08	rs11614077
ENSG00000213619	NDUFS3	224	11	47586888	47606114	1	protein_coding	4722	0.047137	-0.0123446	6	14.52	8.62768e-08	rs3781627
ENSG00000110536	PTPMT1	224	11	47586982	47595013	1	protein_coding	114971	0.459152	NA	4	11.24	8.62768e-08	rs3781627
ENSG00000123444	KBTBD4	224	11	47593749	47600567	-1	protein_coding	55709	0.0180744	-0.492621	4	7.302	8.62768e-08	rs3781627
ENSG00000231880	KBTBD4	224	11	47599277	47599823	1	protein_coding	55709	NA	-0.492621	3	1.457	8.62768e-08	rs3781627
ENSG00000196666	FAM180B	224	11	47608198	47610746	1	protein_coding	399888	0.315838	NA	3	14.52	8.62768e-08	rs3781627
ENSG00000158805	ZNF276	296	16	89786808	89807311	1	protein_coding	92822	0.000257275	NA	51	20.7	8.63441e-08	rs13330285;rs7190823
ENSG00000149187	CELF1	224	11	47487496	47587121	-1	protein_coding	10658	0.998617	-0.376216	17	17.63	8.74203e-08	rs3781627
ENSG00000176697	BDNF	222	11	27676440	27743605	-1	protein_coding	627	0.946719	0.108206	30	21.4	9.5989e-08	rs36029218
ENSG00000001617	SEMA3F	74	3	50192478	50226508	1	protein_coding	6405	0.999918	NA	5	5.977	9.64834e-08	rs12185979;rs73082936
ENSG00000230610	AL929472.1	7	1	38292232	38293886	-1	protein_coding	NA	NA	NA	4	22.2	9.67984e-08	rs28469609
ENSG00000143363	PRUNE	22	1	150980896	151008189	1	protein_coding	58497	0.0107618	-1.12226	6	9.329	9.82554e-08	rs72702561;rs143773357
ENSG00000103061	SLC7A6OS	295	16	68318406	68344849	-1	protein_coding	84138	0.807327	-1.88576	33	15.01	1.05558e-07	rs7193701;rs61733486;rs61593058
ENSG00000257860	RP11-552I14.1	248	12	103545620	103562087	1	protein_coding	101929058	NA	NA	20	12.14	1.05947e-07	rs2139556
ENSG00000064995	TAF11	132	6	34845555	34855866	-1	protein_coding	6882	0.875432	-0.232569	10	7.826	1.14326e-07	rs2820237;rs7738377
ENSG00000183396	TMEM89	74	3	48658192	48659288	-1	protein_coding	440955	0.711076	-0.325142	6	4.261	1.16423e-07	rs41290686
ENSG00000141098	GFOD2	295	16	67708434	67753324	-1	protein_coding	81577	0.0605374	-0.955753	31	10.36	1.21897e-07	rs80190634
ENSG00000141084	RANBP10	295	16	67757005	67840555	-1	protein_coding	57610	0.951824	-2.1592	61	13.62	1.21897e-07	rs80190634;rs7193701
ENSG00000102901	CENPT	295	16	67862060	67881714	-1	protein_coding	80152	0.0553624	-0.678946	30	25.3	1.28733e-07	rs80190634;rs7193701
ENSG00000168286	THAP11	295	16	67876213	67878097	1	protein_coding	57215	0.465633	NA	19	22	1.28733e-07	rs80190634;rs7193701
ENSG00000102898	NUTF2	295	16	67880635	67906470	1	protein_coding	10204	0.88515	-0.697364	35	22	1.28733e-07	rs80190634;rs7193701
ENSG00000117399	CDC20	9	1	43824626	43828874	1	protein_coding	991	0.000181854	-0.3227	11	22.4	1.29516e-07	rs2251804
ENSG00000144199	FAHD2B	48	2	97749320	97760619	-1	protein_coding	151313	0.0279114	-0.0554663	1	1.531	1.32726e-07	rs11692435
ENSG00000054282	SDCCAG8	34	1	243419320	243663394	1	protein_coding	10806	1.32893e-07	-0.422227	1	14.19	1.43155e-07	rs145071536
ENSG00000102904	TSNAXIP1	295	16	67840668	67866051	1	protein_coding	55815	9.27238e-18	-0.329502	31	25.3	1.43512e-07	rs80190634;rs7193701
ENSG00000173421	CCDC36	74	3	49235861	49295537	1	protein_coding	339834	0.509349	-0.452713	32	12.5	1.43591e-07	rs41290686;rs12185979
ENSG00000159723	AGRP	295	16	67516474	67517716	-1	protein_coding	181	0.0903873	-0.228652	11	16.47	1.53343e-07	rs80190634
ENSG00000138688	KIAA1109	100	4	123073488	123283913	1	protein_coding	84162	3.91298e-08	-0.835199	4	9.832	1.54165e-07	rs6835745
ENSG00000159714	ZDHHC1	295	16	67428322	67450736	-1	protein_coding	29800	5.10929e-06	NA	32	17.24	1.55934e-07	rs80190634
ENSG00000164508	HIST1H2AA	130	6	25726291	25726790	-1	protein_coding	221613	0.000860979	0.365965	1	4.767	1.61783e-07	rs9379780
ENSG00000146047	HIST1H2BA	130	6	25727137	25727573	1	protein_coding	255626	0.132824	0.401921	1	4.767	1.61783e-07	rs9379780
ENSG00000110700	RPS13	220	11	17095936	17099334	-1	protein_coding	6207	0.960207	-0.290755	11	9.746	1.67889e-07	rs12801545
ENSG00000172409	CLP1	225	11	57416465	57429340	1	protein_coding	10978	0.937605	-0.832602	11	21.8	1.70127e-07	rs11229113
ENSG00000109471	IL2	100	4	123372625	123377880	-1	protein_coding	3558	0.784778	0.00596326	8	6.723	1.70782e-07	rs6835745
ENSG00000165923	AGBL2	224	11	47681143	47736941	-1	protein_coding	79841	6.81051e-12	-0.765874	11	7.718	1.71826e-07	rs3781627
ENSG00000162302	RPS6KA4	228	11	64126620	64139687	1	protein_coding	8986	0.999475	NA	24	16.99	1.72692e-07	rs479777
ENSG00000066056	TIE1	9	1	43766664	43788779	1	protein_coding	7075	8.71417e-12	-0.0196338	23	16.67	1.72815e-07	rs2251804
ENSG00000118263	KLF7	60	2	207938861	208031991	-1	protein_coding	8609	0.929931	-2.11539	27	16.35	1.9543e-07	rs55772859;rs6732724
ENSG00000116852	KIF21B	30	1	200938520	200992828	-1	protein_coding	23046	0.999414	NA	1	1.042	1.95702e-07	rs12138260
ENSG00000172346	CSDC2	335	22	41956767	41973745	1	protein_coding	27254	0.0798035	0.319356	46	9.224	1.98394e-07	rs28638318
ENSG00000167286	CD3D	234	11	118209669	118213459	-1	protein_coding	915	0.00662795	0.00400454	2	2.035	1.98418e-07	rs60545357
ENSG00000160654	CD3G	234	11	118215059	118225876	1	protein_coding	917	0.0250305	0.199713	6	3.109	1.98418e-07	rs60545357
ENSG00000124574	ABCC10	134	6	43395104	43418168	1	protein_coding	89845	8.30539e-21	-0.284957	13	11.54	2.00783e-07	rs79641366
ENSG00000132478	UNK	305	17	73780681	73821886	1	protein_coding	85451	0.994321	-0.431197	14	15.31	2.02178e-07	rs56011703
ENSG00000117400	MPL	9	1	43803478	43818443	1	protein_coding	4352	1.43928e-06	-0.172844	17	22.4	2.05224e-07	rs2251804
ENSG00000102977	ACD	295	16	67691415	67694713	-1	protein_coding	65057	5.7798e-07	NA	9	18.7	2.08105e-07	rs80190634
ENSG00000100413	POLR3H	335	22	41921808	41940610	-1	protein_coding	171568	0.00200711	-1.30585	55	10.51	2.11593e-07	rs28638318
ENSG00000132563	REEP2	118	5	137774706	137782658	1	protein_coding	51308	0.876389	0.126709	1	3.965	2.16808e-07	rs11743810
ENSG00000038358	EDC4	295	16	67906926	67918406	1	protein_coding	23644	0.995196	-0.559325	19	22.4	2.22894e-07	rs80190634;rs7193701
ENSG00000102981	PARD6A	295	16	67694849	67696681	1	protein_coding	50855	0.854735	NA	9	18.7	2.25167e-07	rs80190634
ENSG00000124074	ENKD1	295	16	67696848	67701168	-1	protein_coding	84080	2.15383e-05	NA	9	18.7	2.25167e-07	rs80190634
ENSG00000132475	H3F3B	305	17	73772515	73781974	-1	protein_coding	3021	0.809725	0.389814	6	15.31	2.29369e-07	rs56011703
ENSG00000006576	PHTF2	160	7	77428122	77586818	1	protein_coding	57157	0.0249464	0.43086	56	14.62	2.41025e-07	rs17385641
ENSG00000173465	SSSCA1	229	11	65337901	65341413	1	protein_coding	10534	0.00200151	-0.0763605	3	10.27	2.46101e-07	rs2846139
ENSG00000176973	FAM89B	229	11	65339820	65341669	1	protein_coding	23625	0.0291385	NA	3	10.27	2.46101e-07	rs2846139
ENSG00000173442	EHBP1L1	229	11	65343509	65360121	1	protein_coding	254102	8.08132e-07	NA	3	10.27	2.46101e-07	rs2846139
ENSG00000185909	KLHDC8B	74	3	49209044	49213917	1	protein_coding	200942	0.0104214	-0.0773522	9	11.93	2.49589e-07	rs41290686;rs12185979
ENSG00000236980	C3orf84	74	3	49215065	49229291	-1	protein_coding	646498	0.000221292	0.0590497	15	12.5	2.49589e-07	rs41290686;rs12185979
ENSG00000105650	PDE4C	317	19	18318771	18366229	-1	protein_coding	5143	4.88575e-05	0.288882	6	10.15	2.53513e-07	rs141294350
ENSG00000166863	TAC3	244	12	57403784	57422667	-1	protein_coding	6866	0.04045	-0.0278069	1	7.465	2.60536e-07	rs324017
ENSG00000166866	MYO1A	244	12	57422301	57444982	-1	protein_coding	4640	1.94522e-35	0.197773	1	7.465	2.60536e-07	rs324017
ENSG00000189227	C15orf61	279	15	67813406	67819628	1	protein_coding	145853	NA	-0.166716	6	14.78	2.62604e-07	rs17242605
ENSG00000159761	C16orf86	295	16	67700719	67702661	1	protein_coding	388284	0.652429	NA	7	18.7	2.66995e-07	rs80190634
ENSG00000182810	DDX28	295	16	68055179	68057770	-1	protein_coding	55794	0.0348937	-0.695273	16	9.906	2.71856e-07	rs7193701;rs80190634
ENSG00000162869	PPP1R21	41	2	48667737	48742525	1	protein_coding	129285	0.0004021	0.57166	32	14.07	2.7877e-07	rs10454134
ENSG00000164113	ADAD1	100	4	123300121	123350957	1	protein_coding	132612	0.974992	-0.43573	11	6.456	2.86002e-07	rs6835745
ENSG00000188315	C3orf62	74	3	49306035	49315342	-1	protein_coding	375341	0.00712466	-1.95031	11	13.31	2.95949e-07	rs41290686;rs12185979;rs138958327
ENSG00000114316	USP4	74	3	49315264	49378145	-1	protein_coding	7375	6.20194e-07	NA	14	13.31	2.95949e-07	rs41290686;rs12185979;rs138958327
ENSG00000198492	YTHDF2	5	1	29063133	29096287	1	protein_coding	51441	0.991166	-0.47132	7	9.084	3.02211e-07	rs61786047
ENSG00000149292	TTC12	232	11	113185251	113254266	1	protein_coding	54970	1.44727e-07	-0.271528	20	11.47	3.08416e-07	rs2734837
ENSG00000159713	TPPP3	295	16	67423712	67427438	-1	protein_coding	51673	0.311517	0.0216755	16	16.65	3.2232e-07	rs80190634
ENSG00000125122	LRRC29	295	16	67241042	67260951	-1	protein_coding	26231	0.00720376	-0.569543	1	15.83	3.34029e-07	rs80190634
ENSG00000237102	AC040160.1	295	16	67244251	67260930	-1	protein_coding	NA	NA	NA	1	15.83	3.34029e-07	rs80190634
ENSG00000168701	TMEM208	295	16	67261006	67263181	1	protein_coding	29100	0.424874	-0.539675	1	15.83	3.34029e-07	rs80190634
ENSG00000135723	FHOD1	295	16	67263290	67281561	-1	protein_coding	29109	9.46043e-11	0.241355	1	15.83	3.34029e-07	rs80190634
ENSG00000135740	SLC9A5	295	16	67271586	67306093	1	protein_coding	6553	NA	-0.39077	6	15.83	3.34029e-07	rs80190634
ENSG00000122705	CLTA	202	9	36190853	36304778	1	protein_coding	1211	0.961297	0.264455	31	7.65	3.45376e-07	rs2381411
ENSG00000159708	LRRC36	295	16	67360701	67419106	1	protein_coding	55282	3.63106e-10	NA	54	24.4	3.54899e-07	rs80190634
ENSG00000168676	KCTD19	295	16	67323331	67360666	-1	protein_coding	146212	3.33892e-08	NA	23	16.88	3.6819e-07	rs80190634
ENSG00000099849	RASSF7	219	11	560404	564021	1	protein_coding	8045	3.45003e-06	NA	19	9.747	3.68643e-07	rs7936397
ENSG00000109920	FNBP4	224	11	47738072	47788995	-1	protein_coding	23360	0.999993	-0.713792	18	7.718	3.94083e-07	rs3781627
ENSG00000196123	KIAA0895L	295	16	67209505	67217943	-1	protein_coding	653319	0.0184331	-1.97738	1	5.928	4.03953e-07	rs80190634
ENSG00000179044	EXOC3L1	295	16	67218269	67224107	-1	protein_coding	283849	7.64088e-10	-0.240289	1	5.928	4.03953e-07	rs80190634
ENSG00000205250	E2F4	295	16	67226072	67232821	1	protein_coding	1874	0.320999	-0.200002	1	5.928	4.03953e-07	rs80190634
ENSG00000102890	ELMO3	295	16	67233014	67237932	1	protein_coding	79767	1.20206e-07	0.44782	1	5.928	4.03953e-07	rs80190634
ENSG00000117408	IPO13	9	1	44412611	44433694	1	protein_coding	9670	0.972444	-1.04746	19	13.6	4.0701e-07	rs2527776
ENSG00000100722	ZC3H14	270	14	89029253	89079853	1	protein_coding	79882	0.999785	-1.12614	1	5.527	4.40952e-07	rs1955596
ENSG00000225399	RP11-3B7.1	74	3	49297518	49298744	1	protein_coding	NA	NA	NA	7	11.79	4.53673e-07	rs41290686;rs12185979
ENSG00000030066	NUP160	224	11	47799639	47870107	-1	protein_coding	23279	0.0239792	-0.345694	23	11.78	4.58049e-07	rs3781627
ENSG00000147465	STAR	180	8	38001167	38008783	-1	protein_coding	6770	3.07154e-07	0.78696	3	1.548	4.6734e-07	rs7001340
ENSG00000185522	C11orf35	219	11	554855	560779	-1	protein_coding	256329	1.19219e-17	NA	7	9.747	4.81811e-07	rs7936397
ENSG00000116329	OPRD1	5	1	29138654	29190208	1	protein_coding	4985	0.109062	NA	10	14.78	4.96697e-07	rs61786047
ENSG00000102837	OLFM4	256	13	53602894	53626192	1	protein_coding	10562	2.41041e-06	0.814566	4	4.975	5.41022e-07	rs2806933
ENSG00000188379	IFNA2	199	9	21384254	21385396	-1	protein_coding	3440	0.0445894	-0.0210231	1	2.807	5.6412e-07	rs1452652
ENSG00000243244	STON1	41	2	48756522	48826025	1	protein_coding	11037	4.44985e-08	1.25108	21	9.688	6.07125e-07	rs10454134
ENSG00000068781	STON1-GTF2A1L	41	2	48757064	49003654	1	protein_coding	286749	1.6545e-14	0.572864	21	9.688	6.07125e-07	rs10454134
ENSG00000164076	CAMKV	74	3	49895421	49907655	-1	protein_coding	79012	0.996846	-0.638323	3	15.39	6.10971e-07	rs12185979
ENSG00000188038	NRN1L	295	16	67918708	67922758	1	protein_coding	123904	0.000386711	-0.414516	18	22.4	6.22905e-07	rs80190634;rs7193701
ENSG00000159792	PSKH1	295	16	67927175	67963581	1	protein_coding	5681	0.0178742	-1.24293	30	22.4	6.35875e-07	rs7193701;rs80190634
ENSG00000116957	TBCE	32	1	235530675	235612283	1	protein_coding	6905	6.28707e-07	-0.091722	14	12.91	6.57769e-07	rs60897342
ENSG00000196155	PLEKHG4	295	16	67311413	67323402	1	protein_coding	25894	1.46441e-09	-1.21685	7	16.36	6.87446e-07	rs80190634
ENSG00000101017	CD40	326	20	44746911	44758502	1	protein_coding	958	0.658238	-0.0149088	5	14.99	7.21217e-07	rs13037326
ENSG00000117411	B4GALT2	9	1	44444615	44456840	1	protein_coding	8704	0.295417	-0.0492133	6	16	8.13595e-07	rs2527776
ENSG00000159214	CCDC24	9	1	44457031	44462200	1	protein_coding	149473	2.01106e-08	-0.436775	5	16	8.13595e-07	rs2527776
ENSG00000135211	TMEM60	160	7	77423045	77427897	-1	protein_coding	85025	0.661432	0.0109162	3	13.11	8.22893e-07	rs17385641
ENSG00000144035	NAT8	45	2	73867959	73869520	-1	protein_coding	9027	0.0756517	0.106774	14	13.53	8.27334e-07	rs6546857
ENSG00000198791	CNOT7	178	8	17086737	17104387	-1	protein_coding	29883	0.986495	-0.616747	7	11.4	8.466e-07	rs2904684
ENSG00000182319	SGK223	176	8	8175258	8244008	-1	protein_coding	157285	5.12369e-20	NA	9	18.02	8.59753e-07	rs2976940
ENSG00000162290	DCP1A	75	3	53317447	53381654	-1	protein_coding	55802	0.943914	NA	20	10.78	8.6251e-07	rs13080668
ENSG00000255384	RP11-770J1.4	234	11	118303836	118305921	-1	protein_coding	NA	NA	NA	12	12.38	8.82411e-07	rs60545357
ENSG00000166793	YPEL4	225	11	57412560	57417417	-1	protein_coding	219539	0.805555	-2.01157	8	8.553	9.10418e-07	rs11229113
ENSG00000003509	NDUFAF7	39	2	37458774	37480546	1	protein_coding	55471	1.17735e-11	0.181817	16	9.359	1.03066e-06	rs3770752
ENSG00000249034	AC005609.1	120	5	140240341	140243224	-1	protein_coding	NA	NA	NA	11	17	1.32057e-06	rs246024
ENSG00000164068	RNF123	74	3	49726932	49758962	1	protein_coding	63891	0.969715	-0.461991	2	22.7	1.36619e-06	rs12185979
ENSG00000176020	AMIGO3	74	3	49754267	49761349	-1	protein_coding	386724	7.50516e-06	NA	1	22.7	1.36619e-06	rs12185979
ENSG00000173540	GMPPB	74	3	49754277	49761384	-1	protein_coding	29925	8.24536e-05	-0.659554	1	22.7	1.36619e-06	rs12185979
ENSG00000068001	HYAL2	74	3	50355221	50360337	-1	protein_coding	8692	0.0206315	-1.37438	3	21.6	1.45134e-06	rs73082936
ENSG00000114383	TUSC2	74	3	50357458	50365682	-1	protein_coding	11334	0.703033	-0.593776	3	21.6	1.45134e-06	rs73082936
ENSG00000068028	RASSF1	74	3	50367219	50378411	-1	protein_coding	11186	4.8582e-08	-0.411947	3	21.6	1.45134e-06	rs73082936
ENSG00000092929	UNC13D	305	17	73823306	73840798	-1	protein_coding	201294	2.52003e-12	-0.305296	3	2.766	1.45181e-06	rs56011703
ENSG00000132768	DPH2	9	1	44435672	44439041	1	protein_coding	1802	0.00684675	0.10353	7	7.566	1.53078e-06	rs2527776
ENSG00000117410	ATP6V0B	9	1	44440159	44443967	1	protein_coding	533	0.927635	-0.400284	4	6.883	1.53078e-06	rs2527776
ENSG00000163527	STT3B	70	3	31574130	31679112	1	protein_coding	201595	0.980028	-0.523422	3	12.75	1.57111e-06	rs77886854
ENSG00000139567	ACVRL1	242	12	52300692	52317145	1	protein_coding	94	0.00794107	NA	1	0.046	1.5817e-06	rs11612312
ENSG00000015413	DPEP1	296	16	89679716	89704839	1	protein_coding	1800	0.000136493	-0.167373	15	9.37	1.66835e-06	rs13330285
ENSG00000004838	ZMYND10	74	3	50378541	50384283	-1	protein_coding	51364	3.6024e-07	-0.824531	1	10.67	1.6822e-06	rs73082936
ENSG00000114388	NPRL2	74	3	50384761	50388522	-1	protein_coding	10641	0.345175	-0.107064	1	10.67	1.6822e-06	rs73082936
ENSG00000114395	CYB561D2	74	3	50388126	50395891	1	protein_coding	11068	0.0147105	-0.298456	1	10.67	1.6822e-06	rs73082936
ENSG00000272104	XXcos-LUCA11.5	74	3	50388323	50405354	1	protein_coding	NA	NA	NA	1	10.67	1.6822e-06	rs73082936
ENSG00000126062	TMEM115	74	3	50392180	50397041	-1	protein_coding	11070	0.876895	-0.780372	1	10.67	1.6822e-06	rs73082936
ENSG00000169758	C15orf27	280	15	76352178	76521462	1	protein_coding	123591	1.47914e-08	NA	3	10.81	1.7473e-06	rs147895868
ENSG00000140374	ETFA	280	15	76507696	76603813	-1	protein_coding	2108	0.0129273	-0.104718	1	10.81	1.7473e-06	rs147895868
ENSG00000155719	OTOA	290	16	21689835	21772050	1	protein_coding	146183	4.1563e-08	0.414894	3	5.496	2.02734e-06	rs2369818
ENSG00000145022	TCTA	74	3	49449639	49453908	1	protein_coding	6988	0.0132648	-0.595941	1	14.57	2.09175e-06	rs138958327
ENSG00000145020	AMT	74	3	49454211	49460186	-1	protein_coding	275	0.000569475	-0.0226371	2	14.57	2.09175e-06	rs138958327;rs41290686;rs12185979
ENSG00000145029	NICN1	74	3	49460379	49466759	-1	protein_coding	84276	0.257246	-1.08729	3	14.57	2.09175e-06	rs138958327;rs41290686;rs12185979
ENSG00000184374	COLEC10	186	8	120007691	120118821	1	protein_coding	10584	0.0985367	0.263251	2	4.898	2.17143e-06	rs138038919
ENSG00000166689	PLEKHA7	220	11	16799842	17035990	-1	protein_coding	144100	0.000173041	-0.710362	1	3.168	2.17587e-06	rs12801545
ENSG00000114349	GNAT1	74	3	50229045	50233949	1	protein_coding	2779	2.50523e-06	-0.274733	2	3.306	2.34341e-06	rs12185979;rs73082936
ENSG00000004534	RBM6	74	3	49977440	50137478	1	protein_coding	10180	1	-0.685653	10	10.86	2.39698e-06	rs12185979
ENSG00000180098	TRNAU1AP	5	1	28879597	28905051	1	protein_coding	54952	0.88282	-0.346136	1	1.596	2.41598e-06	rs61786047
ENSG00000185482	STAC3	244	12	57637236	57644976	-1	protein_coding	246329	0.0048783	-0.547675	4	11.19	2.52611e-06	rs11614077
ENSG00000254106	AC011366.3	116	5	109218883	109220452	1	protein_coding	NA	NA	NA	1	6.451	2.83714e-06	rs35945232
ENSG00000173727	AP000769.1	229	11	65222728	65234028	1	protein_coding	NA	NA	NA	35	13.16	2.89756e-06	rs2846139
ENSG00000183763	TRAIP	74	3	49866034	49894007	-1	protein_coding	10293	0.125104	-0.132255	5	15.39	3.01948e-06	rs12185979
ENSG00000173114	LRRN3	167	7	110731062	110765510	1	protein_coding	54674	0.686452	-0.295742	1	6.679	3.05195e-06	rs214455
ENSG00000118058	KMT2A	234	11	118307205	118397539	1	protein_coding	4297	1	-1.78895	8	12.38	3.09423e-06	rs60545357
ENSG00000173726	TOMM20	32	1	235272651	235292251	-1	protein_coding	9804	0.577781	-1.79497	1	1.023	3.11976e-06	rs60897342
ENSG00000176046	NUPR1	291	16	28548606	28550495	-1	protein_coding	26471	0.00754109	0.514991	4	3.715	3.22347e-06	rs151233
ENSG00000115816	CEBPZ	39	2	37428755	37458856	-1	protein_coding	10153	1.78414e-05	-0.304943	19	9.359	3.37984e-06	rs3770752
ENSG00000170802	FOXN2	41	2	48541776	48606433	1	protein_coding	3344	0.392771	-1.68783	3	11.05	3.52066e-06	rs10454134
ENSG00000103599	IQCH	279	15	67547138	67794598	1	protein_coding	64799	2.69347e-12	-1.05315	7	14.34	3.58511e-06	rs17242605
ENSG00000138111	TMEM180	216	10	104221149	104236802	1	protein_coding	79847	0.000178664	2.88275	5	9.004	4.13132e-06	rs11191365
ENSG00000138107	ACTR1A	216	10	104238986	104262482	-1	protein_coding	10121	0.941234	-0.272535	12	9.643	4.13132e-06	rs11191365
ENSG00000176476	CCDC101	291	16	28565236	28603111	1	protein_coding	112869	0.867208	-0.543805	16	23.5	4.14515e-06	rs151233
ENSG00000112280	COL9A1	137	6	70924764	71012786	-1	protein_coding	1297	4.77423e-15	0.5644	2	4.364	5.36156e-06	rs2025286
ENSG00000197165	SULT1A2	291	16	28603264	28608430	-1	protein_coding	6799	1.83502e-08	1.08454	7	23.5	5.62063e-06	rs151233
ENSG00000086991	NOX4	230	11	89057524	89322779	-1	protein_coding	50507	8.15748e-07	-0.0576464	6	11.51	6.24507e-06	rs72963135
ENSG00000184208	C22orf46	335	22	42084943	42094140	1	protein_coding	79640	NA	-0.442689	42	16.28	6.66304e-06	rs28638318
ENSG00000144674	GOLGA4	72	3	37284668	37408242	1	protein_coding	2803	2.26165e-09	-0.619795	4	5.438	7.35869e-06	rs4647222
ENSG00000196502	SULT1A1	291	16	28616903	28634946	-1	protein_coding	6817	2.23676e-09	NA	2	23.5	1.26667e-05	rs151233
ENSG00000138068	SULT6B1	39	2	37394963	37423741	-1	protein_coding	391365	3.47921e-11	-0.185749	5	3.298	1.64239e-05	rs3770752
ENSG00000218739	CEBPZ-AS1	39	2	37423631	37443336	1	protein_coding	100505876	0.346578	NA	9	8.666	1.64239e-05	rs3770752
ENSG00000185261	KIAA0825	112	5	93488671	93954309	-1	protein_coding	285600	4.2615e-07	-0.910429	2	3.465	1.84358e-05	rs71639293
ENSG00000143319	ISG20L2	24	1	156691683	156698591	-1	protein_coding	81875	0.821397	-0.720865	4	9.473	2.9874e-05	rs11264545
ENSG00000143303	RRNAD1	24	1	156698234	156706752	1	protein_coding	51093	2.11535e-08	-0.437664	5	9.473	2.9874e-05	rs11264545
ENSG00000143314	MRPL24	24	1	156707095	156711382	-1	protein_coding	79590	0.00149123	-0.0557032	5	9.473	2.9874e-05	rs11264545
ENSG00000174574	AKIRIN1	8	1	39456895	39471731	1	protein_coding	79647	0.672016	-0.504509	58	17.96	3.75858e-05	rs77425607
ENSG00000163362	C1orf106	30	1	200860176	200884863	1	protein_coding	55765	0.555283	0.339411	3	12.17	4.13766e-05	rs12756886;rs12138260
ENSG00000168653	NDUFS5	8	1	39491990	39500308	1	protein_coding	4725	0.0982173	-0.0686821	9	9.66	4.17733e-05	rs77425607
ENSG00000155975	VPS37A	178	8	17104080	17159936	1	protein_coding	137492	0.534958	0.0524087	3	10.22	4.32719e-05	rs2904684
ENSG00000003987	MTMR7	178	8	17155539	17271037	-1	protein_coding	9108	1.63744e-09	0.900646	1	3.429	4.32719e-05	rs2904684
ENSG00000100380	ST13	335	22	41220539	41253026	-1	protein_coding	6767	0.659424	-1.5853	1	1.077	4.49333e-05	rs117064001
ENSG00000183137	CEP57L1	145	6	109416313	109485135	1	protein_coding	285753	4.26476e-09	-0.858775	68	16.95	4.52582e-05	rs1364450
ENSG00000185614	FAM212A	74	3	49840687	49842463	1	protein_coding	389119	0.000589161	NA	1	7.625	5.7287e-05	rs12185979
ENSG00000182179	UBA7	74	3	49842640	49851379	-1	protein_coding	7318	2.68228e-14	-0.315381	2	7.625	5.7287e-05	rs12185979
ENSG00000253313	C1orf210	9	1	43747554	43751288	-1	protein_coding	149466	0.00121964	0.676594	1	16.67	7.03997e-05	rs2251804
ENSG00000138311	ZNF365	214	10	64133951	64431771	1	protein_coding	22891	3.62115e-05	-0.151965	7	19.16	7.53507e-05	rs10761621;rs148672683
ENSG00000158092	NCK1	87	3	136581050	136668665	1	protein_coding	4690	0.00103503	-0.568989	3	0.949	0.000123143	rs7634476
ENSG00000114353	GNAI2	74	3	50263724	50296787	1	protein_coding	2771	0.86116	-0.965006	1	6.462	0.000180366	rs73082936
ENSG00000169519	METTL15	222	11	28129795	28355054	1	protein_coding	196074	0.000155431	-1.29305	6	4.233	0.000206049	rs2582894
ENSG00000168917	SLC35G2	87	3	136537489	136574734	1	protein_coding	80723	0.0663953	-0.300343	4	6.749	0.000224869	rs7634476
ENSG00000173209	AHSA2	43	2	61404553	61418338	1	protein_coding	130872	5.61438e-06	-0.34552	9	10.21	0.00022735	rs778754
ENSG00000188779	SKOR1	279	15	68112042	68126899	1	protein_coding	390598	NA	-0.128486	3	17.54	0.000239293	rs17242605
ENSG00000164182	NDUFAF2	108	5	60240956	60448853	1	protein_coding	91942	3.85651e-07	0.323767	87	14.31	0.000396189	rs173946;rs159540
ENSG00000049167	ERCC8	108	5	60169658	60240900	-1	protein_coding	1161	8.57283e-09	1.00092	28	11.61	0.000426328	rs173946
ENSG00000072958	AP1M1	316	19	16308389	16346160	1	protein_coding	8907	0.84235	-0.354736	8	4.025	0.000560684	rs2445851
ENSG00000162929	KIAA1841	43	2	61293006	61391960	1	protein_coding	84542	3.32935e-06	0.996966	11	12.66	0.0008732	rs778754
ENSG00000237651	C2orf74	43	2	61372243	61391964	1	protein_coding	339804	NA	NA	11	12.66	0.0008732	rs778754
ENSG00000164181	ELOVL7	108	5	60047618	60140216	-1	protein_coding	79993	0.00156092	-0.509657	10	13.19	0.000937194	rs173946
ENSG00000157343	ARMC12	132	6	35704809	35716856	1	protein_coding	221481	0.000270202	0.274184	6	17.47	0.00101503	rs6902321;rs4711428
ENSG00000095139	ARCN1	234	11	118443105	118473748	1	protein_coding	372	0.999851	-0.341716	4	14.55	0.00134611	rs603486
ENSG00000019144	PHLDB1	234	11	118477155	118528741	1	protein_coding	23187	0.81858	-0.142622	4	14.55	0.00134611	rs603486
ENSG00000269267	AC008498.1	108	5	60411538	60411762	-1	protein_coding	NA	NA	NA	4	10.52	0.00135077	rs173946
ENSG00000188725	SMIM15	108	5	60453536	60458301	-1	protein_coding	643155	0.22832	-1.97118	7	10.05	0.00136239	rs173946;rs159540
