# Supplementary material for: Disentangling the genetic overlap between ischemic stroke and obesity
Source: Diabetol Metab Syndr. 2024 Dec 30;16:314. doi: 10.1186/s13098-024-01555-x (PMC11684051; doi:10.1186/s13098-024-01555-x)
Supplement: Supplementary file 14 — Additional file 14. [file 13098_2024_1555_MOESM14_ESM.xlsx]

## Sheet: Sheet1
GENE	CHR	START	STOP	NSNPS	NPARAM	N	ZSTAT	P	SYMBOL
ENSG00000231880	11	47594277	47604823	1	1	913871	13.884	3.9804e-44	KBTBD4
ENSG00000178226	16	31145246	31166415	1	1	913871	11.936	3.8449e-33	PRSS36
ENSG00000179915	2	50140643	51264674	1412	90	913871	11.291	7.2739e-30	NRXN1
ENSG00000196353	3	131247399	132009254	986	64	913871	10.812	1.5135e-27	CPNE4
ENSG00000102879	16	30189148	30205397	1	1	913871	10.227	7.523e-25	CORO1A
ENSG00000021645	14	78703734	80335762	1489	124	913871	10.212	8.7182e-25	NRXN3
ENSG00000078328	16	6064095	7768340	3049	294	913871	10.098	2.8312e-24	RBFOX1
ENSG00000185053	8	13942373	15100848	1821	107	913871	10.041	5.0404e-24	SGCZ
ENSG00000175161	3	85003132	86128579	833	34	913871	10	7.6134e-24	CADM2
ENSG00000186094	1	48993527	50494585	815	34	913871	9.2177	1.5178e-20	AGBL4
ENSG00000185352	13	96738093	97490671	606	45	913871	9.1096	4.1344e-20	HS6ST3
ENSG00000183715	11	132279871	133407414	1283	164	913871	9.0753	5.6658e-20	OPCML
ENSG00000104447	8	116415724	116826899	273	11	913871	9.0593	6.563e-20	TRPS1
ENSG00000182771	10	87354312	88131250	707	97	913871	9.0549	6.8349e-20	GRID1
ENSG00000163618	3	62379022	62866054	619	70	913871	8.98	1.3536e-19	CADPS
ENSG00000158321	7	69058905	70263054	831	54	913871	8.8473	4.4821e-19	AUTS2
ENSG00000141564	17	78513619	78945171	530	40	913871	8.78	8.1713e-19	RPTOR
ENSG00000182667	11	131235373	132211716	1192	136	913871	8.7424	1.141e-18	NTM
ENSG00000145743	5	107189736	107722799	504	30	913871	8.6306	3.0515e-18	FBXL17
ENSG00000153113	5	95855971	96120299	316	42	913871	8.5847	4.5553e-18	CAST
ENSG00000185565	3	115516235	117721095	2171	200	913871	8.5298	7.3282e-18	LSAMP
ENSG00000153707	9	8309246	10617723	3659	314	913871	8.5203	7.959e-18	PTPRD
ENSG00000196782	4	140632907	141080338	357	54	913871	8.478	1.145e-17	MAML3
ENSG00000183117	8	2787875	4857494	5014	404	913871	8.4774	1.1515e-17	CSMD1
ENSG00000187391	7	77641393	79087890	1860	176	913871	8.4601	1.3356e-17	MAGI2
ENSG00000069667	15	60775483	61526518	900	138	913871	8.3937	2.3547e-17	RORA
ENSG00000168702	2	140983992	142894270	2370	163	913871	8.3508	3.3889e-17	LRP1B
ENSG00000010310	19	46166502	46191982	10	3	913871	8.2924	5.5511e-17	GIPR
ENSG00000130748	19	47544165	47556888	1	1	913871	8.2746	6.4455e-17	TMEM160
ENSG00000175806	8	9906778	10291401	660	48	913871	8.2666	6.8918e-17	MSRA
ENSG00000066032	2	79407357	80880905	1972	185	913871	8.2653	6.9662e-17	CTNNA2
ENSG00000170927	6	51475098	51957423	472	37	913871	8.2485	8.0166e-17	PKHD1
ENSG00000184588	1	66253197	66845259	536	45	913871	8.2265	9.6398e-17	PDE4B
ENSG00000198597	19	30714197	31209445	360	57	913871	8.1831	1.3836e-16	ZNF536
ENSG00000148498	10	34393488	35109253	638	37	913871	8.1343	2.0709e-16	PARD3
ENSG00000164989	9	15547895	16066661	563	13	913871	8.1133	2.4639e-16	CCDC171
ENSG00000174482	9	27943076	28675283	935	108	913871	8.1022	2.6987e-16	LINGO2
ENSG00000104112	15	51968550	52018223	58	8	913871	8.0988	2.7756e-16	SCG3
ENSG00000134532	12	23677440	24108966	402	69	913871	8.0596	3.8269e-16	SOX5
ENSG00000145934	5	166706804	167696162	832	106	913871	8.0338	4.7261e-16	TENM2
ENSG00000150672	11	83161055	85343966	2033	131	913871	8.0321	4.7927e-16	DLG2
ENSG00000162631	1	107677629	108031080	326	46	913871	8.0154	5.4869e-16	NTNG1
ENSG00000157350	16	70408338	70478140	8	3	913871	8.014	5.5511e-16	ST3GAL2
ENSG00000153832	2	230782018	230882825	24	5	913871	8.0023	6.1062e-16	FBXO36
ENSG00000183763	3	49861034	49899007	13	3	913871	8.0023	6.1062e-16	TRAIP
ENSG00000166166	14	103990521	104008410	13	3	913871	8.0023	6.1062e-16	TRMT61A
ENSG00000140718	16	53732875	54160853	439	70	913871	7.9761	7.5532e-16	FTO
ENSG00000033030	12	122952417	122990518	15	2	913871	7.9726	7.7716e-16	ZCCHC8
ENSG00000105662	19	18789487	18898004	29	7	913871	7.9726	7.7716e-16	CRTC1
ENSG00000138092	2	25011005	25050245	23	5	913871	7.964	8.3267e-16	CENPO
ENSG00000177548	16	28910742	28952847	9	1	913871	7.964	8.3267e-16	RABEP2
ENSG00000141140	17	34846477	34904284	22	4	913871	7.956	8.8818e-16	MYO19
ENSG00000132849	1	62203149	62634592	292	43	913871	7.9517	9.1989e-16	INADL
ENSG00000162367	1	47676962	47702892	12	2	913871	7.9414	9.992e-16	TAL1
ENSG00000174891	3	157818644	158268519	339	10	913871	7.929	1.1044e-15	RSRC1
ENSG00000148795	10	104585288	104602290	12	3	913871	7.9223	1.1657e-15	CYP17A1
ENSG00000188779	15	68107042	68131899	13	3	913871	7.9223	1.1657e-15	SKOR1
ENSG00000134183	1	110140889	110160679	14	3	913871	7.911	1.2768e-15	GNAT2
ENSG00000171206	10	104399253	104423164	10	3	913871	7.911	1.2768e-15	TRIM8
ENSG00000113161	5	74627154	74662929	21	4	913871	7.9057	1.3323e-15	HMGCR
ENSG00000189283	3	59730036	61242133	2126	243	913871	7.8951	1.45e-15	FHIT
ENSG00000184500	3	93586881	93697910	28	7	913871	7.891	1.4988e-15	PROS1
ENSG00000122008	5	74802581	74901969	41	6	913871	7.891	1.4988e-15	POLK
ENSG00000103351	16	3545924	3594048	14	5	913871	7.891	1.4988e-15	CLUAP1
ENSG00000130204	19	45388826	45411946	14	4	913871	7.891	1.4988e-15	TOMM40
ENSG00000114054	3	135964148	136061738	39	6	913871	7.8865	1.5543e-15	PCCB
ENSG00000053900	4	25373835	25425120	44	4	913871	7.8865	1.5543e-15	ANAPC4
ENSG00000167566	12	50179929	50227533	26	4	913871	7.8821	1.6098e-15	NCKAP5L
ENSG00000184349	5	106707590	107011596	311	51	913871	7.8807	1.6282e-15	EFNA5
ENSG00000124614	6	34380231	34398902	8	3	913871	7.8778	1.6653e-15	RPS10
ENSG00000175202	15	72963124	72983490	8	4	913871	7.8698	1.7764e-15	HIGD2B
ENSG00000157388	3	53523683	53852760	315	40	913871	7.864	1.8597e-15	CACNA1D
ENSG00000171303	2	26910619	26961288	26	4	913871	7.8516	2.0539e-15	KCNK3
ENSG00000054356	2	220149345	220179370	13	3	913871	7.8516	2.0539e-15	PTPRN
ENSG00000083067	9	73138979	74066820	1046	73	913871	7.8429	2.202e-15	TRPM3
ENSG00000184924	2	25007603	25021251	11	4	913871	7.8357	2.3315e-15	PTRHD1
ENSG00000075413	14	103846729	103975168	93	6	913871	7.8357	2.3315e-15	MARK3
ENSG00000078403	10	21818094	22037559	47	4	913871	7.8327	2.387e-15	MLLT10
ENSG00000173281	8	8988765	9014084	23	3	913871	7.8189	2.6645e-15	PPP1R3B
ENSG00000165476	10	65276123	65389883	78	8	913871	7.8189	2.6645e-15	REEP3
ENSG00000142609	1	1848396	1940276	12	3	913871	7.8113	2.8311e-15	C1orf222
ENSG00000001617	3	50187478	50231508	18	3	913871	7.8113	2.8311e-15	SEMA3F
ENSG00000188322	16	28298840	28340170	14	3	913871	7.8113	2.8311e-15	SBK1
ENSG00000184185	17	21274509	21328179	11	4	913871	7.8088	2.8866e-15	KCNJ12
ENSG00000188316	10	118604023	118676299	31	4	913871	7.8017	3.0531e-15	ENO4
ENSG00000103126	16	332440	407673	49	8	913871	7.7995	3.1086e-15	AXIN1
ENSG00000152359	5	74964949	75018313	58	7	913871	7.7972	3.1641e-15	POC5
ENSG00000138175	10	104428488	104479164	19	5	913871	7.795	3.2196e-15	ARL3
ENSG00000215906	1	23274536	23296831	11	3	913871	7.7907	3.3307e-15	LACTBL1
ENSG00000163141	1	151004046	151025076	9	3	913871	7.7907	3.3307e-15	BNIPL
ENSG00000188827	16	3626182	3666599	15	5	913871	7.7907	3.3307e-15	SLX4
ENSG00000115137	2	25161505	25199963	22	3	913871	7.7887	3.3862e-15	DNAJC27
ENSG00000065361	12	56468641	56502289	9	2	913871	7.7846	3.4972e-15	ERBB3
ENSG00000243696	3	52842298	52874745	27	4	913871	7.7806	3.6082e-15	RP5-966M1.6
ENSG00000110987	12	122452328	122504948	20	5	913871	7.7806	3.6082e-15	BCL7A
ENSG00000099365	16	30995577	31026949	9	2	913871	7.7787	3.6637e-15	STX1B
ENSG00000178951	19	4039362	4071943	11	3	913871	7.7768	3.7192e-15	ZBTB7A
ENSG00000011478	19	46190741	46212247	7	4	913871	7.7768	3.7192e-15	QPCTL
ENSG00000143443	1	151015216	151029462	6	2	913871	7.7712	3.8858e-15	C1orf56
ENSG00000154319	8	11273972	11337224	78	15	913871	7.7677	3.9968e-15	FAM167A
ENSG00000122033	13	28004776	28029739	20	4	913871	7.7642	4.1078e-15	MTIF3
ENSG00000239305	2	86825516	86855989	13	3	913871	7.7543	4.4409e-15	RNF103
ENSG00000111011	12	122984190	123016547	12	2	913871	7.7543	4.4409e-15	RSRC2
ENSG00000115138	2	25378722	25396772	10	4	913871	7.7527	4.4964e-15	POMC
ENSG00000153885	19	34281838	34311668	17	4	913871	7.7481	4.6629e-15	KCTD15
ENSG00000248592	3	52862137	52936578	48	5	913871	7.7466	4.7184e-15	TMEM110-MUSTN1
ENSG00000174953	3	153985335	154047286	36	5	913871	7.7408	4.9405e-15	DHX36
ENSG00000196652	7	99097274	99137323	9	2	913871	7.7408	4.9405e-15	ZKSCAN5
ENSG00000205884	8	11826446	11837108	14	3	913871	7.738	5.0515e-15	DEFB136
ENSG00000253426	8	9004252	9030646	11	2	913871	7.7352	5.1625e-15	RP11-10A14.4
ENSG00000167191	16	19863616	19902489	20	5	913871	7.7325	5.2736e-15	GPRC5B
ENSG00000204856	12	110901169	110933190	10	3	913871	7.7285	5.4401e-15	FAM216A
ENSG00000174579	3	135862764	135921083	12	3	913871	7.7272	5.4956e-15	MSL2
ENSG00000109920	11	47733072	47793995	23	4	913871	7.7272	5.4956e-15	FNBP4
ENSG00000055118	7	150637049	150680403	24	6	913871	7.7259	5.5511e-15	KCNH2
ENSG00000143458	1	151038054	151103018	18	4	913871	7.7234	5.6621e-15	GABPB2
ENSG00000215346	8	10978980	10992745	22	2	913871	7.7222	5.7176e-15	AF131215.5
ENSG00000140678	16	31361455	31399318	31	8	913871	7.7222	5.7176e-15	ITGAX
ENSG00000099308	19	18203603	18267502	34	6	913871	7.7222	5.7176e-15	MAST3
ENSG00000153827	2	230623554	230792955	58	7	913871	7.721	5.7732e-15	TRIP12
ENSG00000149927	16	30011830	30039591	12	2	913871	7.7197	5.8287e-15	DOC2A
ENSG00000185924	17	1832971	1933639	57	14	913871	7.7197	5.8287e-15	RTN4RL1
ENSG00000105173	19	30297805	30320215	6	2	913871	7.7126	6.1617e-15	CCNE1
ENSG00000174943	16	29911333	29943356	11	2	913871	7.7104	6.2728e-15	KCTD13
ENSG00000158113	12	122647285	122693018	25	5	913871	7.707	6.4393e-15	LRRC43
ENSG00000153495	13	111963531	112001596	54	14	913871	7.7006	6.7724e-15	TEX29
ENSG00000011114	14	93698896	93804438	73	8	913871	7.6995	6.8279e-15	BTBD7
ENSG00000148943	11	27511123	27533320	11	3	913871	7.6975	6.9389e-15	LIN7C
ENSG00000169340	16	20365492	20421059	52	8	913871	7.6954	7.0499e-15	PDILT
ENSG00000183166	7	71239476	71917136	516	40	913871	7.6943	7.1146e-15	CALN1
ENSG00000005844	16	30478979	30539506	30	8	913871	7.6858	7.605e-15	ITGAL
ENSG00000124507	6	34428916	34508006	42	7	913871	7.6839	7.7161e-15	PACSIN1
ENSG00000005955	17	34895737	34951278	20	3	913871	7.683	7.7716e-15	GGNBP2
ENSG00000258724	8	10577909	10702357	229	18	913871	7.6821	7.8271e-15	SOX7
ENSG00000120341	1	177888091	177958438	99	19	913871	7.6812	7.8826e-15	SEC16B
ENSG00000213918	16	3656729	3735144	37	8	913871	7.6812	7.8826e-15	DNASE1
ENSG00000174939	16	29906696	29936185	11	3	913871	7.6812	7.8826e-15	ASPHD1
ENSG00000270316	10	104609029	104666656	42	6	913871	7.6794	7.9936e-15	C10orf32-ASMT
ENSG00000170703	17	46834597	46899576	44	7	913871	7.6794	7.9936e-15	TTLL6
ENSG00000152219	11	30339598	30364774	35	6	913871	7.6785	8.0491e-15	ARL14EP
ENSG00000134571	11	47347957	47379253	29	6	913871	7.6776	8.1046e-15	MYBPC3
ENSG00000197622	1	151018447	151047801	12	2	913871	7.6733	8.3822e-15	CDC42SE1
ENSG00000145700	5	74359100	74537703	102	6	913871	7.6733	8.3822e-15	ANKRD31
ENSG00000104643	8	11136925	11190646	51	5	913871	7.6699	8.6042e-15	MTMR9
ENSG00000166278	6	31860562	31918449	25	7	913871	7.6651	8.9373e-15	C2
ENSG00000165917	11	47454308	47475730	15	3	913871	7.6651	8.9373e-15	RAPSN
ENSG00000189056	7	103107231	103634963	730	70	913871	7.6551	9.6552e-15	RELN
ENSG00000163320	3	88096094	88204035	75	2	913871	7.65	1.0048e-14	CGGBP1
ENSG00000077809	7	74066994	74180026	25	3	913871	7.6479	1.0214e-14	GTF2I
ENSG00000244405	3	185759097	185833107	28	4	913871	7.6438	1.0547e-14	ETV5
ENSG00000138131	10	100002447	100033007	29	4	913871	7.6398	1.088e-14	LOXL4
ENSG00000111231	12	110885289	110912073	9	3	913871	7.6359	1.1213e-14	GPN3
ENSG00000169344	16	20339374	20372623	29	6	913871	7.6346	1.1324e-14	UMOD
ENSG00000004534	3	49972440	50142478	64	5	913871	7.6315	1.1602e-14	RBM6
ENSG00000041353	18	52380091	52567747	108	13	913871	7.6285	1.1879e-14	RAB27B
ENSG00000078369	1	1711729	1827495	38	5	913871	7.6273	1.199e-14	GNB1
ENSG00000272325	6	34242456	34365451	47	5	913871	7.6214	1.2546e-14	NUDT3
ENSG00000175592	11	65654520	65673044	7	2	913871	7.6214	1.2546e-14	FOSL1
ENSG00000010704	6	26082509	26103571	27	6	913871	7.6169	1.299e-14	HFE
ENSG00000154415	7	113511832	113720975	98	5	913871	7.6137	1.3323e-14	PPP1R3A
ENSG00000082641	17	46120691	46143849	23	5	913871	7.6126	1.3434e-14	NFE2L1
ENSG00000103197	16	2092466	2143716	18	5	913871	7.6004	1.4766e-14	TSC2
ENSG00000172733	8	30848321	30896231	22	4	913871	7.5999	1.4821e-14	PURG
ENSG00000149716	11	69462844	69495184	13	3	913871	7.5994	1.4877e-14	ORAOV1
ENSG00000176095	3	49756727	49828975	13	3	913871	7.5956	1.5321e-14	IP6K1
ENSG00000037749	5	153413466	153605038	201	18	913871	7.5896	1.6043e-14	MFAP3
ENSG00000254093	8	10617473	10702394	185	15	913871	7.5878	1.6265e-14	PINX1
ENSG00000158373	6	26153349	26176577	14	4	913871	7.5856	1.6542e-14	HIST1H2BD
ENSG00000126602	16	3696640	3772598	39	11	913871	7.5848	1.6653e-14	TRAP1
ENSG00000213533	3	52865235	52936612	46	5	913871	7.5831	1.6875e-14	TMEM110
ENSG00000214314	7	99035552	99045747	1	1	913871	7.5737	1.8133e-14	AC073063.1
ENSG00000244255	6	31890475	31924825	33	8	913871	7.5701	1.8652e-14	CFB
ENSG00000243649	6	31890475	31924861	33	8	913871	7.5701	1.8652e-14	CFB
ENSG00000154027	1	77742736	78030651	331	41	913871	7.5685	1.8873e-14	AK5
ENSG00000079459	8	11648082	11701818	52	10	913871	7.5626	1.9762e-14	FDFT1
ENSG00000136379	15	80967025	81052962	86	14	913871	7.56	2.0151e-14	ABHD17C
ENSG00000079313	19	1810248	1853452	22	3	913871	7.5561	2.0761e-14	REXO1
ENSG00000118898	16	4927508	5015742	66	14	913871	7.5544	2.1039e-14	PPL
ENSG00000244754	13	33001554	33117970	46	5	913871	7.5503	2.1705e-14	N4BP2L2
ENSG00000136485	17	61622822	61676639	9	2	913871	7.5392	2.3648e-14	DCAF7
ENSG00000122034	13	27993681	28014958	16	4	913871	7.538	2.387e-14	GTF3A
ENSG00000148737	10	114705009	114932437	118	22	913871	7.5356	2.4314e-14	TCF7L2
ENSG00000104626	8	8854657	8979256	190	20	913871	7.5353	2.4369e-14	ERI1
ENSG00000221909	7	99138931	99161159	7	2	913871	7.5335	2.4702e-14	FAM200A
ENSG00000137764	15	67830047	68104461	234	18	913871	7.5309	2.5202e-14	MAP2K5
ENSG00000241468	7	99041098	99068954	8	2	913871	7.5222	2.6923e-14	ATP5J2
ENSG00000270800	6	34251547	34398825	50	6	913871	7.522	2.6978e-14	RPS10-NUDT3
ENSG00000114790	3	153833792	153980616	158	11	913871	7.5212	2.7145e-14	ARHGEF26
ENSG00000129911	19	1847399	1868567	10	2	913871	7.5196	2.7478e-14	KLF16
ENSG00000025434	11	47264851	47295396	19	3	913871	7.5193	2.7534e-14	NR1H3
ENSG00000169851	4	30717037	31153422	290	30	913871	7.5179	2.7824e-14	PCDH7
ENSG00000157404	4	55519085	55611881	80	14	913871	7.5159	2.8255e-14	KIT
ENSG00000159322	15	73038710	73083187	25	5	913871	7.5146	2.8533e-14	ADPGK
ENSG00000067560	3	49391578	49455431	24	3	913871	7.5116	2.9199e-14	RHOA
ENSG00000214435	10	104624273	104666656	32	6	913871	7.5079	3.0032e-14	AS3MT
ENSG00000119772	2	25450845	25570459	52	12	913871	7.5067	3.0309e-14	DNMT3A
ENSG00000084636	1	32112848	32174920	48	7	913871	7.4977	3.2474e-14	COL16A1
ENSG00000205683	14	73081004	73365809	296	40	913871	7.4963	3.2832e-14	DPF3
ENSG00000065060	6	34754857	34855915	63	6	913871	7.4903	3.4361e-14	UHRF1BP1
ENSG00000185008	3	75950846	77704115	1498	137	913871	7.4899	3.4473e-14	ROBO2
ENSG00000116273	1	6668745	6689093	8	2	913871	7.4841	3.6027e-14	PHF13
ENSG00000100784	14	91331799	91531980	124	10	913871	7.4841	3.6027e-14	RPS6KA5
ENSG00000178700	3	93761680	93787233	6	2	913871	7.4706	3.9913e-14	DHFRL1
ENSG00000004948	7	93048799	93209042	149	17	913871	7.4619	4.2633e-14	CALCR
ENSG00000136944	9	129371722	129468311	84	18	913871	7.4607	4.3021e-14	LMX1B
ENSG00000165966	12	41577250	41973392	531	24	913871	7.4565	4.4421e-14	PDZRN4
ENSG00000103495	16	29812427	29828649	1	1	913871	7.4564	4.4464e-14	MAZ
ENSG00000142230	19	47611531	47718886	22	4	913871	7.4503	4.6574e-14	SAE1
ENSG00000138821	4	103167198	103357415	179	22	913871	7.445	4.8461e-14	SLC39A8
ENSG00000163577	3	170601204	170631482	9	2	913871	7.4401	5.0293e-14	EIF5A2
ENSG00000173950	3	194784008	194996896	94	17	913871	7.4351	5.2236e-14	XXYLT1
ENSG00000130413	11	8408418	8620836	146	11	913871	7.428	5.5123e-14	STK33
ENSG00000002016	12	1016243	1104219	50	12	913871	7.4267	5.5678e-14	RAD52
ENSG00000126934	19	4085319	4129126	26	5	913871	7.4229	5.7288e-14	MAP2K2
ENSG00000173273	8	9408424	9644856	201	10	913871	7.4209	5.8176e-14	TNKS
ENSG00000008196	6	50781436	50820326	29	6	913871	7.4187	5.9119e-14	TFAP2B
ENSG00000121904	1	33974609	34636443	693	93	913871	7.412	6.22e-14	CSMD2
ENSG00000083642	13	33155564	33357157	109	4	913871	7.4115	6.245e-14	PDS5B
ENSG00000174628	16	19722778	19873907	77	4	913871	7.4095	6.3394e-14	IQCK
ENSG00000214063	11	837808	872116	9	3	913871	7.4066	6.4782e-14	TSPAN4
ENSG00000013364	16	29826715	29864355	11	1	913871	7.4056	6.5281e-14	MVP
ENSG00000160695	11	118933403	118957688	16	2	913871	7.4014	6.7391e-14	VPS11
ENSG00000107341	9	33812565	33925402	68	9	913871	7.3969	6.9722e-14	UBE2R2
ENSG00000164749	8	76315149	76484078	234	23	913871	7.3888	7.4107e-14	HNF4G
ENSG00000058866	3	185818457	186085026	227	45	913871	7.3817	7.816e-14	DGKG
ENSG00000135924	2	220138989	220156622	7	2	913871	7.3732	8.3267e-14	DNAJB2
ENSG00000066382	11	30401040	30613419	242	25	913871	7.3709	8.471e-14	MPPED2
ENSG00000189045	5	74902284	74972671	90	12	913871	7.3685	8.6264e-14	ANKDD1B
ENSG00000129968	19	1871809	1890546	5	2	913871	7.3612	9.1149e-14	ABHD17A
ENSG00000064999	6	34852042	35064179	174	22	913871	7.3604	9.1649e-14	ANKS1A
ENSG00000117461	1	46500812	46647160	75	6	913871	7.3578	9.3481e-14	PIK3R3
ENSG00000106976	9	130960658	131022527	32	6	913871	7.3568	9.4202e-14	DNM1
ENSG00000173068	9	16404501	16875841	588	44	913871	7.3558	9.4927e-14	BNC2
ENSG00000084676	2	24709783	24998571	165	17	913871	7.3553	9.5257e-14	NCOA1
ENSG00000108272	17	34943228	34962235	7	1	913871	7.3496	9.942e-14	DHRS11
ENSG00000197586	20	25171329	25212365	39	7	913871	7.3475	1.0097e-13	ENTPD6
ENSG00000168038	3	41283090	42008922	565	28	913871	7.345	1.0288e-13	ULK4
ENSG00000160917	7	99031545	99059994	8	2	913871	7.3415	1.0564e-13	CPSF4
ENSG00000133958	14	93794565	94179222	187	13	913871	7.339	1.0764e-13	UNC79
ENSG00000111540	12	56362697	56393490	20	4	913871	7.3376	1.0869e-13	RAB5B
ENSG00000130203	19	45404011	45417650	8	3	913871	7.3361	1.0997e-13	APOE
ENSG00000171735	1	6840384	7834766	907	112	913871	7.327	1.1771e-13	CAMTA1
ENSG00000184672	8	85090022	85839079	460	32	913871	7.3177	1.2609e-13	RALYL
ENSG00000197165	16	28598264	28613430	6	2	913871	7.3162	1.2751e-13	SULT1A2
ENSG00000205883	8	11834830	11847099	20	6	913871	7.3088	1.3478e-13	DEFB135
ENSG00000187164	10	118638742	118891097	65	5	913871	7.307	1.3661e-13	KIAA1598
ENSG00000184047	12	122687210	122717081	9	2	913871	7.3062	1.3745e-13	DIABLO
ENSG00000168488	16	28829356	28853558	9	1	913871	7.299	1.4494e-13	ATXN2L
ENSG00000055957	3	52806603	52831078	26	2	913871	7.297	1.4716e-13	ITIH1
ENSG00000172348	6	46183475	46464709	188	14	913871	7.2831	1.6309e-13	RCAN2
ENSG00000118946	13	58200944	58308445	77	16	913871	7.283	1.632e-13	PCDH17
ENSG00000103550	16	19709902	19734557	15	1	913871	7.2718	1.773e-13	KNOP1
ENSG00000167720	17	2201677	2233554	8	3	913871	7.2682	1.8219e-13	SRR
ENSG00000174473	4	172728405	173967710	926	59	913871	7.2592	1.9472e-13	GALNTL6
ENSG00000185928	16	29822285	29846948	7	1	913871	7.2576	1.9695e-13	PAGR1
ENSG00000179088	12	103626369	103894749	231	21	913871	7.2483	2.1105e-13	C12orf42
ENSG00000149925	16	30059411	30086778	5	2	913871	7.2468	2.1338e-13	ALDOA
ENSG00000164078	3	49919435	49946299	8	2	913871	7.2412	2.2243e-13	MST1R
ENSG00000164180	5	87480450	87570293	42	5	913871	7.2405	2.2354e-13	TMEM161B
ENSG00000090905	16	24736016	24843953	69	7	913871	7.2403	2.2382e-13	TNRC6A
ENSG00000175866	17	79003948	79096232	56	15	913871	7.2383	2.2715e-13	BAIAP2
ENSG00000112282	6	131890106	131954369	29	5	913871	7.2373	2.2893e-13	MED23
ENSG00000134369	1	201587411	201801102	129	25	913871	7.2371	2.2915e-13	NAV1
ENSG00000198556	7	99065464	99106273	7	2	913871	7.2371	2.2921e-13	ZNF789
ENSG00000151353	2	662335	682439	23	5	913871	7.2329	2.3648e-13	TMEM18
ENSG00000169760	3	173109074	174009434	871	80	913871	7.2312	2.3929e-13	NLGN1
ENSG00000198793	1	11161592	11327564	40	2	913871	7.2183	2.6318e-13	MTOR
ENSG00000108278	17	34837473	34860154	8	3	913871	7.2182	2.6334e-13	ZNHIT3
ENSG00000163935	3	52932588	53085766	65	7	913871	7.2179	2.639e-13	SFMBT1
ENSG00000167395	16	31080743	31100517	8	2	913871	7.217	2.6579e-13	ZNF646
ENSG00000155093	7	157326750	158385480	747	119	913871	7.2063	2.8749e-13	PTPRN2
ENSG00000153944	17	55328212	55767046	445	90	913871	7.2016	2.9753e-13	MSI2
ENSG00000140945	16	82655408	83835204	2264	218	913871	7.1943	3.1388e-13	CDH13
ENSG00000168298	6	26151559	26162343	6	2	913871	7.1913	3.2085e-13	HIST1H1E
ENSG00000143851	1	202111141	202135716	24	9	913871	7.1892	3.2591e-13	PTPN7
ENSG00000007866	6	35436374	35469853	16	6	913871	7.1879	3.2907e-13	TEAD3
ENSG00000030110	6	33535329	33553019	19	5	913871	7.1817	3.4428e-13	BAK1
ENSG00000117020	1	243646535	244019381	141	8	913871	7.1796	3.495e-13	AKT3
ENSG00000163596	2	203635690	203741708	35	7	913871	7.1774	3.5522e-13	ICA1L
ENSG00000154678	7	31785793	32343941	683	72	913871	7.1753	3.6066e-13	PDE1C
ENSG00000153820	2	228839666	229051361	191	19	913871	7.1703	3.7426e-13	SPHKAP
ENSG00000175029	10	126671421	126854739	236	38	913871	7.1662	3.8552e-13	CTBP2
ENSG00000122515	7	44783180	44814477	13	2	913871	7.1644	3.9063e-13	ZMIZ2
ENSG00000178188	16	28852921	28890526	14	1	913871	7.1625	3.9624e-13	SH2B1
ENSG00000162413	1	6645784	6679667	14	4	913871	7.1611	4.0012e-13	KLHL21
ENSG00000166603	18	58033564	58045001	12	4	913871	7.1533	4.2372e-13	MC4R
ENSG00000204356	6	31914864	31931887	16	6	913871	7.1445	4.5164e-13	NELFE
ENSG00000160161	19	19644057	19662468	13	2	913871	7.1375	4.7512e-13	CILP2
ENSG00000168477	6	32003931	32088111	50	12	913871	7.1331	4.9066e-13	TNXB
ENSG00000171150	2	46921091	46995268	74	9	913871	7.1329	4.9144e-13	SOCS5
ENSG00000177453	5	43187173	43285952	39	9	913871	7.1313	4.9727e-13	NIM1K
ENSG00000103544	16	19561562	19723115	145	22	913871	7.1234	5.2647e-13	C16orf62
ENSG00000167394	16	31067164	31090641	9	2	913871	7.1227	5.2935e-13	ZNF668
ENSG00000136463	17	61673231	61690725	1	1	913871	7.1149	5.6013e-13	TACO1
ENSG00000132872	18	40842843	40862615	13	5	913871	7.1147	5.6083e-13	SYT4
ENSG00000157349	16	70318566	70374186	1	1	913871	7.1104	5.7857e-13	DDX19B
ENSG00000143434	1	151099161	151124104	17	4	913871	7.1095	5.8215e-13	SEMA6C
ENSG00000178568	2	212235446	213408565	1353	117	913871	7.1018	6.1581e-13	ERBB4
ENSG00000169379	3	93693983	93779512	14	4	913871	7.0954	6.451e-13	ARL13B
ENSG00000146147	6	53789780	54136078	370	32	913871	7.09	6.7047e-13	MLIP
ENSG00000118263	2	207933861	208036991	133	23	913871	7.0876	6.8218e-13	KLF7
ENSG00000204852	12	111046832	111092235	9	2	913871	7.0856	6.9234e-13	TCTN1
ENSG00000171604	5	139021884	139068467	14	3	913871	7.0847	6.9672e-13	CXXC5
ENSG00000256861	12	122687326	122755970	16	2	913871	7.0818	7.1132e-13	RP11-512M8.5
ENSG00000205882	8	11845692	11858821	17	3	913871	7.0791	7.2553e-13	DEFB134
ENSG00000143862	1	202097532	202118869	17	7	913871	7.0743	7.5129e-13	ARL8A
ENSG00000165923	11	47676143	47741941	26	4	913871	7.0724	7.6134e-13	AGBL2
ENSG00000185532	10	52745945	54063110	1455	150	913871	7.0688	7.8116e-13	PRKG1
ENSG00000172262	5	43060278	43197123	78	10	913871	7.0675	7.8892e-13	ZNF131
ENSG00000130940	1	10691661	10861707	62	20	913871	7.0546	8.6525e-13	CASZ1
ENSG00000198909	17	61694775	61778663	31	1	913871	7.0535	8.7252e-13	MAP3K3
ENSG00000138430	2	174932175	175118426	176	11	913871	7.0517	8.839e-13	OLA1
ENSG00000157985	2	236397733	237045444	447	51	913871	7.0487	9.0329e-13	AGAP1
ENSG00000133794	11	13293199	13413813	124	16	913871	7.0483	9.0589e-13	ARNTL
ENSG00000171045	8	143288441	143489601	131	15	913871	7.0481	9.0672e-13	TSNARE1
ENSG00000096395	6	33757450	33776788	31	6	913871	7.0475	9.1049e-13	MLN
ENSG00000125970	20	32576452	32701114	54	5	913871	7.0475	9.1066e-13	RALY
ENSG00000213639	2	28969506	29030806	27	4	913871	7.0472	9.1294e-13	PPP1CB
ENSG00000180269	16	20037807	20090239	70	15	913871	7.0419	9.4835e-13	GPR139
ENSG00000140632	16	4848204	4902343	31	5	913871	7.037	9.8205e-13	GLYR1
ENSG00000130517	19	18446397	18485760	18	7	913871	7.0363	9.8732e-13	PGPEP1
ENSG00000268211	9	131057367	131069212	6	2	913871	7.0353	9.942e-13	AL359091.2
ENSG00000127831	2	219278815	219323018	16	1	913871	7.031	1.0256e-12	VIL1
ENSG00000137872	15	47471298	48071420	737	42	913871	7.0297	1.0349e-12	SEMA6D
ENSG00000185046	12	99115235	100383432	1025	100	913871	7.029	1.0398e-12	ANKS1B
ENSG00000157353	16	70483324	70519177	5	2	913871	7.0257	1.0647e-12	FUK
ENSG00000086015	1	46247659	46506796	174	7	913871	7.0186	1.1203e-12	MAST2
ENSG00000043143	5	133855003	133923918	54	12	913871	7.014	1.1581e-12	JADE2
ENSG00000237435	1	96398457	96493436	109	12	913871	7.0109	1.1842e-12	RP11-147C23.1
ENSG00000174442	15	66792297	66847115	31	6	913871	6.9906	1.3683e-12	ZWILCH
ENSG00000227868	1	23332327	23347343	6	2	913871	6.9893	1.381e-12	C1orf234
ENSG00000077380	2	172538919	172609930	39	4	913871	6.9879	1.3948e-12	DYNC1I2
ENSG00000166024	10	99889387	100009654	65	5	913871	6.9878	1.396e-12	R3HCC1L
ENSG00000172260	1	71856623	72753417	608	52	913871	6.9868	1.4063e-12	NEGR1
ENSG00000141027	17	15927471	16126499	77	4	913871	6.9839	1.4357e-12	NCOR1
ENSG00000130202	19	45344432	45397485	38	11	913871	6.982	1.4549e-12	PVRL2
ENSG00000102606	13	111761906	111963084	146	20	913871	6.9804	1.4718e-12	ARHGEF7
ENSG00000067208	1	92969253	93262961	194	7	913871	6.98	1.476e-12	EVI5
ENSG00000135272	7	114557209	114664256	73	14	913871	6.9714	1.5691e-12	MDFIC
ENSG00000108509	17	4866287	4895960	22	5	913871	6.971	1.5736e-12	CAMTA2
ENSG00000127824	2	220109433	220147892	20	4	913871	6.9702	1.5828e-12	TUBA4A
ENSG00000175854	9	131032658	131056269	8	3	913871	6.9672	1.6164e-12	SWI5
ENSG00000073711	3	135679515	135871733	102	8	913871	6.9659	1.631e-12	PPP2R3A
ENSG00000240563	1	62655503	62683000	22	6	913871	6.9654	1.6377e-12	L1TD1
ENSG00000214941	17	15874874	15908031	13	2	913871	6.9618	1.6803e-12	ZSWIM7
ENSG00000138442	2	203734505	203884521	46	7	913871	6.9609	1.6909e-12	WDR12
ENSG00000167194	16	30029655	30044057	6	1	913871	6.9604	1.6961e-12	C16orf92
ENSG00000134443	18	56882400	56903006	15	4	913871	6.9594	1.7091e-12	GRP
ENSG00000106536	7	39012598	39537694	530	39	913871	6.9584	1.7208e-12	POU6F2
ENSG00000115548	2	86662770	86724839	19	4	913871	6.9579	1.7268e-12	KDM3A
ENSG00000149926	16	30030748	30069299	8	1	913871	6.9558	1.7534e-12	FAM57B
ENSG00000024048	6	42526800	42666242	83	10	913871	6.9533	1.7836e-12	UBR2
ENSG00000151164	12	110934460	110974891	7	4	913871	6.9527	1.7913e-12	RAD9B
ENSG00000248919	7	99012372	99068820	17	3	913871	6.9516	1.8052e-12	ATP5J2-PTCD1
ENSG00000130287	19	19317782	19368042	23	5	913871	6.9513	1.8097e-12	NCAN
ENSG00000175727	12	122511628	122636894	23	3	913871	6.9499	1.8283e-12	MLXIP
ENSG00000136490	17	61768262	61783532	5	2	913871	6.9365	2.0102e-12	LIMD2
ENSG00000077092	3	25210823	25644423	588	62	913871	6.9349	2.0323e-12	RARB
ENSG00000204671	12	122651577	122663746	8	2	913871	6.9267	2.1532e-12	IL31
ENSG00000168228	4	25309407	25377005	79	9	913871	6.9264	2.1584e-12	ZCCHC4
ENSG00000213658	16	28991147	29007104	5	2	913871	6.9255	2.1727e-12	LAT
ENSG00000139323	12	89808495	89924801	92	9	913871	6.9251	2.1788e-12	POC1B
ENSG00000169592	16	30001615	30022114	6	2	913871	6.9221	2.2256e-12	INO80E
ENSG00000177182	8	61964717	62419204	465	39	913871	6.92	2.258e-12	CLVS1
ENSG00000108468	17	46142414	46183883	21	5	913871	6.9189	2.2762e-12	CBX1
ENSG00000010818	6	143067604	143271338	212	33	913871	6.9108	2.4095e-12	HIVEP2
ENSG00000143919	2	44584089	45004731	371	15	913871	6.9098	2.4265e-12	CAMKMT
ENSG00000103510	16	31122075	31147714	10	1	913871	6.9022	2.5593e-12	KAT8
ENSG00000141293	17	46205802	46512637	253	16	913871	6.898	2.6377e-12	SKAP1
ENSG00000149654	20	44797372	44942137	103	16	913871	6.8959	2.677e-12	CDH22
ENSG00000158402	5	137615954	137679044	35	6	913871	6.894	2.7128e-12	CDC25C
ENSG00000138814	4	101939566	102274435	260	24	913871	6.8924	2.7422e-12	PPP3CA
ENSG00000134480	5	86682311	86713836	14	4	913871	6.8832	2.9263e-12	CCNH
ENSG00000103496	16	31039210	31059296	6	1	913871	6.8772	3.0528e-12	STX4
ENSG00000215912	1	2562415	2723286	6	2	913871	6.8727	3.1489e-12	TTC34
ENSG00000055955	3	52841991	52870495	20	3	913871	6.8656	3.31e-12	ITIH4
ENSG00000177700	11	832356	847545	7	2	913871	6.863	3.3708e-12	POLR2L
ENSG00000130449	5	60623100	60846997	103	8	913871	6.8617	3.4018e-12	ZSWIM6
ENSG00000247626	2	198565087	198578113	9	2	913871	6.8607	3.4264e-12	MARS2
ENSG00000123411	12	56396443	56437219	9	2	913871	6.8591	3.465e-12	IKZF4
ENSG00000171044	8	10748555	11063875	337	19	913871	6.8584	3.4813e-12	XKR6
ENSG00000176046	16	28543606	28555495	5	2	913871	6.8584	3.483e-12	NUPR1
ENSG00000130720	9	133772825	133819673	31	9	913871	6.8531	3.6121e-12	FIBCD1
ENSG00000159592	1	46087976	46158785	44	3	913871	6.8428	3.8818e-12	GPBP1L1
ENSG00000174938	16	29877480	29915868	5	1	913871	6.8412	3.9265e-12	SEZ6L2
ENSG00000136573	8	11346510	11427113	115	14	913871	6.8398	3.9652e-12	BLK
ENSG00000166199	11	43897361	43946816	62	8	913871	6.8394	3.9777e-12	ALKBH3
ENSG00000140443	15	99187200	99512759	325	43	913871	6.8364	4.0596e-12	IGF1R
ENSG00000133943	14	91521677	91696976	81	20	913871	6.8349	4.1017e-12	C14orf159
ENSG00000002919	17	46175719	46205436	18	4	913871	6.8311	4.2144e-12	SNX11
ENSG00000167110	9	131013108	131043274	15	3	913871	6.8276	4.3173e-12	GOLGA2
ENSG00000149187	11	47482496	47592121	25	6	913871	6.8271	4.332e-12	CELF1
ENSG00000124664	6	34500579	34529110	16	4	913871	6.821	4.5206e-12	SPDEF
ENSG00000106245	7	99001264	99022239	10	3	913871	6.8174	4.6365e-12	BUD31
ENSG00000138622	15	73607200	73666605	55	11	913871	6.8165	4.664e-12	HCN4
ENSG00000268863	16	30991808	31002533	1	1	913871	6.8143	4.7366e-12	AC135048.1
ENSG00000136574	8	11529468	11622511	97	19	913871	6.8129	4.7811e-12	GATA4
ENSG00000268856	21	46487796	46497927	9	2	913871	6.8127	4.7891e-12	AP001579.1
ENSG00000162670	1	190061792	190451759	279	19	913871	6.8105	4.8644e-12	BRINP3
ENSG00000116337	1	110153726	110179673	15	5	913871	6.8087	4.9244e-12	AMPD2
ENSG00000132153	3	47839399	47896685	11	2	913871	6.8065	5.0002e-12	DHX30
ENSG00000055147	5	153364688	153423496	48	3	913871	6.8062	5.011e-12	FAM114A2
ENSG00000091844	6	153320594	153457384	152	14	913871	6.8031	5.118e-12	RGS17
ENSG00000087263	16	56480402	56518012	20	5	913871	6.8017	5.168e-12	OGFOD1
ENSG00000184304	14	30040687	30666104	445	56	913871	6.799	5.269e-12	PRKD1
ENSG00000148204	9	126113449	126147603	17	5	913871	6.7986	5.2827e-12	CRB2
ENSG00000115556	2	219467488	219506907	19	3	913871	6.7892	5.6396e-12	PLCD4
ENSG00000105229	19	4002644	4044384	14	3	913871	6.7886	5.6595e-12	PIAS4
ENSG00000149930	16	29979962	30008582	15	1	913871	6.7856	5.7813e-12	TAOK2
ENSG00000121764	1	32078287	32103119	16	2	913871	6.7817	5.9402e-12	HCRTR1
ENSG00000108559	17	5259258	5328480	77	6	913871	6.7788	6.0592e-12	NUP88
ENSG00000256269	11	118950576	118969259	13	3	913871	6.776	6.1762e-12	HMBS
ENSG00000179889	16	15063448	15238196	30	5	913871	6.7636	6.7311e-12	PDXDC1
ENSG00000169946	8	106325920	106821760	457	59	913871	6.7613	6.8372e-12	ZFPM2
ENSG00000204859	1	6635061	6654340	8	4	913871	6.7584	6.9754e-12	ZBTB48
ENSG00000227782	17	15938505	15948994	7	1	913871	6.757	7.0457e-12	AC002553.1
ENSG00000047849	3	47887182	48135769	58	3	913871	6.7559	7.096e-12	MAP4
ENSG00000102886	16	30111131	30130177	4	2	913871	6.7557	7.1084e-12	GDPD3
ENSG00000127152	14	99630624	99742861	103	19	913871	6.7547	7.1543e-12	BCL11B
ENSG00000162267	3	52823784	52848025	22	3	913871	6.7525	7.267e-12	ITIH3
ENSG00000112249	6	100951070	101334248	274	11	913871	6.7452	7.6415e-12	ASCC3
ENSG00000177666	11	813902	830573	4	1	913871	6.7314	8.3994e-12	PNPLA2
ENSG00000110931	12	121670497	121741111	47	11	913871	6.7303	8.464e-12	CAMKK2
ENSG00000066336	11	47371411	47405127	20	3	913871	6.7276	8.6269e-12	SPI1
ENSG00000163581	3	170709137	170749539	36	3	913871	6.7231	8.8967e-12	SLC2A2
ENSG00000165030	9	94166327	94191144	19	4	913871	6.7219	8.968e-12	NFIL3
ENSG00000156097	1	110077494	110096028	10	3	913871	6.7109	9.6714e-12	GPR61
ENSG00000034152	17	21182984	21223552	6	2	913871	6.7057	1.0021e-11	MAP2K3
ENSG00000105610	19	12990237	13002995	5	2	913871	6.7039	1.0144e-11	KLF1
ENSG00000184226	13	66871967	67809468	769	75	913871	6.694	1.0855e-11	PCDH9
ENSG00000178694	3	93776760	93852389	18	4	913871	6.692	1.1006e-11	NSUN3
ENSG00000182481	17	66026635	66047958	1	1	913871	6.6914	1.1051e-11	KPNA2
ENSG00000065057	16	2084816	2102867	10	3	913871	6.6896	1.1186e-11	NTHL1
ENSG00000259030	1	74658919	75014666	268	28	913871	6.6891	1.1228e-11	FPGT-TNNI3K
ENSG00000116783	1	74658947	75015112	268	28	913871	6.6891	1.1228e-11	TNNI3K
ENSG00000184886	17	34885847	34900159	4	2	913871	6.6856	1.1498e-11	PIGW
ENSG00000260537	16	70328097	70405163	4	2	913871	6.6849	1.1557e-11	RP11-529K1.3
ENSG00000175426	5	95721119	95774847	50	6	913871	6.6818	1.1798e-11	PCSK1
ENSG00000164061	3	49586922	49713978	49	5	913871	6.6799	1.1956e-11	BSN
ENSG00000233276	3	49389609	49401033	7	2	913871	6.6769	1.22e-11	GPX1
ENSG00000171791	18	60785579	60992361	200	48	913871	6.6751	1.2349e-11	BCL2
ENSG00000152430	2	198586603	198656486	21	3	913871	6.6738	1.2464e-11	BOLL
ENSG00000179097	3	88034846	88047919	2	1	913871	6.6697	1.2815e-11	HTR1F
ENSG00000110076	11	64368646	64495660	48	4	913871	6.6664	1.3111e-11	NRXN2
ENSG00000182985	11	115034938	115380675	263	29	913871	6.664	1.3327e-11	CADM1
ENSG00000258674	19	19622036	19651885	15	2	913871	6.6626	1.3447e-11	CTC-260F20.3
ENSG00000163482	2	219531749	219572439	18	3	913871	6.6618	1.3523e-11	STK36
ENSG00000092607	1	119420669	119537179	123	17	913871	6.6615	1.3555e-11	TBX15
ENSG00000023318	9	102736461	102866322	64	6	913871	6.6603	1.3662e-11	ERP44
ENSG00000116604	1	156428519	156475620	30	3	913871	6.6602	1.3675e-11	MEF2D
ENSG00000157168	8	31491902	32627548	1271	93	913871	6.6597	1.3719e-11	NRG1
ENSG00000126215	14	104158946	104186841	15	3	913871	6.6504	1.4613e-11	XRCC3
ENSG00000157680	7	137060783	137536838	284	31	913871	6.6481	1.4847e-11	DGKI
ENSG00000135913	2	219309974	219438084	65	2	913871	6.6462	1.5038e-11	USP37
ENSG00000263136	16	29822832	29836438	5	1	913871	6.645	1.5159e-11	PAGR1
ENSG00000180210	11	46735730	46766056	18	4	913871	6.6422	1.5456e-11	F2
ENSG00000146039	6	25749927	25786419	60	9	913871	6.6412	1.556e-11	SLC17A4
ENSG00000177685	11	821144	836991	5	1	913871	6.6395	1.5734e-11	EFCAB4A
ENSG00000159588	1	46080716	46094729	19	2	913871	6.6379	1.591e-11	CCDC17
ENSG00000198700	1	201793269	201858422	26	4	913871	6.6343	1.6303e-11	IPO9
ENSG00000166510	18	52563740	52631739	34	6	913871	6.6312	1.6652e-11	CCDC68
ENSG00000114331	3	194990465	195168807	90	8	913871	6.6292	1.6875e-11	ACAP2
ENSG00000113070	5	139707428	139731216	19	4	913871	6.6282	1.6985e-11	HBEGF
ENSG00000162614	1	78349198	78414580	17	5	913871	6.6218	1.7738e-11	NEXN
ENSG00000140474	15	75123457	75140687	11	2	913871	6.6137	1.8735e-11	ULK3
ENSG00000177830	11	862357	920058	17	2	913871	6.6106	1.9143e-11	CHID1
ENSG00000179021	3	88193893	88222879	21	1	913871	6.6094	1.9291e-11	C3orf38
ENSG00000108684	17	31335105	32506983	1475	182	913871	6.6073	1.9573e-11	ASIC2
ENSG00000089169	12	113003184	113341686	265	33	913871	6.6039	2.0027e-11	RPH3A
ENSG00000272573	3	52862130	52874235	7	2	913871	6.6014	2.0369e-11	MUSTN1
ENSG00000268927	16	70690570	70704739	3	2	913871	6.6008	2.045e-11	FLJ00418
ENSG00000119408	9	127014885	127120586	81	9	913871	6.5997	2.0603e-11	NEK6
ENSG00000156564	6	40354325	40560204	256	25	913871	6.5975	2.0909e-11	LRFN2
ENSG00000173486	11	64003475	64016604	7	2	913871	6.5967	2.1021e-11	FKBP2
ENSG00000010327	3	52524354	52563511	15	4	913871	6.5958	2.1144e-11	STAB1
ENSG00000054983	14	88299164	88465009	209	21	913871	6.5939	2.1418e-11	GALC
ENSG00000125124	16	56495748	56559195	34	7	913871	6.5925	2.1624e-11	BBS2
ENSG00000162373	1	49188195	49247641	49	9	913871	6.5874	2.2381e-11	BEND5
ENSG00000166275	10	104608980	104629718	17	3	913871	6.5866	2.2496e-11	C10orf32
ENSG00000109787	4	38660817	38707663	43	9	913871	6.5781	2.3821e-11	KLF3
ENSG00000145715	5	86558705	86692748	41	5	913871	6.5715	2.4906e-11	RASA1
ENSG00000167114	9	131097925	131128749	6	2	913871	6.5679	2.5515e-11	SLC27A4
ENSG00000111605	12	69628317	69673138	27	5	913871	6.5678	2.5525e-11	CPSF6
ENSG00000172264	20	13971015	16038842	2473	229	913871	6.5634	2.6302e-11	MACROD2
ENSG00000153064	4	102327443	103000969	441	48	913871	6.5571	2.7437e-11	BANK1
ENSG00000162522	1	33202486	33245571	13	4	913871	6.555	2.7828e-11	KIAA1522
ENSG00000166165	14	103980996	103994448	4	2	913871	6.5543	2.795e-11	CKB
ENSG00000181722	3	114051941	114871118	475	62	913871	6.5542	2.7977e-11	ZBTB20
ENSG00000158092	3	136576050	136673665	55	2	913871	6.5519	2.841e-11	NCK1
ENSG00000082438	2	165505134	165705189	193	18	913871	6.5505	2.868e-11	COBLL1
ENSG00000065054	16	2070357	2094027	14	3	913871	6.5463	2.9483e-11	SLC9A3R2
ENSG00000179213	19	51744603	51777584	58	7	913871	6.546	2.9553e-11	SIGLECL1
ENSG00000157045	16	15126710	15154921	24	4	913871	6.5408	3.0597e-11	NTAN1
ENSG00000101782	18	21027787	21071567	26	6	913871	6.5389	3.0979e-11	RIOK3
ENSG00000011295	17	15897694	15953329	34	3	913871	6.5374	3.1296e-11	TTC19
ENSG00000173511	11	63997010	64011259	7	2	913871	6.5354	3.1726e-11	VEGFB
ENSG00000188641	1	97538299	98391605	550	64	913871	6.5276	3.3423e-11	DPYD
ENSG00000135870	1	173895352	173996435	30	3	913871	6.523	3.4461e-11	RC3H1
ENSG00000135929	2	219641472	219685016	12	3	913871	6.5227	3.4533e-11	CYP27A1
ENSG00000126214	14	104023233	104172888	60	5	913871	6.5226	3.455e-11	KLC1
ENSG00000182240	21	42534728	42659445	120	23	913871	6.5168	3.5909e-11	BACE2
ENSG00000134574	11	47231493	47265767	26	5	913871	6.5137	3.6672e-11	DDB2
ENSG00000196850	12	110964120	111026125	13	4	913871	6.513	3.6844e-11	PPTC7
ENSG00000272647	7	99151291	99210433	24	4	913871	6.5068	3.8392e-11	GS1-259H13.10
ENSG00000094916	12	54619724	54678886	17	3	913871	6.5023	3.9553e-11	CBX5
ENSG00000256463	18	76735275	76767677	16	4	913871	6.5004	4.0051e-11	SALL3
ENSG00000139597	13	32969861	33007315	27	8	913871	6.4996	4.0273e-11	N4BP2L1
ENSG00000116117	2	205405516	206489886	871	76	913871	6.4988	4.0495e-11	PARD3B
ENSG00000119599	14	73388040	73431411	43	10	913871	6.4966	4.1081e-11	DCAF4
ENSG00000243566	7	76134745	76653340	101	26	913871	6.4903	4.2841e-11	UPK3B
ENSG00000158186	3	138061539	138129375	49	4	913871	6.4824	4.5146e-11	MRAS
ENSG00000247596	3	52257626	52278276	12	3	913871	6.4824	4.515e-11	TWF2
ENSG00000173113	11	64078932	64090556	5	2	913871	6.4783	4.6377e-11	TRMT112
ENSG00000126432	11	64080560	64094283	5	2	913871	6.4783	4.6377e-11	PRDX5
ENSG00000185760	6	73326520	73913574	547	57	913871	6.472	4.8366e-11	KCNQ5
ENSG00000106246	7	99009362	99068787	18	3	913871	6.4711	4.8639e-11	PTCD1
ENSG00000112343	6	25958030	25992384	22	5	913871	6.4705	4.8847e-11	TRIM38
ENSG00000076685	10	104840940	104958056	79	6	913871	6.4684	4.9509e-11	NT5C2
ENSG00000124568	6	25778125	25837287	82	9	913871	6.4663	5.0228e-11	SLC17A1
ENSG00000204344	6	31933868	31955598	3	2	913871	6.4644	5.0857e-11	STK19
ENSG00000244731	6	31944801	31975458	3	2	913871	6.4644	5.0857e-11	C4A
ENSG00000175785	14	94179644	94259827	66	20	913871	6.4632	5.1243e-11	PRIMA1
ENSG00000144426	2	203874602	204096101	86	7	913871	6.4625	5.1478e-11	NBEAL1
ENSG00000090615	12	133340495	133410444	40	9	913871	6.4578	5.3111e-11	GOLGA3
ENSG00000162616	1	78439859	78488648	17	5	913871	6.4556	5.3886e-11	DNAJB4
ENSG00000125977	20	32671104	32705138	16	3	913871	6.4534	5.4687e-11	EIF2S2
ENSG00000172878	2	172859490	172952158	41	9	913871	6.4523	5.5088e-11	METAP1D
ENSG00000185615	16	328152	342215	11	3	913871	6.4522	5.511e-11	PDIA2
ENSG00000239732	3	52250096	52278183	12	4	913871	6.4506	5.5693e-11	TLR9
ENSG00000104723	8	15269724	15629158	431	40	913871	6.4486	5.6452e-11	TUSC3
ENSG00000099381	16	30963615	31001437	9	1	913871	6.4465	5.7248e-11	SETD1A
ENSG00000004487	1	23340941	23415182	20	3	913871	6.4414	5.9203e-11	KDM1A
ENSG00000029725	17	5180558	5294129	68	8	913871	6.4382	6.0441e-11	RABEP1
ENSG00000035115	2	212730	271398	47	5	913871	6.4333	6.2444e-11	SH3YL1
ENSG00000112245	6	64226666	64298492	24	4	913871	6.4227	6.6947e-11	PTP4A1
ENSG00000078304	14	102223135	102399326	112	21	913871	6.4217	6.739e-11	PPP2R5C
ENSG00000146477	6	160764300	160881014	117	10	913871	6.4212	6.7591e-11	SLC22A3
ENSG00000178965	1	75028795	75144422	66	7	913871	6.421	6.7692e-11	C1orf173
ENSG00000125743	19	46185712	46200827	4	2	913871	6.4207	6.7845e-11	SNRPD2
ENSG00000197061	6	26099104	26109518	19	5	913871	6.4198	6.8244e-11	HIST1H4C
ENSG00000103056	16	68387231	68487591	83	8	913871	6.4194	6.8406e-11	SMPD3
ENSG00000141452	18	21078473	21116746	20	3	913871	6.417	6.9494e-11	C18orf8
ENSG00000146109	6	26592180	26605278	12	3	913871	6.4169	6.9529e-11	ABT1
ENSG00000182463	20	51583946	52116869	601	96	913871	6.4154	7.0215e-11	TSHZ2
ENSG00000164944	8	95494921	95570757	63	8	913871	6.4141	7.0807e-11	KIAA1429
ENSG00000174469	7	145808453	148123090	2720	177	913871	6.4127	7.1484e-11	CNTNAP2
ENSG00000173402	3	49501146	49578048	23	3	913871	6.4126	7.1524e-11	DAG1
ENSG00000108588	17	61817610	61858711	17	3	913871	6.4114	7.2099e-11	CCDC47
ENSG00000102572	13	99097455	99235194	154	14	913871	6.4057	7.4852e-11	STK24
ENSG00000141298	17	27947956	28262294	80	4	913871	6.4032	7.6091e-11	SSH2
ENSG00000099364	16	30929376	30965104	7	1	913871	6.4029	7.6225e-11	FBXL19
ENSG00000119878	2	46838555	46857881	11	3	913871	6.4023	7.6541e-11	CRIPT
ENSG00000106367	7	100792678	100809877	11	3	913871	6.3971	7.9169e-11	AP1S1
ENSG00000103494	16	53626595	53742850	75	8	913871	6.3955	8.0017e-11	RPGRIP1L
ENSG00000182168	4	96078655	96475357	503	65	913871	6.3948	8.0359e-11	UNC5C
ENSG00000163481	2	219523587	219542134	17	3	913871	6.3932	8.1216e-11	RNF25
ENSG00000081189	5	88008975	88204922	116	13	913871	6.3907	8.2568e-11	MEF2C
ENSG00000118520	6	131889284	131910472	18	3	913871	6.3861	8.5058e-11	ARG1
ENSG00000110497	11	46412964	46620675	34	2	913871	6.3858	8.5249e-11	AMBRA1
ENSG00000141431	18	31153579	31336156	156	13	913871	6.3835	8.656e-11	ASXL3
ENSG00000134575	11	47255853	47275457	17	3	913871	6.3817	8.7548e-11	ACP2
ENSG00000184347	5	168083745	168733133	806	107	913871	6.3815	8.7661e-11	SLIT3
ENSG00000127603	1	39541988	39957849	192	16	913871	6.3797	8.8723e-11	MACF1
ENSG00000154328	8	11622148	11649855	59	12	913871	6.379	8.9121e-11	NEIL2
ENSG00000222017	2	198552830	198644547	34	3	913871	6.3707	9.4057e-11	AC011997.1
ENSG00000143469	1	210106538	210342636	117	8	913871	6.3703	9.433e-11	SYT14
ENSG00000145020	3	49449211	49465186	11	2	913871	6.3703	9.4345e-11	AMT
ENSG00000157216	1	54686105	54884152	140	33	913871	6.3647	9.7823e-11	SSBP3
ENSG00000145194	3	183962438	184015819	19	6	913871	6.3641	9.8235e-11	ECE2
ENSG00000130270	19	1777074	1817275	19	7	913871	6.3635	9.862e-11	ATP8B3
ENSG00000166181	11	43328513	43371079	24	9	913871	6.3634	9.8649e-11	API5
ENSG00000169855	3	78641390	79821965	722	56	913871	6.3599	1.0092e-10	ROBO1
ENSG00000132600	16	68339877	68397466	51	4	913871	6.3584	1.0191e-10	PRMT7
ENSG00000255046	8	11650437	11665077	7	3	913871	6.3553	1.0398e-10	RP11-297N6.4
ENSG00000185009	10	75876524	75915821	35	3	913871	6.3546	1.0447e-10	AP3M1
ENSG00000164068	3	49721932	49763962	8	2	913871	6.351	1.0697e-10	RNF123
ENSG00000151006	16	31089746	31105949	5	1	913871	6.3478	1.0919e-10	PRSS53
ENSG00000255439	16	31089760	31111277	5	1	913871	6.3478	1.0919e-10	RP11-196G11.1
ENSG00000175105	3	88183254	88198815	13	1	913871	6.346	1.1049e-10	ZNF654
ENSG00000213190	1	151025234	151045970	10	2	913871	6.3452	1.1104e-10	MLLT11
ENSG00000109618	4	25116627	25167204	23	5	913871	6.3449	1.1125e-10	SEPSECS
ENSG00000155903	3	141200889	141339184	44	3	913871	6.34	1.1488e-10	RASA2
ENSG00000171824	1	11121675	11164938	14	1	913871	6.3339	1.1954e-10	EXOSC10
ENSG00000149923	16	30082299	30101698	5	2	913871	6.3328	1.2036e-10	PPP4C
ENSG00000164062	3	49706435	49726396	8	2	913871	6.3318	1.2118e-10	APEH
ENSG00000164082	3	51736086	51757629	5	2	913871	6.3265	1.2536e-10	GRM2
ENSG00000104343	8	74687332	74796145	29	4	913871	6.3255	1.262e-10	UBE2W
ENSG00000159363	1	17307453	17343423	12	3	913871	6.3242	1.2727e-10	ATP13A2
ENSG00000196502	16	28611903	28639946	4	1	913871	6.3214	1.2964e-10	SULT1A1
ENSG00000101191	20	61504090	61574304	58	9	913871	6.3181	1.3238e-10	DIDO1
ENSG00000173366	3	52250097	52270206	11	3	913871	6.3173	1.3313e-10	TLR9
ENSG00000162944	2	198427948	198545769	43	4	913871	6.3145	1.3555e-10	RFTN2
ENSG00000134684	1	33235840	33288754	16	3	913871	6.3122	1.3751e-10	YARS
ENSG00000124564	6	25828294	25887514	76	9	913871	6.3114	1.3824e-10	SLC17A3
ENSG00000221986	1	109829987	109854663	21	5	913871	6.3106	1.3899e-10	MYBPHL
ENSG00000114480	3	81533850	81816312	182	15	913871	6.3043	1.448e-10	GBE1
ENSG00000167118	9	131128598	131158015	9	3	913871	6.304	1.4503e-10	URM1
ENSG00000213625	1	65881270	65906690	32	8	913871	6.3038	1.4526e-10	LEPROT
ENSG00000206527	3	123204667	123309032	83	8	913871	6.2988	1.4995e-10	PTPLB
ENSG00000221866	7	131803091	132338447	542	72	913871	6.2985	1.503e-10	PLXNA4
ENSG00000253350	8	105597961	106436488	880	75	913871	6.2978	1.5096e-10	RP11-127H5.1
ENSG00000119509	9	102856538	103068282	157	8	913871	6.2914	1.5726e-10	INVS
ENSG00000101193	20	61564471	61581996	10	3	913871	6.2913	1.574e-10	GID8
ENSG00000122970	12	110557140	110661602	24	5	913871	6.2907	1.58e-10	IFT81
ENSG00000187475	6	26102640	26113364	23	5	913871	6.2893	1.5941e-10	HIST1H1T
ENSG00000151320	14	32793479	33305567	543	75	913871	6.286	1.6288e-10	AKAP6
ENSG00000171819	1	11244398	11261038	1	1	913871	6.285	1.6389e-10	ANGPTL7
ENSG00000177238	16	31220342	31241510	3	2	913871	6.2777	1.718e-10	TRIM72
ENSG00000224997	14	104172607	104184149	4	2	913871	6.2741	1.758e-10	AL049840.1
ENSG00000132874	18	42787960	43268072	595	64	913871	6.2741	1.7587e-10	SLC14A2
ENSG00000182197	8	118801729	119129092	482	40	913871	6.2691	1.8154e-10	EXT1
ENSG00000205710	17	4797713	4811227	5	2	913871	6.2688	1.8187e-10	C17orf107
ENSG00000140465	15	75006883	75022951	3	2	913871	6.2685	1.823e-10	CYP1A1
ENSG00000115310	2	55194325	55344757	170	19	913871	6.2643	1.873e-10	RTN4
ENSG00000197343	7	99151029	99179076	9	2	913871	6.2638	1.8789e-10	ZNF655
ENSG00000124529	6	26022124	26032480	8	3	913871	6.2588	1.9396e-10	HIST1H4B
ENSG00000174444	15	66785355	66821870	21	5	913871	6.2586	1.9421e-10	RPL4
ENSG00000213619	11	47581888	47611114	4	2	913871	6.2563	1.9705e-10	NDUFS3
ENSG00000139915	14	47303826	48149157	914	53	913871	6.2538	2.0034e-10	MDGA2
ENSG00000272781	14	47306134	48148999	914	53	913871	6.2538	2.0034e-10	MDGA2
ENSG00000198755	6	35431185	35443562	10	3	913871	6.2527	2.0168e-10	RPL10A
ENSG00000124299	19	33872856	34017700	138	18	913871	6.2526	2.0189e-10	PEPD
ENSG00000173826	17	61595695	61631338	13	3	913871	6.2508	2.0421e-10	KCNH6
ENSG00000272305	3	52998135	53138469	74	8	913871	6.249	2.065e-10	RP11-894J14.5
ENSG00000167183	17	46024333	46040244	18	5	913871	6.2477	2.0821e-10	PRR15L
ENSG00000169885	1	1841266	1853735	3	1	913871	6.2463	2.1011e-10	CALML6
ENSG00000178821	1	1844029	1855712	3	1	913871	6.2463	2.1011e-10	TMEM52
ENSG00000169032	15	66674155	66789650	71	9	913871	6.2449	2.1197e-10	MAP2K1
ENSG00000110092	11	69450855	69474242	7	3	913871	6.2409	2.1756e-10	CCND1
ENSG00000070366	17	1958133	2212065	199	12	913871	6.2343	2.2692e-10	SMG6
ENSG00000234745	6	31316649	31329965	11	5	913871	6.2336	2.2797e-10	HLA-B
ENSG00000250091	12	124405971	124424531	15	2	913871	6.2315	2.31e-10	DNAH10OS
ENSG00000114902	3	52733971	52747182	8	1	913871	6.2313	2.313e-10	SPCS1
ENSG00000090238	16	30098635	30113236	3	2	913871	6.2296	2.3389e-10	YPEL3
ENSG00000180596	6	26110101	26129154	34	5	913871	6.2278	2.3658e-10	HIST1H2BC
ENSG00000139318	12	89736009	89752048	15	2	913871	6.2236	2.429e-10	DUSP6
ENSG00000075884	2	143843931	144530921	543	56	913871	6.2231	2.4375e-10	ARHGAP15
ENSG00000169957	16	30530325	30543142	3	2	913871	6.2229	2.4408e-10	ZNF768
ENSG00000128872	15	52038758	52113565	68	4	913871	6.222	2.4536e-10	TMOD2
ENSG00000153006	5	64008971	64069512	41	4	913871	6.2204	2.4796e-10	SREK1IP1
ENSG00000171060	8	10525147	10563103	22	6	913871	6.2204	2.4796e-10	C8orf74
ENSG00000173153	11	64068044	64089215	5	2	913871	6.2195	2.4944e-10	ESRRA
ENSG00000088538	3	50707672	51426629	304	5	913871	6.2194	2.4953e-10	DOCK3
ENSG00000169682	16	28980542	29000869	7	2	913871	6.2161	2.5482e-10	SPNS1
ENSG00000161904	6	33733979	33761913	35	4	913871	6.2129	2.6003e-10	LEMD2
ENSG00000187094	3	42294317	42312699	22	6	913871	6.2124	2.6096e-10	CCK
ENSG00000122420	1	78764568	79010434	154	20	913871	6.2094	2.659e-10	PTGFR
ENSG00000111237	12	110923902	110944922	3	2	913871	6.2091	2.6646e-10	VPS29
ENSG00000126653	17	28437539	28518493	30	3	913871	6.2083	2.6782e-10	NSRP1
ENSG00000138594	15	52116825	52244492	101	3	913871	6.2068	2.704e-10	TMOD3
ENSG00000117523	1	171449651	171567650	94	9	913871	6.2063	2.7131e-10	PRRC2C
ENSG00000258677	8	74595926	74796089	87	9	913871	6.2016	2.7952e-10	RP11-463D19.2
ENSG00000164438	5	170731288	170744138	6	2	913871	6.1957	2.9017e-10	TLX3
ENSG00000204442	13	107815883	108524083	836	121	913871	6.1951	2.9127e-10	FAM155A
ENSG00000179195	12	124451392	124504986	28	2	913871	6.1901	3.0068e-10	ZNF664
ENSG00000085719	8	87492059	87578726	77	10	913871	6.19	3.0077e-10	CPNE3
ENSG00000169641	1	23405516	23509301	42	5	913871	6.1888	3.0308e-10	LUZP1
ENSG00000241685	7	98918521	98990787	23	4	913871	6.1877	3.0517e-10	ARPC1A
ENSG00000182621	20	8107824	8954003	1080	112	913871	6.1872	3.0622e-10	PLCB1
ENSG00000260869	16	30540548	30574600	4	2	913871	6.1866	3.0733e-10	AC002310.13
ENSG00000174197	15	41908422	42067141	86	8	913871	6.1861	3.0828e-10	MGA
ENSG00000081803	7	121953481	122531813	443	35	913871	6.1859	3.0881e-10	CADPS2
ENSG00000116497	1	33277368	33329476	24	4	913871	6.1851	3.1041e-10	S100PBP
ENSG00000140497	15	75131071	75170706	20	5	913871	6.1754	3.2993e-10	SCAMP2
ENSG00000005243	17	46098533	46120392	8	3	913871	6.1749	3.3104e-10	COPZ2
ENSG00000180573	6	26119373	26144344	29	6	913871	6.1728	3.3551e-10	HIST1H2AC
ENSG00000108312	17	42277401	42303994	9	2	913871	6.1723	3.3657e-10	UBTF
ENSG00000154065	18	21173890	21247849	33	8	913871	6.1698	3.4182e-10	ANKRD29
ENSG00000185664	12	56342889	56372101	15	6	913871	6.1692	3.4317e-10	PMEL
ENSG00000140280	15	52010208	52048782	30	3	913871	6.169	3.4357e-10	LYSMD2
ENSG00000007923	1	6689228	6766984	43	6	913871	6.1643	3.5397e-10	DNAJC11
ENSG00000136930	9	127110745	127182723	45	5	913871	6.1621	3.5899e-10	PSMB7
ENSG00000178882	12	124452788	124805570	312	42	913871	6.1597	3.643e-10	FAM101A
ENSG00000160685	1	154970127	154995998	8	3	913871	6.1587	3.6677e-10	ZBTB7B
ENSG00000197429	1	46154996	46221322	8	2	913871	6.1577	3.6908e-10	IPP
ENSG00000114867	3	184027283	184058146	7	3	913871	6.1565	3.7187e-10	EIF4G1
ENSG00000213996	19	19370173	19389200	12	3	913871	6.1561	3.7274e-10	TM6SF2
ENSG00000114349	3	50224045	50238949	4	1	913871	6.1533	3.7942e-10	GNAT1
ENSG00000052841	11	43375482	43521483	97	15	913871	6.1518	3.8314e-10	TTC17
ENSG00000186792	3	50325262	50341899	3	2	913871	6.149	3.8996e-10	HYAL3
ENSG00000243477	3	50328833	50341852	3	2	913871	6.149	3.8996e-10	NAT6
ENSG00000114378	3	50332320	50354812	3	2	913871	6.149	3.8996e-10	HYAL1
ENSG00000150281	16	30902928	30919881	3	1	913871	6.1481	3.9202e-10	CTF1
ENSG00000108523	17	4838303	4853517	9	3	913871	6.1471	3.9452e-10	RNF167
ENSG00000188580	6	124120286	125151803	1144	118	913871	6.1387	4.1599e-10	NKAIN2
ENSG00000178093	19	19618227	19631838	7	2	913871	6.138	4.1784e-10	TSSK6
ENSG00000108576	17	28516337	28568020	32	7	913871	6.1378	4.1847e-10	SLC6A4
ENSG00000112033	6	35305335	35400968	59	10	913871	6.1365	4.2169e-10	PPARD
ENSG00000173473	3	47621762	47828596	49	2	913871	6.1332	4.3075e-10	SMARCC1
ENSG00000114737	3	50638921	50654262	6	1	913871	6.1326	4.3238e-10	CISH
ENSG00000123374	12	56355553	56371568	13	5	913871	6.1311	4.365e-10	CDK2
ENSG00000146047	6	25722137	25732573	17	3	913871	6.1297	4.4033e-10	HIST1H2BA
ENSG00000141503	17	4731683	4806356	33	6	913871	6.1261	4.5043e-10	MINK1
ENSG00000177710	8	11183397	11194717	5	1	913871	6.1188	4.7133e-10	SLC35G5
ENSG00000176155	17	80054336	80175706	94	3	913871	6.1141	4.8552e-10	CCDC57
ENSG00000164508	6	25721291	25731790	16	2	913871	6.1112	4.9452e-10	HIST1H2AA
ENSG00000008130	1	1677671	1716896	3	1	913871	6.1094	5e-10	NADK
ENSG00000116649	1	11109641	11125081	3	1	913871	6.1094	5e-10	SRM
ENSG00000255103	1	39871151	39887154	7	3	913871	6.1094	5e-10	KIAA0754
ENSG00000227839	1	50454990	50466874	3	1	913871	6.1094	5e-10	AL645730.2
ENSG00000162374	1	50508686	50674458	82	13	913871	6.1094	5e-10	ELAVL4
ENSG00000137960	1	78440226	78609133	99	12	913871	6.1094	5e-10	GIPC2
ENSG00000117569	1	97182221	97294294	57	7	913871	6.1094	5e-10	PTBP2
ENSG00000198892	1	201852808	201866434	3	2	913871	6.1094	5e-10	SHISA4
ENSG00000163431	1	201860580	201920715	45	9	913871	6.1094	5e-10	LMOD1
ENSG00000138031	2	25037038	25147708	122	7	913871	6.1094	5e-10	ADCY3
ENSG00000084710	2	25259999	25383243	65	11	913871	6.1094	5e-10	EFR3B
ENSG00000115561	2	86725554	86953245	84	11	913871	6.1094	5e-10	CHMP3
ENSG00000249884	2	86727791	86953245	82	11	913871	6.1094	5e-10	RNF103-CHMP3
ENSG00000170500	2	100884753	100944195	64	7	913871	6.1094	5e-10	LONRF2
ENSG00000145029	3	49455379	49471759	9	2	913871	6.1094	5e-10	NICN1
ENSG00000173531	3	49716380	49731934	5	1	913871	6.1094	5e-10	MST1
ENSG00000176020	3	49749267	49766349	3	1	913871	6.1094	5e-10	AMIGO3
ENSG00000173540	3	49749277	49766384	3	1	913871	6.1094	5e-10	GMPPB
ENSG00000182179	3	49837640	49856379	2	1	913871	6.1094	5e-10	UBA7
ENSG00000164076	3	49890421	49912655	15	3	913871	6.1094	5e-10	CAMKV
ENSG00000228008	3	49936278	49959370	5	1	913871	6.1094	5e-10	CTD-2330K9.3
ENSG00000164077	3	49941302	49972606	6	1	913871	6.1094	5e-10	MON1A
ENSG00000003756	3	50121341	50161454	16	2	913871	6.1094	5e-10	RBM5
ENSG00000229729	3	88103424	88193123	55	1	913871	6.1094	5e-10	RP11-159G9.5
ENSG00000178750	3	93728213	93752454	5	2	913871	6.1094	5e-10	STX19
ENSG00000118007	3	136050077	136476220	133	12	913871	6.1094	5e-10	STAG1
ENSG00000176928	5	74318289	74331724	5	1	913871	6.1094	5e-10	GCNT4
ENSG00000113163	5	74659311	74812963	62	7	913871	6.1094	5e-10	COL4A3BP
ENSG00000145687	5	80703840	81052616	239	23	913871	6.1094	5e-10	SSBP2
ENSG00000168944	5	122675579	122764286	110	9	913871	6.1094	5e-10	CEP120
ENSG00000204764	5	170283874	170732019	247	8	913871	6.1094	5e-10	RANBP17
ENSG00000095951	6	12003995	12170232	159	22	913871	6.1094	5e-10	HIVEP1
ENSG00000196821	6	34550065	34669636	72	6	913871	6.1094	5e-10	C6orf106
ENSG00000124562	6	34720183	34746571	21	3	913871	6.1094	5e-10	SNRPC
ENSG00000118689	6	108876038	109010977	79	8	913871	6.1094	5e-10	FOXO3
ENSG00000135213	7	75041066	75120548	8	3	913871	6.1094	5e-10	POM121C
ENSG00000160908	7	99079142	99102947	4	2	913871	6.1094	5e-10	ZNF394
ENSG00000182319	8	8170258	8249008	73	13	913871	6.1094	5e-10	SGK223
ENSG00000147324	8	8635864	8756155	132	15	913871	6.1094	5e-10	MFHAS1
ENSG00000183638	8	10458859	10574697	97	20	913871	6.1094	5e-10	RP1L1
ENSG00000171056	8	10576278	10702357	231	18	913871	6.1094	5e-10	SOX7
ENSG00000184608	8	11220911	11301167	88	14	913871	6.1094	5e-10	C8orf12
ENSG00000147905	9	37115536	37363146	119	9	913871	6.1094	5e-10	ZCCHC7
ENSG00000136891	9	103059359	103120221	40	4	913871	6.1094	5e-10	TEX10
ENSG00000204682	10	21776587	21791191	4	2	913871	6.1094	5e-10	CASC10
ENSG00000180592	10	21797407	21819611	3	1	913871	6.1094	5e-10	SKIDA1
ENSG00000136770	10	22040466	22297698	70	4	913871	6.1094	5e-10	DNAJC1
ENSG00000095713	10	99619757	99795585	140	22	913871	6.1094	5e-10	CRTAC1
ENSG00000166436	11	8628584	8698413	43	5	913871	6.1094	5e-10	TRIM66
ENSG00000205213	11	27382508	27499322	68	12	913871	6.1094	5e-10	LGR4
ENSG00000176697	11	27671440	27748605	36	4	913871	6.1094	5e-10	BDNF
ENSG00000149084	11	43572986	43883167	205	15	913871	6.1094	5e-10	HSD17B12
ENSG00000110514	11	47285712	47356582	48	6	913871	6.1094	5e-10	MADD
ENSG00000165915	11	47423683	47443047	16	2	913871	6.1094	5e-10	SLC39A13
ENSG00000165916	11	47435320	47452993	17	3	913871	6.1094	5e-10	PSMC3
ENSG00000123444	11	47588749	47605567	2	1	913871	6.1094	5e-10	KBTBD4
ENSG00000196666	11	47603198	47615746	3	1	913871	6.1094	5e-10	FAM180B
ENSG00000172247	11	47606216	47621211	2	1	913871	6.1094	5e-10	C1QTNF4
ENSG00000109919	11	47633867	47669175	10	2	913871	6.1094	5e-10	MTCH2
ENSG00000030066	11	47794639	47875107	32	3	913871	6.1094	5e-10	NUP160
ENSG00000172543	11	65642280	65656212	8	1	913871	6.1094	5e-10	CTSW
ENSG00000060237	12	856759	1025618	97	10	913871	6.1094	5e-10	WNK1
ENSG00000186666	12	50226573	50241912	10	4	913871	6.1094	5e-10	BCDIN3D
ENSG00000135472	12	50255679	50303000	33	8	913871	6.1094	5e-10	FAIM2
ENSG00000130779	12	122750979	122912179	42	7	913871	6.1094	5e-10	CLIP1
ENSG00000184445	12	123006793	123115943	35	5	913871	6.1094	5e-10	KNTC1
ENSG00000196917	12	123099824	123220390	44	8	913871	6.1094	5e-10	HCAR1
ENSG00000122025	13	28572411	28679729	88	10	913871	6.1094	5e-10	FLT3
ENSG00000131323	14	103238813	103382837	74	6	913871	6.1094	5e-10	TRAF3
ENSG00000104093	15	51734908	51920030	113	5	913871	6.1094	5e-10	DMXL2
ENSG00000140463	15	72973527	73035817	33	5	913871	6.1094	5e-10	BBS4
ENSG00000162104	16	3998388	4171186	143	31	913871	6.1094	5e-10	ADCY9
ENSG00000118900	16	4891666	4937361	62	8	913871	6.1094	5e-10	UBN1
ENSG00000261832	16	28472974	28508333	3	1	913871	6.1094	5e-10	CLN3
ENSG00000188603	16	28472983	28511896	3	1	913871	6.1094	5e-10	CLN3
ENSG00000184730	16	28500970	28515291	3	1	913871	6.1094	5e-10	APOBR
ENSG00000197272	16	28505683	28528372	2	1	913871	6.1094	5e-10	IL27
ENSG00000176476	16	28560236	28608111	20	4	913871	6.1094	5e-10	CCDC101
ENSG00000178952	16	28848732	28862729	6	1	913871	6.1094	5e-10	TUFM
ENSG00000196296	16	28884726	28920830	10	1	913871	6.1094	5e-10	ATP2A1
ENSG00000177455	16	28938260	28955667	2	1	913871	6.1094	5e-10	CD19
ENSG00000176953	16	28957128	28983418	5	2	913871	6.1094	5e-10	NFATC2IP
ENSG00000149932	16	29947206	29989373	10	1	913871	6.1094	5e-10	TMEM219
ENSG00000149929	16	29998645	30012757	3	1	913871	6.1094	5e-10	HIRIP3
ENSG00000149922	16	30092114	30108208	4	2	913871	6.1094	5e-10	TBX6
ENSG00000261459	16	30532244	30551173	3	1	913871	6.1094	5e-10	ZNF747
ENSG00000169955	16	30532244	30551668	3	1	913871	6.1094	5e-10	ZNF747
ENSG00000099377	16	30991519	31005473	4	1	913871	6.1094	5e-10	HSD3B7
ENSG00000232748	16	31067813	31078451	3	1	913871	6.1094	5e-10	ZNF668
ENSG00000167397	16	31097163	31112301	2	1	913871	6.1094	5e-10	VKORC1
ENSG00000103507	16	31112428	31129110	4	1	913871	6.1094	5e-10	BCKDK
ENSG00000052344	16	31137756	31152083	3	1	913871	6.1094	5e-10	PRSS8
ENSG00000169900	16	31222283	31233680	2	1	913871	6.1094	5e-10	PYDC1
ENSG00000102908	16	69593997	69743569	66	8	913871	6.1094	5e-10	NFAT5
ENSG00000198373	16	69791209	69980644	112	11	913871	6.1094	5e-10	WWP2
ENSG00000090861	16	70281198	70328446	2	1	913871	6.1094	5e-10	AARS
ENSG00000159199	17	46965127	46978233	4	1	913871	6.1094	5e-10	ATP5G1
ENSG00000159217	17	47069774	47138012	35	5	913871	6.1094	5e-10	IGF2BP1
ENSG00000171634	17	65816640	65985494	40	2	913871	6.1094	5e-10	BPTF
ENSG00000141458	18	21081148	21171862	42	4	913871	6.1094	5e-10	NPC1
ENSG00000078142	18	39530171	39672794	69	6	913871	6.1094	5e-10	PIK3C3
ENSG00000130751	19	47518077	47554033	2	1	913871	6.1094	5e-10	NPAS1
ENSG00000130749	19	47562444	47622009	16	2	913871	6.1094	5e-10	ZC3H4
ENSG00000197381	21	46488768	46651478	173	16	913871	6.1094	5e-10	ADARB1
ENSG00000100354	22	40435821	40736812	157	11	913871	6.1094	5e-10	TNRC6B
ENSG00000185658	21	40551102	40698485	119	8	913871	6.1064	5.0939e-10	BRWD1
ENSG00000088543	3	50590462	50613458	7	1	913871	6.1062	5.1013e-10	C3orf18
ENSG00000132182	3	13352737	13466809	107	7	913871	6.1062	5.1017e-10	NUP210
ENSG00000124207	20	47657849	47718489	41	5	913871	6.1058	5.1145e-10	CSE1L
ENSG00000099385	16	30839947	30911281	12	2	913871	6.1032	5.1991e-10	BCL7C
ENSG00000119242	12	124398207	124462378	44	3	913871	6.1005	5.2865e-10	CCDC92
ENSG00000103064	16	68293433	68340722	16	2	913871	6.1003	5.2948e-10	SLC7A6
ENSG00000157873	1	2482078	2501821	2	1	913871	6.0983	5.3586e-10	TNFRSF14
ENSG00000176623	8	87475486	87531586	45	4	913871	6.0929	5.5454e-10	RMDN1
ENSG00000175224	11	46633826	46701368	10	2	913871	6.0926	5.5552e-10	ATG13
ENSG00000112039	6	35415138	35439880	20	4	913871	6.0924	5.5622e-10	FANCE
ENSG00000221954	11	49998009	50009071	9	3	913871	6.091	5.6116e-10	OR4C12
ENSG00000136531	2	166090912	166253818	182	20	913871	6.0882	5.7098e-10	SCN2A
ENSG00000133315	11	63761030	63938578	121	22	913871	6.0871	5.7496e-10	MACROD1
ENSG00000151067	12	2074952	2807108	666	83	913871	6.0846	5.8401e-10	CACNA1C
ENSG00000163516	2	220089479	220106391	6	2	913871	6.0839	5.8637e-10	ANKZF1
ENSG00000112763	6	26453150	26481849	48	8	913871	6.0822	5.929e-10	BTN2A1
ENSG00000164080	3	51570160	51707683	20	3	913871	6.0746	6.2161e-10	RAD54L2
ENSG00000143106	1	109936653	109974062	16	2	913871	6.0724	6.2993e-10	PSMA5
ENSG00000108518	17	4843947	4857356	9	3	913871	6.066	6.556e-10	PFN1
ENSG00000196388	17	4886425	4905905	7	3	913871	6.0659	6.56e-10	INCA1
ENSG00000101463	20	24444835	24652252	152	22	913871	6.0657	6.5697e-10	SYNDIG1
ENSG00000187581	14	93808537	93819702	8	2	913871	6.0639	6.6419e-10	COX8C
ENSG00000159596	1	46147886	46165115	6	2	913871	6.061	6.765e-10	TMEM69
ENSG00000256500	14	104024299	104157261	47	4	913871	6.0605	6.7863e-10	RP11-73M18.2
ENSG00000119522	9	126136933	126697431	435	29	913871	6.0592	6.8389e-10	DENND1A
ENSG00000133243	19	1980447	2039880	11	4	913871	6.0589	6.8511e-10	BTBD2
ENSG00000164307	5	96091521	96148803	119	16	913871	6.0588	6.8563e-10	ERAP1
ENSG00000180423	11	46619411	46644459	3	1	913871	6.0541	7.06e-10	HARBI1
ENSG00000148053	9	87278466	87643505	354	42	913871	6.0526	7.1259e-10	NTRK2
ENSG00000100711	14	104177067	104205005	12	3	913871	6.0506	7.2163e-10	ZFYVE21
ENSG00000112038	6	154326631	154573001	310	32	913871	6.0486	7.3075e-10	OPRM1
ENSG00000196639	3	11173779	11310243	78	15	913871	6.0475	7.3534e-10	HRH1
ENSG00000204536	6	31105216	31131015	28	9	913871	6.0454	7.4539e-10	CCHCR1
ENSG00000112337	6	25907982	25935946	31	4	913871	6.0444	7.4968e-10	SLC17A2
ENSG00000204538	6	31100313	31112127	29	10	913871	6.0391	7.7472e-10	PSORS1C2
ENSG00000016864	3	52723505	52745048	12	1	913871	6.0374	7.8329e-10	GLT8D1
ENSG00000137845	15	58882403	59047177	106	9	913871	6.0345	7.9711e-10	ADAM10
ENSG00000152217	18	42255138	42653475	299	42	913871	6.034	7.9953e-10	SETBP1
ENSG00000148123	9	103785991	104092417	357	36	913871	6.0339	8.0045e-10	LPPR1
ENSG00000176927	17	28251218	28440470	69	4	913871	6.0329	8.0535e-10	EFCAB5
ENSG00000120899	8	27163999	27321903	191	15	913871	6.0318	8.1075e-10	PTK2B
ENSG00000127946	7	75157621	75373280	112	21	913871	6.0313	8.1316e-10	HIP1
ENSG00000169918	15	31770329	32167992	276	22	913871	6.031	8.1497e-10	OTUD7A
ENSG00000172500	11	65646212	65661010	7	1	913871	6.0249	8.462e-10	FIBP
ENSG00000162517	1	32090463	32115497	19	2	913871	6.0228	8.5732e-10	PEF1
ENSG00000089280	16	31186431	31208127	2	1	913871	6.0214	8.6478e-10	FUS
ENSG00000138696	4	95674119	96084599	425	33	913871	6.0191	8.7674e-10	BMPR1B
ENSG00000115896	2	198664426	199442305	514	42	913871	6.0186	8.7971e-10	PLCL1
ENSG00000115568	2	219497639	219529378	22	3	913871	6.0175	8.8574e-10	ZNF142
ENSG00000109184	4	52704166	52788003	33	3	913871	6.0152	8.9848e-10	DCUN1D4
ENSG00000164867	7	150683083	150716676	11	4	913871	6.0151	8.9884e-10	NOS3
ENSG00000134686	1	33784224	33901653	112	10	913871	6.015	8.9922e-10	PHC2
ENSG00000198876	9	34081385	34132397	31	5	913871	6.0119	9.1682e-10	DCAF12
ENSG00000130222	9	92214928	92226470	14	3	913871	6.0055	9.5399e-10	GADD45G
ENSG00000133065	1	205753221	205787876	24	6	913871	6.0003	9.8497e-10	SLC41A1
ENSG00000164163	4	146014084	146055331	9	3	913871	5.999	9.9283e-10	ABCE1
ENSG00000156113	10	78624359	79403353	926	110	913871	5.9984	9.9625e-10	KCNMA1
ENSG00000149091	11	46349455	46407104	8	2	913871	5.9981	9.9805e-10	DGKZ
ENSG00000187492	3	49823165	49842268	3	1	913871	5.9946	1.0202e-09	CDHR4
ENSG00000107077	9	6715863	7180648	689	65	913871	5.9928	1.0316e-09	KDM4C
ENSG00000182450	11	64053774	64072503	4	2	913871	5.9923	1.0344e-09	KCNK4
ENSG00000183527	21	40541695	40560777	29	4	913871	5.9896	1.0515e-09	PSMG1
ENSG00000181019	16	69735899	69765854	14	4	913871	5.9884	1.0596e-09	NQO1
ENSG00000112619	6	42659340	42695312	37	5	913871	5.9873	1.0669e-09	PRPH2
ENSG00000134569	11	46873419	46945193	26	4	913871	5.9866	1.0712e-09	LRP4
ENSG00000270757	2	198360137	198420450	17	3	913871	5.9827	1.0974e-09	HSPE1-MOB4
ENSG00000162366	1	47644265	47661716	6	2	913871	5.9825	1.099e-09	PDZK1IP1
ENSG00000145041	3	51428298	51539010	11	3	913871	5.9804	1.1128e-09	VPRBP
ENSG00000206560	3	15703743	15906278	136	5	913871	5.9779	1.1298e-09	ANKRD28
ENSG00000108528	17	4835425	4848546	8	3	913871	5.9763	1.1415e-09	SLC25A11
ENSG00000137073	9	33916691	34053947	93	8	913871	5.9761	1.143e-09	UBAP2
ENSG00000198042	8	33337268	33363778	23	3	913871	5.9685	1.1974e-09	MAK16
ENSG00000086991	11	89052524	89327779	148	19	913871	5.9678	1.2024e-09	NOX4
ENSG00000257594	12	89908185	89925039	20	4	913871	5.9651	1.2225e-09	GALNT4
ENSG00000259075	12	89908185	89925039	20	4	913871	5.9651	1.2225e-09	POC1B-GALNT4
ENSG00000197852	1	112218252	112303446	72	14	913871	5.9598	1.2631e-09	FAM212B
ENSG00000180834	3	183528664	183548382	21	3	913871	5.955	1.3004e-09	MAP6D1
ENSG00000213281	1	115242090	115264515	7	3	913871	5.9545	1.3045e-09	NRAS
ENSG00000132437	7	50521134	50638154	197	19	913871	5.9532	1.3145e-09	DDC
ENSG00000120333	1	174974925	174997561	13	4	913871	5.9529	1.3176e-09	MRPS14
ENSG00000171444	5	112352796	112829527	595	37	913871	5.9521	1.3236e-09	MCC
ENSG00000182263	2	164444906	164597522	86	19	913871	5.9416	1.4114e-09	FIGN
ENSG00000135517	12	56838286	56867950	15	4	913871	5.94	1.4248e-09	MIP
ENSG00000108515	17	4846387	4865426	12	4	913871	5.938	1.443e-09	ENO3
ENSG00000204186	2	207134387	207184148	20	2	913871	5.9378	1.4444e-09	ZDBF2
ENSG00000143727	2	259140	283283	23	3	913871	5.9355	1.4645e-09	ACP1
ENSG00000091640	17	4857521	4876167	11	4	913871	5.9345	1.4738e-09	SPAG7
ENSG00000168036	3	41231328	41306587	48	4	913871	5.9324	1.4929e-09	CTNNB1
ENSG00000130429	7	98966872	98997424	14	2	913871	5.9311	1.5046e-09	ARPC1B
ENSG00000144821	3	108094216	108253169	156	21	913871	5.9296	1.5188e-09	MYH15
ENSG00000100626	14	69720994	69826183	123	23	913871	5.9273	1.5402e-09	GALNT16
ENSG00000197891	11	64353113	64374820	13	2	913871	5.927	1.543e-09	SLC22A12
ENSG00000110492	11	46397306	46410375	1	1	913871	5.9244	1.5671e-09	MDK
ENSG00000163507	3	108263716	108313491	22	5	913871	5.921	1.6003e-09	KIAA1524
ENSG00000116161	1	174963300	174985851	12	4	913871	5.9183	1.6264e-09	CACYBP
ENSG00000163938	3	52710172	52733508	11	1	913871	5.9182	1.6271e-09	GNL3
ENSG00000188993	4	52854868	52888786	15	2	913871	5.9146	1.6633e-09	LRRC66
ENSG00000112246	6	100827891	100917805	84	11	913871	5.9144	1.6654e-09	SIM1
ENSG00000148655	10	77355998	78324925	854	78	913871	5.9123	1.6864e-09	C10orf11
ENSG00000163939	3	52574368	52724933	61	2	913871	5.9105	1.7049e-09	PBRM1
ENSG00000258790	14	35586755	35791680	143	16	913871	5.9105	1.7058e-09	KIAA0391
ENSG00000179295	12	112851155	112952717	16	5	913871	5.9103	1.707e-09	PTPN11
ENSG00000149294	11	112826997	113154158	414	32	913871	5.9098	1.7128e-09	NCAM1
ENSG00000114904	3	52739800	52809965	22	2	913871	5.908	1.7312e-09	NEK4
ENSG00000149527	1	2352419	2441969	27	7	913871	5.9075	1.7369e-09	PLCH2
ENSG00000120709	5	137662624	137690416	19	5	913871	5.9041	1.7734e-09	FAM53C
ENSG00000163521	2	220096328	220115200	6	2	913871	5.904	1.7741e-09	GLB1L
ENSG00000103599	15	67542138	67799598	141	11	913871	5.9024	1.7911e-09	IQCH
ENSG00000160097	1	33322869	33343083	12	2	913871	5.9023	1.7928e-09	FNDC5
ENSG00000144711	3	12933719	13119617	136	27	913871	5.9007	1.8096e-09	IQSEC1
ENSG00000268821	2	172555844	172572314	9	2	913871	5.899	1.8281e-09	AC068039.1
ENSG00000123124	8	87349967	87495649	100	9	913871	5.8975	1.8455e-09	WWP1
ENSG00000088808	14	104195089	104318927	67	4	913871	5.8972	1.849e-09	PPP1R13B
ENSG00000112041	6	35460651	35485715	23	5	913871	5.8967	1.8542e-09	TULP1
ENSG00000159202	17	46980731	47011418	19	2	913871	5.8966	1.8559e-09	UBE2Z
ENSG00000157557	21	40172231	40201879	27	4	913871	5.896	1.8619e-09	ETS2
ENSG00000145022	3	49444639	49458908	8	2	913871	5.8954	1.8685e-09	TCTA
ENSG00000103502	16	29864678	29880057	1	1	913871	5.8928	1.8985e-09	CDIPT
ENSG00000117448	1	46011215	46040721	12	3	913871	5.8908	1.9221e-09	AKR1A1
ENSG00000205189	8	81392854	81443500	27	4	913871	5.8904	1.9262e-09	ZBTB10
ENSG00000102967	16	72037487	72063954	22	4	913871	5.8895	1.9371e-09	DHODH
ENSG00000126003	20	30775306	30800594	9	2	913871	5.8895	1.9372e-09	PLAGL2
ENSG00000163806	2	29000383	29078477	19	3	913871	5.8879	1.956e-09	SPDYA
ENSG00000086504	16	412384	425527	4	2	913871	5.8878	1.9568e-09	MRPL28
ENSG00000166170	14	104017881	104034168	12	3	913871	5.8876	1.9597e-09	BAG5
ENSG00000184389	1	33767367	33791699	19	4	913871	5.8857	1.982e-09	A3GALT2
ENSG00000167371	16	29818177	29832201	3	1	913871	5.8799	2.0526e-09	PRRT2
ENSG00000081138	18	63412488	63553638	163	13	913871	5.8795	2.057e-09	CDH7
ENSG00000168917	3	136532489	136579734	27	2	913871	5.8793	2.0606e-09	SLC35G2
ENSG00000115526	2	101003327	101039118	32	4	913871	5.873	2.1399e-09	CHST10
ENSG00000114439	3	107236783	107535171	216	20	913871	5.8706	2.1705e-09	BBX
ENSG00000177697	11	827843	844831	7	2	913871	5.8703	2.1745e-09	CD151
ENSG00000103044	16	69134467	69157622	5	3	913871	5.8684	2.1997e-09	HAS3
ENSG00000188385	10	133913175	134003313	111	18	913871	5.8684	2.2004e-09	JAKMIP3
ENSG00000166477	15	52225222	52269003	21	2	913871	5.8683	2.201e-09	LEO1
ENSG00000169744	4	16498164	16905432	357	60	913871	5.8676	2.2114e-09	LDB2
ENSG00000144290	2	162275843	162846792	310	21	913871	5.8659	2.2329e-09	SLC4A10
ENSG00000145982	6	5256277	5776813	599	83	913871	5.8643	2.2554e-09	FARS2
ENSG00000213676	6	32060953	32101030	17	7	913871	5.8627	2.2774e-09	ATF6B
ENSG00000163584	3	170577664	170593272	10	3	913871	5.8619	2.2885e-09	RPL22L1
ENSG00000144580	2	219428303	219466803	27	2	913871	5.86	2.314e-09	RQCD1
ENSG00000155511	5	152864175	153198429	484	47	913871	5.8585	2.335e-09	GRIA1
ENSG00000198785	9	104326635	104505862	273	15	913871	5.8581	2.3416e-09	GRIN3A
ENSG00000151640	10	133995404	134024280	21	4	913871	5.858	2.3428e-09	DPYSL4
ENSG00000168872	16	70375732	70412286	3	1	913871	5.8578	2.3446e-09	DDX19A
ENSG00000198231	17	61845963	61901677	34	3	913871	5.8566	2.362e-09	DDX42
ENSG00000164574	5	153565290	153805544	359	35	913871	5.8545	2.3926e-09	GALNT10
ENSG00000115661	2	220105177	220120059	7	2	913871	5.8534	2.4075e-09	STK16
ENSG00000159224	17	47030916	47050958	9	1	913871	5.8529	2.4154e-09	GIP
ENSG00000100997	20	25270379	25376619	45	2	913871	5.8521	2.4276e-09	ABHD12
ENSG00000168273	3	52563029	52618253	28	2	913871	5.8463	2.5139e-09	SMIM4
ENSG00000147454	8	23381318	23437976	84	15	913871	5.8421	2.5773e-09	SLC25A37
ENSG00000103061	16	68313406	68349849	17	2	913871	5.8406	2.6003e-09	SLC7A6OS
ENSG00000163644	4	89173772	89210921	17	3	913871	5.8406	2.6009e-09	PPM1K
ENSG00000149115	11	57062112	57097426	15	4	913871	5.836	2.6733e-09	TNKS1BP1
ENSG00000172638	11	65628912	65646063	9	2	913871	5.835	2.689e-09	EFEMP2
ENSG00000135912	2	219570568	219625139	38	2	913871	5.8316	2.7451e-09	TTLL4
ENSG00000206026	18	73116431	73144658	45	6	913871	5.8308	2.7582e-09	SMIM21
ENSG00000153015	5	64059757	64319590	203	14	913871	5.8296	2.7788e-09	CWC27
ENSG00000157881	1	2434972	2463039	10	2	913871	5.8284	2.7979e-09	PANK4
ENSG00000095066	19	12868817	12988554	41	6	913871	5.8277	2.8092e-09	HOOK2
ENSG00000128573	7	113721382	114338827	325	23	913871	5.8271	2.8199e-09	FOXP2
ENSG00000258817	11	49968943	49979971	9	3	913871	5.8236	2.8791e-09	OR4C13
ENSG00000186665	17	65982217	65994765	2	1	913871	5.8224	2.9003e-09	C17orf58
ENSG00000105649	19	18302594	18319884	7	3	913871	5.8223	2.9013e-09	RAB3A
ENSG00000133275	19	1936188	1986337	21	4	913871	5.8219	2.91e-09	CSNK1G2
ENSG00000153815	16	81473775	81750367	323	50	913871	5.8203	2.9376e-09	CMIP
ENSG00000196220	3	9017275	9409737	439	85	913871	5.8199	2.9438e-09	SRGAP3
ENSG00000100890	14	35586052	35748271	104	14	913871	5.8137	3.0557e-09	KIAA0391
ENSG00000129197	17	5317961	5341196	25	2	913871	5.8087	3.1489e-09	RPAIN
ENSG00000072609	12	133393773	133537890	79	11	913871	5.8074	3.173e-09	CHFR
ENSG00000013297	3	170131653	170583169	324	39	913871	5.8073	3.1738e-09	CLDN11
ENSG00000196355	4	38623029	38671430	29	6	913871	5.8063	3.1932e-09	AC021860.1
ENSG00000101346	20	30790683	30831470	14	4	913871	5.804	3.2378e-09	POFUT1
ENSG00000114446	3	107874659	107946417	108	5	913871	5.7996	3.3236e-09	IFT57
ENSG00000103460	16	52466917	52586714	62	10	913871	5.7951	3.4141e-09	TOX3
ENSG00000198720	17	27911787	27946779	7	2	913871	5.7914	3.4902e-09	ANKRD13B
ENSG00000115840	2	172635880	172869766	96	8	913871	5.7897	3.5259e-09	SLC25A12
ENSG00000117122	1	17295997	17312330	9	3	913871	5.7886	3.5483e-09	MFAP2
ENSG00000262560	15	44059815	44096331	18	3	913871	5.7851	3.6234e-09	RP11-296A16.1
ENSG00000169710	17	80031214	80061208	7	1	913871	5.7838	3.6516e-09	FASN
ENSG00000163660	3	156859297	156883549	13	2	913871	5.7835	3.6573e-09	CCNL1
ENSG00000174233	12	49154975	49187820	15	3	913871	5.7831	3.6678e-09	ADCY6
ENSG00000156853	16	30608879	30640333	3	1	913871	5.782	3.6902e-09	ZNF689
ENSG00000172137	16	71387616	71429341	33	6	913871	5.7815	3.7014e-09	CALB2
ENSG00000101003	20	25383363	25438264	38	4	913871	5.7791	3.7552e-09	GINS1
ENSG00000069956	15	52239303	52363462	27	5	913871	5.7784	3.7703e-09	MAPK6
ENSG00000120451	11	130740331	130791404	108	8	913871	5.778	3.7808e-09	SNX19
ENSG00000105613	19	12939765	12990765	20	2	913871	5.7763	3.8191e-09	MAST1
ENSG00000145642	5	63981135	64018917	24	3	913871	5.7762	3.8207e-09	FAM159B
ENSG00000250067	19	19622036	19653390	16	2	913871	5.7738	3.8758e-09	YJEFN3
ENSG00000101004	20	25428341	25571153	106	9	913871	5.7731	3.8921e-09	NINL
ENSG00000156110	10	75905960	76474061	292	10	913871	5.7699	3.9656e-09	ADK
ENSG00000181896	19	19774605	19799318	9	3	913871	5.7666	4.0439e-09	ZNF101
ENSG00000171988	10	64921981	65230722	170	10	913871	5.7648	4.0883e-09	JMJD1C
ENSG00000154310	3	170774128	171183197	289	51	913871	5.7637	4.1153e-09	TNIK
ENSG00000108556	17	4796069	4811369	6	2	913871	5.7626	4.1403e-09	CHRNE
ENSG00000115524	2	198249508	198304815	12	3	913871	5.7625	4.1435e-09	SF3B1
ENSG00000125319	17	42214274	42244844	13	2	913871	5.7623	4.1493e-09	C17orf53
ENSG00000157483	15	59422113	59670099	235	34	913871	5.7598	4.2099e-09	MYO1E
ENSG00000198945	6	130329844	130467594	128	14	913871	5.7558	4.3119e-09	L3MBTL3
ENSG00000148842	10	104673050	104854978	157	10	913871	5.7548	4.3384e-09	CNNM2
ENSG00000120948	1	11067414	11090796	11	2	913871	5.7529	4.3864e-09	TARDBP
ENSG00000162344	11	69508000	69524410	2	1	913871	5.7516	4.4194e-09	FGF19
ENSG00000175602	11	65652875	65664105	5	1	913871	5.7511	4.4339e-09	CCDC85B
ENSG00000189292	2	274558	293851	15	3	913871	5.7495	4.4761e-09	FAM150B
ENSG00000148484	10	16627610	16864527	241	41	913871	5.7446	4.6058e-09	RSU1
ENSG00000172350	11	119014722	119038360	9	2	913871	5.7405	4.721e-09	ABCG4
ENSG00000132780	1	46044518	46089566	21	2	913871	5.7383	4.781e-09	NASP
ENSG00000007372	11	31801340	31844509	21	4	913871	5.735	4.8768e-09	PAX6
ENSG00000168843	4	162300049	163090187	691	72	913871	5.7336	4.9159e-09	FSTL5
ENSG00000161664	17	42242815	42261451	6	2	913871	5.7333	4.9242e-09	ASB16
ENSG00000188211	11	17368273	17403888	26	4	913871	5.7323	4.9526e-09	NCR3LG1
ENSG00000187664	19	19361450	19378605	9	2	913871	5.7321	4.9595e-09	HAPLN4
ENSG00000182674	8	73444626	73855584	507	40	913871	5.7315	4.9773e-09	KCNB2
ENSG00000170425	17	15843231	15884060	14	3	913871	5.7231	5.2297e-09	ADORA2B
ENSG00000115290	2	165344322	165483358	107	15	913871	5.7219	5.2662e-09	GRB14
ENSG00000187486	11	17402406	17415878	13	3	913871	5.7199	5.3279e-09	KCNJ11
ENSG00000145147	4	20249883	20627184	272	53	913871	5.717	5.4217e-09	SLIT2
ENSG00000137309	6	34199650	34219008	1	1	913871	5.7167	5.4301e-09	HMGA1
ENSG00000186577	6	34209157	34222247	1	1	913871	5.7167	5.4301e-09	C6orf1
ENSG00000139154	12	19551979	19878735	429	51	913871	5.7163	5.442e-09	AEBP2
ENSG00000262039	17	47443102	47559350	87	22	913871	5.716	5.453e-09	RP11-81K2.1
ENSG00000010318	3	52439673	52462657	7	2	913871	5.7138	5.5249e-09	PHF7
ENSG00000072195	2	220294568	220368009	37	5	913871	5.7099	5.6529e-09	SPEG
ENSG00000198673	12	62097040	62677931	625	64	913871	5.7086	5.696e-09	FAM19A2
ENSG00000198925	2	220069494	220099439	13	2	913871	5.708	5.7144e-09	ATG9A
ENSG00000135423	12	56859736	56887198	14	2	913871	5.7076	5.7288e-09	GLS2
ENSG00000139531	12	56385964	56405425	7	2	913871	5.7069	5.7516e-09	SUOX
ENSG00000177595	11	794179	814753	5	2	913871	5.6996	6.006e-09	PIDD
ENSG00000172995	3	35675437	35840988	150	17	913871	5.6938	6.2109e-09	ARPP21
ENSG00000151322	14	33399139	34278382	1135	170	913871	5.6913	6.3042e-09	NPAS3
ENSG00000112715	6	43732921	43759224	18	6	913871	5.6904	6.3379e-09	VEGFA
ENSG00000177600	11	804647	817880	4	2	913871	5.6899	6.3565e-09	RPLP2
ENSG00000212658	17	39453078	39464103	12	2	913871	5.6861	6.4968e-09	KRTAP29-1
ENSG00000164164	4	146026990	146106313	15	4	913871	5.6844	6.5634e-09	OTUD4
ENSG00000085721	16	15148879	15193174	7	2	913871	5.6823	6.6454e-09	RRN3
ENSG00000184305	4	91043686	92528064	970	99	913871	5.6792	6.7675e-09	CCSER1
ENSG00000167004	15	44033590	44070477	18	3	913871	5.6771	6.8507e-09	PDIA3
ENSG00000163933	3	53117499	53169478	45	3	913871	5.677	6.8529e-09	RFT1
ENSG00000164893	8	87221281	87338375	100	12	913871	5.6738	6.9848e-09	SLC7A13
ENSG00000115657	2	220069490	220088712	9	2	913871	5.6737	6.9885e-09	ABCB6
ENSG00000164038	4	103936025	104011986	28	5	913871	5.6721	7.0544e-09	SLC9B2
ENSG00000163069	4	52881872	52909648	11	2	913871	5.6719	7.0615e-09	SGCB
ENSG00000164081	3	51691709	51743339	7	2	913871	5.6715	7.0771e-09	TEX264
ENSG00000108511	17	46666639	46687354	14	3	913871	5.6711	7.0933e-09	HOXB6
ENSG00000173175	3	122996143	123173605	100	11	913871	5.6663	7.2966e-09	ADCY5
ENSG00000092470	15	44114161	44165617	20	3	913871	5.6661	7.3043e-09	WDR76
ENSG00000141582	17	77801955	77818228	5	2	913871	5.6659	7.3118e-09	CBX4
ENSG00000100207	22	42551019	42744622	142	17	913871	5.6586	7.629e-09	TCF20
ENSG00000028277	19	42585263	42705737	16	2	913871	5.6569	7.708e-09	POU2F2
ENSG00000186487	2	1787885	2340032	410	52	913871	5.6552	7.7823e-09	MYT1L
ENSG00000114739	3	38490342	38539633	33	2	913871	5.6545	7.8148e-09	ACVR2B
ENSG00000127928	7	93215885	93545577	318	34	913871	5.6536	7.8568e-09	GNGT1
ENSG00000022976	14	102778714	102814044	19	5	913871	5.6508	7.9838e-09	ZNF839
ENSG00000222005	2	47038807	47054796	13	3	913871	5.6463	8.1961e-09	LINC01118
ENSG00000135298	6	69340259	70104403	752	49	913871	5.6462	8.201e-09	BAI3
ENSG00000140264	15	44064285	44099787	13	3	913871	5.6429	8.3626e-09	SERF2
ENSG00000260027	17	46679594	46715934	17	5	913871	5.6379	8.6066e-09	HOXB7
ENSG00000186010	19	19621545	19649285	13	2	913871	5.6353	8.739e-09	NDUFA13
ENSG00000136758	10	27394383	27449195	62	6	913871	5.6331	8.8506e-09	YME1L1
ENSG00000137269	6	53654295	53793919	165	13	913871	5.6302	8.9991e-09	LRRC1
ENSG00000174948	3	154050461	154152504	104	12	913871	5.6294	9.0397e-09	GPR149
ENSG00000100902	14	35742839	35791699	48	8	913871	5.6263	9.2068e-09	PSMA6
ENSG00000131067	20	33427523	33465663	9	2	913871	5.6241	9.3241e-09	GGT7
ENSG00000105705	19	19381827	19436653	26	4	913871	5.6212	9.4809e-09	SUGP1
ENSG00000132613	16	70690107	70724969	12	3	913871	5.6205	9.5179e-09	MTSS1L
ENSG00000175489	19	18496954	18513427	10	4	913871	5.6196	9.5714e-09	LRRC25
ENSG00000176256	1	34321076	34335392	7	2	913871	5.6174	9.6904e-09	HMGB4
ENSG00000183908	11	56944221	56964191	31	6	913871	5.6171	9.7103e-09	LRRC55
ENSG00000135124	12	121642660	121676909	33	7	913871	5.6159	9.7759e-09	P2RX4
ENSG00000213218	17	61944372	61956126	7	1	913871	5.6156	9.7914e-09	CSH2
ENSG00000254858	19	18298992	18312758	7	2	913871	5.6142	9.8718e-09	MPV17L2
ENSG00000073331	4	113201665	113368776	174	31	913871	5.6142	9.8755e-09	ALPK1
ENSG00000141569	17	73871416	73898084	7	2	913871	5.6141	9.8799e-09	TRIM65
ENSG00000173406	1	57455451	59017406	1755	176	913871	5.6137	9.9012e-09	DAB1
ENSG00000256053	14	104024299	104078860	16	3	913871	5.6133	9.9236e-09	APOPT1
ENSG00000168591	17	42259338	42274099	6	1	913871	5.6091	1.0167e-08	TMUB2
ENSG00000129696	8	33325904	33376119	52	5	913871	5.6089	1.0179e-08	TTI2
ENSG00000015676	7	44413720	44535479	105	3	913871	5.6075	1.0266e-08	NUDCD3
ENSG00000100994	20	25223705	25283650	40	4	913871	5.6018	1.0608e-08	PYGB
ENSG00000157036	3	38532618	38588652	61	6	913871	5.6008	1.0668e-08	EXOG
ENSG00000212657	17	39458952	39470505	18	3	913871	5.5956	1.099e-08	KRTAP16-1
ENSG00000268805	21	46506596	46520493	21	5	913871	5.5954	1.1003e-08	PRED57
ENSG00000161217	3	195936093	196019828	40	7	913871	5.5939	1.1103e-08	PCYT1A
ENSG00000067369	15	43694407	43807926	57	5	913871	5.588	1.1486e-08	TP53BP1
ENSG00000164535	7	6443757	6528821	54	11	913871	5.587	1.1552e-08	DAGLB
ENSG00000144591	2	220358589	220376710	10	2	913871	5.5829	1.1825e-08	GMPPA
ENSG00000143190	1	167185066	167401582	106	11	913871	5.5795	1.2063e-08	POU2F1
ENSG00000125695	17	61775205	61834457	24	3	913871	5.578	1.2166e-08	RP11-51F16.8
ENSG00000114738	3	50643951	50691720	20	2	913871	5.5768	1.2249e-08	MAPKAPK3
ENSG00000176383	12	122683090	122698499	2	1	913871	5.5754	1.2348e-08	B3GNT4
ENSG00000127124	1	41967036	42506596	460	40	913871	5.5749	1.2383e-08	HIVEP3
ENSG00000052126	12	19277648	19534334	134	16	913871	5.5748	1.2389e-08	PLEKHA5
ENSG00000113448	5	58259865	59822947	1341	104	913871	5.5747	1.2401e-08	PDE4D
ENSG00000198890	1	107594267	107606916	10	2	913871	5.5746	1.2402e-08	PRMT6
ENSG00000163960	3	196069533	196164345	22	4	913871	5.5701	1.2729e-08	UBXN7
ENSG00000160867	5	176508887	176530145	8	2	913871	5.5691	1.2801e-08	FGFR4
ENSG00000145730	5	102084685	102371809	195	12	913871	5.5682	1.2871e-08	PAM
ENSG00000114416	3	180580929	180705541	56	6	913871	5.568	1.2882e-08	FXR1
ENSG00000167548	12	49407758	49458557	12	2	913871	5.5663	1.3012e-08	KMT2D
ENSG00000009724	1	11081580	11112290	11	1	913871	5.5657	1.3053e-08	MASP2
ENSG00000181409	17	79086095	79144877	25	9	913871	5.5632	1.3247e-08	AATK
ENSG00000145996	6	20529688	21237635	838	58	913871	5.5595	1.3527e-08	CDKAL1
ENSG00000109182	4	48983264	49069098	36	2	913871	5.5546	1.3915e-08	CWH43
ENSG00000152767	13	98789816	99107027	408	70	913871	5.5535	1.3999e-08	FARP1
ENSG00000196176	6	26016907	26027278	8	2	913871	5.5533	1.4018e-08	HIST1H4A
ENSG00000205581	21	40709241	40726573	14	3	913871	5.5527	1.4065e-08	HMGN1
ENSG00000141101	16	69770770	69793843	9	3	913871	5.5512	1.4183e-08	NOB1
ENSG00000115504	2	62895986	63278622	125	12	913871	5.5487	1.4393e-08	EHBP1
ENSG00000178074	2	200770979	200825658	33	5	913871	5.5463	1.459e-08	C2orf69
ENSG00000123384	12	57517276	57612134	21	5	913871	5.5394	1.5175e-08	LRP1
ENSG00000134243	1	109847192	109945573	45	2	913871	5.5369	1.539e-08	SORT1
ENSG00000253958	8	8554448	8566616	12	2	913871	5.5369	1.5391e-08	CLDN23
ENSG00000163297	4	80817303	81051608	116	12	913871	5.5364	1.5441e-08	ANTXR2
ENSG00000169896	16	31266311	31349213	37	5	913871	5.5338	1.5671e-08	ITGAM
ENSG00000175868	11	14921543	15108888	127	8	913871	5.5298	1.6034e-08	CALCB
ENSG00000105737	19	42497473	42578650	10	3	913871	5.5286	1.6143e-08	GRIK5
ENSG00000175220	11	46693630	46727165	10	2	913871	5.5271	1.6281e-08	ARHGAP1
ENSG00000107882	10	104258744	104398292	98	5	913871	5.5215	1.6803e-08	SUFU
ENSG00000035403	10	75752872	75884918	60	7	913871	5.5207	1.688e-08	VCL
ENSG00000112530	6	163143164	163741524	603	82	913871	5.5198	1.6972e-08	PACRG
ENSG00000151665	2	46803076	46849258	45	7	913871	5.5147	1.7468e-08	PIGF
ENSG00000164853	7	1267543	1281954	1	1	913871	5.5146	1.748e-08	UNCX
ENSG00000128886	15	44059798	44074741	10	2	913871	5.513	1.7639e-08	ELL3
ENSG00000112308	6	24700089	24726064	15	4	913871	5.5121	1.7724e-08	C6orf62
ENSG00000106244	7	98984671	99011452	11	3	913871	5.5104	1.7897e-08	PDAP1
ENSG00000142599	1	8407457	8882702	250	14	913871	5.5079	1.816e-08	RERE
ENSG00000164330	5	158117928	158531769	318	33	913871	5.5045	1.8507e-08	EBF1
ENSG00000205147	19	4036127	4048154	5	2	913871	5.5019	1.8786e-08	AC016586.1
ENSG00000177380	19	49617646	49659283	32	5	913871	5.4975	1.9261e-08	PPFIA3
ENSG00000173662	1	6610241	6644817	9	3	913871	5.495	1.953e-08	TAS1R1
ENSG00000187678	5	141684992	141711020	29	6	913871	5.4946	1.9575e-08	SPRY4
ENSG00000113742	5	173310283	173393979	64	10	913871	5.4938	1.9669e-08	CPEB4
ENSG00000265817	8	95385605	95454180	62	7	913871	5.4938	1.967e-08	FSBP
ENSG00000183682	1	39952318	39996607	16	5	913871	5.4924	1.983e-08	BMP8A
ENSG00000159210	17	47001678	47027479	18	2	913871	5.4904	2.005e-08	SNF8
ENSG00000033327	11	77921343	78134394	144	2	913871	5.4886	2.0253e-08	GAB2
ENSG00000125746	19	46105252	46153887	18	6	913871	5.4871	2.0429e-08	EML2
ENSG00000162971	2	200789698	200825459	27	5	913871	5.487	2.0443e-08	TYW5
ENSG00000041988	1	6679926	6700646	10	2	913871	5.4858	2.058e-08	THAP3
ENSG00000180488	1	78240309	78349106	25	6	913871	5.4803	2.1227e-08	FAM73A
ENSG00000268192	11	119022590	119032930	6	2	913871	5.4772	2.1602e-08	AP002956.1
ENSG00000120733	5	137683285	137777717	45	6	913871	5.4757	2.1791e-08	KDM3B
ENSG00000101333	20	9044410	9466889	350	43	913871	5.4724	2.2193e-08	PLCB4
ENSG00000174446	15	66777473	66795151	11	3	913871	5.4714	2.2323e-08	SNAPC5
ENSG00000009307	1	115254534	115306297	26	3	913871	5.4714	2.233e-08	CSDE1
ENSG00000165995	10	18424606	18835798	519	65	913871	5.4712	2.2347e-08	CACNB2
ENSG00000139211	12	47464490	47478734	7	3	913871	5.4704	2.2448e-08	AMIGO2
ENSG00000112137	6	12712893	13293645	554	44	913871	5.4703	2.2469e-08	PHACTR1
ENSG00000187626	6	28207401	28232011	31	6	913871	5.4696	2.2556e-08	ZKSCAN4
ENSG00000266173	17	61775192	61824330	21	3	913871	5.4676	2.2808e-08	STRADA
ENSG00000058335	15	79247289	79388115	116	28	913871	5.4675	2.2822e-08	RASGRF1
ENSG00000182831	16	9180505	9220497	37	4	913871	5.4647	2.3186e-08	C16orf72
ENSG00000197275	8	95379188	95492337	88	7	913871	5.4624	2.3488e-08	RAD54B
ENSG00000185345	6	161763452	163153803	1645	157	913871	5.4599	2.3826e-08	PARK2
ENSG00000121753	1	32187718	32235494	13	3	913871	5.4592	2.392e-08	BAI2
ENSG00000109881	11	27347374	27390415	30	6	913871	5.4581	2.4066e-08	CCDC34
ENSG00000167112	9	131066382	131090021	6	2	913871	5.458	2.408e-08	TRUB2
ENSG00000170209	11	113253513	113276140	28	5	913871	5.4571	2.4204e-08	ANKK1
ENSG00000100116	22	38198912	38218183	16	3	913871	5.4567	2.4258e-08	GCAT
ENSG00000268302	20	25202122	25212370	8	2	913871	5.4562	2.4319e-08	AL035252.1
ENSG00000139719	12	122709111	122756068	9	2	913871	5.4537	2.4666e-08	VPS33A
ENSG00000239900	22	40737507	40791467	16	2	913871	5.4474	2.555e-08	ADSL
ENSG00000095970	6	41121244	41135924	3	2	913871	5.4461	2.5738e-08	TREM2
ENSG00000170185	4	144101070	144149983	31	3	913871	5.4448	2.5927e-08	USP38
ENSG00000177542	11	785475	803316	5	1	913871	5.4438	2.6078e-08	SLC25A22
ENSG00000138111	10	104216149	104241802	29	4	913871	5.441	2.6493e-08	TMEM180
ENSG00000140836	16	72811784	73098597	183	39	913871	5.441	2.6495e-08	ZFHX3
ENSG00000198646	20	33279722	33418452	56	5	913871	5.4409	2.6512e-08	NCOA6
ENSG00000114796	3	183348356	183407265	50	2	913871	5.4404	2.6584e-08	KLHL24
ENSG00000137288	6	33657070	33684504	55	6	913871	5.4362	2.7212e-08	UQCC2
ENSG00000182752	9	118911083	119169601	178	29	913871	5.431	2.8019e-08	PAPPA
ENSG00000129282	17	34953001	34970407	13	2	913871	5.4306	2.8079e-08	MRM1
ENSG00000143363	1	150975896	151013189	25	6	913871	5.4306	2.809e-08	PRUNE
ENSG00000180287	1	242241288	242692998	482	65	913871	5.4305	2.8099e-08	PLD5
ENSG00000116874	1	119568839	119688294	119	14	913871	5.4291	2.8312e-08	WARS2
ENSG00000212997	8	95553771	95565630	14	4	913871	5.4254	2.891e-08	AC023632.1
ENSG00000160563	9	134730494	134960295	146	14	913871	5.425	2.8969e-08	MED27
ENSG00000204540	6	31077527	31112869	94	20	913871	5.4215	2.9557e-08	PSORS1C1
ENSG00000117601	1	173867947	173891516	15	3	913871	5.4184	3.0075e-08	SERPINC1
ENSG00000122484	1	92759522	92872613	40	5	913871	5.4183	3.009e-08	RPAP2
ENSG00000173457	11	64006956	64019413	7	2	913871	5.4177	3.0186e-08	PPP1R14B
ENSG00000183098	13	93874095	95064655	1215	118	913871	5.4169	3.0328e-08	GPC6
ENSG00000242866	15	43886596	44015458	7	1	913871	5.4159	3.0494e-08	STRC
ENSG00000114735	3	50601583	50627366	2	1	913871	5.4111	3.1312e-08	HEMK1
ENSG00000064995	6	34840555	34860866	11	3	913871	5.4104	3.1446e-08	TAF11
ENSG00000066777	8	68080747	68260912	37	5	913871	5.4086	3.1755e-08	ARFGEF1
ENSG00000269490	6	33658196	33668474	25	4	913871	5.4081	3.1842e-08	SBP1
ENSG00000188501	15	66834517	66863317	16	5	913871	5.405	3.2399e-08	LCTL
ENSG00000105866	7	21462652	21559440	100	14	913871	5.4038	3.2627e-08	SP4
ENSG00000175938	16	30955387	30972782	4	1	913871	5.3991	3.3484e-08	ORAI3
ENSG00000153250	2	161123662	161355305	121	11	913871	5.3965	3.3983e-08	RBMS1
ENSG00000171103	2	29067687	29098167	7	2	913871	5.3948	3.4301e-08	TRMT61B
ENSG00000124596	6	40996366	41070526	78	6	913871	5.3943	3.4402e-08	OARD1
ENSG00000169951	16	30560085	30574819	1	1	913871	5.3935	3.4546e-08	ZNF764
ENSG00000255394	8	11613896	11625309	26	6	913871	5.3912	3.4987e-08	C8orf49
ENSG00000269633	2	207215463	207225843	2	1	913871	5.3911	3.5011e-08	AC017081.1
ENSG00000171587	21	41377926	42224065	895	114	913871	5.3874	3.5736e-08	DSCAM
ENSG00000205981	3	180696497	180712562	9	2	913871	5.3874	3.5752e-08	DNAJC19
ENSG00000118369	11	77894858	77930757	32	4	913871	5.3841	3.6402e-08	USP35
ENSG00000183597	22	19999537	20058449	48	10	913871	5.381	3.7044e-08	TANGO2
ENSG00000085365	5	77651339	77781562	94	8	913871	5.3809	3.7047e-08	SCAMP1
ENSG00000163961	3	196190654	196235639	24	3	913871	5.3785	3.755e-08	RNF168
ENSG00000132635	20	2810960	2826836	9	3	913871	5.3782	3.7615e-08	PCED1A
ENSG00000169221	16	30363423	30386585	7	2	913871	5.3759	3.8097e-08	TBC1D10B
ENSG00000120093	17	46621232	46687274	28	6	913871	5.3717	3.9005e-08	HOXB3
ENSG00000132170	3	12323867	12480855	128	12	913871	5.371	3.9158e-08	PPARG
ENSG00000135299	6	90137889	90348553	152	19	913871	5.3699	3.9395e-08	ANKRD6
ENSG00000163071	4	52912497	52968458	28	4	913871	5.3691	3.9564e-08	SPATA18
ENSG00000167005	16	56458045	56491111	13	3	913871	5.3687	3.9652e-08	NUDT21
ENSG00000143951	2	63343518	64059977	458	14	913871	5.368	3.9808e-08	WDPCP
ENSG00000120519	4	147170127	147448123	189	14	913871	5.367	4.0022e-08	SLC10A7
ENSG00000137822	15	43656419	43704293	20	3	913871	5.3638	4.0755e-08	TUBGCP4
ENSG00000107890	10	27275843	27394421	77	10	913871	5.3601	4.158e-08	ANKRD26
ENSG00000237289	15	43880252	43902099	3	1	913871	5.3563	4.2467e-08	CKMT1B
ENSG00000189134	6	28222098	28233736	15	4	913871	5.356	4.2542e-08	NKAPL
ENSG00000240764	5	140863808	140897546	21	5	913871	5.3547	4.2861e-08	PCDHGC5
ENSG00000115239	2	53754810	54092170	311	43	913871	5.3528	4.329e-08	GPR75-ASB3
ENSG00000149761	11	63988413	64003158	5	2	913871	5.3509	4.3751e-08	NUDT22
ENSG00000267795	16	4833398	4851492	7	2	913871	5.3489	4.4235e-08	SMIM22
ENSG00000184564	13	86361925	86378623	14	2	913871	5.3471	4.4677e-08	SLITRK6
ENSG00000165496	14	47115222	47126028	13	3	913871	5.3466	4.4808e-08	RPL10L
ENSG00000219435	11	64062863	64077242	3	1	913871	5.3406	4.632e-08	TEX40
ENSG00000167491	19	19491635	19624740	55	4	913871	5.34	4.6482e-08	GATAD2A
ENSG00000168781	15	43820660	43887430	10	2	913871	5.3374	4.7148e-08	PPIP5K1
ENSG00000108417	17	39572005	39585775	16	4	913871	5.3325	4.8426e-08	KRT37
ENSG00000163959	3	195933358	195975049	29	7	913871	5.3323	4.848e-08	SLC51A
ENSG00000196092	9	36828272	37039103	257	33	913871	5.3292	4.9334e-08	PAX5
ENSG00000219438	22	48880272	49251724	515	76	913871	5.3287	4.9452e-08	FAM19A5
ENSG00000171204	11	85334629	85352580	18	4	913871	5.3267	4.9998e-08	TMEM126B
ENSG00000186231	6	97367605	97593630	301	21	913871	5.3237	5.0836e-08	KLHL32
ENSG00000100399	22	41620517	41641938	14	2	913871	5.3236	5.0854e-08	CHADL
ENSG00000187855	12	108163162	108175421	6	3	913871	5.3236	5.0878e-08	ASCL4
ENSG00000268242	11	11742060	11752257	12	5	913871	5.3224	5.1213e-08	AC131935.1
ENSG00000067221	15	74270547	74291963	7	2	913871	5.3221	5.1302e-08	STOML1
ENSG00000167113	9	131079815	131101351	4	1	913871	5.3201	5.1846e-08	COQ4
ENSG00000144619	3	2135497	3104645	1235	190	913871	5.3201	5.1858e-08	CNTN4
ENSG00000169599	2	69617882	69669760	28	2	913871	5.3185	5.2325e-08	NFU1
ENSG00000144381	2	198346305	198386461	14	2	913871	5.3177	5.2543e-08	HSPD1
ENSG00000165138	9	101488611	101564247	50	6	913871	5.3172	5.2681e-08	ANKS6
ENSG00000087152	17	42264173	42282481	6	2	913871	5.3151	5.3297e-08	ATXN7L3
ENSG00000181315	6	26631518	26664980	23	4	913871	5.3124	5.4107e-08	ZNF322
ENSG00000214706	3	50320163	50335349	2	1	913871	5.3115	5.436e-08	IFRD2
ENSG00000100101	22	38072680	38175137	52	8	913871	5.3086	5.523e-08	NOL12
ENSG00000213578	15	75113888	75129141	7	2	913871	5.3075	5.5557e-08	CPLX3
ENSG00000198090	17	39290685	39301739	5	2	913871	5.306	5.6042e-08	KRTAP4-6
ENSG00000149743	11	63986271	63998726	3	2	913871	5.3029	5.698e-08	TRPT1
ENSG00000172728	8	33223342	33335940	98	11	913871	5.2996	5.8013e-08	FUT10
ENSG00000078804	20	33287094	33306243	6	1	913871	5.2982	5.8488e-08	TP53INP2
ENSG00000135966	2	105875871	105951491	96	14	913871	5.2973	5.8761e-08	TGFBRAP1
ENSG00000140688	16	31495792	31525630	14	4	913871	5.2946	5.9645e-08	C16orf58
ENSG00000101460	20	33129658	33153149	8	2	913871	5.2935	6e-08	MAP1LC3A
ENSG00000157870	1	2512930	2527908	9	2	913871	5.2928	6.0229e-08	FAM213B
ENSG00000198225	6	63916351	63927929	9	2	913871	5.2912	6.077e-08	FKBP1C
ENSG00000171055	2	36773570	36878230	95	8	913871	5.2904	6.1022e-08	FEZ2
ENSG00000182704	11	76488295	76514198	15	3	913871	5.2889	6.1541e-08	TSKU
ENSG00000145050	3	51417478	51431828	2	1	913871	5.2887	6.1609e-08	MANF
ENSG00000196781	9	84193598	84309220	121	31	913871	5.2873	6.2063e-08	TLE1
ENSG00000140259	15	44091690	44122000	13	2	913871	5.2832	6.3463e-08	MFAP1
ENSG00000065325	17	9720523	9800419	96	10	913871	5.2805	6.4412e-08	GLP2R
ENSG00000139549	12	49478204	49493602	5	2	913871	5.2792	6.489e-08	DHH
ENSG00000132740	11	68666310	68713070	53	6	913871	5.2789	6.4974e-08	IGHMBP2
ENSG00000166913	20	43509317	43542173	17	2	913871	5.2768	6.5741e-08	YWHAB
ENSG00000143028	1	110004180	110029759	18	1	913871	5.2766	6.5817e-08	SYPL2
ENSG00000104413	8	95648302	95724694	82	7	913871	5.2764	6.5871e-08	ESRP1
ENSG00000197724	9	96333689	96446869	144	14	913871	5.2758	6.6096e-08	PHF2
ENSG00000140265	15	43645370	43668223	15	2	913871	5.2756	6.6163e-08	ZSCAN29
ENSG00000185591	12	53768960	53815230	19	2	913871	5.2755	6.6214e-08	SP1
ENSG00000170624	5	155292354	156199799	824	61	913871	5.273	6.7088e-08	SGCD
ENSG00000174564	3	136660072	136734927	18	4	913871	5.2709	6.7889e-08	IL20RB
ENSG00000163904	3	185295284	185356339	35	4	913871	5.2694	6.8433e-08	SENP2
ENSG00000137817	15	72528522	72570340	20	4	913871	5.268	6.8963e-08	PARP6
ENSG00000173452	7	19753933	19818221	97	8	913871	5.263	7.0849e-08	TMEM196
ENSG00000139433	12	110283748	110323293	18	5	913871	5.2618	7.1307e-08	GLTP
ENSG00000171360	17	39587698	39602173	33	6	913871	5.2607	7.1772e-08	KRT38
ENSG00000112212	6	41005293	41017076	20	3	913871	5.2584	7.2661e-08	TSPO2
ENSG00000167085	17	47476414	47497246	17	5	913871	5.258	7.2826e-08	PHB
ENSG00000198961	5	108665410	108750695	52	6	913871	5.2551	7.3953e-08	PJA2
ENSG00000196458	12	133493019	133537892	16	5	913871	5.2543	7.4285e-08	ZNF605
ENSG00000189367	6	127756488	127785536	21	4	913871	5.2541	7.4374e-08	KIAA0408
ENSG00000240184	5	140850580	140897542	31	7	913871	5.254	7.4398e-08	PCDHGC3
ENSG00000166167	10	103108820	103322078	129	7	913871	5.2528	7.49e-08	BTRC
ENSG00000142549	19	51810102	51838608	10	4	913871	5.2524	7.5056e-08	IGLON5
ENSG00000215704	1	15787404	15822895	30	6	913871	5.2513	7.5505e-08	CELA2B
ENSG00000136238	7	6409154	6448608	37	7	913871	5.2493	7.6341e-08	RAC1
ENSG00000133874	8	33400273	33429643	15	2	913871	5.2459	7.7762e-08	RNF122
ENSG00000204398	13	112235548	112329955	104	16	913871	5.2455	7.7911e-08	RP11-65D24.2
ENSG00000036549	1	78023101	78154104	64	7	913871	5.241	7.9841e-08	ZZZ3
ENSG00000144852	3	119494331	119542332	58	13	913871	5.2394	8.057e-08	NR1I2
ENSG00000124701	6	41016043	41037250	34	3	913871	5.2393	8.0576e-08	APOBEC2
ENSG00000242419	5	140859741	140897546	25	6	913871	5.2381	8.1097e-08	PCDHGC4
ENSG00000213390	10	98973996	99057413	78	8	913871	5.2367	8.1756e-08	ARHGAP19
ENSG00000164037	4	103801205	103945896	61	3	913871	5.2334	8.32e-08	SLC9B1
ENSG00000118557	16	72141056	72215777	78	10	913871	5.2324	8.366e-08	PMFBP1
ENSG00000100359	22	40761595	40811293	15	2	913871	5.2323	8.37e-08	SGSM3
ENSG00000132026	19	12931292	12951242	13	3	913871	5.2319	8.3889e-08	RTBDN
ENSG00000088833	20	1417807	1459487	40	7	913871	5.2296	8.4949e-08	NSFL1C
ENSG00000124198	20	47533427	47658230	88	9	913871	5.2276	8.5877e-08	ARFGEF2
ENSG00000128564	7	100800790	100813874	7	2	913871	5.2268	8.6232e-08	VGF
ENSG00000129933	19	19426490	19474563	26	3	913871	5.2241	8.7482e-08	MAU2
ENSG00000108439	17	46013872	46030654	21	5	913871	5.2228	8.8114e-08	PNPO
ENSG00000146166	6	63980856	64034882	16	4	913871	5.222	8.8506e-08	LGSN
ENSG00000125755	19	46313668	46371548	43	6	913871	5.2191	8.9885e-08	SYMPK
ENSG00000096060	6	35536362	35701360	58	8	913871	5.2161	9.1349e-08	FKBP5
ENSG00000185278	1	173832220	173877687	27	4	913871	5.2123	9.3235e-08	ZBTB37
ENSG00000145075	3	180315646	180593793	189	21	913871	5.2094	9.4739e-08	CCDC39
ENSG00000164946	9	14729664	14915993	289	46	913871	5.2089	9.5006e-08	FREM1
ENSG00000137709	11	120102349	120195653	66	12	913871	5.2086	9.513e-08	POU2F3
ENSG00000075131	15	66623544	66684084	20	5	913871	5.2081	9.5411e-08	TIPIN
ENSG00000138443	2	204187942	204317446	51	7	913871	5.208	9.5469e-08	ABI2
ENSG00000100106	22	38088011	38177563	50	7	913871	5.2078	9.5555e-08	TRIOBP
ENSG00000179950	8	144893514	144917029	4	2	913871	5.2051	9.6926e-08	PUF60
ENSG00000125510	20	62706526	62736996	9	3	913871	5.2048	9.7105e-08	OPRL1
ENSG00000186088	7	76935068	77050717	124	17	913871	5.2005	9.939e-08	GSAP
ENSG00000182698	2	220187131	220202899	14	2	913871	5.2003	9.9506e-08	RESP18
ENSG00000150938	2	36578069	36783278	288	29	913871	5.1995	9.9911e-08	CRIM1
ENSG00000090621	1	40021488	40047462	17	5	913871	5.1982	1.0062e-07	PABPC4
ENSG00000178662	2	166321157	166550917	166	19	913871	5.1967	1.0145e-07	CSRNP3
ENSG00000148572	10	64888050	64919783	18	4	913871	5.1962	1.0169e-07	NRBF2
ENSG00000110756	11	18295223	18348745	40	5	913871	5.1948	1.0249e-07	HPS5
ENSG00000105778	7	32530038	33083516	322	23	913871	5.1915	1.0428e-07	AVL9
ENSG00000119004	2	204098663	204168009	28	3	913871	5.1897	1.0529e-07	CYP20A1
ENSG00000115541	2	198359718	198373181	8	2	913871	5.1894	1.0548e-07	HSPE1
ENSG00000178718	15	75241757	75254805	3	1	913871	5.188	1.0627e-07	RPP25
ENSG00000109452	4	142939313	143773585	696	49	913871	5.1874	1.0665e-07	INPP4B
ENSG00000099968	22	18106621	18218388	87	10	913871	5.1872	1.0675e-07	BCL2L13
ENSG00000127952	7	75620656	75682322	21	4	913871	5.185	1.0798e-07	STYXL1
ENSG00000135547	6	126063810	126087415	11	2	913871	5.1835	1.089e-07	HEY2
ENSG00000133083	13	36340478	36710443	411	63	913871	5.1834	1.0893e-07	DCLK1
ENSG00000168268	3	52553386	52574070	11	1	913871	5.1826	1.0939e-07	NT5DC2
ENSG00000166938	15	66580555	66631236	23	6	913871	5.1825	1.0944e-07	DIS3L
ENSG00000187957	2	230217345	230584274	350	55	913871	5.1818	1.0985e-07	DNER
ENSG00000115540	2	198375295	198423423	9	2	913871	5.1807	1.1052e-07	MOB4
ENSG00000161896	6	33684444	33719762	42	7	913871	5.179	1.1156e-07	IP6K3
ENSG00000002330	11	64032302	64057176	8	3	913871	5.1784	1.1189e-07	BAD
ENSG00000173264	11	64032534	64061972	8	3	913871	5.1784	1.1189e-07	GPR137
ENSG00000008710	16	2133711	2190899	4	1	913871	5.1783	1.1196e-07	PKD1
ENSG00000181418	12	49383932	49398092	3	2	913871	5.1762	1.1323e-07	DDN
ENSG00000100395	22	41596209	41632275	37	3	913871	5.1761	1.1331e-07	L3MBTL2
ENSG00000217075	2	36753948	36784411	46	6	913871	5.1759	1.1339e-07	AC007401.2
ENSG00000149182	11	47180848	47203676	12	3	913871	5.1759	1.134e-07	ARFGAP2
ENSG00000136160	13	78464616	78498903	37	7	913871	5.1721	1.1574e-07	EDNRB
ENSG00000135409	12	53812639	53830318	10	1	913871	5.1718	1.159e-07	AMHR2
ENSG00000114455	3	108010376	108102132	113	12	913871	5.1718	1.1594e-07	HHLA2
ENSG00000175182	3	184048714	184069063	8	3	913871	5.1712	1.1629e-07	FAM131A
ENSG00000116473	1	112079840	112264313	168	26	913871	5.1701	1.17e-07	RAP1A
ENSG00000138778	4	104021963	104124566	64	5	913871	5.1686	1.179e-07	CENPE
ENSG00000038210	4	25157263	25285714	70	11	913871	5.1681	1.1822e-07	PI4K2B
ENSG00000170634	2	54192975	54537437	290	23	913871	5.1679	1.1835e-07	ACYP2
ENSG00000100139	22	38296664	38343829	9	2	913871	5.1666	1.1918e-07	MICALL1
ENSG00000267757	19	46139752	46151098	8	3	913871	5.1647	1.2041e-07	C19orf83
ENSG00000167658	19	3971054	3990467	7	2	913871	5.1621	1.2209e-07	EEF2
ENSG00000111229	12	110867630	110893227	3	2	913871	5.1604	1.2322e-07	ARPC3
ENSG00000261701	16	72083522	72116145	14	4	913871	5.1589	1.2422e-07	HPR
ENSG00000166002	11	93206638	93281674	82	11	913871	5.1574	1.2523e-07	SMCO4
ENSG00000175893	9	14606069	14698469	149	19	913871	5.1572	1.2535e-07	ZDHHC21
ENSG00000004939	17	42320753	42350509	8	3	913871	5.1567	1.2569e-07	SLC4A1
ENSG00000198919	3	108303529	108418693	61	6	913871	5.1536	1.2776e-07	DZIP3
ENSG00000166272	10	104498727	104581021	86	11	913871	5.1532	1.2803e-07	WBP1L
ENSG00000138078	2	44538420	44594001	67	6	913871	5.1532	1.2805e-07	PREPL
ENSG00000186090	3	183744332	183762157	13	3	913871	5.1505	1.2989e-07	HTR3D
ENSG00000132471	17	73836780	73857588	5	2	913871	5.1504	1.2998e-07	WBP2
ENSG00000254531	4	102263937	102275040	2	1	913871	5.1504	1.2999e-07	AP001816.1
ENSG00000140030	14	88466468	88483419	20	4	913871	5.1495	1.3062e-07	GPR65
ENSG00000096433	6	33583142	33669351	103	16	913871	5.1487	1.3117e-07	ITPR3
ENSG00000221843	2	27794389	27810588	8	2	913871	5.1471	1.3225e-07	C2orf16
ENSG00000215298	8	23425157	23437974	15	5	913871	5.1462	1.3293e-07	FP15737
ENSG00000076067	12	56910713	56989745	28	7	913871	5.1456	1.3332e-07	RBMS2
ENSG00000183020	11	919894	1017239	50	3	913871	5.1433	1.3497e-07	AP2A2
ENSG00000197728	12	56430637	56443116	3	2	913871	5.1427	1.3539e-07	RPS26
ENSG00000100393	22	41482790	41581081	45	5	913871	5.1419	1.36e-07	EP300
ENSG00000008838	17	38170350	38222468	33	5	913871	5.1388	1.3825e-07	MED24
ENSG00000186470	6	26360387	26383546	64	7	913871	5.1379	1.3888e-07	BTN3A2
ENSG00000114646	3	47598729	47627282	9	1	913871	5.1359	1.4043e-07	CSPG5
ENSG00000167671	19	4439996	4462819	10	2	913871	5.1358	1.405e-07	UBXN6
ENSG00000069020	5	65887176	66470423	593	51	913871	5.1323	1.4313e-07	MAST4
ENSG00000002822	7	1850429	2277878	284	18	913871	5.1299	1.4493e-07	MAD1L1
ENSG00000180917	16	71310292	71328618	31	6	913871	5.1294	1.4534e-07	CMTR2
ENSG00000141985	19	4355367	4405544	16	5	913871	5.1293	1.4541e-07	SH3GL1
ENSG00000074582	2	219518487	219533166	11	2	913871	5.1257	1.4823e-07	BCS1L
ENSG00000167535	12	49202577	49227724	8	3	913871	5.1256	1.4827e-07	CACNB3
ENSG00000185104	1	50900150	51430935	162	16	913871	5.1231	1.5025e-07	FAF1
ENSG00000054282	1	243414320	243668394	141	16	913871	5.1218	1.5128e-07	SDCCAG8
ENSG00000171877	15	44157962	44492450	184	10	913871	5.1204	1.5245e-07	FRMD5
ENSG00000095203	9	111929255	112088244	154	27	913871	5.1172	1.5502e-07	EPB41L4B
ENSG00000124201	20	47849483	47899963	42	5	913871	5.1171	1.5515e-07	ZNFX1
ENSG00000203910	1	92678497	92716370	12	2	913871	5.1144	1.5736e-07	C1orf146
ENSG00000103653	15	75069398	75100539	19	3	913871	5.1125	1.5893e-07	CSK
ENSG00000083223	9	88897648	88974369	55	5	913871	5.1112	1.601e-07	ZCCHC6
ENSG00000169814	3	15637848	15692329	26	5	913871	5.1105	1.6068e-07	BTD
ENSG00000110693	11	15982995	16766138	419	33	913871	5.1091	1.6185e-07	SOX6
ENSG00000163346	1	154911552	154933599	10	2	913871	5.1087	1.6216e-07	PBXIP1
ENSG00000135211	7	77418045	77432897	6	2	913871	5.1083	1.6254e-07	TMEM60
ENSG00000184524	11	782104	795123	4	1	913871	5.1037	1.665e-07	CEND1
ENSG00000168242	6	26268144	26278622	10	3	913871	5.1035	1.6668e-07	HIST1H2BI
ENSG00000108342	17	38166614	38179066	20	4	913871	5.1027	1.6744e-07	CSF3
ENSG00000269891	10	98752795	99057413	288	39	913871	5.1003	1.6956e-07	ARHGAP19-SLIT1
ENSG00000162650	1	110021101	110040426	13	2	913871	5.0982	1.7147e-07	ATXN7L2
ENSG00000160803	1	156000092	156028585	7	2	913871	5.0975	1.7204e-07	UBQLN4
ENSG00000144579	2	219257979	219275664	3	1	913871	5.097	1.7254e-07	CTDSP1
ENSG00000268313	1	205677497	205689153	8	3	913871	5.0968	1.7275e-07	AC119673.1
ENSG00000064655	20	45518263	45822492	381	53	913871	5.0952	1.7422e-07	EYA2
ENSG00000138079	2	44497599	44553633	57	5	913871	5.0949	1.7447e-07	SLC3A1
ENSG00000131374	3	17193654	18491309	855	35	913871	5.0943	1.7498e-07	TBC1D5
ENSG00000131504	5	140889583	141003622	40	11	913871	5.0914	1.777e-07	DIAPH1
ENSG00000134376	1	197165592	197452585	147	18	913871	5.0888	1.8018e-07	CRB1
ENSG00000223572	15	43980084	43996420	1	1	913871	5.0871	1.8177e-07	CKMT1A
ENSG00000149295	11	113275318	113351413	81	11	913871	5.0849	1.8387e-07	DRD2
ENSG00000177225	11	762220	782488	6	2	913871	5.084	1.8481e-07	PDDC1
ENSG00000122986	12	111060646	111147755	18	3	913871	5.0826	1.8611e-07	HVCN1
ENSG00000166869	16	23760948	23775272	11	3	913871	5.0826	1.8616e-07	CHP2
ENSG00000175166	3	184011497	184031842	7	2	913871	5.0825	1.8622e-07	PSMD2
ENSG00000134046	18	51674079	51756158	42	6	913871	5.0823	1.8649e-07	MBD2
ENSG00000041515	13	109243500	109865355	880	97	913871	5.0782	1.9048e-07	MYO16
ENSG00000187479	11	43941892	43970888	28	9	913871	5.0776	1.9116e-07	C11orf96
ENSG00000101464	20	33143346	33269910	52	5	913871	5.0773	1.9145e-07	PIGU
ENSG00000198366	6	26015718	26026186	7	2	913871	5.0746	1.9419e-07	HIST1H3A
ENSG00000132142	17	35436923	35771909	142	10	913871	5.0746	1.9419e-07	ACACA
ENSG00000175216	11	46759598	46872847	44	5	913871	5.0744	1.9439e-07	CKAP5
ENSG00000130528	19	49649455	49663681	12	3	913871	5.0744	1.9439e-07	HRC
ENSG00000183971	16	2054927	2075756	9	2	913871	5.0722	1.9664e-07	NPW
ENSG00000130208	19	45412504	45427606	4	2	913871	5.0718	1.9706e-07	APOC1
ENSG00000169217	16	30357087	30371682	3	1	913871	5.0712	1.9766e-07	CD2BP2
ENSG00000116584	1	155911630	155981861	21	3	913871	5.0682	2.0084e-07	ARHGEF2
ENSG00000103490	16	31207806	31219771	1	1	913871	5.0677	2.013e-07	PYCARD
ENSG00000261359	16	31208206	31219773	1	1	913871	5.0677	2.013e-07	C16orf98
ENSG00000154928	3	134311643	134984309	745	84	913871	5.0672	2.0182e-07	EPHB1
ENSG00000256980	6	73928267	73940493	8	2	913871	5.066	2.0316e-07	KHDC1L
ENSG00000135148	12	112558305	112596407	7	2	913871	5.0659	2.032e-07	TRAFD1
ENSG00000119771	2	23603088	23936481	382	55	913871	5.0653	2.0389e-07	KLHL29
ENSG00000110680	11	14983214	14998900	8	2	913871	5.0627	2.0666e-07	CALCA
ENSG00000116138	1	15848308	15923874	50	5	913871	5.0607	2.0889e-07	DNAJC16
ENSG00000099899	22	20094389	20109915	6	3	913871	5.0589	2.1084e-07	TRMT2A
ENSG00000159495	15	43563478	43599453	17	3	913871	5.0573	2.1258e-07	TGM7
ENSG00000108474	17	16115505	16257115	44	4	913871	5.0571	2.1287e-07	PIGL
ENSG00000187672	3	55537336	56507391	837	61	913871	5.0552	2.1492e-07	ERC2
ENSG00000153814	7	27865192	28225362	353	47	913871	5.0529	2.1758e-07	JAZF1
ENSG00000113645	5	167713656	167904308	191	43	913871	5.0525	2.1806e-07	WWC1
ENSG00000151615	4	147555045	147568626	6	2	913871	5.0518	2.1879e-07	POU4F2
ENSG00000174903	11	66031004	66049963	7	2	913871	5.0501	2.2076e-07	RAB1B
ENSG00000198580	7	6708376	6720991	6	2	913871	5.0477	2.2364e-07	AC073343.1
ENSG00000168813	19	32831500	32883573	32	6	913871	5.0471	2.2429e-07	ZNF507
ENSG00000117114	1	81766845	82463120	784	100	913871	5.046	2.2553e-07	LPHN2
ENSG00000112541	6	165735776	166405091	917	121	913871	5.046	2.2554e-07	PDE10A
ENSG00000168803	15	43617872	43651096	16	3	913871	5.0456	2.2601e-07	ADAL
ENSG00000109332	4	103710540	103795053	48	2	913871	5.0424	2.2988e-07	UBE2D3
ENSG00000135486	12	54668977	54685872	5	1	913871	5.0399	2.3292e-07	HNRNPA1
ENSG00000069275	1	205676947	205724404	29	6	913871	5.0398	2.3296e-07	NUCKS1
ENSG00000163479	1	155973839	155995750	10	1	913871	5.0375	2.3582e-07	SSR2
ENSG00000049449	11	31828939	32132301	233	40	913871	5.0369	2.3656e-07	RCN1
ENSG00000118777	4	89006416	89157474	70	15	913871	5.0358	2.3788e-07	ABCG2
ENSG00000168081	8	28169503	28205872	55	7	913871	5.0347	2.3936e-07	PNOC
ENSG00000179292	11	66054341	66069135	4	2	913871	5.0345	2.3957e-07	TMEM151A
ENSG00000151136	12	107707190	108058419	355	38	913871	5.0328	2.4164e-07	BTBD11
ENSG00000127951	7	76817688	76834143	7	3	913871	5.0302	2.4503e-07	FGL2
ENSG00000183873	3	38584548	38696164	95	21	913871	5.0294	2.46e-07	SCN5A
ENSG00000242173	16	313726	338003	11	4	913871	5.0288	2.4679e-07	ARHGDIG
ENSG00000138623	15	74696630	74731808	22	7	913871	5.0288	2.4683e-07	SEMA7A
ENSG00000163754	3	148704128	148750419	28	4	913871	5.0277	2.482e-07	GYG1
ENSG00000163872	3	183410606	183535413	79	4	913871	5.0265	2.4981e-07	YEATS2
ENSG00000112511	6	33373176	33389230	2	1	913871	5.0249	2.5179e-07	PHF1
ENSG00000181929	12	49391057	49417980	6	1	913871	5.0214	2.5654e-07	PRKAG1
ENSG00000154127	11	122521383	122690181	180	40	913871	5.0188	2.6003e-07	UBASH3B
ENSG00000186860	17	39466173	39476947	17	2	913871	5.0176	2.6159e-07	KRTAP17-1
ENSG00000166118	11	133705526	133720433	20	2	913871	5.0164	2.6318e-07	SPATA19
ENSG00000132670	20	2839830	3024722	77	8	913871	5.0161	2.636e-07	PTPRA
ENSG00000072849	17	5369571	5395131	34	7	913871	5.0129	2.6801e-07	DERL2
ENSG00000139174	12	42847140	42989157	117	22	913871	5.0116	2.6991e-07	PRICKLE1
ENSG00000007237	17	9808926	10106868	292	65	913871	5.0107	2.711e-07	GAS7
ENSG00000110075	11	68223186	68387802	80	4	913871	5.0103	2.7169e-07	PPP6R3
ENSG00000176915	12	133297254	133343474	27	6	913871	5.007	2.7637e-07	ANKLE2
ENSG00000134490	18	20772108	21022925	133	21	913871	5.0067	2.768e-07	TMEM241
ENSG00000105647	19	18258928	18286350	7	3	913871	5.0051	2.7912e-07	PIK3R2
ENSG00000099901	22	20098461	20119878	11	3	913871	5.0029	2.8236e-07	RANBP1
ENSG00000110851	12	108121643	108160049	18	3	913871	5.0007	2.8561e-07	PRDM4
ENSG00000198914	2	105466969	105481929	5	2	913871	4.9987	2.8855e-07	POU3F3
ENSG00000129910	16	89233175	89266900	13	4	913871	4.9978	2.9e-07	CDH15
ENSG00000109047	17	9794637	9813938	35	6	913871	4.9941	2.9559e-07	RCVRN
ENSG00000137185	6	28187664	28206260	19	5	913871	4.9933	2.9673e-07	ZSCAN9
ENSG00000168913	9	34516038	34528039	3	2	913871	4.9916	2.9945e-07	ENHO
ENSG00000173517	15	77395471	77717486	137	10	913871	4.9885	3.0431e-07	PEAK1
ENSG00000116353	1	29514385	29562454	47	8	913871	4.988	3.0502e-07	MECR
ENSG00000169856	15	53044637	53088273	32	7	913871	4.9823	3.142e-07	ONECUT1
ENSG00000101639	18	12986361	13130051	101	10	913871	4.9797	3.1849e-07	CEP192
ENSG00000198252	14	53191898	53246716	19	3	913871	4.978	3.2127e-07	STYX
ENSG00000122585	7	24318782	24336484	42	7	913871	4.9736	3.2865e-07	NPY
ENSG00000117115	1	17388256	17450948	69	7	913871	4.9723	3.3076e-07	PADI2
ENSG00000102935	16	49516435	49896830	347	60	913871	4.9722	3.3102e-07	ZNF423
ENSG00000107175	9	35727332	35742001	6	3	913871	4.9717	3.318e-07	CREB3
ENSG00000106031	7	27228122	27244725	19	5	913871	4.9715	3.3211e-07	HOXA13
ENSG00000137504	11	85365752	85398951	23	6	913871	4.9707	3.3354e-07	CREBZF
ENSG00000078399	7	27197054	27215117	13	4	913871	4.9706	3.3371e-07	HOXA9
ENSG00000140505	15	75036185	75053543	6	2	913871	4.9702	3.3445e-07	CYP1A2
ENSG00000178761	15	75187328	75204462	8	2	913871	4.9694	3.3581e-07	FAM219B
ENSG00000102595	13	96448834	96710736	128	9	913871	4.9671	3.3977e-07	UGGT2
ENSG00000171700	20	62699534	62716323	4	2	913871	4.9645	3.4431e-07	RGS19
ENSG00000167670	19	4397659	4450015	27	4	913871	4.9642	3.4497e-07	CHAF1A
ENSG00000174842	1	92706959	92769544	22	3	913871	4.962	3.4879e-07	GLMN
ENSG00000149577	11	117044449	117073160	22	5	913871	4.9599	3.5273e-07	SIDT2
ENSG00000213699	2	26982152	27009099	7	2	913871	4.9585	3.5523e-07	SLC35F6
ENSG00000167721	17	2220797	2245801	6	2	913871	4.9575	3.5708e-07	TSR1
ENSG00000174871	11	66040661	66057772	4	2	913871	4.9574	3.5718e-07	CNIH2
ENSG00000180176	11	2180159	2198107	12	3	913871	4.9565	3.5893e-07	TH
ENSG00000104848	19	49565675	49581198	9	3	913871	4.9553	3.61e-07	KCNA7
ENSG00000124228	20	47830884	47865614	36	4	913871	4.9537	3.6411e-07	DDX27
ENSG00000106638	7	72978262	72998121	9	3	913871	4.9536	3.6428e-07	TBL2
ENSG00000183495	12	132429508	132570005	49	5	913871	4.9522	3.6688e-07	EP400
ENSG00000164924	8	101923753	101970616	24	4	913871	4.9511	3.6894e-07	YWHAZ
ENSG00000016391	3	53841362	53885417	30	5	913871	4.9465	3.7771e-07	CHDH
ENSG00000257017	16	72083491	72099954	7	2	913871	4.9464	3.7803e-07	HP
ENSG00000120075	17	46663619	46676323	6	2	913871	4.9458	3.7909e-07	HOXB5
ENSG00000258864	5	112157910	112208279	37	4	913871	4.9438	3.8307e-07	CTC-554D6.1
ENSG00000101745	18	9131226	9290983	99	10	913871	4.9425	3.8564e-07	ANKRD12
ENSG00000196569	6	129199342	129842714	638	45	913871	4.9412	3.8812e-07	LAMA2
ENSG00000140623	16	4822670	4843522	5	1	913871	4.9405	3.8958e-07	2023-09-12
ENSG00000204316	17	73889724	73910899	8	2	913871	4.938	3.9461e-07	MRPL38
ENSG00000067225	15	72486370	72529164	13	2	913871	4.938	3.947e-07	PKM
ENSG00000215305	20	2816349	2852378	18	4	913871	4.934	4.0285e-07	VPS16
ENSG00000183230	10	67667276	69460927	2243	132	913871	4.9336	4.0357e-07	CTNNA3
ENSG00000255330	6	127754551	127845146	91	13	913871	4.9283	4.1472e-07	SOGA3
ENSG00000214338	6	127754551	127845500	91	13	913871	4.9283	4.1472e-07	SOGA3
ENSG00000101098	20	43375449	43443979	37	5	913871	4.9282	4.1492e-07	RIMS4
ENSG00000144560	3	11592544	11767220	189	29	913871	4.9249	4.2206e-07	VGLL4
ENSG00000221818	8	25694246	25907913	232	38	913871	4.9246	4.2269e-07	EBF2
ENSG00000145354	4	103785135	103815399	15	1	913871	4.9216	4.2919e-07	CISD2
ENSG00000163273	2	232781530	232796113	6	3	913871	4.92	4.327e-07	NPPC
ENSG00000173077	9	117899097	118169923	348	39	913871	4.9188	4.3543e-07	2023-12-01
ENSG00000138735	4	120410550	120555146	108	6	913871	4.917	4.395e-07	PDE5A
ENSG00000068028	3	50362219	50383411	5	2	913871	4.9163	4.4089e-07	RASSF1
ENSG00000006059	17	39497344	39512064	10	4	913871	4.9152	4.4336e-07	KRT33A
ENSG00000170004	17	7783124	7821078	13	5	913871	4.9149	4.4418e-07	CHD3
ENSG00000149292	11	113180251	113259266	74	8	913871	4.914	4.4625e-07	TTC12
ENSG00000150977	12	123894936	123926264	3	2	913871	4.9055	4.659e-07	RILPL2
ENSG00000100162	22	42329725	42348168	17	3	913871	4.9024	4.7332e-07	CENPM
ENSG00000122406	1	93292582	93312481	6	2	913871	4.9001	4.7904e-07	RPL5
ENSG00000112576	6	41897671	42023095	73	16	913871	4.8998	4.7976e-07	CCND3
ENSG00000152377	5	136305987	136939068	668	61	913871	4.8993	4.81e-07	SPOCK1
ENSG00000105939	7	138723266	138799465	57	11	913871	4.8963	4.8824e-07	ZC3HAV1
ENSG00000124818	6	47744718	47805516	76	7	913871	4.8959	4.8927e-07	OPN5
ENSG00000107957	10	105343285	105620301	220	38	913871	4.8928	4.9708e-07	SH3PXD2A
ENSG00000174151	1	110031674	110050554	10	2	913871	4.8912	5.0106e-07	CYB561D1
ENSG00000234409	22	20130950	20143399	6	2	913871	4.8892	5.0629e-07	AC006547.14
ENSG00000133878	8	33443856	33462624	4	2	913871	4.8885	5.0802e-07	DUSP26
ENSG00000214921	17	42320758	42332236	4	1	913871	4.8866	5.129e-07	AC003102.1
ENSG00000100129	22	38239875	38290414	21	3	913871	4.8854	5.1622e-07	EIF3L
ENSG00000171989	15	59494042	59505705	12	2	913871	4.884	5.1971e-07	LDHAL6B
ENSG00000255284	11	772578	789297	5	2	913871	4.8833	5.2173e-07	AP006621.5
ENSG00000110768	11	18338842	18393591	41	4	913871	4.8825	5.2373e-07	GTF2H1
ENSG00000189060	22	38196114	38208442	12	2	913871	4.8818	5.255e-07	H1F0
ENSG00000142186	11	65287548	65311175	3	2	913871	4.8801	5.3016e-07	SCYL1
ENSG00000071794	3	148742914	148809341	44	4	913871	4.879	5.3308e-07	HLTF
ENSG00000180209	16	30377255	30394312	6	1	913871	4.8789	5.3342e-07	MYLPF
ENSG00000176422	12	56857301	56869763	6	1	913871	4.8787	5.3381e-07	SPRYD4
ENSG00000198792	22	38610298	38674040	39	6	913871	4.8777	5.3665e-07	TMEM184B
ENSG00000117280	1	205732114	205749588	26	6	913871	4.8772	5.3795e-07	RAB7L1
ENSG00000101210	20	62114366	62135505	5	2	913871	4.8764	5.4026e-07	EEF1A2
ENSG00000183023	2	40319410	40843193	690	68	913871	4.8742	5.4614e-07	SLC8A1
ENSG00000144741	3	66114285	66443540	145	18	913871	4.8741	5.4664e-07	SLC25A26
ENSG00000175115	11	65832834	66017218	82	6	913871	4.8736	5.4787e-07	PACS1
ENSG00000204188	6	33546515	33561803	20	5	913871	4.8727	5.5043e-07	GGNBP1
ENSG00000132975	13	27324341	27339922	8	2	913871	4.8721	5.5208e-07	GPR12
ENSG00000198711	1	54698710	54709736	5	2	913871	4.8709	5.5539e-07	SSBP3-AS1
ENSG00000204873	17	39383715	39394705	5	1	913871	4.8708	5.5585e-07	KRTAP9-3
ENSG00000167625	19	42719423	42737353	2	1	913871	4.8704	5.5679e-07	ZNF526
ENSG00000089639	19	19735285	19759476	9	3	913871	4.8691	5.6051e-07	GMIP
ENSG00000134982	5	112038195	112186936	86	8	913871	4.8681	5.6352e-07	APC
ENSG00000134077	3	9399526	9433475	27	4	913871	4.867	5.6664e-07	THUMPD3
ENSG00000099904	22	20111979	20140530	15	3	913871	4.8662	5.6872e-07	ZDHHC8
ENSG00000257411	12	56490115	56508073	5	2	913871	4.8661	5.6902e-07	RP11-603J24.9
ENSG00000155034	7	5465966	5558429	53	10	913871	4.8652	5.7178e-07	FBXL18
ENSG00000105612	19	12981025	12997282	6	1	913871	4.8634	5.7685e-07	DNASE2
ENSG00000151474	10	13680706	14509141	1201	143	913871	4.8629	5.7853e-07	FRMD4A
ENSG00000163879	1	38017520	38037458	12	3	913871	4.8619	5.8124e-07	DNALI1
ENSG00000144724	3	61542243	62288288	825	96	913871	4.8615	5.8245e-07	PTPRG
ENSG00000171435	12	117885817	118411788	613	100	913871	4.856	5.9881e-07	KSR2
ENSG00000227507	6	31543302	31555299	9	4	913871	4.8552	6.0124e-07	LTB
ENSG00000114166	3	20076515	20200896	131	19	913871	4.8531	6.0759e-07	KAT2B
ENSG00000150760	10	128588978	129255781	592	66	913871	4.8528	6.0871e-07	DOCK1
ENSG00000105991	7	27127612	27140615	4	2	913871	4.8519	6.1137e-07	HOXA1
ENSG00000187272	17	39389297	39400256	4	1	913871	4.8505	6.156e-07	KRTAP9-8
ENSG00000116514	1	33397046	33435286	16	2	913871	4.8494	6.1925e-07	RNF19B
ENSG00000165392	8	30886317	31036285	137	18	913871	4.8483	6.2268e-07	WRN
ENSG00000014641	2	63810743	63839331	21	2	913871	4.8476	6.2467e-07	MDH1
ENSG00000067836	16	4841969	4857951	4	1	913871	4.8466	6.2784e-07	ROGDI
ENSG00000134780	11	61442905	61519473	36	7	913871	4.846	6.2977e-07	DAGLA
ENSG00000148840	10	103887787	103915082	9	3	913871	4.8449	6.3334e-07	PPRC1
ENSG00000197345	11	68653744	68676303	19	3	913871	4.8442	6.3566e-07	MRPL21
ENSG00000128536	7	105512242	105681877	177	44	913871	4.8403	6.4838e-07	CDHR3
ENSG00000041982	9	117777806	117885536	159	21	913871	4.8398	6.498e-07	TNC
ENSG00000170439	12	56070330	56083395	10	4	913871	4.8396	6.5063e-07	METTL7B
ENSG00000227500	19	1900213	1931016	15	4	913871	4.8353	6.6482e-07	SCAMP4
ENSG00000264364	17	56155776	56177897	8	2	913871	4.8351	6.6532e-07	DYNLL2
ENSG00000141526	17	80181273	80224005	3	2	913871	4.8344	6.6776e-07	SLC16A3
ENSG00000131470	17	40719333	40734849	8	2	913871	4.8304	6.8139e-07	PSMC3IP
ENSG00000104228	8	27137404	27173836	27	5	913871	4.8298	6.8349e-07	TRIM35
ENSG00000144468	2	227695297	227868931	106	5	913871	4.8297	6.8373e-07	RHBDD1
ENSG00000135316	6	86313053	86358510	21	4	913871	4.8242	7.0282e-07	SYNCRIP
ENSG00000068781	2	48752064	49008654	303	38	913871	4.8207	7.1538e-07	STON1-GTF2A1L
ENSG00000118495	6	144256437	144390735	96	17	913871	4.8193	7.2035e-07	PLAGL1
ENSG00000132824	20	43119862	43155750	16	3	913871	4.8182	7.2413e-07	SERINC3
ENSG00000170289	8	87561205	87760903	202	30	913871	4.8181	7.2473e-07	CNGB3
ENSG00000243708	15	42115283	42145345	33	5	913871	4.8162	7.3174e-07	PLA2G4B
ENSG00000168970	15	42115293	42145353	33	5	913871	4.8162	7.3174e-07	JMJD7-PLA2G4B
ENSG00000130522	19	18385563	18397432	7	2	913871	4.8153	7.35e-07	JUND
ENSG00000064490	19	19298008	19317678	6	2	913871	4.8133	7.4214e-07	RFXANK
ENSG00000121900	1	33355195	33372039	3	1	913871	4.8113	7.4992e-07	TMEM54
ENSG00000152804	10	94442945	94460403	4	2	913871	4.8102	7.5386e-07	HHEX
ENSG00000160584	11	116709118	116974153	241	20	913871	4.8098	7.5546e-07	SIK3
ENSG00000166206	15	26783693	27189686	333	47	913871	4.807	7.6589e-07	GABRB3
ENSG00000169783	15	77900369	78118242	163	25	913871	4.8041	7.7721e-07	LINGO1
ENSG00000137776	15	59166244	59230852	23	3	913871	4.8032	7.8073e-07	SLTM
ENSG00000175318	15	72447148	72495126	21	3	913871	4.8017	7.8675e-07	GRAMD2
ENSG00000198685	3	128285843	128299929	8	3	913871	4.8016	7.8686e-07	C3orf27
ENSG00000239665	10	13647047	13715299	87	9	913871	4.8002	7.9245e-07	RP11-295P9.3
ENSG00000080854	11	133773459	133831880	42	10	913871	4.7999	7.938e-07	IGSF9B
ENSG00000117472	1	46635745	46656630	4	2	913871	4.7989	7.9757e-07	TSPAN1
ENSG00000119729	2	46763945	46815260	30	7	913871	4.7989	7.9785e-07	RHOQ
ENSG00000151150	10	61781056	62498248	791	54	913871	4.7974	8.0358e-07	ANK3
ENSG00000144791	3	45591886	45732830	144	18	913871	4.7969	8.0559e-07	LIMD1
ENSG00000133961	14	73736815	73935348	118	12	913871	4.7966	8.0689e-07	NUMB
ENSG00000112514	6	33379219	33391094	3	2	913871	4.7952	8.1258e-07	CUTA
ENSG00000108582	17	28700923	28802007	34	3	913871	4.7926	8.233e-07	CPD
ENSG00000162627	1	99122236	99231056	97	9	913871	4.7925	8.2344e-07	SNX7
ENSG00000117118	1	17340217	17385665	35	6	913871	4.7925	8.2349e-07	SDHB
ENSG00000083444	1	11989262	12040595	23	5	913871	4.7924	8.2415e-07	PLOD1
ENSG00000105650	19	18313771	18371229	37	5	913871	4.7913	8.2839e-07	PDE4C
ENSG00000139428	12	109986542	110016679	40	5	913871	4.7913	8.2861e-07	MMAB
ENSG00000099889	22	19952419	20009331	64	9	913871	4.7909	8.3024e-07	ARVCF
ENSG00000213265	7	130348488	130377268	15	4	913871	4.7908	8.3061e-07	TSGA13
ENSG00000172938	11	68742490	68753455	8	2	913871	4.7908	8.3065e-07	MRGPRD
ENSG00000162972	2	200815040	200878263	57	9	913871	4.7904	8.3222e-07	C2orf47
ENSG00000115520	2	198313147	198345032	4	1	913871	4.7894	8.3648e-07	COQ10B
ENSG00000162337	11	68075077	68221743	69	11	913871	4.7893	8.3672e-07	LRP5
ENSG00000168056	11	65301276	65331401	4	1	913871	4.789	8.3793e-07	LTBP3
ENSG00000144339	2	192808769	193065435	197	31	913871	4.7888	8.388e-07	TMEFF2
ENSG00000124575	6	26229440	26240216	9	2	913871	4.7887	8.3944e-07	HIST1H1D
ENSG00000184162	19	19307225	19319233	3	1	913871	4.788	8.4231e-07	NR2C2AP
ENSG00000006576	7	77423122	77591818	74	10	913871	4.7871	8.4592e-07	PHTF2
ENSG00000057935	2	42716709	42989087	187	12	913871	4.7852	8.5389e-07	MTA3
ENSG00000240871	17	39235459	39246396	10	1	913871	4.7852	8.54e-07	KRTAP4-7
ENSG00000133216	1	23032332	23246818	139	25	913871	4.7842	8.5815e-07	EPHB2
ENSG00000178175	5	71733479	71808554	88	8	913871	4.7833	8.6203e-07	ZNF366
ENSG00000198911	22	42224109	42308312	46	9	913871	4.7831	8.6298e-07	SREBF2
ENSG00000226124	2	200620267	200720896	58	9	913871	4.7812	8.7134e-07	FTCDNL1
ENSG00000120094	17	46600888	46613359	10	3	913871	4.7772	8.8889e-07	HOXB1
ENSG00000156398	10	104469295	104508249	34	6	913871	4.774	9.032e-07	SFXN2
ENSG00000110011	11	63992750	64006758	5	1	913871	4.7729	9.0804e-07	DNAJC4
ENSG00000167840	17	5003836	5031411	11	4	913871	4.771	9.167e-07	ZNF232
ENSG00000204410	6	31702725	31737622	22	5	913871	4.7699	9.2173e-07	MSH5
ENSG00000255152	6	31702797	31737628	22	5	913871	4.7699	9.2173e-07	MSH5-SAPCD1
ENSG00000164123	4	159809286	159964912	116	12	913871	4.7676	9.3209e-07	C4orf45
ENSG00000184828	18	45548044	45942123	363	79	913871	4.7673	9.3377e-07	ZBTB7C
ENSG00000078747	20	32946041	33104198	11	3	913871	4.7671	9.343e-07	ITCH
ENSG00000047188	5	112844380	112935982	128	8	913871	4.7668	9.3574e-07	YTHDC2
ENSG00000068724	2	47138296	47308276	264	28	913871	4.7668	9.3599e-07	TTC7A
ENSG00000165879	10	99074022	99086672	5	2	913871	4.7656	9.4163e-07	FRAT1
ENSG00000106635	7	72945686	72977332	3	2	913871	4.7655	9.4207e-07	BCL7B
ENSG00000172379	15	80691692	80895278	155	30	913871	4.7649	9.4464e-07	ARNT2
ENSG00000185022	22	38592889	38617518	12	2	913871	4.7635	9.5134e-07	MAFF
ENSG00000071967	2	172373757	172419643	37	7	913871	4.7627	9.5519e-07	CYBRD1
ENSG00000130558	9	137962268	138018025	85	19	913871	4.7623	9.5707e-07	OLFM1
ENSG00000144283	2	159308476	159544391	278	13	913871	4.762	9.5843e-07	PKP4
ENSG00000058453	1	17061768	17304474	10	4	913871	4.7614	9.6143e-07	CROCC
ENSG00000196966	6	26220383	26230844	4	2	913871	4.7589	9.7329e-07	HIST1H3E
ENSG00000167487	19	18742775	18786309	25	5	913871	4.758	9.7752e-07	KLHL26
ENSG00000185189	8	144910764	144929200	5	1	913871	4.7549	9.9278e-07	NRBP2
ENSG00000149781	11	63969150	63996354	10	3	913871	4.7532	1.0009e-06	FERMT3
ENSG00000118482	6	64340725	64494229	50	6	913871	4.7528	1.0031e-06	PHF3
ENSG00000124693	6	26026817	26037288	9	3	913871	4.7525	1.0044e-06	HIST1H3B
ENSG00000187871	6	55187267	55272291	115	17	913871	4.7504	1.0153e-06	GFRAL
ENSG00000164631	7	6723064	6751554	17	5	913871	4.7497	1.0185e-06	ZNF12
ENSG00000151917	6	56814773	56897140	41	3	913871	4.7478	1.0284e-06	BEND6
ENSG00000173166	2	204254068	204405133	63	7	913871	4.7449	1.0428e-06	RAPH1
ENSG00000087365	11	65813200	65841779	11	2	913871	4.7448	1.0436e-06	SF3B2
ENSG00000183346	10	63417719	63531524	140	14	913871	4.7445	1.0452e-06	C10orf107
ENSG00000135070	9	88874461	88902676	20	3	913871	4.7426	1.0551e-06	ISCA1
ENSG00000253873	5	140795762	140896835	54	10	913871	4.7421	1.0577e-06	PCDHGA11
ENSG00000254122	5	140792427	140897546	55	10	913871	4.7418	1.0592e-06	PCDHGB7
ENSG00000082258	2	135670805	135721912	32	5	913871	4.7406	1.0652e-06	CCNT2
ENSG00000185774	4	20725239	21955422	1335	117	913871	4.7394	1.0716e-06	KCNIP4
ENSG00000196141	2	201165604	201351986	194	29	913871	4.7387	1.0753e-06	SPATS2L
ENSG00000121905	1	33346595	33369042	4	2	913871	4.7382	1.0781e-06	HPCA
ENSG00000123144	19	12836454	12850589	1	1	913871	4.7364	1.0876e-06	C19orf43
ENSG00000198356	19	12842953	12864137	1	1	913871	4.7364	1.0876e-06	ASNA1
ENSG00000151779	2	15302032	15706454	423	17	913871	4.7339	1.1013e-06	NBAS
ENSG00000148082	9	91623060	91798682	135	21	913871	4.7313	1.1156e-06	SHC3
ENSG00000106546	7	17333246	17390776	24	6	913871	4.7301	1.122e-06	AHR
ENSG00000137513	11	78142007	78290919	130	3	913871	4.7301	1.122e-06	NARS2
ENSG00000136010	12	105408568	105483355	77	14	913871	4.7288	1.1292e-06	ALDH1L2
ENSG00000135317	6	86210214	86308874	49	7	913871	4.728	1.1339e-06	SNX14
ENSG00000108587	17	28799380	28859610	17	4	913871	4.7274	1.137e-06	GOSR1
ENSG00000172732	11	65619597	65640124	13	2	913871	4.7261	1.1443e-06	MUS81
ENSG00000075891	10	102490360	102594698	75	7	913871	4.7236	1.1583e-06	PAX2
ENSG00000144401	2	208440355	208495652	31	4	913871	4.7234	1.1596e-06	METTL21A
ENSG00000271793	6	86262696	86329952	24	5	913871	4.7233	1.16e-06	RP11-321N4.5
ENSG00000253159	5	140805185	140897546	50	10	913871	4.7213	1.1718e-06	PCDHGA12
ENSG00000171385	1	112308284	112536777	329	52	913871	4.7196	1.1816e-06	KCND3
ENSG00000184271	12	51575719	51616477	22	6	913871	4.7179	1.1912e-06	POU6F1
ENSG00000170515	12	56493103	56512691	9	2	913871	4.7138	1.2159e-06	PA2G4
ENSG00000173852	7	34963488	35082883	86	7	913871	4.7114	1.2299e-06	DPY19L1
ENSG00000122592	7	27188335	27202555	16	2	913871	4.7104	1.2359e-06	HOXA7
ENSG00000214944	5	72916983	73242818	319	35	913871	4.7083	1.2489e-06	ARHGEF28
ENSG00000165659	13	72007098	72446330	189	31	913871	4.7079	1.2511e-06	DACH1
ENSG00000124641	6	41868092	41893877	14	4	913871	4.7063	1.2611e-06	MED20
ENSG00000088756	18	6724717	6920715	159	23	913871	4.7053	1.2672e-06	ARHGAP28
ENSG00000126337	17	39637388	39653798	25	6	913871	4.7052	1.2679e-06	KRT36
ENSG00000124508	6	26378324	26400102	40	7	913871	4.705	1.2693e-06	BTN2A2
ENSG00000124126	20	47235790	47449420	278	21	913871	4.7027	1.284e-06	PREX1
ENSG00000163354	1	154985996	155011257	13	2	913871	4.7019	1.2888e-06	DCST2
ENSG00000175832	17	41600212	41661988	31	3	913871	4.7013	1.2928e-06	ETV4
ENSG00000007047	19	45577546	45813541	96	19	913871	4.7012	1.2934e-06	MARK4
ENSG00000137806	15	41674551	41699717	3	1	913871	4.7008	1.2954e-06	NDUFAF1
ENSG00000118260	2	208389461	208473155	36	5	913871	4.6998	1.3022e-06	CREB1
ENSG00000082701	3	119535170	119818264	117	10	913871	4.6985	1.3105e-06	GSK3B
ENSG00000106038	7	27277164	27295112	20	4	913871	4.6964	1.3238e-06	EVX1
ENSG00000175764	9	124579207	124860885	287	25	913871	4.6954	1.3306e-06	TTLL11
ENSG00000166949	15	67351101	67492533	161	31	913871	4.6938	1.3408e-06	SMAD3
ENSG00000108960	17	53464974	53504353	27	5	913871	4.6915	1.356e-06	MMD
ENSG00000132478	17	73775681	73826886	30	5	913871	4.6912	1.3581e-06	UNK
ENSG00000165698	9	135748414	135770588	15	6	913871	4.6912	1.3583e-06	C9orf9
ENSG00000259471	15	66869528	66983132	124	24	913871	4.69	1.3658e-06	RP11-321F6.1
ENSG00000139970	14	60057694	60342684	170	13	913871	4.6898	1.3675e-06	RTN1
ENSG00000165323	11	92080262	92634618	435	32	913871	4.6876	1.3821e-06	FAT3
ENSG00000111300	12	112459500	112551826	21	3	913871	4.6875	1.3826e-06	NAA25
ENSG00000174243	12	49218547	49251625	13	3	913871	4.6873	1.3843e-06	DDX23
ENSG00000173080	1	155906480	155917625	3	1	913871	4.6854	1.3972e-06	RXFP4
ENSG00000205352	12	53830389	53845429	1	1	913871	4.6829	1.4146e-06	PRR13
ENSG00000178741	15	75207132	75235509	9	1	913871	4.6825	1.4169e-06	COX5A
ENSG00000204542	6	31074000	31085336	39	8	913871	4.6821	1.4195e-06	C6orf15
ENSG00000157613	11	46294212	46347972	12	3	913871	4.6807	1.4298e-06	CREB3L1
ENSG00000158623	7	130141089	130358598	51	7	913871	4.6803	1.4324e-06	COPG2
ENSG00000111913	6	24792601	25047238	304	40	913871	4.68	1.4344e-06	FAM65B
ENSG00000197279	6	28043753	28062341	19	5	913871	4.6789	1.4423e-06	ZNF165
ENSG00000157368	16	70608798	70699585	37	5	913871	4.6775	1.4523e-06	IL34
ENSG00000124610	6	26012260	26023040	10	3	913871	4.6769	1.4563e-06	HIST1H1A
ENSG00000158525	7	129979630	130013571	55	8	913871	4.6742	1.4752e-06	CPA5
ENSG00000132680	1	155877834	155909191	14	2	913871	4.6729	1.4852e-06	KIAA0907
ENSG00000086598	12	124064078	124088116	21	4	913871	4.6722	1.4903e-06	TMED2
ENSG00000105708	19	19816280	19848906	20	3	913871	4.6713	1.4963e-06	ZNF14
ENSG00000047410	1	186275784	186349825	50	7	913871	4.671	1.4987e-06	TPR
ENSG00000253846	5	140787743	140897546	57	10	913871	4.6697	1.5084e-06	PCDHGA10
ENSG00000132842	5	77291349	77595579	175	12	913871	4.6686	1.5165e-06	AP3B1
ENSG00000181274	10	99087255	99099458	2	1	913871	4.668	1.5208e-06	FRAT2
ENSG00000113805	3	74306719	74575291	213	38	913871	4.666	1.5355e-06	CNTN3
ENSG00000166862	22	36954968	37104603	150	22	913871	4.6646	1.5459e-06	CACNG2
ENSG00000176555	11	48322775	48333704	7	3	913871	4.6644	1.5472e-06	OR4S1
ENSG00000145390	4	120128742	120221672	57	7	913871	4.6643	1.548e-06	USP53
ENSG00000183454	16	9847376	10281611	671	37	913871	4.6615	1.5695e-06	GRIN2A
ENSG00000179715	12	47468386	47635443	177	26	913871	4.6614	1.5705e-06	PCED1B
ENSG00000168802	16	69146913	69171487	6	2	913871	4.6609	1.5738e-06	CHTF8
ENSG00000103591	15	67488371	67552533	43	4	913871	4.6606	1.5761e-06	AAGAB
ENSG00000120705	5	137836784	137883989	17	3	913871	4.6603	1.5791e-06	ETF1
ENSG00000162676	1	92935319	92957433	11	2	913871	4.6591	1.5877e-06	GFI1
ENSG00000121848	1	145606036	145701218	28	3	913871	4.6575	1.6007e-06	RNF115
ENSG00000175471	5	94034446	94625279	495	70	913871	4.6563	1.6095e-06	MCTP1
ENSG00000160789	1	156047364	156114880	28	6	913871	4.6561	1.6113e-06	LMNA
ENSG00000198087	6	47440525	47599999	117	8	913871	4.6546	1.6232e-06	CD2AP
ENSG00000143622	1	155862599	155886195	13	2	913871	4.6539	1.6282e-06	RIT1
ENSG00000100023	22	22001559	22059304	47	6	913871	4.6538	1.6294e-06	PPIL2
ENSG00000131044	20	30453505	30537764	44	10	913871	4.6525	1.6396e-06	TTLL9
ENSG00000143207	1	175908967	176181629	161	14	913871	4.6525	1.6398e-06	RFWD2
ENSG00000198271	17	39300178	39311054	8	2	913871	4.6504	1.6563e-06	KRTAP4-5
ENSG00000176769	10	132885654	133114984	367	66	913871	4.6499	1.6602e-06	TCERG1L
ENSG00000204371	6	31842536	31870464	11	4	913871	4.6491	1.667e-06	EHMT2
ENSG00000175193	3	183542173	183607721	39	6	913871	4.6484	1.6725e-06	PARL
ENSG00000151135	12	107344497	107377556	20	4	913871	4.6468	1.6853e-06	C12orf23
ENSG00000101350	20	30860467	30927814	27	4	913871	4.6467	1.6868e-06	KIF3B
ENSG00000171695	20	62709733	62720712	3	1	913871	4.6453	1.6977e-06	C20orf201
ENSG00000092929	17	73818306	73845798	19	4	913871	4.6414	1.7299e-06	UNC13D
ENSG00000164088	3	52274841	52289613	4	2	913871	4.6403	1.7399e-06	PPM1M
ENSG00000063660	2	241370088	241412493	17	7	913871	4.6383	1.7564e-06	GPC1
ENSG00000203737	1	174412212	174423683	2	1	913871	4.638	1.7586e-06	GPR52
ENSG00000112304	6	24662263	24710293	28	6	913871	4.6368	1.7693e-06	ACOT13
ENSG00000101746	18	31426064	31809916	201	24	913871	4.6365	1.7718e-06	NOL4
ENSG00000235109	6	28287470	28329048	51	7	913871	4.6357	1.7783e-06	ZSCAN31
ENSG00000197653	12	124242042	124425753	107	14	913871	4.6354	1.7817e-06	DNAH10
ENSG00000167549	17	27936774	27954925	3	1	913871	4.6349	1.7856e-06	CORO6
ENSG00000108592	17	61891793	61912372	20	2	913871	4.6326	1.8056e-06	FTSJ3
ENSG00000108788	17	40714086	40730257	9	2	913871	4.6321	1.8099e-06	MLX
ENSG00000173156	11	66819289	66844484	8	3	913871	4.6316	1.8139e-06	RHOD
ENSG00000169241	1	155102820	155116329	4	1	913871	4.6292	1.8351e-06	SLC50A1
ENSG00000122257	16	24544014	24589184	31	4	913871	4.6271	1.854e-06	RBBP6
ENSG00000198083	17	39406636	39417616	8	1	913871	4.6263	1.8612e-06	KRTAP9-9
ENSG00000005100	17	5339232	5377380	26	7	913871	4.6221	1.899e-06	DHX33
ENSG00000151893	10	120428679	120519761	78	9	913871	4.6217	1.9032e-06	CACUL1
ENSG00000197170	17	65329032	65367743	21	5	913871	4.6203	1.9159e-06	PSMD12
ENSG00000106853	9	114307002	114367135	51	12	913871	4.6177	1.9399e-06	PTGR1
ENSG00000125388	4	2960335	3047474	68	6	913871	4.6177	1.94e-06	GRK4
ENSG00000068120	17	40708485	40723295	11	3	913871	4.6164	1.952e-06	COASY
ENSG00000167553	12	49577519	49672114	29	6	913871	4.615	1.9651e-06	TUBA1C
ENSG00000137252	6	55034050	55152418	114	14	913871	4.6146	1.9696e-06	HCRTR2
ENSG00000112195	6	41153015	41173932	40	8	913871	4.6143	1.972e-06	TREML2
ENSG00000141295	17	45910058	45923699	14	4	913871	4.6138	1.9772e-06	SCRN2
ENSG00000111275	12	112199691	112252782	17	2	913871	4.6132	1.9826e-06	ALDH2
ENSG00000186153	16	78128310	79251564	1945	228	913871	4.6121	1.9928e-06	WWOX
ENSG00000124535	6	2760648	2792186	39	7	913871	4.6114	1.9999e-06	WRNIP1
ENSG00000145781	5	115415688	115753459	515	20	913871	4.6111	2.0026e-06	COMMD10
ENSG00000184381	22	38502502	38606697	104	9	913871	4.6101	2.012e-06	PLA2G6
ENSG00000163104	4	95123762	95217443	67	5	913871	4.6057	2.0559e-06	SMARCAD1
ENSG00000087269	4	2934660	2970112	19	3	913871	4.6056	2.0567e-06	NOP14
ENSG00000016082	5	50673921	50695564	8	2	913871	4.6051	2.0613e-06	ISL1
ENSG00000215474	18	44741293	44780554	28	4	913871	4.6043	2.0689e-06	SKOR2
ENSG00000122735	9	34452412	34525982	37	7	913871	4.6021	2.0909e-06	DNAI1
ENSG00000145384	4	120233405	120248545	34	5	913871	4.6007	2.1054e-06	FABP2
ENSG00000272741	3	195970101	196050093	19	3	913871	4.5986	2.1266e-06	RP11-447L10.1
ENSG00000167550	12	49453468	49468808	3	1	913871	4.5981	2.1315e-06	RHEBL1
ENSG00000083099	6	90272863	90353472	69	9	913871	4.5938	2.1767e-06	LYRM2
ENSG00000147862	9	14076842	14403982	273	60	913871	4.5928	2.1866e-06	NFIB
ENSG00000197157	7	127287234	127737661	230	16	913871	4.5926	2.1888e-06	SND1
ENSG00000028116	2	58129786	58392055	173	18	913871	4.5925	2.1896e-06	VRK2
ENSG00000270898	2	53892430	54092297	145	15	913871	4.5919	2.1956e-06	ASB3
ENSG00000212643	5	112222313	112233791	13	2	913871	4.5919	2.1964e-06	ZRSR1
ENSG00000196104	4	167649535	168160947	395	39	913871	4.5886	2.231e-06	SPOCK3
ENSG00000020256	20	50663202	50825847	168	27	913871	4.5865	2.2536e-06	ZFP64
ENSG00000196532	6	26040639	26051097	9	3	913871	4.5864	2.2543e-06	HIST1H3C
ENSG00000241595	17	39400939	39411904	7	1	913871	4.5861	2.2576e-06	KRTAP9-4
ENSG00000256950	12	122321715	122364376	17	4	913871	4.585	2.2704e-06	RP11-87C12.2
ENSG00000164091	3	52283437	52327036	10	2	913871	4.5838	2.2825e-06	WDR82
ENSG00000125834	20	2077257	2162684	122	12	913871	4.5838	2.2829e-06	STK35
ENSG00000251209	15	98280448	98422780	204	21	913871	4.5837	2.2839e-06	LINC00923
ENSG00000266733	17	28879130	28895511	8	2	913871	4.5828	2.2938e-06	TBC1D29
ENSG00000157890	15	66182417	66551085	313	52	913871	4.5824	2.2987e-06	MEGF11
ENSG00000179546	1	23511993	23526222	6	2	913871	4.5822	2.3004e-06	HTR1D
ENSG00000108479	17	73742675	73766792	4	2	913871	4.582	2.3029e-06	GALK1
ENSG00000139636	12	49485919	49509683	9	1	913871	4.5815	2.3082e-06	LMBR1L
ENSG00000134986	5	110993318	111338161	333	32	913871	4.5805	2.3188e-06	NREP
ENSG00000101115	20	50395581	50424059	36	10	913871	4.5789	2.3368e-06	SALL4
ENSG00000129925	16	415773	442113	12	3	913871	4.5789	2.337e-06	TMEM8A
ENSG00000242028	15	44083340	44100241	6	2	913871	4.5785	2.3421e-06	HYPK
ENSG00000115183	2	159820146	160094170	270	30	913871	4.5783	2.3438e-06	TANC1
ENSG00000162621	1	74930562	74983298	29	3	913871	4.575	2.3812e-06	LRRC53
ENSG00000119326	9	111699851	111780809	83	10	913871	4.5746	2.386e-06	CTNNAL1
ENSG00000070061	9	111624797	111701396	144	17	913871	4.5739	2.3935e-06	IKBKAP
ENSG00000267426	17	73889726	73931210	16	3	913871	4.5732	2.4021e-06	RP11-552F3.12
ENSG00000135482	12	56506943	56521278	8	2	913871	4.5711	2.426e-06	ZC3H10
ENSG00000175906	17	41471327	41483505	5	2	913871	4.5703	2.4355e-06	ARL4D
ENSG00000115507	2	63272192	63289971	2	1	913871	4.5697	2.4421e-06	OTX1
ENSG00000015520	7	44547134	44585914	22	4	913871	4.5691	2.4486e-06	NPC1L1
ENSG00000175354	18	12780477	12934642	100	19	913871	4.565	2.498e-06	PTPN2
ENSG00000112578	6	41883926	41905784	12	4	913871	4.5627	2.5248e-06	BYSL
ENSG00000153086	2	135591117	135664604	52	3	913871	4.5618	2.5358e-06	ACMSD
ENSG00000253305	5	140782770	140897546	62	11	913871	4.5586	2.575e-06	PCDHGB6
ENSG00000145191	3	183847826	184407546	347	72	913871	4.5586	2.5751e-06	EIF2B5
ENSG00000154975	17	49702674	50242377	514	44	913871	4.5584	2.5772e-06	CA10
ENSG00000229117	12	56505370	56516727	5	2	913871	4.5578	2.5842e-06	RPL41
ENSG00000268173	19	18258968	18293927	8	3	913871	4.5577	2.586e-06	PIK3R2
ENSG00000259207	17	45326212	45426658	92	13	913871	4.5569	2.5952e-06	ITGB3
ENSG00000259753	17	45326263	45426658	92	13	913871	4.5569	2.5952e-06	ITGB3
ENSG00000166192	15	72401599	72438311	14	2	913871	4.5556	2.6117e-06	SENP8
ENSG00000110801	12	122321637	122361203	15	4	913871	4.5538	2.6345e-06	PSMD9
ENSG00000160199	21	44389620	44458691	86	9	913871	4.5518	2.659e-06	PKNOX1
ENSG00000044524	3	89151674	89536284	246	19	913871	4.5498	2.6843e-06	EPHA3
ENSG00000164197	5	63456671	63673696	79	5	913871	4.549	2.6951e-06	RNF180
ENSG00000112320	6	107806162	107986357	118	18	913871	4.5455	2.7398e-06	SOBP
ENSG00000204539	6	31077867	31093223	43	9	913871	4.5438	2.7622e-06	CDSN
ENSG00000174437	12	110713561	110793898	15	4	913871	4.5422	2.7831e-06	ATP2A2
ENSG00000171132	2	45873484	46420129	726	105	913871	4.542	2.7855e-06	PRKCE
ENSG00000105726	19	19751007	19779502	16	3	913871	4.542	2.7859e-06	ATP13A1
ENSG00000166016	11	34167535	34384555	224	51	913871	4.539	2.8264e-06	ABTB2
ENSG00000165695	9	135595965	135759164	162	18	913871	4.5375	2.8469e-06	AK8
ENSG00000140153	14	102600840	102696184	29	3	913871	4.5358	2.8699e-06	WDR20
ENSG00000124635	6	27088676	27105541	5	3	913871	4.5356	2.8716e-06	HIST1H2BJ
ENSG00000101082	20	35235721	35279619	8	4	913871	4.5356	2.8716e-06	SLA2
ENSG00000185245	17	4830592	4843325	9	3	913871	4.5349	2.8817e-06	GP1BA
ENSG00000182782	12	123180840	123192890	3	1	913871	4.5344	2.8882e-06	HCAR2
ENSG00000168137	3	9434299	9525924	39	6	913871	4.5341	2.8925e-06	SETD5
ENSG00000104863	19	49612581	49626717	9	2	913871	4.5339	2.8948e-06	LIN7B
ENSG00000269093	19	32890915	32901466	6	2	913871	4.5335	2.9006e-06	AC007773.3
ENSG00000264116	18	73113967	73135995	30	5	913871	4.5325	2.9142e-06	RP11-321M21.3
ENSG00000010438	9	33745515	33804230	38	7	913871	4.5271	2.9896e-06	PRSS3
ENSG00000168806	15	43614974	43627803	5	2	913871	4.5267	2.996e-06	LCMT2
ENSG00000112208	6	57032124	57059631	14	2	913871	4.5264	2.9993e-06	BAG2
ENSG00000144229	2	137518115	138440287	933	72	913871	4.525	3.0193e-06	THSD7B
ENSG00000257184	7	27198154	27224632	19	5	913871	4.5236	3.0393e-06	RP1-170O19.20
ENSG00000177058	5	54916673	55074022	110	6	913871	4.5232	3.0453e-06	SLC38A9
ENSG00000181472	6	151680252	151717683	14	4	913871	4.523	3.049e-06	ZBTB2
ENSG00000089234	12	112074950	112128790	13	3	913871	4.522	3.0624e-06	BRAP
ENSG00000129473	14	23762999	23785968	11	4	913871	4.521	3.0776e-06	BCL2L2
ENSG00000033170	14	65872310	66215839	203	18	913871	4.5195	3.0998e-06	FUT8
ENSG00000120594	10	20100168	20583785	656	60	913871	4.5182	3.119e-06	PLXDC2
ENSG00000056736	3	53875607	53904827	27	5	913871	4.5179	3.1232e-06	IL17RB
ENSG00000112414	6	142617991	142772403	91	7	913871	4.5173	3.1316e-06	GPR126
ENSG00000172602	12	49245928	49264681	9	3	913871	4.5158	3.1542e-06	RND1
ENSG00000197415	3	156972531	157256408	315	22	913871	4.5154	3.1598e-06	VEPH1
ENSG00000180787	17	4976543	5004669	18	6	913871	4.5138	3.1837e-06	ZFP3
ENSG00000142910	1	32037116	32058288	6	2	913871	4.5131	3.1937e-06	TINAGL1
ENSG00000108352	17	38328263	38356908	4	2	913871	4.513	3.1951e-06	RAPGEFL1
ENSG00000102780	13	42609176	42835714	332	21	913871	4.513	3.1958e-06	DGKH
ENSG00000149547	11	125434112	125459575	13	3	913871	4.5127	3.201e-06	EI24
ENSG00000147316	8	6259113	6506144	531	52	913871	4.5123	3.207e-06	MCPH1
ENSG00000129250	17	4896243	4936696	18	5	913871	4.5119	3.2121e-06	KIF1C
ENSG00000132563	5	137769706	137787658	5	2	913871	4.5115	3.2188e-06	REEP2
ENSG00000124602	6	40989772	41011928	16	2	913871	4.511	3.2257e-06	UNC5CL
ENSG00000095637	10	97066528	97326171	341	38	913871	4.5107	3.2299e-06	SORBS1
ENSG00000015592	8	27087840	27120937	58	10	913871	4.5078	3.2753e-06	STMN4
ENSG00000154473	10	124908793	124929886	16	2	913871	4.5077	3.2767e-06	BUB3
ENSG00000125107	16	58548855	58668790	82	6	913871	4.5073	3.2825e-06	CNOT1
ENSG00000198822	7	86268230	86499200	188	21	913871	4.5067	3.2919e-06	GRM3
ENSG00000187013	17	59484112	59495641	5	1	913871	4.5032	3.3462e-06	C17orf82
ENSG00000060566	19	4148598	4178051	8	2	913871	4.503	3.3495e-06	CREB3L3
ENSG00000253767	5	140767381	140897546	66	11	913871	4.502	3.3662e-06	PCDHGA8
ENSG00000093217	3	38383251	38467839	76	9	913871	4.5008	3.3855e-06	XYLB
ENSG00000129009	15	74461012	74474213	15	2	913871	4.4992	3.4099e-06	ISLR
ENSG00000138380	2	203771937	203856786	22	5	913871	4.499	3.4134e-06	CARF
ENSG00000185942	8	63156150	63917211	840	46	913871	4.4978	3.4323e-06	NKAIN3
ENSG00000135424	12	56073352	56114827	15	5	913871	4.4977	3.434e-06	ITGA7
ENSG00000187240	11	102975160	103355591	565	24	913871	4.4971	3.4449e-06	DYNC2H1
ENSG00000105717	19	19667522	19734725	20	5	913871	4.495	3.4787e-06	PBX4
ENSG00000272869	5	112191885	112233776	45	3	913871	4.4945	3.4864e-06	CTC-487M23.8
ENSG00000141627	18	46565039	46992717	231	17	913871	4.494	3.4951e-06	DYM
ENSG00000124785	6	5993232	6012200	18	3	913871	4.4929	3.5135e-06	NRN1
ENSG00000149428	11	118909900	118932913	14	2	913871	4.4922	3.5243e-06	HYOU1
ENSG00000221916	19	49616655	49627397	8	2	913871	4.4918	3.5309e-06	C19orf73
ENSG00000157423	16	70836281	71269625	36	4	913871	4.4916	3.5343e-06	HYDIN
ENSG00000261934	5	140777520	140897546	63	11	913871	4.4912	3.5413e-06	PCDHGA9
ENSG00000079308	2	218659512	218872718	163	36	913871	4.4858	3.6324e-06	TNS1
ENSG00000140307	15	59925261	59954740	28	2	913871	4.4857	3.6335e-06	GTF2A2
ENSG00000165752	10	134015996	134150351	109	17	913871	4.4849	3.6467e-06	STK32C
ENSG00000137076	9	35691945	35737392	18	4	913871	4.4842	3.6591e-06	TLN1
ENSG00000119906	10	102667326	102729893	28	5	913871	4.484	3.663e-06	FAM178A
ENSG00000228727	6	31725576	31737628	6	3	913871	4.4839	3.6645e-06	SAPCD1
ENSG00000100519	14	53168890	53200305	11	2	913871	4.4834	3.6735e-06	PSMC6
ENSG00000122965	12	114249543	114409176	213	23	913871	4.4831	3.6784e-06	RBM19
ENSG00000239605	2	47267677	47387517	135	26	913871	4.4825	3.6889e-06	C2orf61
ENSG00000105849	7	19730085	19753710	21	5	913871	4.4824	3.6905e-06	TWISTNB
ENSG00000135108	12	117576146	117633336	56	4	913871	4.482	3.6966e-06	FBXO21
ENSG00000174485	15	65945384	66089631	60	4	913871	4.4815	3.7052e-06	DENND4A
ENSG00000162992	2	182532815	182550603	16	4	913871	4.4791	3.7474e-06	NEUROD1
ENSG00000132481	17	73865242	73879656	3	1	913871	4.4779	3.7685e-06	TRIM47
ENSG00000250565	2	46712889	46774696	77	10	913871	4.4775	3.7757e-06	ATP6V1E2
ENSG00000129625	5	112207084	112263236	45	3	913871	4.4775	3.7757e-06	REEP5
ENSG00000178904	19	32891449	32981801	55	6	913871	4.4774	3.7772e-06	DPY19L3
ENSG00000109819	4	23751664	23910712	147	36	913871	4.4757	3.808e-06	PPARGC1A
ENSG00000204219	1	23702554	23756233	44	9	913871	4.4734	3.8499e-06	TCEA3
ENSG00000143603	1	154664931	154847756	200	54	913871	4.4729	3.8588e-06	KCNN3
ENSG00000137871	15	56917379	57215769	154	11	913871	4.4728	3.8608e-06	ZNF280D
ENSG00000198467	9	35676989	35696017	17	6	913871	4.4718	3.8779e-06	TPM2
ENSG00000137815	15	41695606	41780761	21	3	913871	4.469	3.9286e-06	RTF1
ENSG00000196284	6	44772054	45350690	499	17	913871	4.4673	3.9612e-06	SUPT3H
ENSG00000114861	3	70998844	71638140	434	70	913871	4.4672	3.9629e-06	FOXP1
ENSG00000176204	2	76969845	77825445	886	67	913871	4.4666	3.9743e-06	LRRTM4
ENSG00000124493	6	33984628	34128399	107	20	913871	4.4663	3.9794e-06	GRM4
ENSG00000156671	10	76854344	76946881	58	7	913871	4.4648	4.0077e-06	SAMD8
ENSG00000157851	2	27065615	27178219	61	3	913871	4.4634	4.033e-06	DPYSL5
ENSG00000095564	10	93678526	93795082	70	6	913871	4.4626	4.0485e-06	BTAF1
ENSG00000117139	1	202691526	202783598	60	7	913871	4.4622	4.0565e-06	KDM5B
ENSG00000079689	6	25647464	25707011	92	14	913871	4.4612	4.0742e-06	SCGN
ENSG00000139625	12	53869274	53898847	8	4	913871	4.4611	4.0768e-06	MAP3K12
ENSG00000257767	12	112186694	112234222	13	1	913871	4.4609	4.0803e-06	RP11-162P23.2
ENSG00000136436	17	46903350	46948884	30	4	913871	4.4595	4.107e-06	CALCOCO2
ENSG00000065135	1	110086233	110141975	33	4	913871	4.4591	4.1152e-06	GNAI3
ENSG00000182095	7	5341421	5470045	36	13	913871	4.4582	4.132e-06	TNRC18
ENSG00000165630	10	13623927	13677868	60	8	913871	4.4579	4.1375e-06	PRPF18
ENSG00000137218	6	41732914	41759280	12	4	913871	4.4565	4.1659e-06	FRS3
ENSG00000156787	8	124049208	124169393	102	14	913871	4.4564	4.1668e-06	TBC1D31
ENSG00000122756	9	34546430	34595121	41	8	913871	4.4556	4.1825e-06	CNTFR
ENSG00000138621	15	75310896	75414803	66	8	913871	4.4555	4.1855e-06	PPCDC
ENSG00000166126	14	103383993	103404933	7	3	913871	4.455	4.1952e-06	AMN
ENSG00000125741	19	46025685	46110470	38	9	913871	4.4503	4.2869e-06	OPA3
ENSG00000080823	14	102685837	102776537	25	3	913871	4.4502	4.2893e-06	MOK
ENSG00000073712	14	53318986	53424153	96	10	913871	4.4501	4.2925e-06	FERMT2
ENSG00000158406	6	26276283	26290762	16	3	913871	4.4496	4.3009e-06	HIST1H4H
ENSG00000096996	19	18164805	18214754	25	5	913871	4.4478	4.338e-06	IL12RB1
ENSG00000114853	3	42690176	42714072	12	4	913871	4.4449	4.3965e-06	ZBTB47
ENSG00000152128	2	135208330	135481570	240	28	913871	4.4441	4.4128e-06	TMEM163
ENSG00000174080	11	66325934	66341312	14	3	913871	4.4428	4.4401e-06	CTSF
ENSG00000174574	1	39451895	39476731	12	2	913871	4.4424	4.4472e-06	AKIRIN1
ENSG00000162882	2	42989229	43024733	64	5	913871	4.4389	4.5216e-06	HAAO
ENSG00000179837	3	51423731	51440330	2	1	913871	4.4379	4.5422e-06	RBM15B
ENSG00000173801	17	39770692	39948183	64	12	913871	4.4372	4.5565e-06	JUP
ENSG00000140299	15	59946345	59986733	60	2	913871	4.437	4.5607e-06	BNIP2
ENSG00000171703	20	62676189	62708700	13	5	913871	4.4353	4.5976e-06	TCEA2
ENSG00000204880	17	39248233	39259393	12	1	913871	4.433	4.6465e-06	KRTAP4-8
ENSG00000125851	20	17201752	17470223	353	35	913871	4.4325	4.6583e-06	PCSK2
ENSG00000155875	9	18922656	19038251	202	20	913871	4.4284	4.7473e-06	FAM154A
ENSG00000126777	14	56020790	56173244	112	7	913871	4.4282	4.7505e-06	KTN1
ENSG00000100987	20	25046521	25067996	16	2	913871	4.4279	4.7586e-06	VSX1
ENSG00000140675	16	31489323	31507181	6	2	913871	4.4267	4.7846e-06	SLC5A2
ENSG00000069399	19	45245962	45268301	5	3	913871	4.4263	4.7926e-06	BCL3
ENSG00000166888	12	57484191	57530922	24	7	913871	4.4227	4.8732e-06	STAT6
ENSG00000112210	6	57048607	57092078	21	4	913871	4.4227	4.8741e-06	RAB23
ENSG00000253537	5	140757467	140897546	75	13	913871	4.4207	4.9197e-06	PCDHGA7
ENSG00000253953	5	140762452	140897546	73	12	913871	4.4205	4.9226e-06	PCDHGB4
ENSG00000111252	12	111838752	111894427	13	2	913871	4.4188	4.9615e-06	SH2B3
ENSG00000166963	15	43798156	43828818	13	2	913871	4.418	4.981e-06	MAP1A
ENSG00000188878	17	73900655	73942221	21	4	913871	4.4179	4.9824e-06	FBF1
ENSG00000077984	20	24924866	24945564	32	4	913871	4.4177	4.9886e-06	CST7
ENSG00000094796	17	39544976	39558844	10	3	913871	4.4176	4.9897e-06	KRT31
ENSG00000165816	10	115994018	116056272	52	11	913871	4.4159	5.029e-06	VWA2
ENSG00000105409	19	42465734	42506649	4	1	913871	4.4154	5.0406e-06	ATP1A3
ENSG00000068878	2	54086204	54202977	87	10	913871	4.4154	5.0413e-06	PSME4
ENSG00000136848	9	124324336	124552809	140	31	913871	4.41	5.1676e-06	DAB2IP
ENSG00000141510	17	7560097	7595856	11	3	913871	4.4093	5.1845e-06	TP53
ENSG00000254999	3	10152276	10173874	11	1	913871	4.4088	5.1971e-06	BRK1
ENSG00000136044	12	105562074	105635016	87	11	913871	4.4087	5.1991e-06	APPL2
ENSG00000205221	2	36918833	37046935	183	31	913871	4.4082	5.2127e-06	VIT
[truncated: 6,720 more rows]
