# Supplementary material for: Disentangling the genetic overlap between ischemic stroke and obesity
Source: Diabetol Metab Syndr. 2024 Dec 30;16:314. doi: 10.1186/s13098-024-01555-x (PMC11684051; doi:10.1186/s13098-024-01555-x)
Supplement: Supplementary file 15 — Additional file 15. [file 13098_2024_1555_MOESM15_ESM.xlsx]

## Sheet: Sheet1
GENE	SYMBOL	CHR	START	STOP	NSNPS	NPARAM	N	ZSTAT	P
ENSG00000134215	VAV3	1	108108782	108512766	1082	66	2393220	9.3051	6.6912e-21
ENSG00000188641	DPYD	1	97538299	98391605	1721	101	2393220	9.2215	1.4653e-20
ENSG00000196628	TCF4	18	52884562	53337018	658	47	2393220	9.1288	3.4617e-20
ENSG00000112182	BACH2	6	90631248	91011627	571	57	2393220	8.7194	1.3983e-18
ENSG00000165995	CACNB2	10	18424606	18835798	1340	98	2393220	8.4696	1.2308e-17
ENSG00000002822	MAD1L1	7	1850429	2277878	1381	26	2393220	8.3931	2.3674e-17
ENSG00000182957	SPATA13	13	24548944	24886212	1172	133	2393220	8.3593	3.1539e-17
ENSG00000204536	CCHCR1	6	31105216	31131015	48	16	2393220	8.2095	1.1102e-16
ENSG00000111249	CUX2	12	111466828	111793358	336	22	2393220	8.1817	1.3988e-16
ENSG00000114861	FOXP1	3	70998844	71638140	1059	96	2393220	8.1465	1.873e-16
ENSG00000232810	TNF	6	31538344	31551113	25	9	2393220	8.1259	2.2204e-16
ENSG00000182572	HIST1H3I	6	27834623	27845099	18	4	2393220	8.1259	2.2204e-16
ENSG00000185565	LSAMP	3	115516235	117721095	5416	260	2393220	8.1213	2.3068e-16
ENSG00000172260	NEGR1	1	71856623	72753417	1503	76	2393220	8.1011	2.7221e-16
ENSG00000231389	HLA-DPA1	6	33027346	33053552	6	3	2393220	8.0988	2.7756e-16
ENSG00000204392	LSM2	6	31760173	31779761	14	7	2393220	8.0577	3.8858e-16
ENSG00000182611	HIST1H2AJ	6	27777112	27787607	14	3	2393220	8.0577	3.8858e-16
ENSG00000198558	HIST1H4L	6	27835926	27846289	15	5	2393220	8.027	4.996e-16
ENSG00000196787	HIST1H2AG	6	27095832	27108070	13	7	2393220	8.027	4.996e-16
ENSG00000204386	NEU1	6	31820436	31835683	10	5	2393220	8.0023	6.1062e-16
ENSG00000204389	HSPA1A	6	31778291	31790723	15	9	2393220	7.9817	7.2164e-16
ENSG00000255152	MSH5-SAPCD1	6	31702797	31737628	35	11	2393220	7.9347	1.0547e-15
ENSG00000204410	MSH5	6	31702725	31737622	35	11	2393220	7.9347	1.0547e-15
ENSG00000124529	HIST1H4B	6	26022124	26032480	18	5	2393220	7.9347	1.0547e-15
ENSG00000168298	HIST1H1E	6	26151559	26162343	14	5	2393220	7.9284	1.1102e-15
ENSG00000184293	CLECL1	12	9863456	9890895	130	10	2393220	7.9006	1.3878e-15
ENSG00000204290	BTNL2	6	32356740	32379905	9	3	2393220	7.891	1.4988e-15
ENSG00000167491	GATAD2A	19	19491635	19624740	142	9	2393220	7.8865	1.5543e-15
ENSG00000213719	CLIC1	6	31693358	31712540	16	7	2393220	7.8778	1.6653e-15
ENSG00000111271	ACAD10	12	112118857	112199903	57	5	2393220	7.8778	1.6653e-15
ENSG00000233822	HIST1H2BN	6	27801323	27828487	34	7	2393220	7.8698	1.7764e-15
ENSG00000112486	CCR6	6	167520295	167558184	126	18	2393220	7.8622	1.8874e-15
ENSG00000145012	LPP	3	187866072	188613460	1510	139	2393220	7.8433	2.1942e-15
ENSG00000187987	ZSCAN23	6	28394707	28416279	51	7	2393220	7.8357	2.3315e-15
ENSG00000244731	C4A	6	31944801	31975458	10	4	2393220	7.8163	2.72e-15
ENSG00000233224	HIST1H2AM	6	27855477	27865963	15	4	2393220	7.8163	2.72e-15
ENSG00000204390	HSPA1L	6	31772396	31788437	19	9	2393220	7.8163	2.72e-15
ENSG00000227507	LTB	6	31543302	31555299	12	5	2393220	7.8113	2.8311e-15
ENSG00000197914	HIST1H4K	6	27793952	27804305	8	4	2393220	7.8088	2.8866e-15
ENSG00000272573	MUSTN1	3	52862130	52874235	27	4	2393220	7.8017	3.0531e-15
ENSG00000115474	KCNJ13	2	233626174	233646278	45	8	2393220	7.8017	3.0531e-15
ENSG00000065361	ERBB3	12	56468641	56502289	29	5	2393220	7.8017	3.0531e-15
ENSG00000163599	CTLA4	2	204727509	204743683	26	5	2393220	7.7995	3.1086e-15
ENSG00000158373	HIST1H2BD	6	26153349	26176577	28	7	2393220	7.7995	3.1086e-15
ENSG00000178568	ERBB4	2	212235446	213408565	3545	166	2393220	7.7847	3.4942e-15
ENSG00000221988	PPT2	6	32116218	32139011	5	3	2393220	7.7846	3.4972e-15
ENSG00000261272	MUC22	6	30973251	31008179	24	8	2393220	7.7787	3.6637e-15
ENSG00000204344	STK19	6	31933868	31955598	13	6	2393220	7.7768	3.7192e-15
ENSG00000198563	DDX39B	6	31492996	31515225	23	10	2393220	7.7712	3.8858e-15
ENSG00000204531	POU5F1	6	31127119	31153508	13	4	2393220	7.7642	4.1078e-15
ENSG00000204516	MICB	6	31457658	31483901	129	15	2393220	7.7642	4.1078e-15
ENSG00000112343	TRIM38	6	25958030	25992384	54	11	2393220	7.7642	4.1078e-15
ENSG00000196374	HIST1H2BM	6	27777822	27788267	15	3	2393220	7.7559	4.3854e-15
ENSG00000126457	PRMT1	19	50174043	50197286	21	6	2393220	7.7559	4.3854e-15
ENSG00000126456	IRF3	19	50157826	50174132	20	5	2393220	7.7559	4.3854e-15
ENSG00000184348	HIST1H2AK	6	27800658	27811117	15	4	2393220	7.7451	4.774e-15
ENSG00000204356	NELFE	6	31914864	31931887	20	8	2393220	7.7408	4.9405e-15
ENSG00000126453	BCL2L12	19	50163823	50182173	18	4	2393220	7.7408	4.9405e-15
ENSG00000124610	HIST1H1A	6	26012260	26023040	27	8	2393220	7.7338	5.218e-15
ENSG00000198324	FAM109A	12	111793455	111811925	22	4	2393220	7.7285	5.4401e-15
ENSG00000137310	TCF19	6	31121319	31139936	9	3	2393220	7.7285	5.4401e-15
ENSG00000197153	HIST1H3J	6	27853093	27865884	20	4	2393220	7.7234	5.6621e-15
ENSG00000189134	NKAPL	6	28222098	28233736	21	7	2393220	7.7222	5.7176e-15
ENSG00000168131	OR2B2	6	27873963	27885174	18	5	2393220	7.721	5.7732e-15
ENSG00000140564	FURIN	15	91406822	91431688	53	9	2393220	7.7197	5.8287e-15
ENSG00000115524	SF3B1	2	198249508	198304815	40	6	2393220	7.7197	5.8287e-15
ENSG00000111275	ALDH2	12	112199691	112252782	42	5	2393220	7.7173	5.9397e-15
ENSG00000089234	BRAP	12	112074950	112128790	28	5	2393220	7.7161	5.9952e-15
ENSG00000010327	STAB1	3	52524354	52563511	45	10	2393220	7.7104	6.2728e-15
ENSG00000204482	LST1	6	31548901	31561686	20	8	2393220	7.7092	6.3283e-15
ENSG00000196812	ZSCAN16	6	28087338	28102860	27	5	2393220	7.7048	6.5503e-15
ENSG00000197238	HIST1H4J	6	27786884	27797257	9	3	2393220	7.6954	7.0499e-15
ENSG00000197061	HIST1H4C	6	26099104	26109518	32	8	2393220	7.6905	7.3275e-15
ENSG00000196747	HIST1H2AI	6	27770899	27781429	16	4	2393220	7.6858	7.605e-15
ENSG00000187475	HIST1H1T	6	26102640	26113364	38	8	2393220	7.6858	7.605e-15
ENSG00000111245	MYL2	12	111343623	111363526	49	8	2393220	7.6839	7.7161e-15
ENSG00000204842	ATXN2	12	111885018	112042480	95	6	2393220	7.6821	7.8271e-15
ENSG00000241106	HLA-DOB	6	32775540	32789825	81	15	2393220	7.6776	8.1046e-15
ENSG00000204301	NOTCH4	6	32157620	32196844	11	7	2393220	7.6716	8.4932e-15
ENSG00000213676	ATF6B	6	32060953	32101030	37	14	2393220	7.6675	8.7708e-15
ENSG00000118655	DCLRE1B	1	114442763	114461708	21	7	2393220	7.6659	8.8818e-15
ENSG00000204371	EHMT2	6	31842536	31870464	27	12	2393220	7.6627	9.1038e-15
ENSG00000187837	HIST1H1C	6	26050968	26061699	15	5	2393220	7.6493	1.0103e-14
ENSG00000163600	ICOS	2	204796471	204831300	68	14	2393220	7.6372	1.1102e-14
ENSG00000124635	HIST1H2BJ	6	27088676	27105541	28	10	2393220	7.6255	1.2157e-14
ENSG00000244255	CFB	6	31890475	31924825	50	10	2393220	7.622	1.249e-14
ENSG00000243649	CFB	6	31890475	31924861	50	10	2393220	7.622	1.249e-14
ENSG00000116774	OLFML3	1	114517063	114529876	37	8	2393220	7.6192	1.2768e-14
ENSG00000126460	PRRG2	19	50078903	50099272	38	4	2393220	7.6175	1.2934e-14
ENSG00000134242	PTPN22	1	114351433	114419381	90	11	2393220	7.612	1.3489e-14
ENSG00000166278	C2	6	31860562	31918449	52	11	2393220	7.596	1.5266e-14
ENSG00000204385	SLC44A4	6	31825969	31851823	58	12	2393220	7.5951	1.5377e-14
ENSG00000089009	RPL6	12	112837994	112861642	21	6	2393220	7.5901	1.5987e-14
ENSG00000166275	C10orf32	10	104608980	104629718	44	7	2393220	7.5789	1.7431e-14
ENSG00000197903	HIST1H2BK	6	27101073	27119619	18	7	2393220	7.5697	1.8707e-14
ENSG00000154146	NRGN	11	124604742	124622106	28	6	2393220	7.5685	1.8874e-14
ENSG00000112514	CUTA	6	33379219	33391094	10	3	2393220	7.5561	2.0761e-14
ENSG00000149091	DGKZ	11	46349455	46407104	52	10	2393220	7.5551	2.0928e-14
ENSG00000226979	LTA	6	31534831	31547101	28	9	2393220	7.5544	2.1039e-14
ENSG00000149932	TMEM219	16	29947206	29989373	47	5	2393220	7.5464	2.2371e-14
ENSG00000204475	NCR3	6	31551672	31565762	30	11	2393220	7.5438	2.2815e-14
ENSG00000139531	SUOX	12	56385964	56405425	19	5	2393220	7.542	2.3148e-14
ENSG00000136932	C9orf156	9	100661771	100689852	67	8	2393220	7.542	2.3148e-14
ENSG00000051825	MPHOSPH9	12	123631867	123733561	216	9	2393220	7.542	2.3148e-14
ENSG00000089248	ERP29	12	112446120	112466255	26	4	2393220	7.5367	2.4092e-14
ENSG00000196226	HIST1H2BB	6	26038455	26048885	27	7	2393220	7.5289	2.5591e-14
ENSG00000181315	ZNF322	6	26631518	26664980	86	8	2393220	7.5283	2.5702e-14
ENSG00000156395	SORCS3	10	106395859	107029993	1624	46	2393220	7.5263	2.61e-14
ENSG00000254870	ATP6V1G2-DDX39B	6	31492996	31519385	35	13	2393220	7.5116	2.9199e-14
ENSG00000198339	HIST1H4I	6	27102076	27113418	10	6	2393220	7.5101	2.9532e-14
ENSG00000042832	TG	8	133874203	134152147	769	39	2393220	7.5044	3.0849e-14
ENSG00000081019	RSBN1	1	114299454	114360098	69	12	2393220	7.5027	3.1253e-14
ENSG00000078328	RBFOX1	16	6064095	7768340	8102	391	2393220	7.491	3.4175e-14
ENSG00000073861	TBX21	17	45805610	45828485	58	10	2393220	7.4827	3.6415e-14
ENSG00000120088	CRHR1	17	43694267	43918194	243	11	2393220	7.4825	3.6471e-14
ENSG00000126214	KLC1	14	104023233	104172888	279	16	2393220	7.481	3.6874e-14
ENSG00000096654	ZNF184	6	27413522	27445897	88	7	2393220	7.4745	3.8747e-14
ENSG00000137338	PGBD1	6	28244314	28275326	60	10	2393220	7.464	4.1966e-14
ENSG00000237441	RGL2	6	33254431	33272101	6	4	2393220	7.4531	4.5575e-14
ENSG00000214435	AS3MT	10	104624273	104666656	113	12	2393220	7.4496	4.6796e-14
ENSG00000116793	PHTF1	1	114234453	114307111	96	11	2393220	7.4422	4.9516e-14
ENSG00000130921	C12orf65	12	123712463	123747506	98	7	2393220	7.4409	5.0016e-14
ENSG00000270757	HSPE1-MOB4	2	198360137	198420450	54	6	2393220	7.4365	5.1681e-14
ENSG00000125816	NKX2-4	20	21371005	21383666	16	5	2393220	7.4364	5.1736e-14
ENSG00000089022	MAPKAPK5	12	112274782	112339343	101	3	2393220	7.4227	5.7399e-14
ENSG00000198270	TMEM116	12	112364086	112455970	128	6	2393220	7.4219	5.7732e-14
ENSG00000149930	TAOK2	16	29979962	30008582	30	4	2393220	7.4211	5.8065e-14
ENSG00000089169	RPH3A	12	113003184	113341686	484	46	2393220	7.4136	6.1462e-14
ENSG00000124693	HIST1H3B	6	26026817	26037288	18	4	2393220	7.4133	6.1617e-14
ENSG00000166170	BAG5	14	104017881	104034168	22	3	2393220	7.4074	6.4393e-14
ENSG00000111328	CDK2AP1	12	123740528	123761881	58	8	2393220	7.3975	6.9389e-14
ENSG00000110436	SLC1A2	11	35267753	35446610	494	34	2393220	7.387	7.5082e-14
ENSG00000150347	ARID5B	10	63656059	63861703	431	52	2393220	7.3862	7.5521e-14
ENSG00000256053	APOPT1	14	104024299	104078860	105	10	2393220	7.3834	7.7161e-14
ENSG00000204351	SKIV2L	6	31921857	31942532	6	3	2393220	7.3816	7.8215e-14
ENSG00000174456	C12orf76	12	110460872	110516491	90	15	2393220	7.3737	8.2989e-14
ENSG00000115540	MOB4	2	198375295	198423423	43	6	2393220	7.3735	8.31e-14
ENSG00000100330	MTMR3	22	30274144	30431855	308	20	2393220	7.3723	8.3853e-14
ENSG00000144381	HSPD1	2	198346305	198386461	30	5	2393220	7.3704	8.5043e-14
ENSG00000120071	KANSL1	17	44102282	44307733	42	10	2393220	7.3671	8.7208e-14
ENSG00000212743	DKFZP667F0711	10	6387278	6399723	33	8	2393220	7.3627	9.0095e-14
ENSG00000142546	NOSIP	19	50053968	50098519	68	8	2393220	7.3521	9.7533e-14
ENSG00000149564	ESAM	11	124617026	124637186	27	7	2393220	7.3466	1.0164e-13
ENSG00000179088	C12orf42	12	103626369	103894749	501	29	2393220	7.3421	1.0512e-13
ENSG00000112511	PHF1	6	33373176	33389230	9	4	2393220	7.3386	1.0791e-13
ENSG00000135148	TRAFD1	12	112558305	112596407	25	5	2393220	7.333	1.1252e-13
ENSG00000177082	WDR73	15	85180999	85202574	45	8	2393220	7.3281	1.1674e-13
ENSG00000183166	CALN1	7	71239476	71917136	1556	53	2393220	7.3267	1.1798e-13
ENSG00000146109	ABT1	6	26592180	26605278	34	6	2393220	7.3217	1.224e-13
ENSG00000204264	PSMB8	6	32803494	32817480	98	16	2393220	7.319	1.249e-13
ENSG00000169592	INO80E	16	30001615	30022114	26	4	2393220	7.303	1.4067e-13
ENSG00000248592	TMEM110-MUSTN1	3	52862137	52936578	128	9	2393220	7.2932	1.5138e-13
ENSG00000110497	AMBRA1	11	46412964	46620675	121	11	2393220	7.2915	1.5327e-13
ENSG00000204644	ZFP57	6	29635169	29653887	56	13	2393220	7.2898	1.5515e-13
ENSG00000270316	C10orf32-ASMT	10	104609029	104666656	143	14	2393220	7.2881	1.5715e-13
ENSG00000026508	CD44	11	35155417	35258949	313	49	2393220	7.2735	1.7517e-13
ENSG00000135250	SRPK2	7	104746151	105044755	432	14	2393220	7.2721	1.7696e-13
ENSG00000142599	RERE	1	8407457	8882702	578	20	2393220	7.2709	1.7858e-13
ENSG00000115896	PLCL1	2	198664426	199442305	1147	53	2393220	7.2476	2.1215e-13
ENSG00000019102	VSIG2	11	124612368	124627134	22	5	2393220	7.2413	2.2227e-13
ENSG00000137259	HIST1H2AB	6	26028320	26038796	19	4	2393220	7.2388	2.2637e-13
ENSG00000126215	XRCC3	14	104158946	104186841	45	8	2393220	7.2346	2.3342e-13
ENSG00000186470	BTN3A2	6	26360387	26383546	142	12	2393220	7.232	2.3792e-13
ENSG00000204120	GIGYF2	2	233557009	233730285	371	17	2393220	7.2273	2.4641e-13
ENSG00000138378	STAT4	2	191889302	192021322	200	24	2393220	7.2207	2.5868e-13
ENSG00000142949	PTPRF	1	43985858	44094343	222	15	2393220	7.2059	2.8827e-13
ENSG00000081026	MAGI3	1	113928371	114233545	463	29	2393220	7.205	2.9016e-13
ENSG00000197696	NMB	15	85193360	85206794	31	7	2393220	7.2049	2.9043e-13
ENSG00000096433	ITPR3	6	33583142	33669351	310	32	2393220	7.1989	3.0354e-13
ENSG00000162944	RFTN2	2	198427948	198545769	131	9	2393220	7.1986	3.0426e-13
ENSG00000168477	TNXB	6	32003931	32088111	105	22	2393220	7.196	3.0992e-13
ENSG00000114904	NEK4	3	52739800	52809965	85	5	2393220	7.1879	3.2907e-13
ENSG00000173064	HECTD4	12	112592992	112824896	193	15	2393220	7.1805	3.4717e-13
ENSG00000204387	C6orf48	6	31797385	31812541	6	3	2393220	7.165	3.888e-13
ENSG00000179295	PTPN11	12	112851155	112952717	59	12	2393220	7.1604	4.0229e-13
ENSG00000114902	SPCS1	3	52733971	52747182	17	4	2393220	7.155	4.1839e-13
ENSG00000010704	HFE	6	26082509	26103571	53	12	2393220	7.1478	4.4087e-13
ENSG00000151067	CACNA1C	12	2074952	2807108	1638	137	2393220	7.1465	4.4518e-13
ENSG00000204231	RXRB	6	33156365	33173630	27	7	2393220	7.1379	4.7373e-13
ENSG00000162267	ITIH3	3	52823784	52848025	39	6	2393220	7.1344	4.8617e-13
ENSG00000189298	ZKSCAN3	6	28312691	28341947	70	12	2393220	7.1215	5.3363e-13
ENSG00000175224	ATG13	11	46633826	46701368	44	5	2393220	7.1215	5.3374e-13
ENSG00000185130	HIST1H2BL	6	27770257	27780709	17	4	2393220	7.1213	5.3452e-13
ENSG00000204248	COL11A2	6	33125458	33165276	100	14	2393220	7.1181	5.4723e-13
ENSG00000129933	MAU2	19	19426490	19474563	74	7	2393220	7.1129	5.6805e-13
ENSG00000168242	HIST1H2BI	6	26268144	26278622	23	5	2393220	7.112	5.7204e-13
ENSG00000163935	SFMBT1	3	52932588	53085766	253	14	2393220	7.1055	5.9927e-13
ENSG00000204348	DXO	6	31932587	31945069	5	3	2393220	7.1051	6.0102e-13
ENSG00000100162	CENPM	22	42329725	42348168	52	7	2393220	7.1004	6.2206e-13
ENSG00000187323	DCC	18	49861542	51062784	3883	96	2393220	7.0982	6.3218e-13
ENSG00000178919	FOXE1	9	100610536	100623986	57	6	2393220	7.0899	6.7107e-13
ENSG00000016864	GLT8D1	3	52723505	52745048	24	2	2393220	7.0895	6.7285e-13
ENSG00000256500	RP11-73M18.2	14	104024299	104157261	246	18	2393220	7.0814	7.1337e-13
ENSG00000080644	CHRNA3	15	78880394	78918637	79	8	2393220	7.0444	9.3131e-13
ENSG00000176349	AC110781.3	7	1873222	1894567	101	9	2393220	7.0319	1.0187e-12
ENSG00000163939	PBRM1	3	52574368	52724933	216	7	2393220	7.0282	1.0463e-12
ENSG00000111325	OGFOD2	12	123454127	123469590	8	2	2393220	7.0279	1.0481e-12
ENSG00000183066	WBP2NL	22	42389729	42459460	114	9	2393220	7.0261	1.0618e-12
ENSG00000204296	C6orf10	6	32251303	32344684	24	7	2393220	7.0249	1.071e-12
ENSG00000198366	HIST1H3A	6	26015718	26026186	22	7	2393220	7.0128	1.1678e-12
ENSG00000256762	STH	17	44071616	44082060	5	3	2393220	7.0117	1.1771e-12
ENSG00000136383	ALPK3	15	85354911	85421713	156	26	2393220	7.0029	1.254e-12
ENSG00000182010	RTKN2	10	63937794	64033466	213	14	2393220	6.9839	1.4352e-12
ENSG00000204388	HSPA1B	6	31790512	31803031	1	1	2393220	6.9747	1.5326e-12
ENSG00000165071	TMEM71	8	133692253	133777958	257	13	2393220	6.966	1.6301e-12
ENSG00000182511	FES	15	91421925	91444006	44	6	2393220	6.962	1.6777e-12
ENSG00000069493	CLEC2D	12	9812565	9853413	144	16	2393220	6.9599	1.7022e-12
ENSG00000176920	FUT2	19	49194228	49214207	46	4	2393220	6.9584	1.7209e-12
ENSG00000112812	PRSS16	6	27210480	27229403	38	8	2393220	6.9527	1.7919e-12
ENSG00000231852	CYP21A2	6	32001042	32014447	4	2	2393220	6.9454	1.8868e-12
ENSG00000108379	WNT3	17	44834872	44915520	65	9	2393220	6.9451	1.8908e-12
ENSG00000196532	HIST1H3C	6	26040639	26051097	29	6	2393220	6.9441	1.9046e-12
ENSG00000250264	TAP2	6	32776544	32811599	231	32	2393220	6.944	1.9061e-12
ENSG00000204427	ABHD16A	6	31649726	31676221	4	2	2393220	6.9352	2.0285e-12
ENSG00000204422	XXbac-BPG32J3.20	6	31649739	31686849	4	2	2393220	6.9352	2.0285e-12
ENSG00000160447	PKN3	9	131459802	131488197	14	6	2393220	6.9345	2.0378e-12
ENSG00000168273	SMIM4	3	52563029	52618253	88	6	2393220	6.9316	2.0811e-12
ENSG00000124564	SLC17A3	6	25828294	25887514	157	17	2393220	6.9193	2.2694e-12
ENSG00000176371	ZSCAN2	15	85139217	85176027	64	11	2393220	6.9184	2.2833e-12
ENSG00000224997	AL049840.1	14	104172607	104184149	12	4	2393220	6.9182	2.2877e-12
ENSG00000175806	MSRA	8	9906778	10291401	1403	60	2393220	6.9147	2.345e-12
ENSG00000204525	HLA-C	6	31231526	31244907	36	12	2393220	6.8978	2.6406e-12
ENSG00000171045	TSNARE1	8	143288441	143489601	601	30	2393220	6.8973	2.65e-12
ENSG00000118200	CAMSAP2	1	200703686	200834832	225	20	2393220	6.8881	2.827e-12
ENSG00000158406	HIST1H4H	6	26276283	26290762	45	5	2393220	6.8837	2.9153e-12
ENSG00000101442	ACTR5	20	37372085	37405834	130	13	2393220	6.8826	2.9393e-12
ENSG00000163938	GNL3	3	52710172	52733508	26	3	2393220	6.8505	3.6809e-12
ENSG00000100711	ZFYVE21	14	104177067	104205005	47	7	2393220	6.8464	3.7864e-12
ENSG00000105705	SUGP1	19	19381827	19436653	88	9	2393220	6.8398	3.9658e-12
ENSG00000224420	ADM5	19	50186921	50198832	16	4	2393220	6.8324	4.1758e-12
ENSG00000115541	HSPE1	2	198359718	198373181	14	3	2393220	6.8236	4.4396e-12
ENSG00000196850	PPTC7	12	110964120	111026125	48	8	2393220	6.8197	4.5609e-12
ENSG00000256018	HIST1H3G	6	26266146	26276612	25	5	2393220	6.8195	4.5681e-12
ENSG00000149577	SIDT2	11	117044449	117073160	74	11	2393220	6.816	4.6796e-12
ENSG00000073969	NSF	17	44663035	44839830	56	5	2393220	6.8134	4.7674e-12
ENSG00000100167	2023-09-03	22	42367276	42399225	70	9	2393220	6.8087	4.9256e-12
ENSG00000101445	PPP1R16B	20	37429348	37556667	267	33	2393220	6.8032	5.1167e-12
ENSG00000149295	DRD2	11	113275318	113351413	178	23	2393220	6.803	5.1227e-12
ENSG00000168268	NT5DC2	3	52553386	52574070	37	5	2393220	6.7968	5.3467e-12
ENSG00000178074	C2orf69	2	200770979	200825658	97	14	2393220	6.7902	5.6007e-12
ENSG00000162971	TYW5	2	200789698	200825459	59	10	2393220	6.7885	5.667e-12
ENSG00000241399	CD302	2	160620364	160659753	104	12	2393220	6.7868	5.7316e-12
ENSG00000163515	RETNLB	3	108457271	108481231	66	10	2393220	6.7867	5.7356e-12
ENSG00000178093	TSSK6	19	19618227	19631838	23	3	2393220	6.7851	5.8005e-12
ENSG00000180596	HIST1H2BC	6	26110101	26129154	66	8	2393220	6.778	6.0915e-12
ENSG00000183473	SSTR3	22	37595278	37613362	53	9	2393220	6.7776	6.1076e-12
ENSG00000241404	EGFL8	6	32127360	32141058	4	2	2393220	6.7772	6.1251e-12
ENSG00000129292	PHF20L1	8	133782618	133866052	118	10	2393220	6.7677	6.54e-12
ENSG00000183172	SMDT1	22	42470695	42485288	17	3	2393220	6.7666	6.5937e-12
ENSG00000126458	RRAS	19	50133549	50148458	22	4	2393220	6.7664	6.6032e-12
ENSG00000066135	KDM4A	1	44110829	44176186	77	10	2393220	6.7653	6.6513e-12
ENSG00000111801	BTN3A3	6	26435700	26458643	52	8	2393220	6.7566	7.0644e-12
ENSG00000123636	BAZ2B	2	160170490	160478203	768	45	2393220	6.7519	7.2953e-12
ENSG00000076685	NT5C2	10	104840940	104958056	228	16	2393220	6.7469	7.5493e-12
ENSG00000160584	SIK3	11	116709118	116974153	801	24	2393220	6.7468	7.5548e-12
ENSG00000149927	DOC2A	16	30011830	30039591	41	5	2393220	6.7468	7.5579e-12
ENSG00000181751	C5orf30	5	102589403	102619361	46	4	2393220	6.7461	7.5961e-12
ENSG00000140612	SEC11A	15	85207775	85264947	93	14	2393220	6.7371	8.0786e-12
ENSG00000122970	IFT81	12	110557140	110661602	100	16	2393220	6.7256	8.7429e-12
ENSG00000168959	GRM5	11	88232744	88804113	1483	41	2393220	6.7248	8.7918e-12
ENSG00000180210	F2	11	46735730	46766056	49	7	2393220	6.7246	8.806e-12
ENSG00000204498	NFKBIL1	6	31509647	31531606	56	15	2393220	6.7217	8.9787e-12
ENSG00000149591	TAGLN	11	117065037	117080498	36	7	2393220	6.7173	9.257e-12
ENSG00000184983	NDUFA6	22	42476529	42491959	27	4	2393220	6.716	9.3386e-12
ENSG00000100629	CEP128	14	80938330	81430861	1249	48	2393220	6.7098	9.7453e-12
ENSG00000104388	RAB2A	8	61424416	61541186	196	10	2393220	6.6889	1.1246e-11
ENSG00000185909	KLHDC8B	3	49204044	49218917	20	4	2393220	6.687	1.1393e-11
ENSG00000055957	ITIH1	3	52806603	52831078	43	3	2393220	6.6818	1.1803e-11
ENSG00000027869	SH2D2A	1	156771035	156791654	37	5	2393220	6.6797	1.1968e-11
ENSG00000106460	TMEM106B	7	12245867	12287993	225	11	2393220	6.6783	1.2088e-11
ENSG00000088808	PPP1R13B	14	104195089	104318927	216	9	2393220	6.6674	1.3023e-11
ENSG00000066248	NGEF	2	233738396	233882982	464	44	2393220	6.6671	1.3047e-11
ENSG00000028116	VRK2	2	58129786	58392055	454	27	2393220	6.6461	1.5048e-11
ENSG00000182600	C2orf82	2	233716980	233748418	74	11	2393220	6.6417	1.5501e-11
ENSG00000204642	HLA-F	6	29685552	29711305	76	9	2393220	6.6359	1.613e-11
ENSG00000204220	PFDN6	6	33252079	33271178	6	4	2393220	6.629	1.6899e-11
ENSG00000257040	AC005477.1	14	72451191	72463326	47	7	2393220	6.6143	1.8664e-11
ENSG00000169554	ZEB2	2	145136648	145287147	164	30	2393220	6.6132	1.8808e-11
ENSG00000124613	ZNF391	6	27337394	27376683	169	7	2393220	6.6102	1.9188e-11
ENSG00000213996	TM6SF2	19	19370173	19389200	36	5	2393220	6.6021	2.0263e-11
ENSG00000030110	BAK1	6	33535329	33553019	48	10	2393220	6.593	2.1551e-11
ENSG00000182196	ARL6IP4	12	123459607	123472456	8	2	2393220	6.5831	2.304e-11
ENSG00000172575	RASGRP1	15	38775304	38862776	152	21	2393220	6.5819	2.3224e-11
ENSG00000198821	CD247	1	167394877	167492847	214	42	2393220	6.5794	2.3622e-11
ENSG00000198951	NAGA	22	42449358	42471846	42	6	2393220	6.5783	2.3792e-11
ENSG00000196176	HIST1H4A	6	26016907	26027278	23	6	2393220	6.5632	2.6324e-11
ENSG00000225190	PLEKHM1	17	43508266	43573115	42	6	2393220	6.5371	3.1367e-11
ENSG00000224389	C4B	6	31977539	32008195	3	2	2393220	6.5181	3.5609e-11
ENSG00000204852	TCTN1	12	111046832	111092235	34	8	2393220	6.51	3.7574e-11
ENSG00000177096	FAM109B	22	42465255	42480445	33	4	2393220	6.5097	3.7648e-11
ENSG00000180573	HIST1H2AC	6	26119373	26144344	64	9	2393220	6.5028	3.9408e-11
ENSG00000164588	HCN1	5	45254349	45701253	342	18	2393220	6.4971	4.0933e-11
ENSG00000258388	PPT2-EGFL8	6	32116622	32144755	6	3	2393220	6.4924	4.223e-11
ENSG00000180720	CHRM4	11	46401640	46413107	7	3	2393220	6.4902	4.2865e-11
ENSG00000157150	TIMP4	3	12189551	12205851	33	9	2393220	6.485	4.4356e-11
ENSG00000166164	BRD7	16	50342398	50407845	109	13	2393220	6.4773	4.6685e-11
ENSG00000174437	ATP2A2	12	110713561	110793898	73	13	2393220	6.4708	4.8735e-11
ENSG00000175216	CKAP5	11	46759598	46872847	122	12	2393220	6.4669	5.002e-11
ENSG00000081189	MEF2C	5	88008975	88204922	281	22	2393220	6.463	5.1334e-11
ENSG00000076513	ANKRD13A	12	110431991	110482568	75	12	2393220	6.4367	6.1067e-11
ENSG00000114416	FXR1	3	180580929	180705541	173	13	2393220	6.4355	6.1527e-11
ENSG00000136937	NCBP1	9	100390908	100441030	31	9	2393220	6.4342	6.2046e-11
ENSG00000134569	LRP4	11	46873419	46945193	81	9	2393220	6.4298	6.3894e-11
ENSG00000147905	ZCCHC7	9	37115536	37363146	257	13	2393220	6.4237	6.6509e-11
ENSG00000198400	NTRK1	1	156780432	156856642	95	13	2393220	6.4199	6.8164e-11
ENSG00000205981	DNAJC19	3	180696497	180712562	14	3	2393220	6.4193	6.8452e-11
ENSG00000118473	SGIP1	1	66994066	67218982	695	23	2393220	6.4184	6.8862e-11
ENSG00000166166	TRMT61A	14	103990521	104008410	43	6	2393220	6.4134	7.1167e-11
ENSG00000130522	JUND	19	18385563	18397432	33	5	2393220	6.4059	7.4752e-11
ENSG00000175354	PTPN2	18	12780477	12934642	354	34	2393220	6.4012	7.7055e-11
ENSG00000115520	COQ10B	2	198313147	198345032	24	5	2393220	6.3986	7.8387e-11
ENSG00000250641	MEGT1	6	31669681	31690695	1	1	2393220	6.3981	7.8682e-11
ENSG00000204424	LY6G6F	6	31669640	31690581	1	1	2393220	6.3981	7.8682e-11
ENSG00000119608	PROX2	14	75314736	75335537	33	5	2393220	6.3958	7.9839e-11
ENSG00000204310	AGPAT1	6	32130989	32150873	4	2	2393220	6.3874	8.4352e-11
ENSG00000160613	PCSK7	11	117070053	117108241	99	17	2393220	6.3761	9.0837e-11
ENSG00000204252	HLA-DOA	6	32966955	32982389	87	19	2393220	6.3633	9.8763e-11
ENSG00000144821	MYH15	3	108094216	108253169	345	31	2393220	6.3521	1.0618e-10
ENSG00000148842	CNNM2	10	104673050	104854978	383	19	2393220	6.346	1.1046e-10
ENSG00000107249	GLIS3	9	3819127	4353392	1812	146	2393220	6.3458	1.1061e-10
ENSG00000204366	ZBTB12	6	31862384	31874769	6	3	2393220	6.3241	1.2739e-10
ENSG00000213066	FGFR1OP	6	167407670	167471201	277	10	2393220	6.3237	1.2772e-10
ENSG00000141086	CTRL	16	67956543	67971317	5	2	2393220	6.3186	1.3199e-10
ENSG00000170613	FAM71B	5	156583857	156598275	29	6	2393220	6.3184	1.3215e-10
ENSG00000161896	IP6K3	6	33684444	33719762	140	18	2393220	6.3118	1.3788e-10
ENSG00000126091	ST3GAL3	1	44166495	44401831	426	19	2393220	6.3107	1.3893e-10
ENSG00000180423	HARBI1	11	46619411	46644459	14	2	2393220	6.2962	1.5248e-10
ENSG00000124568	SLC17A1	6	25778125	25837287	154	14	2393220	6.2957	1.5298e-10
ENSG00000119596	YLPM1	14	75225069	75327244	146	11	2393220	6.2952	1.535e-10
ENSG00000159314	ARHGAP27	17	43466275	43516787	19	6	2393220	6.2807	1.6849e-10
ENSG00000173421	CCDC36	3	49230861	49300537	73	9	2393220	6.2787	1.7075e-10
ENSG00000100346	CACNA1I	22	39961758	40090742	236	26	2393220	6.2774	1.7213e-10
ENSG00000248993	XXbac-BPG181M17.5	6	32900141	32925899	50	13	2393220	6.2748	1.7501e-10
ENSG00000196821	C6orf106	6	34550065	34669636	179	12	2393220	6.2742	1.7566e-10
ENSG00000236980	C3orf84	3	49210065	49234291	28	4	2393220	6.2649	1.8651e-10
ENSG00000186298	PPP1CC	12	111152485	111185744	48	5	2393220	6.2627	1.8923e-10
ENSG00000136536	2023-03-07	2	160564000	160632538	225	18	2393220	6.2615	1.9065e-10
ENSG00000103723	AP3B2	15	83323033	83383666	125	20	2393220	6.2523	2.022e-10
ENSG00000065060	UHRF1BP1	6	34754857	34855915	224	14	2393220	6.2489	2.067e-10
ENSG00000118298	CA14	1	150224554	150242478	12	4	2393220	6.2432	2.1439e-10
ENSG00000198218	QRICH1	3	49062140	49136796	46	8	2393220	6.2428	2.1497e-10
ENSG00000162426	SLC45A1	1	8372886	8409227	95	14	2393220	6.2337	2.2778e-10
ENSG00000110492	MDK	11	46397306	46410375	9	3	2393220	6.2299	2.3343e-10
ENSG00000169508	GPR183	13	99941784	99964659	38	10	2393220	6.2203	2.4802e-10
ENSG00000172037	LAMB2	3	49153547	49175551	13	5	2393220	6.2143	2.5774e-10
ENSG00000139436	GIT2	12	110362607	110439194	117	12	2393220	6.2075	2.6914e-10
ENSG00000101438	SLC32A1	20	37348105	37363015	34	9	2393220	6.2039	2.7535e-10
ENSG00000117362	APH1A	1	150232804	150246980	8	3	2393220	6.1968	2.8814e-10
ENSG00000213593	TMX2	11	57475072	57513445	38	5	2393220	6.1928	2.9557e-10
ENSG00000080854	IGSF9B	11	133773459	133831880	131	21	2393220	6.1768	3.2699e-10
ENSG00000111237	VPS29	12	110923902	110944922	20	6	2393220	6.1759	3.2888e-10
ENSG00000204257	HLA-DMA	6	32911390	32941871	66	15	2393220	6.1755	3.2979e-10
ENSG00000160445	ZER1	9	131487065	131539693	37	6	2393220	6.1736	3.3366e-10
ENSG00000111231	GPN3	12	110885289	110912073	34	6	2393220	6.1581	3.68e-10
ENSG00000198911	SREBF2	22	42224109	42308312	157	20	2393220	6.1555	3.7423e-10
ENSG00000204544	MUC21	6	30946495	30962680	5	3	2393220	6.1532	3.796e-10
ENSG00000176909	MAMSTR	19	49210999	49227978	34	3	2393220	6.1527	3.8087e-10
ENSG00000175220	ARHGAP1	11	46693630	46727165	28	6	2393220	6.149	3.8994e-10
ENSG00000149929	HIRIP3	16	29998645	30012757	10	3	2393220	6.135	4.2576e-10
ENSG00000100325	ASCC2	22	30179597	30239271	135	15	2393220	6.1331	4.3098e-10
ENSG00000136381	IREB2	15	78724773	78798798	118	10	2393220	6.1276	4.4597e-10
ENSG00000124562	SNRPC	6	34720183	34746571	71	7	2393220	6.1247	4.544e-10
ENSG00000254462	TMX2-CTNND1	11	57475077	57564058	88	9	2393220	6.1213	4.6411e-10
ENSG00000136929	HEMGN	9	100684073	100712138	39	4	2393220	6.1174	4.7565e-10
ENSG00000213760	ATP6V1G2	6	31507239	31521204	34	11	2393220	6.1132	4.8825e-10
ENSG00000257767	RP11-162P23.2	12	112186694	112234222	33	4	2393220	6.1094	5e-10
ENSG00000243696	RP5-966M1.6	3	52842298	52874745	64	7	2393220	6.1094	5e-10
ENSG00000235109	ZSCAN31	6	28287470	28329048	97	16	2393220	6.1094	5e-10
ENSG00000234745	HLA-B	6	31316649	31329965	123	27	2393220	6.1094	5e-10
ENSG00000228727	SAPCD1	6	31725576	31737628	11	6	2393220	6.1094	5e-10
ENSG00000213588	ZBTB9	6	33417356	33430325	7	3	2393220	6.1094	5e-10
ENSG00000213533	TMEM110	3	52865235	52936612	119	9	2393220	6.1094	5e-10
ENSG00000206344	HCG27	6	31160537	31176745	11	5	2393220	6.1094	5e-10
ENSG00000204542	C6orf15	6	31074000	31085336	81	12	2393220	6.1094	5e-10
ENSG00000204540	PSORS1C1	6	31077527	31112869	196	27	2393220	6.1094	5e-10
ENSG00000204539	CDSN	6	31077867	31093223	90	13	2393220	6.1094	5e-10
ENSG00000204538	PSORS1C2	6	31100313	31112127	58	15	2393220	6.1094	5e-10
ENSG00000204520	MICA	6	31366356	31388092	33	10	2393220	6.1094	5e-10
ENSG00000204394	VARS	6	31740295	31768730	5	2	2393220	6.1094	5e-10
ENSG00000204267	TAP2	6	32784610	32811557	197	28	2393220	6.1094	5e-10
ENSG00000203813	HIST1H3H	6	27772842	27783314	18	4	2393220	6.1094	5e-10
ENSG00000198374	HIST1H2AL	6	27828034	27838606	23	5	2393220	6.1094	5e-10
ENSG00000198315	ZKSCAN8	6	28104688	28132250	71	6	2393220	6.1094	5e-10
ENSG00000197283	SYNGAP1	6	33382847	33426466	50	10	2393220	6.1094	5e-10
ENSG00000197279	ZNF165	6	28043753	28062341	55	7	2393220	6.1094	5e-10
ENSG00000196735	HLA-DQA1	6	32590956	32619839	45	9	2393220	6.1094	5e-10
ENSG00000196331	HIST1H2BO	6	27856203	27866669	15	4	2393220	6.1094	5e-10
ENSG00000196126	HLA-DRB1	6	32541546	32562625	11	2	2393220	6.1094	5e-10
ENSG00000188761	BCL2L15	1	114415790	114435169	32	6	2393220	6.1094	5e-10
ENSG00000187626	ZKSCAN4	6	28207401	28232011	42	9	2393220	6.1094	5e-10
ENSG00000186868	MAPT	17	43966748	44110700	39	8	2393220	6.1094	5e-10
ENSG00000184357	HIST1H1B	6	27829570	27840359	23	4	2393220	6.1094	5e-10
ENSG00000179344	HLA-DQB1	6	32622244	32641160	34	8	2393220	6.1094	5e-10
ENSG00000176635	HORMAD2	22	30471163	30578064	181	19	2393220	6.1094	5e-10
ENSG00000166716	ZNF592	15	85286866	85354659	120	16	2393220	6.1094	5e-10
ENSG00000163349	HIPK1	1	114466814	114525426	73	13	2393220	6.1094	5e-10
ENSG00000158691	ZSCAN12	6	28341732	28372511	86	8	2393220	6.1094	5e-10
ENSG00000158553	POM121L2	6	27248682	27284949	95	15	2393220	6.1094	5e-10
ENSG00000137185	ZSCAN9	6	28187664	28206260	34	8	2393220	6.1094	5e-10
ENSG00000136938	ANP32B	9	100740643	100783225	43	9	2393220	6.1094	5e-10
ENSG00000136930	PSMB7	9	127110745	127182723	81	8	2393220	6.1094	5e-10
ENSG00000134460	IL2RA	10	6047652	6109288	232	39	2393220	6.1094	5e-10
ENSG00000134262	AP4B1	1	114432370	114452823	30	7	2393220	6.1094	5e-10
ENSG00000133466	C1QTNF6	22	37571207	37600425	97	11	2393220	6.1094	5e-10
ENSG00000127666	TICAM1	19	4810944	4836716	64	10	2393220	6.1094	5e-10
ENSG00000126464	PRR12	19	50089900	50134696	88	8	2393220	6.1094	5e-10
ENSG00000126461	SCAF1	19	50140382	50166899	22	5	2393220	6.1094	5e-10
ENSG00000124557	BTN1A1	6	26496449	26515650	43	7	2393220	6.1094	5e-10
ENSG00000119408	NEK6	9	127014885	127120586	202	18	2393220	6.1094	5e-10
ENSG00000112763	BTN2A1	6	26453150	26481849	82	12	2393220	6.1094	5e-10
ENSG00000111540	RAB5B	12	56362697	56393490	49	7	2393220	6.1094	5e-10
ENSG00000111300	NAA25	12	112459500	112551826	66	10	2393220	6.1094	5e-10
ENSG00000111252	SH2B3	12	111838752	111894427	33	3	2393220	6.1094	5e-10
ENSG00000110848	CD69	12	9900082	9918497	56	11	2393220	6.1094	5e-10
ENSG00000090975	PITPNM2	12	123463027	123639562	141	13	2393220	6.1094	5e-10
ENSG00000088930	XRN2	20	21278942	21375463	154	12	2393220	6.1094	5e-10
ENSG00000055955	ITIH4	3	52841991	52870495	57	7	2393220	6.1094	5e-10
ENSG00000026297	RNASET2	6	167337992	167375679	109	18	2393220	6.1094	5e-10
ENSG00000136842	TMOD1	9	100258462	100369030	222	37	2393220	6.1082	5.0375e-10
ENSG00000152430	BOLL	2	198586603	198656486	61	6	2393220	6.1053	5.1318e-10
ENSG00000187676	B3GALTL	13	31769073	31911413	253	16	2393220	6.1039	5.175e-10
ENSG00000204084	INPP5B	1	38321369	38417729	156	17	2393220	6.1009	5.2728e-10
ENSG00000171962	LRRC48	17	17871127	17925203	75	6	2393220	6.0954	5.4585e-10
ENSG00000168092	PAFAH1B2	11	117009983	117052610	108	13	2393220	6.0889	5.6847e-10
ENSG00000168071	CCDC88B	11	64102695	64130006	47	7	2393220	6.086	5.7871e-10
ENSG00000259753	ITGB3	17	45326263	45426658	294	23	2393220	6.08	6.0098e-10
ENSG00000259207	ITGB3	17	45326212	45426658	294	23	2393220	6.08	6.0098e-10
ENSG00000198917	C9orf114	9	131576930	131597100	51	6	2393220	6.0742	6.2306e-10
ENSG00000222017	AC011997.1	2	198552830	198644547	79	7	2393220	6.0708	6.3625e-10
ENSG00000254732	RP11-691N7.6	11	57504635	57565715	57	9	2393220	6.0679	6.4778e-10
ENSG00000112462	OR12D3	6	29336200	29348068	5	2	2393220	6.0656	6.5715e-10
ENSG00000100197	CYP2D6	22	42517501	42531908	8	3	2393220	6.064	6.6369e-10
ENSG00000143294	PRCC	1	156715402	156775607	126	14	2393220	6.0564	6.9588e-10
ENSG00000122687	FTSJ2	7	2268866	2286840	47	10	2393220	6.0558	6.9867e-10
ENSG00000112337	SLC17A2	6	25907982	25935946	81	9	2393220	6.0489	7.2908e-10
ENSG00000171953	ATPAF2	17	17875723	17947523	84	5	2393220	6.0452	7.4591e-10
ENSG00000249141	RP11-514O12.4	6	167266582	167374612	286	28	2393220	6.0336	8.0194e-10
ENSG00000100314	CABP7	22	30111073	30132828	56	9	2393220	6.0244	8.4876e-10
ENSG00000150394	CDH8	16	61676146	62075939	703	45	2393220	6.021	8.6683e-10
ENSG00000174943	KCTD13	16	29911333	29943356	35	4	2393220	6.0116	9.1849e-10
ENSG00000141034	GID4	17	17937606	17976718	63	5	2393220	6.0054	9.5429e-10
ENSG00000160161	CILP2	19	19644057	19662468	29	4	2393220	6.0042	9.6131e-10
ENSG00000204681	GABBR1	6	29518406	29606753	17	8	2393220	5.9934	1.0276e-09
ENSG00000182952	HMGN4	6	26533633	26551482	35	5	2393220	5.9812	1.1078e-09
ENSG00000225399	RP11-3B7.1	3	49292518	49303744	8	3	2393220	5.9755	1.1467e-09
ENSG00000110536	PTPMT1	11	47581982	47600013	11	4	2393220	5.9742	1.1561e-09
ENSG00000258674	CTC-260F20.3	19	19622036	19651885	44	3	2393220	5.973	1.1644e-09
ENSG00000188315	C3orf62	3	49301035	49320342	15	3	2393220	5.9726	1.1679e-09
ENSG00000184903	IMMP2L	7	110298110	111207573	1484	68	2393220	5.9688	1.195e-09
ENSG00000213047	DENND1B	1	197468878	197749826	302	16	2393220	5.9685	1.1973e-09
ENSG00000172845	SP3	2	174766187	174835430	191	20	2393220	5.9667	1.2107e-09
ENSG00000119689	DLST	14	75343594	75375448	68	8	2393220	5.9659	1.2162e-09
ENSG00000118292	C1orf54	1	150235600	150258327	18	4	2393220	5.965	1.2233e-09
ENSG00000178922	HYI	1	43911824	43924660	14	4	2393220	5.9648	1.2247e-09
ENSG00000169684	CHRNA5	15	78852862	78892611	73	9	2393220	5.9641	1.2302e-09
ENSG00000114054	PCCB	3	135964148	136061738	105	13	2393220	5.9628	1.2401e-09
ENSG00000139433	GLTP	12	110283748	110323293	62	9	2393220	5.9604	1.2584e-09
ENSG00000172053	QARS	3	49128365	49147553	13	3	2393220	5.9601	1.2608e-09
ENSG00000115415	STAT1	2	191824084	191890686	142	21	2393220	5.9588	1.2706e-09
ENSG00000123411	IKZF4	12	56396443	56437219	30	5	2393220	5.9512	1.3306e-09
ENSG00000167136	ENDOG	9	131575753	131589956	42	5	2393220	5.9448	1.3841e-09
ENSG00000178342	KCNG2	18	77618668	77665184	141	15	2393220	5.9401	1.4238e-09
ENSG00000165379	LRFN5	14	42071773	42378752	647	31	2393220	5.9392	1.4316e-09
ENSG00000185664	PMEL	12	56342889	56372101	24	7	2393220	5.9318	1.4985e-09
ENSG00000196510	ANAPC7	12	110805705	110846535	69	8	2393220	5.9279	1.5339e-09
ENSG00000187492	CDHR4	3	49823165	49842268	24	8	2393220	5.9262	1.5501e-09
ENSG00000233436	BTBD18	11	57505986	57524253	17	4	2393220	5.9236	1.5745e-09
ENSG00000165409	TSHR	14	81416333	81617646	566	36	2393220	5.9228	1.5825e-09
ENSG00000077549	CAPZB	1	19660267	19817066	487	25	2393220	5.9191	1.6183e-09
ENSG00000273167	RP11-307N16.6	13	24548839	24900169	1199	137	2393220	5.9138	1.6717e-09
ENSG00000166165	CKB	14	103980996	103994448	24	5	2393220	5.9121	1.6892e-09
ENSG00000257411	RP11-603J24.9	12	56490115	56508073	10	3	2393220	5.9096	1.7151e-09
ENSG00000107679	PLEKHA1	10	124129212	124196867	142	14	2393220	5.9065	1.7471e-09
ENSG00000164342	TLR3	4	186985306	187014223	65	12	2393220	5.9027	1.7877e-09
ENSG00000027644	INSRR	1	156804855	156833810	26	5	2393220	5.8993	1.8254e-09
ENSG00000221883	ARIH2OS	3	48950221	48961818	17	3	2393220	5.894	1.885e-09
ENSG00000130449	ZSWIM6	5	60623100	60846997	269	17	2393220	5.8933	1.8924e-09
ENSG00000186472	PCLO	7	82378329	82797246	896	39	2393220	5.8892	1.94e-09
ENSG00000100403	ZC3H7B	22	41692526	41761151	77	8	2393220	5.8871	1.9657e-09
ENSG00000168016	TRANK1	3	36863311	36991548	235	21	2393220	5.8861	1.9767e-09
ENSG00000183715	OPCML	11	132279871	133407414	2882	222	2393220	5.8766	2.0935e-09
ENSG00000272305	RP11-894J14.5	3	52998135	53138469	273	15	2393220	5.8702	2.1765e-09
ENSG00000186010	NDUFA13	19	19621545	19649285	40	3	2393220	5.8688	2.1944e-09
ENSG00000100296	THOC5	22	29896868	29956205	116	10	2393220	5.8687	2.1963e-09
ENSG00000154822	PLCL2	3	16839159	17137086	679	33	2393220	5.8645	2.2522e-09
ENSG00000106785	TRIM14	9	100826557	100886494	84	15	2393220	5.8633	2.2692e-09
ENSG00000156599	ZDHHC5	11	57430219	57473659	60	9	2393220	5.8604	2.3091e-09
ENSG00000174939	ASPHD1	16	29906696	29936185	31	5	2393220	5.8555	2.3776e-09
ENSG00000196141	SPATS2L	2	201165604	201351986	391	39	2393220	5.847	2.5023e-09
ENSG00000167074	TEF	22	41758337	41800330	54	5	2393220	5.8442	2.5458e-09
ENSG00000145934	TENM2	5	166706804	167696162	1685	149	2393220	5.8408	2.5974e-09
ENSG00000230778	ANKRD63	15	40568645	40579787	14	4	2393220	5.8403	2.6056e-09
ENSG00000213672	NCKIPSD	3	48696364	48728797	30	3	2393220	5.8393	2.6205e-09
ENSG00000113231	PDE8B	5	76501274	76730632	567	39	2393220	5.8374	2.6503e-09
ENSG00000068745	IP6K2	3	48720436	48782786	74	8	2393220	5.8358	2.6766e-09
ENSG00000250067	YJEFN3	19	19622036	19653390	49	3	2393220	5.835	2.6893e-09
ENSG00000184349	EFNA5	5	106707590	107011596	625	76	2393220	5.8296	2.778e-09
ENSG00000173113	TRMT112	11	64078932	64090556	14	5	2393220	5.8278	2.8086e-09
ENSG00000183117	CSMD1	8	2787875	4857494	13158	511	2393220	5.8277	2.8106e-09
ENSG00000077782	FGFR1	8	38263656	38331352	90	16	2393220	5.8188	2.964e-09
ENSG00000240065	PSMB9	6	32806913	32832362	128	16	2393220	5.8177	2.9832e-09
ENSG00000150967	ABCB9	12	123400498	123471196	44	8	2393220	5.8168	2.9994e-09
ENSG00000198198	SZT2	1	43850553	43923321	83	7	2393220	5.815	3.0321e-09
ENSG00000136936	XPA	9	100432191	100464639	27	8	2393220	5.8123	3.0813e-09
ENSG00000120705	ETF1	5	137836784	137883989	68	11	2393220	5.8111	3.1025e-09
ENSG00000106268	NUDT1	7	2276857	2295781	56	12	2393220	5.8108	3.1094e-09
ENSG00000134802	SLC43A3	11	57169427	57200053	47	10	2393220	5.8081	3.1595e-09
ENSG00000108591	DRG2	17	17986200	18016285	49	5	2393220	5.8047	3.2239e-09
ENSG00000164088	PPM1M	3	52274841	52289613	12	4	2393220	5.8008	3.2998e-09
ENSG00000213654	GPSM3	6	32153543	32168300	4	2	2393220	5.796	3.3962e-09
ENSG00000166963	MAP1A	15	43798156	43828818	26	5	2393220	5.7933	3.4503e-09
ENSG00000134453	RBM17	10	6125950	6164420	105	18	2393220	5.7905	3.5082e-09
ENSG00000185294	SPPL2C	17	43917256	43929438	5	3	2393220	5.7852	3.6206e-09
ENSG00000175662	TOM1L2	17	17741828	17880736	163	6	2393220	5.7811	3.71e-09
ENSG00000169169	CPT1C	19	50189155	50221988	61	10	2393220	5.7721	3.9148e-09
ENSG00000146555	SDK1	7	3336080	4313632	3167	96	2393220	5.7717	3.9227e-09
ENSG00000248458	AL139147.1	1	67126547	67147710	61	9	2393220	5.7639	4.1092e-09
ENSG00000139437	TCHP	12	110333069	110426646	162	13	2393220	5.7578	4.2606e-09
ENSG00000125820	NKX2-2	20	21486648	21499664	18	6	2393220	5.7568	4.2868e-09
ENSG00000177479	ARIH2	3	48951254	49028815	57	7	2393220	5.7548	4.3363e-09
ENSG00000100401	RANGAP1	22	41636615	41687255	78	8	2393220	5.7495	4.4762e-09
ENSG00000100207	TCF20	22	42551019	42744622	357	30	2393220	5.7478	4.5208e-09
ENSG00000075413	MARK3	14	103846729	103975168	254	9	2393220	5.7469	4.5436e-09
ENSG00000115392	FANCL	2	58381378	58473507	172	22	2393220	5.7431	4.6467e-09
ENSG00000131374	TBC1D5	3	17193654	18491309	2405	43	2393220	5.7397	4.7433e-09
ENSG00000182667	NTM	11	131235373	132211716	2506	202	2393220	5.7348	4.8824e-09
ENSG00000198561	CTNND1	11	57515715	57592018	70	9	2393220	5.7234	5.2206e-09
ENSG00000164180	TMEM161B	5	87480450	87570293	119	15	2393220	5.7208	5.3e-09
ENSG00000114302	PRKAR2A	3	48777030	48890279	60	7	2393220	5.719	5.3574e-09
ENSG00000214575	CPEB1	15	83206951	83322612	239	25	2393220	5.7087	5.6911e-09
ENSG00000119919	NKX2-3	10	101287690	101301278	43	6	2393220	5.7034	5.8736e-09
ENSG00000128594	LRRC4	7	127662124	127677160	13	6	2393220	5.7027	5.8959e-09
ENSG00000070047	PHRF1	11	571486	617222	98	10	2393220	5.7004	5.9757e-09
ENSG00000144619	CNTN4	3	2135497	3104645	3253	250	2393220	5.7003	5.9809e-09
ENSG00000112473	SLC39A7	6	33163222	33177216	12	4	2393220	5.7002	5.9841e-09
ENSG00000149782	PLCB3	11	64013995	64041622	39	10	2393220	5.6963	6.1214e-09
ENSG00000185046	ANKS1B	12	99115235	100383432	2582	141	2393220	5.6949	6.1712e-09
ENSG00000261086	RP11-379H8.1	15	83204620	83236124	44	11	2393220	5.6915	6.2951e-09
ENSG00000149926	FAM57B	16	30030748	30069299	40	4	2393220	5.6904	6.336e-09
ENSG00000159140	SON	21	34909924	34954812	36	7	2393220	5.6872	6.4572e-09
ENSG00000172046	USP19	3	49140479	49163371	14	4	2393220	5.6868	6.4714e-09
ENSG00000187664	HAPLN4	19	19361450	19378605	27	3	2393220	5.686	6.5029e-09
ENSG00000105717	PBX4	19	19667522	19734725	83	10	2393220	5.6816	6.671e-09
ENSG00000159131	GART	21	34871238	34920797	54	10	2393220	5.6807	6.7091e-09
ENSG00000171105	INSR	19	7107266	7299045	450	45	2393220	5.6776	6.8286e-09
ENSG00000159479	MED8	1	43844588	43860479	20	4	2393220	5.672	7.0583e-09
ENSG00000141096	DPEP3	16	68004566	68019732	12	4	2393220	5.6713	7.0849e-09
ENSG00000151164	RAD9B	12	110934460	110974891	49	6	2393220	5.6669	7.2712e-09
ENSG00000105538	RASIP1	19	49218844	49248978	56	4	2393220	5.6661	7.3042e-09
ENSG00000112996	MRPS30	5	44804027	44825530	37	4	2393220	5.6654	7.3354e-09
ENSG00000008196	TFAP2B	6	50781436	50820326	84	13	2393220	5.6651	7.3474e-09
ENSG00000184117	NIPSNAP1	22	29945797	29982326	82	8	2393220	5.6627	7.4519e-09
ENSG00000178537	SLC25A20	3	48889369	48941426	38	4	2393220	5.6602	7.5584e-09
ENSG00000205359	SLCO6A1	5	101702486	101839720	422	15	2393220	5.6599	7.5736e-09
ENSG00000122986	HVCN1	12	111060646	111147755	92	7	2393220	5.6598	7.5796e-09
ENSG00000213619	NDUFS3	11	47581888	47611114	28	8	2393220	5.6555	7.7697e-09
ENSG00000100319	ZMAT5	22	30121945	30168000	123	11	2393220	5.6538	7.8448e-09
ENSG00000159147	DONSON	21	34926848	34966014	30	8	2393220	5.6532	7.8729e-09
ENSG00000168329	CX3CR1	3	39299985	39328226	86	19	2393220	5.6511	7.9689e-09
ENSG00000137841	PLCB2	15	40565377	40605136	52	9	2393220	5.6492	8.0612e-09
ENSG00000211450	C11orf31	11	57503825	57515986	8	3	2393220	5.6492	8.0619e-09
ENSG00000111229	ARPC3	12	110867630	110893227	34	7	2393220	5.6429	8.3582e-09
ENSG00000177352	CCDC71	3	49194968	49208754	12	4	2393220	5.642	8.4048e-09
ENSG00000189283	FHIT	3	59730036	61242133	5296	302	2393220	5.6405	8.4771e-09
ENSG00000133315	MACROD1	11	63761030	63938578	333	39	2393220	5.6388	8.5641e-09
ENSG00000131196	NFATC1	18	77150856	77294325	251	19	2393220	5.6375	8.6244e-09
ENSG00000185507	IRF7	11	607553	620999	30	4	2393220	5.6353	8.7386e-09
ENSG00000067369	TP53BP1	15	43694407	43807926	162	8	2393220	5.6327	8.8692e-09
ENSG00000113013	HSPA9	5	137885571	137916133	36	6	2393220	5.6323	8.8918e-09
ENSG00000070081	NUCB2	11	17224700	17376521	267	15	2393220	5.6304	8.9919e-09
ENSG00000268488	AC018512.1	15	44070041	44080231	12	3	2393220	5.6264	9.1979e-09
ENSG00000148795	CYP17A1	10	104585288	104602290	40	7	2393220	5.6232	9.3729e-09
ENSG00000183864	TOB2	22	41824496	41848027	23	2	2393220	5.62	9.5482e-09
ENSG00000127152	BCL11B	14	99630624	99742861	208	33	2393220	5.6171	9.7069e-09
ENSG00000204856	FAM216A	12	110901169	110933190	43	6	2393220	5.6165	9.7448e-09
ENSG00000175213	ZNF408	11	46717368	46732462	20	3	2393220	5.6162	9.7576e-09
ENSG00000117971	CHRNB4	15	78911461	79025096	225	22	2393220	5.6113	1.0041e-08
ENSG00000184825	HIST1H2AH	6	27109861	27120317	12	4	2393220	5.6079	1.024e-08
ENSG00000215041	NEURL4	17	7213947	7237712	46	8	2393220	5.6007	1.0673e-08
ENSG00000137872	SEMA6D	15	47471298	48071420	1350	52	2393220	5.6	1.0715e-08
ENSG00000113263	ITK	5	156564944	156687201	383	34	2393220	5.5991	1.0774e-08
ENSG00000162972	C2orf47	2	200815040	200878263	109	16	2393220	5.5924	1.1196e-08
ENSG00000066032	CTNNA2	2	79407357	80880905	3754	243	2393220	5.5916	1.125e-08
ENSG00000142606	MMEL1	1	2517078	2569481	125	6	2393220	5.5892	1.1406e-08
ENSG00000140265	ZSCAN29	15	43645370	43668223	33	4	2393220	5.5865	1.1587e-08
ENSG00000126432	PRDX5	11	64080560	64094283	16	5	2393220	5.582	1.1891e-08
ENSG00000123374	CDK2	12	56355553	56371568	20	6	2393220	5.5716	1.2622e-08
ENSG00000121749	TBC1D15	12	72228487	72325629	160	12	2393220	5.5716	1.2624e-08
ENSG00000173093	CCDC63	12	111279573	111350339	136	18	2393220	5.5702	1.2725e-08
ENSG00000041353	RAB27B	18	52380091	52567747	489	26	2393220	5.5668	1.2971e-08
ENSG00000138311	ZNF365	10	64128951	64436771	809	64	2393220	5.5615	1.337e-08
ENSG00000117399	CDC20	1	43819626	43833874	13	4	2393220	5.557	1.3722e-08
ENSG00000204511	MCCD1	6	31491494	31503009	4	2	2393220	5.5543	1.3935e-08
ENSG00000165915	SLC39A13	11	47423683	47443047	43	6	2393220	5.5491	1.4356e-08
ENSG00000204702	OR2J1	6	29063386	29074658	2	1	2393220	5.5472	1.4513e-08
ENSG00000099834	CDHR5	11	611565	631078	31	4	2393220	5.534	1.5648e-08
ENSG00000268265	AP000304.1	21	34942431	34952645	8	3	2393220	5.5332	1.5723e-08
ENSG00000167194	C16orf92	16	30029655	30044057	16	3	2393220	5.5309	1.5929e-08
ENSG00000144642	RBMS3	3	29317473	30056886	2398	139	2393220	5.5306	1.5955e-08
ENSG00000152904	GGPS1	1	235485665	235512847	46	5	2393220	5.5302	1.599e-08
ENSG00000153064	BANK1	4	102327443	103000969	1404	71	2393220	5.5282	1.6175e-08
ENSG00000072134	EPN2	17	19113928	19245028	27	2	2393220	5.5266	1.6321e-08
ENSG00000139746	RBM26	13	79880962	79985612	235	7	2393220	5.5221	1.6746e-08
ENSG00000269104	AL035681.1	22	41680388	41690686	12	3	2393220	5.5188	1.7069e-08
ENSG00000157680	DGKI	7	137060783	137536838	575	42	2393220	5.5171	1.7232e-08
ENSG00000072818	ACAP1	17	7234848	7259797	24	5	2393220	5.5132	1.7618e-08
ENSG00000100410	PHF5A	22	41850721	41869729	25	3	2393220	5.5103	1.7915e-08
ENSG00000128886	ELL3	15	44059798	44074741	19	3	2393220	5.5091	1.8035e-08
ENSG00000172247	C1QTNF4	11	47606216	47621211	19	8	2393220	5.5085	1.8095e-08
ENSG00000204970	PCDHA1	5	140160876	140396929	359	17	2393220	5.5067	1.8279e-08
ENSG00000165046	LETM2	8	38238725	38272045	32	4	2393220	5.5058	1.8374e-08
ENSG00000198822	GRM3	7	86268230	86499200	393	32	2393220	5.5038	1.8585e-08
ENSG00000117593	DARS2	1	173788641	173832684	45	7	2393220	5.5029	1.868e-08
ENSG00000204655	MOG	6	29619758	29645149	28	9	2393220	5.5022	1.8757e-08
ENSG00000124067	SLC12A4	16	67972377	68008504	26	4	2393220	5.4989	1.9113e-08
ENSG00000085788	DDHD2	8	38077736	38138076	47	5	2393220	5.4972	1.9296e-08
ENSG00000140264	SERF2	15	44064285	44099787	35	4	2393220	5.4946	1.9576e-08
ENSG00000176697	BDNF	11	27671440	27748605	85	10	2393220	5.4875	2.0381e-08
ENSG00000183955	SETD8	12	123863320	123898905	60	9	2393220	5.4823	2.0992e-08
ENSG00000100418	DESI1	22	41989032	42022100	26	5	2393220	5.4818	2.1047e-08
ENSG00000105928	DFNA5	7	24732972	24814244	265	20	2393220	5.4795	2.132e-08
ENSG00000149922	TBX6	16	30092114	30108208	13	4	2393220	5.472	2.2252e-08
ENSG00000262560	RP11-296A16.1	15	44059815	44096331	41	5	2393220	5.4707	2.2408e-08
ENSG00000149925	ALDOA	16	30059411	30086778	14	3	2393220	5.4701	2.2495e-08
ENSG00000124920	MYRF	11	61515114	61560990	68	13	2393220	5.4696	2.2559e-08
ENSG00000010319	SEMA3G	3	52462069	52484101	17	7	2393220	5.4695	2.2567e-08
ENSG00000102886	GDPD3	16	30111131	30130177	16	6	2393220	5.4659	2.3033e-08
ENSG00000263020	CSNK2B-LY6G5B-1181	6	31628879	31646323	2	1	2393220	5.4638	2.3299e-08
ENSG00000204439	C6orf47	6	31621075	31633549	2	1	2393220	5.4638	2.3299e-08
ENSG00000204438	GPANK1	6	31624006	31639060	2	1	2393220	5.4638	2.3299e-08
ENSG00000204435	CSNK2B	6	31628013	31643120	2	1	2393220	5.4638	2.3299e-08
ENSG00000111199	TRPV4	12	110215890	110276212	142	24	2393220	5.4638	2.3304e-08
ENSG00000078618	NRD1	1	52249863	52349477	148	19	2393220	5.4617	2.3582e-08
ENSG00000197723	HSPB9	17	40269756	40280371	13	2	2393220	5.4597	2.3845e-08
ENSG00000248672	LY75-CD302	2	160623362	160766221	395	28	2393220	5.4562	2.4319e-08
ENSG00000054219	LY75	2	160623362	160766260	395	28	2393220	5.4562	2.4319e-08
ENSG00000145354	CISD2	4	103785135	103815399	48	4	2393220	5.4555	2.4418e-08
ENSG00000184304	PRKD1	14	30040687	30666104	1234	96	2393220	5.4553	2.4441e-08
ENSG00000100412	ACO2	22	41860129	41929993	63	8	2393220	5.453	2.4758e-08
ENSG00000146830	GIGYF1	7	100272130	100292071	34	10	2393220	5.4518	2.4931e-08
ENSG00000120458	MSANTD2	11	124631394	124675569	69	10	2393220	5.4507	2.5089e-08
ENSG00000213398	LCAT	16	67968653	67983034	9	3	2393220	5.4479	2.5484e-08
ENSG00000155868	MED7	5	156559423	156591030	80	8	2393220	5.4469	2.5621e-08
ENSG00000108479	GALK1	17	73742675	73766792	21	6	2393220	5.4463	2.5716e-08
ENSG00000255408	PCDHA3	5	140175783	140396929	333	18	2393220	5.4453	2.5853e-08
ENSG00000080546	SESN1	6	109302640	109421022	177	7	2393220	5.4443	2.5997e-08
ENSG00000023902	PLEKHO1	1	150116373	150141916	31	2	2393220	5.4435	2.6125e-08
ENSG00000261884	CTC-479C5.12	16	67958517	67974920	7	2	2393220	5.4408	2.6526e-08
ENSG00000205220	PSMB10	16	67963405	67975990	7	2	2393220	5.4408	2.6526e-08
ENSG00000175324	LSM1	8	38015839	38039248	26	3	2393220	5.4402	2.6609e-08
ENSG00000147535	PPAPDC1B	8	38115648	38131761	12	3	2393220	5.4384	2.6873e-08
ENSG00000260836	RP11-152F13.10	15	83203783	83229682	31	7	2393220	5.4365	2.7175e-08
ENSG00000054267	ARID4B	1	235289949	235496534	343	10	2393220	5.4364	2.7184e-08
ENSG00000026950	BTN3A1	6	26397465	26420444	85	8	2393220	5.4353	2.7356e-08
ENSG00000205758	CRYZL1	21	34956647	35021232	61	15	2393220	5.4304	2.8118e-08
ENSG00000146039	SLC17A4	6	25749927	25786419	119	15	2393220	5.4291	2.8313e-08
ENSG00000100385	IL2RB	22	37516878	37576094	127	27	2393220	5.426	2.8815e-08
ENSG00000108641	B9D1	17	19235867	19286495	18	4	2393220	5.4235	2.9214e-08
ENSG00000178467	P4HTM	3	49022319	49049587	16	4	2393220	5.4233	2.9248e-08
ENSG00000066322	ELOVL1	1	43824068	43838696	14	5	2393220	5.4186	3.0036e-08
ENSG00000109332	UBE2D3	4	103710540	103795053	159	7	2393220	5.418	3.0138e-08
ENSG00000170624	SGCD	5	155292354	156199799	2149	84	2393220	5.4163	3.0421e-08
ENSG00000168781	PPIP5K1	15	43820660	43887430	24	3	2393220	5.4113	3.1285e-08
ENSG00000156735	BAG4	8	38029051	38075819	42	2	2393220	5.409	3.1693e-08
ENSG00000157870	FAM213B	1	2512930	2527908	32	4	2393220	5.4067	3.2095e-08
ENSG00000138386	NAB1	2	191506472	191562492	120	15	2393220	5.4015	3.3038e-08
ENSG00000011405	PIK3C2A	11	17094277	17234530	195	16	2393220	5.4004	3.3248e-08
ENSG00000100147	CCDC134	22	42191683	42227303	70	9	2393220	5.3989	3.3525e-08
ENSG00000150637	CD226	18	67493394	67634039	255	23	2393220	5.3936	3.4537e-08
ENSG00000108774	RAB5C	17	40271994	40312035	63	6	2393220	5.3913	3.4968e-08
ENSG00000247626	MARS2	2	198565087	198578113	15	3	2393220	5.39	3.5224e-08
ENSG00000164061	BSN	3	49586922	49713978	141	11	2393220	5.3878	3.5663e-08
ENSG00000076242	MLH1	3	37029823	37112380	133	10	2393220	5.386	3.6013e-08
ENSG00000112306	RPS12	6	133130580	133143703	38	6	2393220	5.3814	3.6944e-08
ENSG00000008300	CELSR3	3	48668902	48705348	28	2	2393220	5.3706	3.9234e-08
ENSG00000147548	WHSC1L1	8	38122215	38244790	122	8	2393220	5.3697	3.9433e-08
ENSG00000023330	ALAS1	3	52227102	52253343	20	3	2393220	5.3669	4.0053e-08
ENSG00000174453	VWC2L	2	215270789	215448683	384	26	2393220	5.3638	4.0741e-08
ENSG00000171467	ZNF318	6	43269872	43342216	81	10	2393220	5.3605	4.1503e-08
ENSG00000141506	PIK3R5	17	8777233	8874029	206	35	2393220	5.3544	4.2918e-08
ENSG00000197182	FLJ27365	22	46444749	46514808	21	4	2393220	5.3485	4.4332e-08
ENSG00000119042	SATB2	2	200129223	200340989	223	18	2393220	5.3457	4.5045e-08
ENSG00000206503	HLA-A	6	29904037	29918661	13	5	2393220	5.3413	4.6141e-08
ENSG00000110367	DDX6	11	118615034	118666858	84	9	2393220	5.3409	4.6231e-08
ENSG00000037749	MFAP3	5	153413466	153605038	457	32	2393220	5.3382	4.6942e-08
ENSG00000164037	SLC9B1	4	103801205	103945896	228	9	2393220	5.3381	4.6974e-08
ENSG00000164045	CDC25A	3	48193636	48234892	27	5	2393220	5.3378	4.704e-08
ENSG00000117400	MPL	1	43798478	43823443	20	3	2393220	5.3363	4.743e-08
ENSG00000093167	LRRFIP2	3	37089117	37230180	222	11	2393220	5.3334	4.8198e-08
ENSG00000166484	MAPK7	17	19276034	19291857	4	1	2393220	5.3308	4.8899e-08
ENSG00000123444	KBTBD4	11	47588749	47605567	10	4	2393220	5.3234	5.0924e-08
ENSG00000103066	PLA2G15	16	68274207	68299961	46	6	2393220	5.3216	5.143e-08
ENSG00000117020	AKT3	1	243646535	244019381	421	18	2393220	5.3116	5.4323e-08
ENSG00000198933	TBKBP1	17	45766447	45794416	44	8	2393220	5.3022	5.721e-08
ENSG00000134207	SYT6	1	114626913	114701541	254	44	2393220	5.3008	5.7647e-08
ENSG00000107021	TBC1D13	9	131544483	131577711	72	6	2393220	5.3005	5.7743e-08
ENSG00000112893	MAN2A1	5	109020067	109210326	562	21	2393220	5.2984	5.8423e-08
ENSG00000081842	PCDHA6	5	140202563	140396929	286	15	2393220	5.293	6.0168e-08
ENSG00000178567	EPM2AIP1	3	37022357	37039795	20	3	2393220	5.2924	6.0372e-08
ENSG00000168496	FEN1	11	61555109	61569716	12	3	2393220	5.2909	6.0866e-08
ENSG00000248383	PCDHAC1	5	140301302	140396929	176	14	2393220	5.2885	6.1668e-08
ENSG00000064547	LPAR2	19	19729477	19744739	16	3	2393220	5.2865	6.2334e-08
ENSG00000102904	TSNAXIP1	16	67835668	67871051	32	6	2393220	5.2856	6.2642e-08
ENSG00000145040	UCN2	3	48594160	48606206	12	6	2393220	5.2774	6.5509e-08
ENSG00000146215	CRIP3	6	43262448	43281535	27	5	2393220	5.2762	6.595e-08
ENSG00000162302	RPS6KA4	11	64121620	64144687	48	6	2393220	5.2749	6.6406e-08
ENSG00000130518	KIAA1683	19	18362908	18390319	101	10	2393220	5.2677	6.9054e-08
ENSG00000168803	ADAL	15	43617872	43651096	52	5	2393220	5.2654	6.9948e-08
ENSG00000249158	PCDHA11	5	140243689	140396929	254	14	2393220	5.2593	7.2315e-08
ENSG00000115705	TPO	2	1372995	1552483	506	30	2393220	5.2585	7.2628e-08
ENSG00000038358	EDC4	16	67901926	67923406	16	3	2393220	5.258	7.2831e-08
ENSG00000149187	CELF1	11	47482496	47592121	96	17	2393220	5.2577	7.2918e-08
ENSG00000091536	MYO15A	17	18007020	18088116	128	15	2393220	5.2551	7.399e-08
ENSG00000073711	PPP2R3A	3	135679515	135871733	257	16	2393220	5.2507	7.5776e-08
ENSG00000168286	THAP11	16	67871213	67883097	12	3	2393220	5.2498	7.6147e-08
ENSG00000182257	C22orf26	22	46440358	46455024	11	3	2393220	5.2497	7.6157e-08
ENSG00000102898	NUTF2	16	67875635	67911470	37	6	2393220	5.2495	7.6275e-08
ENSG00000137343	ATAT1	6	30589619	30619600	7	4	2393220	5.2494	7.6297e-08
ENSG00000196092	PAX5	9	36828272	37039103	668	56	2393220	5.2452	7.8045e-08
ENSG00000124657	OR2B6	6	27920019	27930960	14	6	2393220	5.2446	7.8307e-08
ENSG00000159714	ZDHHC1	16	67423322	67455736	43	6	2393220	5.2401	8.024e-08
ENSG00000163635	ATXN7	3	63845233	63994138	185	21	2393220	5.2319	8.3894e-08
ENSG00000123908	AGO2	8	141536264	141650718	270	28	2393220	5.2297	8.491e-08
ENSG00000075399	VPS9D1	16	89768542	89792394	38	9	2393220	5.2202	8.935e-08
ENSG00000173264	GPR137	11	64032534	64061972	29	9	2393220	5.2193	8.9792e-08
ENSG00000118197	DDX59	1	200588024	200644097	139	16	2393220	5.2148	9.202e-08
ENSG00000134824	FADS2	11	61555452	61639826	166	17	2393220	5.2139	9.2445e-08
ENSG00000173757	STAT5B	17	40346186	40433725	62	7	2393220	5.2102	9.4339e-08
ENSG00000162434	JAK1	1	65293912	65437187	316	23	2393220	5.21	9.4439e-08
ENSG00000072310	SREBF1	17	17708713	17745325	42	5	2393220	5.2088	9.5043e-08
ENSG00000183831	ANKRD45	1	173573700	173644001	56	9	2393220	5.2077	9.5601e-08
ENSG00000134825	TMEM258	11	61530973	61565274	40	8	2393220	5.2058	9.6579e-08
ENSG00000124212	PTGIS	20	48115411	48189683	102	23	2393220	5.2044	9.7324e-08
ENSG00000102901	CENPT	16	67857060	67886714	32	5	2393220	5.2012	9.8996e-08
ENSG00000234409	AC006547.14	22	20130950	20143399	27	4	2393220	5.1991	1.0011e-07
ENSG00000125245	GPR18	13	99901968	99918998	18	6	2393220	5.1924	1.0382e-07
ENSG00000134107	BHLHE40	3	5015801	5032008	42	9	2393220	5.1904	1.0492e-07
ENSG00000136631	VPS45	1	150034369	150122505	79	2	2393220	5.1875	1.0659e-07
ENSG00000204962	PCDHA8	5	140215907	140396929	274	14	2393220	5.1839	1.0864e-07
ENSG00000159720	ATP6V0D1	16	67466917	67520140	47	7	2393220	5.1834	1.0891e-07
ENSG00000267261	CTD-2132N18.3	17	40266692	40311934	71	6	2393220	5.1827	1.0937e-07
ENSG00000166886	NAB2	12	57477677	57494259	25	7	2393220	5.1808	1.1049e-07
ENSG00000182264	IZUMO1	19	49239109	49255166	50	4	2393220	5.1797	1.1111e-07
ENSG00000248167	TRIM39-RPP21	6	30292359	30319631	4	2	2393220	5.1791	1.115e-07
ENSG00000204599	TRIM39	6	30289256	30316506	4	2	2393220	5.1791	1.115e-07
ENSG00000173457	PPP1R14B	11	64006956	64019413	22	4	2393220	5.178	1.1216e-07
ENSG00000164167	LSM6	4	147091837	147126152	77	5	2393220	5.1776	1.1236e-07
ENSG00000182179	UBA7	3	49837640	49856379	11	3	2393220	5.1771	1.1265e-07
ENSG00000167283	ATP5L	11	118266869	118307211	54	7	2393220	5.1717	1.1599e-07
ENSG00000182185	RAD51B	14	68281496	69201935	1697	102	2393220	5.1716	1.1604e-07
ENSG00000150625	GPM6A	4	176549085	176928815	901	70	2393220	5.164	1.2085e-07
ENSG00000204965	PCDHA5	5	140196222	140396929	296	15	2393220	5.1581	1.2471e-07
ENSG00000089639	GMIP	19	19735285	19759476	27	7	2393220	5.1578	1.2494e-07
ENSG00000134376	CRB1	1	197165592	197452585	334	28	2393220	5.1563	1.2595e-07
ENSG00000109919	MTCH2	11	47633867	47669175	24	7	2393220	5.1503	1.3006e-07
ENSG00000185278	ZBTB37	1	173832220	173877687	92	10	2393220	5.1467	1.3253e-07
ENSG00000128573	FOXP2	7	113721382	114338827	718	40	2393220	5.1457	1.3327e-07
ENSG00000204188	GGNBP1	6	33546515	33561803	44	9	2393220	5.1456	1.3331e-07
ENSG00000141279	NPEPPS	17	45595308	45705642	95	11	2393220	5.14	1.3737e-07
ENSG00000112659	CUL9	6	43144913	43197325	79	9	2393220	5.1386	1.3843e-07
ENSG00000169981	ZNF35	3	44685219	44707283	15	7	2393220	5.1379	1.389e-07
ENSG00000156603	MED19	11	57466186	57484693	23	6	2393220	5.1378	1.3901e-07
ENSG00000102981	PARD6A	16	67689849	67701681	10	2	2393220	5.1368	1.3974e-07
ENSG00000102977	ACD	16	67686415	67699713	10	2	2393220	5.1366	1.3988e-07
ENSG00000186575	NF2	22	29994545	30099587	158	16	2393220	5.1322	1.4322e-07
ENSG00000105355	PLIN3	19	4833353	4872780	93	15	2393220	5.1302	1.4468e-07
ENSG00000204963	PCDHA7	5	140208969	140396929	284	14	2393220	5.1281	1.4636e-07
ENSG00000001617	SEMA3F	3	50187478	50231508	60	8	2393220	5.1264	1.4769e-07
ENSG00000145743	FBXL17	5	107189736	107722799	1060	36	2393220	5.1238	1.4968e-07
ENSG00000239732	TLR9	3	52250096	52278183	34	9	2393220	5.1227	1.5056e-07
ENSG00000142186	SCYL1	11	65287548	65311175	14	4	2393220	5.1193	1.5336e-07
ENSG00000171206	TRIM8	10	104399253	104423164	42	8	2393220	5.117	1.552e-07
ENSG00000133216	EPHB2	1	23032332	23246818	334	39	2393220	5.1163	1.5579e-07
ENSG00000230610	AL929472.1	1	38287232	38298886	22	7	2393220	5.1157	1.563e-07
ENSG00000141084	RANBP10	16	67752005	67845555	69	6	2393220	5.1137	1.5792e-07
ENSG00000125534	PPDPF	20	62147077	62158559	14	3	2393220	5.1111	1.6014e-07
ENSG00000186448	ZNF197	3	44621380	44694963	77	9	2393220	5.1096	1.614e-07
ENSG00000151623	NR3C2	4	148994913	149370850	828	60	2393220	5.1093	1.617e-07
ENSG00000134882	UBAC2	13	99848028	100043688	373	21	2393220	5.1086	1.6229e-07
ENSG00000197935	ZNF311	6	28957562	28978093	3	2	2393220	5.1069	1.6371e-07
ENSG00000136925	TSTD2	9	100357362	100400962	35	10	2393220	5.1061	1.644e-07
ENSG00000163637	PRICKLE2	3	64074543	64436152	971	83	2393220	5.1058	1.6472e-07
ENSG00000102882	MAPK3	16	30120426	30139827	15	5	2393220	5.105	1.6539e-07
ENSG00000198597	ZNF536	19	30714197	31209445	859	95	2393220	5.1028	1.6735e-07
ENSG00000079691	LRRC16A	6	25274306	25625758	1309	67	2393220	5.1006	1.6926e-07
ENSG00000237515	SHISA9	16	12990477	13339272	1198	86	2393220	5.1002	1.6966e-07
ENSG00000176046	NUPR1	16	28543606	28555495	13	4	2393220	5.0995	1.7025e-07
ENSG00000118007	STAG1	3	136050077	136476220	503	20	2393220	5.0983	1.7137e-07
ENSG00000188266	HYKK	15	78794906	78834714	85	6	2393220	5.0975	1.7208e-07
ENSG00000168394	TAP1	6	32807986	32826755	111	14	2393220	5.0922	1.7692e-07
ENSG00000196666	FAM180B	11	47603198	47615746	16	6	2393220	5.0893	1.7968e-07
ENSG00000204967	PCDHA4	5	140181659	140396929	324	15	2393220	5.0891	1.7986e-07
ENSG00000179195	ZNF664	12	124451392	124504986	74	8	2393220	5.0891	1.7988e-07
ENSG00000239389	PCDHA13	5	140256793	140396929	238	17	2393220	5.0866	1.8226e-07
ENSG00000140749	IGSF6	16	21647609	21668981	16	5	2393220	5.0862	1.8267e-07
ENSG00000164076	CAMKV	3	49890421	49912655	31	6	2393220	5.0854	1.8343e-07
ENSG00000168685	IL7R	5	35847797	35884705	100	9	2393220	5.0818	1.8691e-07
ENSG00000204969	PCDHA2	5	140169444	140396929	343	15	2393220	5.0815	1.8727e-07
ENSG00000064393	HIPK2	7	139241316	139482577	335	29	2393220	5.0796	1.8908e-07
ENSG00000137288	UQCC2	6	33657070	33684504	106	9	2393220	5.0785	1.9023e-07
ENSG00000159792	PSKH1	16	67922175	67968581	34	5	2393220	5.0776	1.9112e-07
ENSG00000198208	RPS6KL1	14	75365657	75395099	59	9	2393220	5.077	1.9169e-07
ENSG00000090238	YPEL3	16	30098635	30113236	11	4	2393220	5.0756	1.9312e-07
ENSG00000251664	PCDHA12	5	140250058	140396929	247	17	2393220	5.0747	1.9404e-07
ENSG00000204961	PCDHA9	5	140222048	140396929	269	14	2393220	5.0744	1.9441e-07
ENSG00000174951	FUT1	19	49246268	49263647	45	5	2393220	5.0682	2.0078e-07
ENSG00000250120	PCDHA10	5	140230595	140396929	268	13	2393220	5.0661	2.0306e-07
ENSG00000197635	DPP4	2	162843751	162936052	122	19	2393220	5.0658	2.0338e-07
ENSG00000242028	HYPK	15	44083340	44100241	11	3	2393220	5.0629	2.0645e-07
ENSG00000141098	GFOD2	16	67703434	67758324	43	5	2393220	5.0592	2.1053e-07
ENSG00000122778	KIAA1549	7	138511126	138671064	381	32	2393220	5.0552	2.1502e-07
ENSG00000124788	ATXN1	6	16294343	16766722	1220	144	2393220	5.0545	2.1576e-07
ENSG00000178035	IMPDH2	3	49056758	49071841	7	3	2393220	5.0491	2.2192e-07
ENSG00000183230	CTNNA3	10	67667276	69460927	5591	170	2393220	5.0477	2.2356e-07
ENSG00000159761	C16orf86	16	67695719	67707661	4	1	2393220	5.0466	2.2492e-07
ENSG00000176956	LY6H	8	144234331	144247128	20	5	2393220	5.0461	2.2549e-07
ENSG00000164048	ZNF589	3	48277590	48345743	84	5	2393220	5.0432	2.2891e-07
ENSG00000149923	PPP4C	16	30082299	30101698	15	3	2393220	5.0428	2.2933e-07
ENSG00000124074	ENKD1	16	67691848	67706168	5	1	2393220	5.0405	2.3216e-07
ENSG00000268000	hsa-mir-150	19	49998781	50009614	18	2	2393220	5.0395	2.3341e-07
ENSG00000241370	RPP21	6	30307908	30319661	2	1	2393220	5.0392	2.3371e-07
ENSG00000149485	FADS1	11	61562099	61601790	42	5	2393220	5.0364	2.3722e-07
ENSG00000188786	MTF1	1	38270239	38330292	78	11	2393220	5.0342	2.399e-07
ENSG00000254979	RP11-872D17.8	11	57149838	57196532	71	12	2393220	5.0294	2.4601e-07
ENSG00000167004	PDIA3	15	44033590	44070477	35	4	2393220	5.0264	2.4991e-07
ENSG00000159723	AGRP	16	67511474	67522716	8	2	2393220	5.0238	2.5335e-07
ENSG00000159556	ISL2	15	76624065	76639817	28	7	2393220	5.0204	2.5781e-07
ENSG00000151322	NPAS3	14	33399139	34278382	2184	216	2393220	5.0192	2.5945e-07
ENSG00000163354	DCST2	1	154985996	155011257	40	7	2393220	5.0189	2.5989e-07
ENSG00000204580	DDR1	6	30839198	30872933	3	2	2393220	5.0184	2.6056e-07
ENSG00000096395	MLN	6	33757450	33776788	70	10	2393220	5.0104	2.7163e-07
ENSG00000255384	RP11-770J1.4	11	118298836	118310921	9	3	2393220	5.0023	2.8332e-07
ENSG00000162702	ZNF281	1	200369068	200384184	16	3	2393220	5.0021	2.8348e-07
ENSG00000269679	AC018445.1	18	77270812	77281057	13	3	2393220	5.0014	2.8464e-07
ENSG00000145075	CCDC39	3	180315646	180593793	508	30	2393220	4.9995	2.8739e-07
ENSG00000269490	SBP1	6	33658196	33668474	43	5	2393220	4.9993	2.8775e-07
ENSG00000231925	TAPBP	6	33262471	33287164	23	4	2393220	4.9834	3.1232e-07
ENSG00000225697	SLC26A6	3	48658156	48677926	18	2	2393220	4.9809	3.164e-07
ENSG00000002330	BAD	11	64032302	64057176	27	8	2393220	4.9801	3.1777e-07
ENSG00000159377	PSMB4	1	151367010	151379420	9	1	2393220	4.9785	3.2046e-07
ENSG00000197982	C1orf122	1	38267651	38280126	16	4	2393220	4.9735	3.2874e-07
ENSG00000173366	TLR9	3	52250097	52270206	30	8	2393220	4.9719	3.3152e-07
ENSG00000117601	SERPINC1	1	173867947	173891516	40	6	2393220	4.9686	3.3726e-07
ENSG00000066336	SPI1	11	47371411	47405127	68	8	2393220	4.9658	3.4205e-07
ENSG00000164047	CAMP	3	48259837	48271981	9	5	2393220	4.965	3.435e-07
ENSG00000164091	WDR82	3	52283437	52327036	63	9	2393220	4.963	3.4708e-07
ENSG00000118058	KMT2A	11	118302205	118402539	68	7	2393220	4.9629	3.473e-07
ENSG00000100413	POLR3H	22	41916808	41945610	37	3	2393220	4.9597	3.5292e-07
ENSG00000165417	GTF2A1	14	81636796	81692721	89	12	2393220	4.9549	3.6192e-07
ENSG00000149182	ARFGAP2	11	47180848	47203676	40	9	2393220	4.9548	3.6197e-07
ENSG00000151690	MFSD6	2	191268081	191378931	217	18	2393220	4.9481	3.7476e-07
ENSG00000185053	SGCZ	8	13942373	15100848	5281	158	2393220	4.9447	3.8137e-07
ENSG00000175161	CADM2	3	85003132	86128579	2461	49	2393220	4.9446	3.8158e-07
ENSG00000183763	TRAIP	3	49861034	49899007	39	6	2393220	4.9419	3.8688e-07
ENSG00000168676	KCTD19	16	67318331	67365666	49	6	2393220	4.9366	3.9755e-07
ENSG00000268838	AC027228.1	15	78825023	78836288	30	3	2393220	4.933	4.0483e-07
ENSG00000197006	METTL9	16	21603539	21673794	50	9	2393220	4.9315	4.0796e-07
ENSG00000159708	LRRC36	16	67355701	67424106	93	8	2393220	4.9295	4.1229e-07
ENSG00000015413	DPEP1	16	89674716	89709839	87	13	2393220	4.9262	4.1915e-07
ENSG00000171604	CXXC5	5	139021884	139068467	54	6	2393220	4.9216	4.2925e-07
ENSG00000102471	NDFIP2	13	80050287	80135210	114	11	2393220	4.9188	4.3547e-07
ENSG00000172113	NME6	3	48329754	48348175	33	2	2393220	4.9171	4.3919e-07
ENSG00000229453	SPINK8	3	48343336	48374831	59	2	2393220	4.917	4.393e-07
ENSG00000152760	TCTEX1D1	1	67213142	67249470	89	12	2393220	4.9151	4.4365e-07
ENSG00000137075	RNF38	9	36331393	36492545	196	24	2393220	4.9149	4.4411e-07
ENSG00000174891	RSRC1	3	157818644	158268519	1177	19	2393220	4.9139	4.4643e-07
ENSG00000144792	ZNF660	3	44614715	44646186	44	6	2393220	4.9133	4.4769e-07
ENSG00000166913	YWHAB	20	43509317	43542173	57	5	2393220	4.9101	4.5504e-07
ENSG00000247596	TWF2	3	52257626	52278276	31	8	2393220	4.9078	4.6043e-07
ENSG00000187741	FANCA	16	89798957	89888065	388	14	2393220	4.9076	4.6101e-07
ENSG00000183454	GRIN2A	16	9847376	10281611	1553	45	2393220	4.905	4.6705e-07
ENSG00000111796	KLRB1	12	9742147	9765482	99	14	2393220	4.9046	4.6807e-07
ENSG00000143401	ANP32E	1	150185717	150213504	30	4	2393220	4.8964	4.8813e-07
ENSG00000054282	SDCCAG8	1	243414320	243668394	359	26	2393220	4.8925	4.9778e-07
ENSG00000144355	DLX1	2	172944468	172959405	28	7	2393220	4.8922	4.9864e-07
ENSG00000254873	RP11-770J1.5	11	118262810	118277610	25	6	2393220	4.8919	4.9936e-07
ENSG00000157613	CREB3L1	11	46294212	46347972	79	14	2393220	4.8895	5.0553e-07
ENSG00000167207	NOD2	16	50722514	50771988	71	10	2393220	4.8883	5.0858e-07
ENSG00000165916	PSMC3	11	47435320	47452993	35	6	2393220	4.888	5.0933e-07
ENSG00000168772	CXXC4	4	105384469	105421058	33	7	2393220	4.8879	5.0951e-07
ENSG00000120658	ENOX1	13	43782654	44366044	1219	68	2393220	4.8848	5.1762e-07
ENSG00000052795	FNIP2	4	159685290	159834201	168	12	2393220	4.8842	5.1926e-07
ENSG00000092969	TGFB2	1	218514577	218622961	167	25	2393220	4.8839	5.2001e-07
ENSG00000143412	ANXA9	1	150949493	150973110	45	9	2393220	4.8792	5.3253e-07
ENSG00000142534	RPS11	19	49994622	50007946	23	3	2393220	4.8777	5.3677e-07
ENSG00000053371	AKR7A2	1	19625459	19643640	50	12	2393220	4.8772	5.3811e-07
ENSG00000188107	EYS	6	64424876	66422118	4798	103	2393220	4.8765	5.3983e-07
ENSG00000176387	HSD11B2	16	67459555	67476456	14	4	2393220	4.8764	5.4021e-07
ENSG00000135090	TAOK3	12	118582606	118815750	346	16	2393220	4.8761	5.4095e-07
ENSG00000173898	SPTBN2	11	66447719	66501697	33	13	2393220	4.8747	5.4475e-07
ENSG00000158792	SPATA2L	16	89757751	89773113	23	6	2393220	4.8705	5.567e-07
ENSG00000065609	SNAP91	6	84257599	84424410	254	17	2393220	4.8696	5.5926e-07
ENSG00000185189	NRBP2	8	144910764	144929200	11	3	2393220	4.8685	5.6213e-07
ENSG00000159713	TPPP3	16	67418712	67432438	20	5	2393220	4.8678	5.6416e-07
ENSG00000116127	ALMS1	2	73607886	73842920	312	9	2393220	4.8674	5.6534e-07
ENSG00000223865	HLA-DPB1	6	33038703	33059978	4	2	2393220	4.8642	5.7474e-07
ENSG00000249209	AP000304.12	21	34951993	35289635	473	60	2393220	4.8622	5.8041e-07
ENSG00000182774	RPS17L	15	83200504	83214315	2	1	2393220	4.8617	5.818e-07
ENSG00000143575	HAX1	1	154239987	154253351	9	2	2393220	4.8616	5.8217e-07
ENSG00000103067	ESRP2	16	68258014	68277005	17	3	2393220	4.8613	5.8317e-07
ENSG00000215421	ZNF407	18	72260106	72782627	740	30	2393220	4.8587	5.9065e-07
ENSG00000162139	NEU3	11	74694179	74734938	62	11	2393220	4.8544	6.0383e-07
ENSG00000172817	CYP7B1	8	65495320	65716318	349	19	2393220	4.8539	6.0529e-07
ENSG00000064999	ANKS1A	6	34852042	35064179	409	29	2393220	4.8491	6.1996e-07
ENSG00000184716	SERINC4	15	44081360	44097419	14	3	2393220	4.8488	6.2103e-07
ENSG00000148219	ASTN2	9	119182504	120182348	2633	139	2393220	4.8478	6.2423e-07
ENSG00000116871	MAP7D1	1	36616180	36651450	23	3	2393220	4.8447	6.3412e-07
ENSG00000106266	SNX8	7	2286405	2398953	218	28	2393220	4.8421	6.4233e-07
ENSG00000169403	PTAFR	1	28468677	28525447	49	9	2393220	4.8383	6.5468e-07
ENSG00000115825	PRKD3	2	37472645	37556951	260	15	2393220	4.835	6.658e-07
ENSG00000250091	DNAH10OS	12	124405971	124424531	30	4	2393220	4.8287	6.8704e-07
ENSG00000066056	TIE1	1	43761664	43793779	34	4	2393220	4.8285	6.8785e-07
ENSG00000158445	KCNB1	20	47975414	48104184	385	38	2393220	4.8276	6.9094e-07
ENSG00000157782	CABP1	12	121073355	121110127	107	18	2393220	4.8252	6.9925e-07
ENSG00000178252	WDR6	3	49039495	49058386	8	2	2393220	4.824	7.0346e-07
ENSG00000172346	CSDC2	22	41951767	41978745	33	4	2393220	4.8238	7.042e-07
ENSG00000173486	FKBP2	11	64003475	64016604	21	4	2393220	4.8172	7.2782e-07
ENSG00000197111	PCBP2	12	53830525	53879946	39	9	2393220	4.8152	7.3537e-07
ENSG00000150471	LPHN3	4	62061976	62949053	1592	105	2393220	4.8146	7.3735e-07
ENSG00000113580	NR3C1	5	142652496	142820077	192	20	2393220	4.8146	7.3764e-07
ENSG00000173992	CCS	11	66355292	66378490	15	7	2393220	4.8126	7.4496e-07
ENSG00000150977	RILPL2	12	123894936	123926264	48	9	2393220	4.8112	7.4999e-07
ENSG00000128604	IRF5	7	128572666	128595089	57	9	2393220	4.8108	7.5174e-07
ENSG00000163507	KIAA1524	3	108263716	108313491	61	11	2393220	4.8071	7.6569e-07
ENSG00000158805	ZNF276	16	89781808	89812311	112	12	2393220	4.806	7.6987e-07
ENSG00000168702	LRP1B	2	140983992	142894270	6634	220	2393220	4.8047	7.7484e-07
ENSG00000070366	SMG6	17	1958133	2212065	533	20	2393220	4.8036	7.7905e-07
ENSG00000197846	HIST1H2BF	6	26194748	26205942	48	6	2393220	4.8035	7.7974e-07
ENSG00000145029	NICN1	3	49455379	49471759	22	5	2393220	4.8026	7.8305e-07
ENSG00000163633	C4orf36	4	87792358	87862354	133	14	2393220	4.7994	7.9571e-07
ENSG00000159495	TGM7	15	43563478	43599453	37	5	2393220	4.7978	8.0199e-07
ENSG00000196345	ZKSCAN7	3	44591685	44629975	71	7	2393220	4.7952	8.1275e-07
ENSG00000119242	CCDC92	12	124398207	124462378	110	9	2393220	4.7894	8.3637e-07
ENSG00000159208	C1orf51	1	150249953	150264505	23	3	2393220	4.7884	8.4071e-07
ENSG00000150630	VEGFC	4	177599689	177718881	227	10	2393220	4.7878	8.429e-07
ENSG00000196866	HIST1H2AD	6	26194079	26204471	45	6	2393220	4.7849	8.5526e-07
ENSG00000155052	CNTNAP5	2	124777864	125677864	2375	114	2393220	4.7816	8.6964e-07
ENSG00000185090	MANEAL	1	38254474	38271809	23	6	2393220	4.777	8.8983e-07
ENSG00000135503	ACVR1B	12	52340451	52395862	70	9	2393220	4.7752	8.9773e-07
ENSG00000151327	FAM177A1	14	35509113	35587336	237	24	2393220	4.7695	9.2323e-07
ENSG00000110344	UBE4A	11	118225300	118274926	69	9	2393220	4.7693	9.2411e-07
ENSG00000170004	CHD3	17	7783124	7821078	42	9	2393220	4.764	9.4879e-07
ENSG00000149179	C11orf49	11	46953240	47190936	257	15	2393220	4.763	9.5378e-07
ENSG00000170515	PA2G4	12	56493103	56512691	17	4	2393220	4.7626	9.5576e-07
ENSG00000166793	YPEL4	11	57407560	57422417	19	4	2393220	4.7624	9.5661e-07
ENSG00000108424	KPNB1	17	45721842	45767871	57	9	2393220	4.7622	9.5728e-07
ENSG00000206432	TMEM200C	18	5877071	5900954	54	14	2393220	4.7594	9.7108e-07
ENSG00000196419	XRCC6	22	42012123	42065044	36	5	2393220	4.7495	1.0197e-06
ENSG00000077498	TYR	11	88905620	89033927	283	15	2393220	4.748	1.0272e-06
ENSG00000137822	TUBGCP4	15	43656419	43704293	58	6	2393220	4.7463	1.036e-06
ENSG00000122877	EGR2	10	64566756	64684660	330	21	2393220	4.7432	1.0516e-06
ENSG00000161904	LEMD2	6	33733979	33761913	97	10	2393220	4.7419	1.0589e-06
ENSG00000178917	ZNF852	3	44535462	44557128	18	5	2393220	4.7373	1.0828e-06
ENSG00000065413	ANKRD44	2	197826741	198180897	789	51	2393220	4.7325	1.1088e-06
ENSG00000100351	GRAP2	22	40292086	40374725	83	16	2393220	4.7307	1.1189e-06
ENSG00000107020	PLGRKT	9	5352973	5442878	261	22	2393220	4.7286	1.1306e-06
ENSG00000120885	CLU	8	27449434	27477548	68	12	2393220	4.7269	1.1401e-06
ENSG00000198919	DZIP3	3	108303529	108418693	131	12	2393220	4.7266	1.1413e-06
ENSG00000173153	ESRRA	11	64068044	64089215	17	5	2393220	4.7255	1.1476e-06
ENSG00000162437	RAVER2	1	65205778	65303915	154	15	2393220	4.725	1.1505e-06
ENSG00000179841	AKAP5	14	64927217	64946221	23	6	2393220	4.7235	1.1592e-06
ENSG00000180667	YOD1	1	207212194	207231325	15	4	2393220	4.7223	1.1659e-06
ENSG00000126804	ZBTB1	14	64965430	65005408	90	9	2393220	4.7216	1.1697e-06
ENSG00000136158	SPRY2	13	80905111	80920086	20	7	2393220	4.7199	1.1796e-06
ENSG00000183671	GPR1	2	207035040	207087771	114	15	2393220	4.719	1.1852e-06
ENSG00000143614	GATAD2B	1	153772201	153900451	166	12	2393220	4.718	1.1906e-06
ENSG00000167077	MEI1	22	42090503	42200460	168	9	2393220	4.7173	1.195e-06
ENSG00000184226	PCDH9	13	66871967	67809468	1832	109	2393220	4.7163	1.2006e-06
ENSG00000197136	PCNXL3	11	65378244	65409910	36	8	2393220	4.7088	1.2456e-06
ENSG00000089775	ZBTB25	14	64910824	64976931	126	10	2393220	4.7084	1.2484e-06
ENSG00000064419	TNPO3	7	128589948	128700198	201	18	2393220	4.7078	1.2521e-06
ENSG00000143409	FAM63A	1	150964025	150985851	28	9	2393220	4.705	1.2691e-06
ENSG00000110700	RPS13	11	17090936	17104334	27	7	2393220	4.7046	1.2717e-06
ENSG00000164574	GALNT10	5	153565290	153805544	746	52	2393220	4.7033	1.2802e-06
ENSG00000273303	RP11-944L7.5	3	44602051	44640665	59	6	2393220	4.7002	1.2993e-06
ENSG00000143442	POGZ	1	151370200	151436941	66	3	2393220	4.6993	1.305e-06
ENSG00000175215	CTDSP2	12	58208710	58245522	33	4	2393220	4.6963	1.3244e-06
ENSG00000231880	KBTBD4	11	47594277	47604823	7	3	2393220	4.6937	1.3414e-06
ENSG00000159224	GIP	17	47030916	47050958	47	5	2393220	4.6927	1.3479e-06
ENSG00000138175	ARL3	10	104428488	104479164	70	12	2393220	4.6924	1.3502e-06
ENSG00000112658	SRF	6	43134037	43154243	35	5	2393220	4.6901	1.3652e-06
ENSG00000166128	RAB8B	15	63476668	63564981	162	20	2393220	4.6899	1.3665e-06
ENSG00000122490	PQLC1	18	77657420	77716664	117	15	2393220	4.6883	1.3776e-06
ENSG00000119682	AREL1	14	75115140	75184818	59	4	2393220	4.682	1.4207e-06
ENSG00000163634	THOC7	3	63814546	63854579	42	11	2393220	4.6805	1.431e-06
ENSG00000172404	DNAJB7	22	41250553	41263130	12	6	2393220	4.6803	1.4324e-06
ENSG00000075292	ZNF638	2	71498691	71667199	431	24	2393220	4.68	1.4344e-06
ENSG00000139832	RAB20	13	111170417	111219080	196	23	2393220	4.6791	1.4408e-06
ENSG00000180613	GSX2	4	54960690	54973672	19	2	2393220	4.6781	1.4478e-06
ENSG00000077063	CTTNBP2	7	117345705	117519193	287	32	2393220	4.6771	1.4545e-06
ENSG00000196155	PLEKHG4	16	67306413	67328402	24	5	2393220	4.6765	1.4589e-06
ENSG00000185219	ZNF445	3	44476262	44524162	57	10	2393220	4.6745	1.4732e-06
ENSG00000078747	ITCH	20	32946041	33104198	150	7	2393220	4.6707	1.5011e-06
ENSG00000096060	FKBP5	6	35536362	35701360	233	21	2393220	4.6702	1.5046e-06
ENSG00000204209	DAXX	6	33281335	33302046	7	2	2393220	4.6696	1.5093e-06
ENSG00000176124	DLEU1	13	50651307	51302372	1378	86	2393220	4.6688	1.5149e-06
ENSG00000159753	RLTPR	16	67673822	67696472	21	4	2393220	4.6648	1.5446e-06
ENSG00000163050	ADCK3	1	227080237	227180246	225	38	2393220	4.6631	1.5577e-06
ENSG00000167523	SPATA33	16	89719210	89742680	74	11	2393220	4.6601	1.5803e-06
ENSG00000170128	GPR25	1	200837083	200848306	27	9	2393220	4.6578	1.5979e-06
ENSG00000131165	CHMP1A	16	89705839	89729253	72	11	2393220	4.6553	1.6176e-06
ENSG00000108557	RAI1	17	17579787	17719767	154	20	2393220	4.6533	1.6335e-06
ENSG00000099992	TBC1D10A	22	30682979	30728035	67	12	2393220	4.6532	1.6338e-06
ENSG00000163357	DCST1	1	155001300	155028406	32	7	2393220	4.6507	1.6541e-06
ENSG00000187772	LIN28B	6	105399923	105536207	124	16	2393220	4.6505	1.6553e-06
ENSG00000185352	HS6ST3	13	96738093	97490671	1478	59	2393220	4.6492	1.6663e-06
ENSG00000176476	CCDC101	16	28560236	28608111	60	8	2393220	4.6483	1.673e-06
ENSG00000100426	ZBED4	22	50242490	50288726	121	5	2393220	4.6452	1.6988e-06
ENSG00000112855	HARS2	5	140066011	140083889	31	4	2393220	4.643	1.7169e-06
ENSG00000126070	AGO3	1	36391319	36543101	77	5	2393220	4.6379	1.7596e-06
ENSG00000179630	LACC1	13	44448420	44473068	81	11	2393220	4.6375	1.7629e-06
ENSG00000196449	YRDC	1	38263616	38278857	19	5	2393220	4.6363	1.7732e-06
ENSG00000099995	SF3A1	22	30722977	30757936	92	12	2393220	4.6363	1.7733e-06
ENSG00000103061	SLC7A6OS	16	68313406	68349849	56	9	2393220	4.6351	1.7837e-06
ENSG00000227839	AL645730.2	1	50454990	50466874	9	4	2393220	4.6347	1.7874e-06
ENSG00000009413	REV3L	6	111615234	111809918	352	22	2393220	4.6343	1.7907e-06
ENSG00000182810	DDX28	16	68050179	68062770	6	2	2393220	4.6339	1.7938e-06
ENSG00000100285	NEFH	22	29871219	29892379	43	10	2393220	4.6324	1.8077e-06
ENSG00000099849	RASSF7	11	555404	569021	33	7	2393220	4.6316	1.8142e-06
ENSG00000146007	ZMAT2	5	140073265	140091248	25	3	2393220	4.6313	1.817e-06
ENSG00000255394	C8orf49	8	11613896	11625309	67	11	2393220	4.6309	1.8201e-06
ENSG00000113845	TIMMDC1	3	119212379	119248937	117	15	2393220	4.6298	1.8298e-06
ENSG00000168237	GLYCTK	3	52316105	52334272	28	6	2393220	4.6286	1.8409e-06
ENSG00000169851	PCDH7	4	30717037	31153422	1031	50	2393220	4.6284	1.8427e-06
ENSG00000170209	ANKK1	11	113253513	113276140	53	8	2393220	4.625	1.8731e-06
ENSG00000143870	PDIA6	2	10918517	10983103	346	18	2393220	4.6245	1.8771e-06
ENSG00000170445	HARS	5	140047758	140076609	40	5	2393220	4.6244	1.8783e-06
ENSG00000256453	DND1	5	140045379	140058171	18	4	2393220	4.6223	1.8979e-06
ENSG00000163141	BNIPL	1	151004046	151025076	34	8	2393220	4.6197	1.9212e-06
ENSG00000100417	PMM1	22	41967898	41990894	19	3	2393220	4.6185	1.9326e-06
ENSG00000197409	HIST1H3D	6	26192068	26204521	49	6	2393220	4.6175	1.9415e-06
ENSG00000140836	ZFHX3	16	72811784	73098597	546	64	2393220	4.6174	1.9429e-06
ENSG00000189362	TMEM194B	2	191364068	191404448	77	10	2393220	4.6167	1.9491e-06
ENSG00000104626	ERI1	8	8854657	8979256	384	22	2393220	4.614	1.975e-06
ENSG00000153310	FAM49B	8	130846839	131034375	303	28	2393220	4.6137	1.9778e-06
ENSG00000241058	NSUN6	10	18829490	18945551	298	15	2393220	4.6099	2.0146e-06
ENSG00000145020	AMT	3	49449211	49465186	20	5	2393220	4.6093	2.0204e-06
ENSG00000178882	FAM101A	12	124452788	124805570	915	75	2393220	4.6087	2.0257e-06
ENSG00000109956	B3GAT1	11	134243398	134286812	137	16	2393220	4.606	2.0522e-06
ENSG00000155849	ELMO1	7	36888961	37493852	1533	99	2393220	4.6047	2.0651e-06
ENSG00000100890	KIAA0391	14	35586052	35748271	398	24	2393220	4.5991	2.1221e-06
ENSG00000007923	DNAJC11	1	6689228	6766984	144	14	2393220	4.5989	2.1234e-06
ENSG00000132563	REEP2	5	137769706	137787658	34	6	2393220	4.5977	2.1356e-06
ENSG00000004534	RBM6	3	49972440	50142478	225	14	2393220	4.5965	2.1478e-06
ENSG00000141295	SCRN2	17	45910058	45923699	37	11	2393220	4.5965	2.1485e-06
ENSG00000137204	SLC22A7	6	43258432	43278276	26	7	2393220	4.5943	2.1712e-06
ENSG00000163636	PSMD6	3	63991225	64014658	55	11	2393220	4.5933	2.1814e-06
ENSG00000100138	NHP2L1	22	42064934	42091508	29	2	2393220	4.5918	2.1976e-06
ENSG00000118922	KLF12	13	74255226	74713394	1077	91	2393220	4.5914	2.2017e-06
ENSG00000164077	MON1A	3	49941302	49972606	31	6	2393220	4.5908	2.2074e-06
ENSG00000135298	BAI3	6	69340259	70104403	1864	66	2393220	4.5903	2.2131e-06
ENSG00000161610	HCRT	17	40331078	40342470	4	2	2393220	4.5899	2.2172e-06
ENSG00000144426	NBEAL1	2	203874602	204096101	252	17	2393220	4.5894	2.2221e-06
ENSG00000198518	HIST1H4E	6	26199858	26211266	58	7	2393220	4.5889	2.2283e-06
ENSG00000204713	TRIM27	6	28865779	28896766	7	3	2393220	4.5886	2.2307e-06
ENSG00000048828	FAM120A	9	96209004	96333397	308	17	2393220	4.5878	2.2396e-06
ENSG00000257949	TEN1	17	73970301	74001667	74	13	2393220	4.5861	2.2584e-06
ENSG00000196782	MAML3	4	140632907	141080338	841	74	2393220	4.5848	2.272e-06
ENSG00000149292	TTC12	11	113180251	113259266	127	16	2393220	4.584	2.2805e-06
ENSG00000115419	GLS	2	191740553	191835278	108	12	2393220	4.5828	2.2937e-06
ENSG00000175592	FOSL1	11	65654520	65673044	40	9	2393220	4.5828	2.2939e-06
ENSG00000128340	RAC2	22	37616301	37645488	105	12	2393220	4.582	2.303e-06
ENSG00000187860	CCDC157	22	30747624	30779647	93	8	2393220	4.5788	2.3387e-06
ENSG00000160185	UBASH3A	21	43819008	43872791	208	22	2393220	4.5782	2.3454e-06
ENSG00000120334	CENPL	1	173763688	173798858	31	4	2393220	4.5781	2.3465e-06
ENSG00000204396	VWA7	6	31728367	31750108	9	4	2393220	4.5758	2.3717e-06
ENSG00000172409	CLP1	11	57411465	57434340	28	5	2393220	4.5753	2.3775e-06
ENSG00000182197	EXT1	8	118801729	119129092	665	49	2393220	4.5705	2.4332e-06
ENSG00000172264	MACROD2	20	13971015	16038842	5176	269	2393220	4.57	2.439e-06
ENSG00000167261	DPEP2	16	68016297	68039489	23	4	2393220	4.5688	2.4522e-06
ENSG00000112041	TULP1	6	35460651	35485715	67	12	2393220	4.5664	2.4814e-06
ENSG00000261915	RP11-542C16.2	17	7210980	7227493	25	6	2393220	4.5651	2.4959e-06
ENSG00000168385	2023-09-02	2	242249515	242298442	98	13	2393220	4.5646	2.5017e-06
ENSG00000219435	TEX40	11	64062863	64077242	8	4	2393220	4.5641	2.5077e-06
ENSG00000183597	TANGO2	22	19999537	20058449	163	21	2393220	4.5616	2.5386e-06
ENSG00000173930	SLCO4C1	5	101564690	101637253	234	25	2393220	4.561	2.5449e-06
ENSG00000115844	DLX2	2	172959167	172972628	22	9	2393220	4.5561	2.6058e-06
ENSG00000120055	C10orf95	10	104204594	104216300	15	7	2393220	4.5553	2.6155e-06
ENSG00000163362	C1orf106	1	200855176	200889863	81	16	2393220	4.5501	2.6816e-06
ENSG00000147454	SLC25A37	8	23381318	23437976	278	24	2393220	4.55	2.6827e-06
ENSG00000204590	GNL1	6	30504154	30529951	4	2	2393220	4.549	2.6945e-06
ENSG00000243729	OR5V1	6	29318007	29404744	22	6	2393220	4.5474	2.716e-06
ENSG00000114349	GNAT1	3	50224045	50238949	11	2	2393220	4.5456	2.7385e-06
ENSG00000149328	GLB1L2	11	134196768	134253235	131	33	2393220	4.5436	2.7648e-06
ENSG00000156103	MMP16	8	89039237	89345254	574	43	2393220	4.5401	2.812e-06
ENSG00000226124	FTCDNL1	2	200620267	200720896	176	25	2393220	4.5375	2.8465e-06
ENSG00000133107	TRPC4	13	38205773	38449562	684	52	2393220	4.537	2.8524e-06
ENSG00000187391	MAGI2	7	77641393	79087890	4452	224	2393220	4.5352	2.8779e-06
ENSG00000104870	FCGRT	19	50005073	50034590	42	7	2393220	4.534	2.8936e-06
ENSG00000160746	ANO10	3	43391351	43738086	525	25	2393220	4.5318	2.9245e-06
ENSG00000114854	TNNC1	3	52480118	52493086	18	5	2393220	4.5289	2.965e-06
ENSG00000140259	MFAP1	15	44091690	44122000	31	3	2393220	4.5267	2.995e-06
ENSG00000159128	IFNGR2	21	34770202	34856655	189	13	2393220	4.5258	3.0083e-06
ENSG00000105550	FGF21	19	49253816	49266587	12	6	2393220	4.5258	3.0086e-06
ENSG00000176454	LPCAT4	15	34646106	34664479	35	11	2393220	4.5239	3.0359e-06
ENSG00000182858	ALG12	22	50288877	50317106	97	5	2393220	4.5229	3.0499e-06
ENSG00000120738	EGR1	5	137796179	137810004	27	6	2393220	4.5203	3.0869e-06
ENSG00000172638	EFEMP2	11	65628912	65646063	28	5	2393220	4.5201	3.0899e-06
ENSG00000006607	FARP2	2	242290658	242439256	284	19	2393220	4.5199	3.0937e-06
ENSG00000162676	GFI1	1	92935319	92957433	31	5	2393220	4.5197	3.0968e-06
ENSG00000143321	HDGF	1	156706899	156741717	53	10	2393220	4.5193	3.1025e-06
ENSG00000135541	AHI1	6	135599670	135823914	276	20	2393220	4.5176	3.1272e-06
ENSG00000124508	BTN2A2	6	26378324	26400102	97	12	2393220	4.5153	3.1621e-06
ENSG00000112541	PDE10A	6	165735776	166405091	2069	164	2393220	4.513	3.1964e-06
ENSG00000170571	EMB	5	49687026	49744082	78	6	2393220	4.5115	3.2187e-06
ENSG00000151773	CCDC122	13	44393045	44458827	222	21	2393220	4.5105	3.2336e-06
ENSG00000120451	SNX19	11	130740331	130791404	229	13	2393220	4.5097	3.2454e-06
ENSG00000183049	CAMK1D	10	12386481	12882545	1525	143	2393220	4.5079	3.2736e-06
ENSG00000130749	ZC3H4	19	47562444	47622009	42	2	2393220	4.5067	3.2926e-06
ENSG00000114316	USP4	3	49310264	49383145	70	8	2393220	4.5064	3.2966e-06
ENSG00000067560	RHOA	3	49391578	49455431	91	9	2393220	4.5044	3.3283e-06
ENSG00000155749	ALS2CR12	2	202147994	202227121	161	17	2393220	4.4987	3.418e-06
ENSG00000164236	ANKRD33B	5	10559442	10655308	252	23	2393220	4.498	3.4296e-06
ENSG00000169964	TMEM42	3	44898361	44912162	13	3	2393220	4.4975	3.4386e-06
ENSG00000154127	UBASH3B	11	122521383	122690181	430	57	2393220	4.4968	3.4498e-06
ENSG00000117360	PRPF3	1	150288925	150330671	79	9	2393220	4.4919	3.5291e-06
ENSG00000163808	KIF15	3	44798209	44919868	110	13	2393220	4.4908	3.5473e-06
ENSG00000132842	AP3B1	5	77291349	77595579	537	17	2393220	4.489	3.5776e-06
ENSG00000104219	ZDHHC2	8	17008538	17087308	206	30	2393220	4.4888	3.5819e-06
ENSG00000149294	NCAM1	11	112826997	113154158	795	45	2393220	4.4873	3.6072e-06
ENSG00000114439	BBX	3	107236783	107535171	466	30	2393220	4.4866	3.6185e-06
ENSG00000248483	POU5F2	5	93065508	93082343	14	3	2393220	4.4866	3.619e-06
ENSG00000142188	TMEM50B	21	34799792	34857318	144	9	2393220	4.4862	3.6249e-06
ENSG00000258790	KIAA0391	14	35586755	35791680	515	21	2393220	4.485	3.6449e-06
ENSG00000179603	GRM8	7	126073652	126898348	1882	54	2393220	4.4832	3.6761e-06
ENSG00000076321	KLHL20	1	173679080	173760840	67	9	2393220	4.4821	3.6954e-06
ENSG00000104055	TGM5	15	43519793	43564055	55	5	2393220	4.4813	3.7088e-06
ENSG00000114388	NPRL2	3	50379761	50393522	4	2	2393220	4.4755	3.812e-06
ENSG00000198837	DENND4B	1	153896977	153924172	28	4	2393220	4.4749	3.8227e-06
ENSG00000177692	DNAJC28	21	34855497	34869027	24	5	2393220	4.471	3.8919e-06
ENSG00000159199	ATP5G1	17	46965127	46978233	24	4	2393220	4.471	3.8928e-06
ENSG00000123836	PFKFB2	1	207217801	207259369	53	8	2393220	4.471	3.893e-06
ENSG00000196517	SLC6A9	1	44452172	44502139	80	16	2393220	4.4701	3.9095e-06
ENSG00000068971	PPP2R5B	11	64680025	64706945	37	5	2393220	4.4665	3.976e-06
ENSG00000013375	PGM3	6	83865869	83908655	49	8	2393220	4.4654	3.9965e-06
ENSG00000175727	MLXIP	12	122511628	122636894	181	7	2393220	4.4621	4.0585e-06
ENSG00000173933	RBM4	11	66379097	66439153	41	10	2393220	4.4602	4.0938e-06
ENSG00000203727	SAMD5	6	147825063	148063683	825	52	2393220	4.4602	4.0944e-06
ENSG00000248643	RBM14-RBM4	11	66379097	66418940	26	7	2393220	4.4575	4.1462e-06
ENSG00000172336	POP7	7	100298676	100310118	31	7	2393220	4.4573	4.1501e-06
ENSG00000110921	MVK	12	110006060	110040067	85	11	2393220	4.4552	4.1916e-06
ENSG00000145103	ILDR1	3	121701170	121746051	78	14	2393220	4.4545	4.2045e-06
ENSG00000134780	DAGLA	11	61442905	61519473	126	15	2393220	4.4543	4.2084e-06
ENSG00000164078	MST1R	3	49919435	49946299	22	3	2393220	4.4533	4.2287e-06
ENSG00000172803	SNX32	11	65596112	65629367	45	9	2393220	4.453	4.2333e-06
ENSG00000115073	ACTR1B	2	98267431	98285570	16	3	2393220	4.4498	4.2976e-06
ENSG00000159202	UBE2Z	17	46980731	47011418	83	5	2393220	4.4488	4.3185e-06
ENSG00000159210	SNF8	17	47001678	47027479	75	7	2393220	4.4486	4.3216e-06
ENSG00000164038	SLC9B2	4	103936025	104011986	85	14	2393220	4.4444	4.4059e-06
ENSG00000110448	CD5	11	60864867	60900324	50	7	2393220	4.4435	4.4254e-06
ENSG00000138442	WDR12	2	203734505	203884521	240	12	2393220	4.4416	4.464e-06
ENSG00000143207	RFWD2	1	175908967	176181629	394	17	2393220	4.4392	4.5149e-06
ENSG00000130287	NCAN	19	19317782	19368042	81	10	2393220	4.4362	4.577e-06
ENSG00000148090	AUH	9	93971097	94129195	302	16	2393220	4.436	4.5829e-06
ENSG00000166435	XRRA1	11	74513784	74665245	198	19	2393220	4.4351	4.6011e-06
ENSG00000138684	IL21	4	123528783	123547224	34	7	2393220	4.4346	4.6118e-06
ENSG00000172732	MUS81	11	65619597	65640124	36	4	2393220	4.4346	4.6122e-06
ENSG00000163389	POGLUT1	3	119182785	119218555	90	14	2393220	4.4345	4.6143e-06
ENSG00000135537	LACE1	6	108611098	108852999	281	17	2393220	4.4327	4.6539e-06
ENSG00000143578	CREB3L4	1	153935010	153951839	15	3	2393220	4.4316	4.6767e-06
ENSG00000171044	XKR6	8	10748555	11063875	871	30	2393220	4.4304	4.7028e-06
ENSG00000172493	AFF1	4	87851154	88067206	424	29	2393220	4.4274	4.7683e-06
ENSG00000196262	PPIA	7	44831279	44869163	82	10	2393220	4.4258	4.8046e-06
ENSG00000092847	AGO1	1	36330409	36400211	33	3	2393220	4.4253	4.8163e-06
ENSG00000103064	SLC7A6	16	68293433	68340722	68	9	2393220	4.425	4.8226e-06
ENSG00000092850	TEKT2	1	36544676	36558876	6	1	2393220	4.4198	4.9391e-06
ENSG00000117407	ARTN	1	44393992	44407913	29	5	2393220	4.4184	4.9716e-06
ENSG00000183396	TMEM89	3	48653192	48664288	7	3	2393220	4.4174	4.9944e-06
ENSG00000167987	VPS37C	11	60892728	60934089	103	5	2393220	4.416	5.0278e-06
ENSG00000120314	WDR55	5	140039261	140058709	29	5	2393220	4.412	5.1205e-06
ENSG00000168056	LTBP3	11	65301276	65331401	26	7	2393220	4.4097	5.175e-06
ENSG00000048471	SNX29	16	12065594	12673146	2010	96	2393220	4.4069	5.2436e-06
ENSG00000128191	DGCR8	22	20062755	20104400	109	10	2393220	4.4056	5.2745e-06
ENSG00000140945	CDH13	16	82655408	83835204	5623	294	2393220	4.4038	5.3193e-06
ENSG00000138380	CARF	2	203771937	203856786	131	8	2393220	4.4002	5.4075e-06
ENSG00000101546	RBFA	18	77789358	77811397	67	7	2393220	4.3976	5.4721e-06
ENSG00000006071	ABCC8	11	17409432	17503449	293	27	2393220	4.3964	5.502e-06
ENSG00000143363	PRUNE	1	150975896	151013189	66	15	2393220	4.3956	5.5242e-06
ENSG00000144199	FAHD2B	2	97744320	97765619	15	2	2393220	4.3942	5.5584e-06
ENSG00000109323	MANBA	4	103547660	103687151	188	12	2393220	4.388	5.7186e-06
ENSG00000160446	ZDHHC12	9	131478148	131491406	5	3	2393220	4.3838	5.8319e-06
ENSG00000173914	RBM4B	11	66427469	66450392	11	4	2393220	4.3835	5.8383e-06
ENSG00000175697	GPR156	3	119878492	120008941	351	22	2393220	4.383	5.8535e-06
ENSG00000117411	B4GALT2	1	44439615	44461840	29	6	2393220	4.3821	5.8771e-06
ENSG00000119616	FCF1	14	75174847	75208394	27	5	2393220	4.3813	5.8991e-06
ENSG00000082293	COL19A1	6	70571463	70924679	741	59	2393220	4.381	5.9066e-06
ENSG00000134259	NGF	1	115823539	115885857	190	34	2393220	4.3796	5.9457e-06
ENSG00000141759	TXNL4A	18	77727867	77798949	184	15	2393220	4.3788	5.9661e-06
ENSG00000152611	CAPSL	5	35899397	35943881	126	15	2393220	4.3783	5.9797e-06
ENSG00000110046	ATG2A	11	64657007	64689722	44	4	2393220	4.3766	6.0279e-06
ENSG00000125971	DYNLRB1	20	33099214	33133762	26	4	2393220	4.3753	6.0625e-06
ENSG00000115085	ZAP70	2	98325023	98361325	55	8	2393220	4.3747	6.0795e-06
ENSG00000106066	CPVL	7	29029847	29240067	628	66	2393220	4.3742	6.0949e-06
ENSG00000160685	ZBTB7B	1	154970127	154995998	33	9	2393220	4.3717	6.1634e-06
ENSG00000164113	ADAD1	4	123295121	123355957	96	13	2393220	4.368	6.2699e-06
ENSG00000236104	ZBTB22	6	33277183	33290719	9	2	2393220	4.3678	6.2747e-06
ENSG00000180098	TRNAU1AP	1	28874597	28910051	39	5	2393220	4.3673	6.2893e-06
ENSG00000150722	PPP1R1C	2	182813968	183001125	357	33	2393220	4.3666	6.309e-06
ENSG00000151320	AKAP6	14	32793479	33305567	1282	108	2393220	4.3654	6.3431e-06
ENSG00000161533	ACOX1	17	73932588	73980515	119	13	2393220	4.3642	6.3799e-06
ENSG00000100605	ITPK1	14	93398259	93587665	504	27	2393220	4.364	6.3847e-06
ENSG00000151702	FLI1	11	128551430	128688162	387	50	2393220	4.3591	6.5287e-06
ENSG00000139970	RTN1	14	60057694	60342684	439	22	2393220	4.3554	6.6407e-06
ENSG00000153317	ASAP1	8	131059353	131460906	999	33	2393220	4.3553	6.6433e-06
ENSG00000163125	RPRD2	1	150330567	150454042	295	11	2393220	4.3546	6.6652e-06
ENSG00000132768	DPH2	1	44430672	44444041	16	3	2393220	4.3541	6.6802e-06
ENSG00000269804	AL353354.2	1	28522070	28532419	15	4	2393220	4.3535	6.7003e-06
ENSG00000215902	AL353354.1	1	28522013	28532152	15	4	2393220	4.3535	6.7003e-06
ENSG00000143570	SLC39A1	1	153926575	153945188	20	3	2393220	4.3524	6.7332e-06
ENSG00000113141	IK	5	140021643	140047064	43	5	2393220	4.3448	6.9689e-06
ENSG00000143641	GALNT2	1	230188536	230422870	703	58	2393220	4.3448	6.97e-06
ENSG00000114383	TUSC2	3	50352458	50370682	7	3	2393220	4.3426	7.0404e-06
ENSG00000136928	GABBR2	9	101045391	101476479	1316	119	2393220	4.3383	7.1789e-06
ENSG00000178149	DALRD3	3	49047921	49064726	10	4	2393220	4.338	7.1882e-06
ENSG00000139697	SBNO1	12	123768656	123854390	221	13	2393220	4.3376	7.2013e-06
ENSG00000173402	DAG1	3	49501146	49578048	97	9	2393220	4.3343	7.3106e-06
ENSG00000155093	PTPRN2	7	157326750	158385480	2743	196	2393220	4.3259	7.5967e-06
ENSG00000258830	RP11-123K3.4	12	57638392	57695267	43	6	2393220	4.3232	7.6879e-06
ENSG00000169495	HTRA4	8	38826683	38851181	46	5	2393220	4.3209	7.7695e-06
ENSG00000171097	CCBL1	9	131590221	131649773	86	7	2393220	4.3206	7.7793e-06
ENSG00000182450	KCNK4	11	64053774	64072503	11	4	2393220	4.3136	8.0316e-06
ENSG00000119522	DENND1A	9	126136933	126697431	1081	40	2393220	4.313	8.0517e-06
ENSG00000099999	RNF215	22	30768835	30822760	130	18	2393220	4.3065	8.2946e-06
ENSG00000181449	SOX2	3	181424714	181437221	3	2	2393220	4.3044	8.3732e-06
ENSG00000185532	PRKG1	10	52745945	54063110	3603	191	2393220	4.3043	8.3763e-06
ENSG00000149131	SERPING1	11	57359860	57387326	49	6	2393220	4.3042	8.3782e-06
ENSG00000159214	CCDC24	1	44452031	44467200	24	6	2393220	4.3039	8.3919e-06
ENSG00000184164	CRELD2	22	50306815	50326188	68	4	2393220	4.3027	8.4352e-06
ENSG00000173209	AHSA2	2	61399553	61423338	36	9	2393220	4.3013	8.4917e-06
ENSG00000183386	FHL3	1	38457442	38476278	21	7	2393220	4.3011	8.4966e-06
ENSG00000175602	CCDC85B	11	65652875	65664105	25	5	2393220	4.2985	8.5986e-06
ENSG00000147324	MFHAS1	8	8635864	8756155	443	27	2393220	4.2972	8.6469e-06
ENSG00000188938	FAM120AOS	9	96203776	96220874	49	10	2393220	4.2944	8.7572e-06
ENSG00000118690	ARMC2	6	109164619	109300186	248	25	2393220	4.2941	8.7721e-06
ENSG00000196260	SFTA2	6	30894130	30904952	2	1	2393220	4.2904	8.9174e-06
ENSG00000135638	EMX1	2	73138389	73167020	30	5	2393220	4.2874	9.0408e-06
ENSG00000204991	SPIRE2	16	89879587	89942727	159	16	2393220	4.2873	9.0412e-06
ENSG00000136379	ABHD17C	15	80967025	81052962	248	29	2393220	4.2862	9.0865e-06
ENSG00000138688	KIAA1109	4	123068488	123288913	263	19	2393220	4.2853	9.1255e-06
ENSG00000145242	EPHA5	4	66180281	66541213	1137	61	2393220	4.2843	9.1671e-06
ENSG00000136573	BLK	8	11346510	11427113	278	18	2393220	4.2821	9.2575e-06
ENSG00000182446	NPLOC4	17	79518913	79620495	338	14	2393220	4.2807	9.3137e-06
ENSG00000166888	STAT6	12	57484191	57530922	74	14	2393220	4.2806	9.3191e-06
ENSG00000174343	CHRNA9	4	40332346	40362234	143	13	2393220	4.2805	9.3242e-06
ENSG00000085563	ABCB1	7	87128175	87347611	370	32	2393220	4.2796	9.361e-06
ENSG00000105855	ITGB8	7	20365325	20460377	295	19	2393220	4.2792	9.3793e-06
ENSG00000139269	INHBE	12	57841106	57858063	26	5	2393220	4.279	9.3874e-06
ENSG00000075568	TMEM131	2	98367799	98617388	399	16	2393220	4.2773	9.4597e-06
ENSG00000174579	MSL2	3	135862764	135921083	48	10	2393220	4.2749	9.5616e-06
ENSG00000110931	CAMKK2	12	121670497	121741111	171	26	2393220	4.2746	9.5731e-06
ENSG00000167925	GHDC	17	40335817	40351531	5	3	2393220	4.2736	9.6174e-06
ENSG00000006740	ARHGAP44	17	12687856	12899960	669	50	2393220	4.273	9.645e-06
ENSG00000145022	TCTA	3	49444639	49458908	14	4	2393220	4.2729	9.6457e-06
ENSG00000157168	NRG1	8	31491902	32627548	3142	125	2393220	4.271	9.7279e-06
ENSG00000163931	TKT	3	53253723	53295068	162	12	2393220	4.2706	9.7489e-06
ENSG00000143543	JTB	1	153941745	153955164	12	3	2393220	4.27	9.7751e-06
ENSG00000010318	PHF7	3	52439673	52462657	17	4	2393220	4.2693	9.804e-06
ENSG00000164853	UNCX	7	1267543	1281954	12	2	2393220	4.2678	9.8709e-06
ENSG00000228008	CTD-2330K9.3	3	49936278	49959370	24	4	2393220	4.2645	1.0016e-05
ENSG00000109572	CLCN3	4	170528784	170649824	224	17	2393220	4.2628	1.0093e-05
ENSG00000126561	STAT5A	17	40434565	40468961	54	6	2393220	4.2626	1.0104e-05
ENSG00000196498	NCOR2	12	124803961	125057135	488	72	2393220	4.2622	1.0122e-05
ENSG00000132478	UNK	17	73775681	73826886	88	11	2393220	4.2572	1.035e-05
ENSG00000185619	PCGF3	4	694537	769428	205	25	2393220	4.2563	1.039e-05
ENSG00000072736	NFATC3	16	68113654	68268162	171	7	2393220	4.2563	1.0391e-05
ENSG00000103423	DNAJA3	16	4470806	4511776	60	5	2393220	4.2555	1.0429e-05
ENSG00000108773	KAT2A	17	40260126	40278376	25	3	2393220	4.2551	1.0448e-05
ENSG00000184588	PDE4B	1	66253197	66845259	1197	66	2393220	4.2538	1.0507e-05
ENSG00000178562	CD28	2	204566198	204608635	85	10	2393220	4.2507	1.0654e-05
ENSG00000163596	ICA1L	2	203635690	203741708	179	11	2393220	4.2499	1.0691e-05
ENSG00000176020	AMIGO3	3	49749267	49766349	22	5	2393220	4.249	1.0738e-05
ENSG00000173540	GMPPB	3	49749277	49766384	22	5	2393220	4.249	1.0738e-05
ENSG00000008869	HEATR5B	2	37190526	37316485	286	20	2393220	4.248	1.0784e-05
ENSG00000224586	GPX5	6	28488702	28507729	2	1	2393220	4.248	1.0785e-05
ENSG00000213780	GTF2H4	6	30870961	30886883	3	2	2393220	4.2469	1.0837e-05
ENSG00000197697	HIST1H2BE	6	26178958	26189454	33	4	2393220	4.2437	1.0994e-05
ENSG00000126062	TMEM115	3	50387180	50402041	7	3	2393220	4.2407	1.1142e-05
ENSG00000114395	CYB561D2	3	50383126	50400891	7	3	2393220	4.2407	1.1142e-05
ENSG00000185614	FAM212A	3	49835687	49847463	7	3	2393220	4.2406	1.1146e-05
ENSG00000165061	ZMAT4	8	40383109	40760352	984	67	2393220	4.2404	1.1155e-05
ENSG00000108255	CRYBA1	17	27568881	27586512	27	7	2393220	4.2394	1.1207e-05
ENSG00000176095	IP6K1	3	49756727	49828975	87	8	2393220	4.2361	1.137e-05
ENSG00000111707	SUDS3	12	118809185	118860840	95	7	2393220	4.2358	1.1389e-05
ENSG00000186792	HYAL3	3	50325262	50341899	13	6	2393220	4.2342	1.1466e-05
ENSG00000114378	HYAL1	3	50332320	50354812	16	6	2393220	4.2315	1.1606e-05
ENSG00000135077	HAVCR2	5	156507843	156574880	160	13	2393220	4.2308	1.1642e-05
ENSG00000064995	TAF11	6	34840555	34860866	39	7	2393220	4.2307	1.1647e-05
ENSG00000239282	GATSL3	22	30676106	30690616	23	7	2393220	4.225	1.1946e-05
ENSG00000248751	RP1-130H16.18	22	30676227	30700471	39	10	2393220	4.2246	1.1971e-05
ENSG00000184208	C22orf46	22	42079943	42099140	14	2	2393220	4.2199	1.2221e-05
ENSG00000164114	MAP9	4	156258810	156303122	132	9	2393220	4.2188	1.2278e-05
ENSG00000142230	SAE1	19	47611531	47718886	56	6	2393220	4.2157	1.2449e-05
ENSG00000143603	KCNN3	1	154664931	154847756	431	72	2393220	4.2143	1.2525e-05
ENSG00000129158	SERGEF	11	17804595	18039709	371	34	2393220	4.2117	1.2672e-05
ENSG00000110955	ATP5B	12	57026959	57044798	20	4	2393220	4.2116	1.2681e-05
ENSG00000142541	RPL13A	19	49985811	50000565	29	4	2393220	4.2107	1.273e-05
ENSG00000183023	SLC8A1	2	40319410	40843193	1589	92	2393220	4.21	1.2768e-05
ENSG00000172500	FIBP	11	65646212	65661010	24	4	2393220	4.2099	1.2774e-05
ENSG00000264545	RP11-145E5.5	9	21797635	22037985	344	35	2393220	4.2089	1.2831e-05
ENSG00000154328	NEIL2	8	11622148	11649855	140	20	2393220	4.2057	1.3012e-05
ENSG00000125246	CLYBL	13	100253919	100554387	703	72	2393220	4.2036	1.3138e-05
ENSG00000215912	TTC34	1	2562415	2723286	92	8	2393220	4.2019	1.3232e-05
ENSG00000141965	FEM1A	19	4786728	4800571	31	5	2393220	4.2019	1.3232e-05
ENSG00000101307	SIRPB1	20	1539167	1605707	75	13	2393220	4.2017	1.3247e-05
ENSG00000188038	NRN1L	16	67913708	67927758	10	4	2393220	4.1995	1.3375e-05
ENSG00000205726	ITSN1	21	35009706	35277165	390	53	2393220	4.1982	1.3453e-05
ENSG00000214670	AC007956.1	14	75153879	75184800	31	3	2393220	4.198	1.3467e-05
ENSG00000156218	ADAMTSL3	15	84317838	84713594	881	40	2393220	4.1977	1.3479e-05
ENSG00000198795	ZNF521	18	22636890	22937154	583	59	2393220	4.1975	1.3495e-05
ENSG00000185201	IFITM2	11	302631	320272	11	3	2393220	4.1969	1.3531e-05
ENSG00000100883	SRP54	14	35446163	35503773	199	16	2393220	4.196	1.3581e-05
ENSG00000100034	PPM1F	22	22268793	22312209	80	10	2393220	4.1948	1.3657e-05
ENSG00000164068	RNF123	3	49721932	49763962	52	8	2393220	4.194	1.3706e-05
ENSG00000055813	CCDC85A	2	56406258	56618308	557	43	2393220	4.1934	1.3739e-05
ENSG00000135940	COX5B	2	98257503	98269846	11	3	2393220	4.1919	1.3831e-05
ENSG00000177683	THAP5	7	108189987	108215194	49	6	2393220	4.1915	1.3855e-05
ENSG00000185760	KCNQ5	6	73326520	73913574	1201	82	2393220	4.1914	1.3862e-05
ENSG00000159200	RCAN1	21	35880440	35992441	437	25	2393220	4.1884	1.4045e-05
ENSG00000188981	MSANTD1	4	3241096	3278465	108	9	2393220	4.188	1.4068e-05
ENSG00000140386	SCAPER	15	76635526	77202785	899	22	2393220	4.188	1.4072e-05
ENSG00000144283	PKP4	2	159308476	159544391	556	16	2393220	4.1878	1.4083e-05
ENSG00000100038	TOP3B	22	22306397	22342213	82	10	2393220	4.1868	1.4149e-05
ENSG00000109452	INPP4B	4	142939313	143773585	1855	73	2393220	4.1849	1.4263e-05
ENSG00000196653	ZNF502	3	44749135	44770323	24	6	2393220	4.1828	1.4396e-05
ENSG00000131558	EXOC4	7	132932829	133756342	1213	29	2393220	4.1821	1.4439e-05
ENSG00000196428	TSC22D2	3	150121122	150189218	145	16	2393220	4.1799	1.4579e-05
ENSG00000179152	TCAIM	3	44374611	44455943	128	11	2393220	4.1768	1.4782e-05
ENSG00000243477	NAT6	3	50328833	50341852	10	4	2393220	4.1706	1.5189e-05
ENSG00000177542	SLC25A22	11	785475	803316	21	4	2393220	4.1702	1.5215e-05
ENSG00000172461	FUT9	6	96458860	96668488	621	33	2393220	4.1702	1.5218e-05
ENSG00000159958	TNFRSF13C	22	42316045	42327822	22	3	2393220	4.1693	1.5275e-05
ENSG00000204657	OR2H2	6	29550683	29561745	2	1	2393220	4.167	1.5428e-05
ENSG00000165752	STK32C	10	134015996	134150351	363	30	2393220	4.1667	1.5451e-05
ENSG00000167286	CD3D	11	118204669	118218459	21	7	2393220	4.1646	1.5592e-05
ENSG00000179934	CCR8	3	39366197	39380171	31	9	2393220	4.1643	1.5619e-05
ENSG00000134077	THUMPD3	3	9399526	9433475	65	8	2393220	4.1633	1.5685e-05
ENSG00000197724	PHF2	9	96333689	96446869	415	24	2393220	4.1613	1.5823e-05
ENSG00000116824	CD2	1	117292007	117316850	34	6	2393220	4.1606	1.5874e-05
ENSG00000118137	APOA1	11	116701467	116713666	43	9	2393220	4.1596	1.5938e-05
ENSG00000141568	FOXK2	17	80472589	80607538	338	32	2393220	4.1586	1.601e-05
ENSG00000172757	CFL1	11	65585493	65634497	82	11	2393220	4.1536	1.6366e-05
ENSG00000108771	DHX58	17	40248422	40269751	38	5	2393220	4.153	1.6408e-05
ENSG00000167264	DUS2	16	68016649	68118223	95	7	2393220	4.1521	1.6469e-05
ENSG00000198740	ZNF652	17	47361568	47444835	150	13	2393220	4.1503	1.6599e-05
ENSG00000178397	FAM220A	7	6364040	6393612	71	14	2393220	4.1493	1.6672e-05
ENSG00000072422	RHOBTB1	10	62624196	62766198	251	27	2393220	4.1482	1.6757e-05
ENSG00000146285	SCML4	6	108020308	108150521	329	22	2393220	4.1462	1.6905e-05
ENSG00000167771	RCOR2	11	63673693	63689316	7	2	2393220	4.1451	1.6981e-05
ENSG00000151148	UBE3B	12	109910207	109979507	139	13	2393220	4.145	1.699e-05
ENSG00000153820	SPHKAP	2	228839666	229051361	558	22	2393220	4.1414	1.7263e-05
ENSG00000163807	KIAA1143	3	44774153	44808154	36	8	2393220	4.1409	1.7299e-05
ENSG00000143107	FNDC7	1	109250279	109290365	65	16	2393220	4.14	1.7364e-05
ENSG00000164062	APEH	3	49706435	49726396	19	4	2393220	4.14	1.7369e-05
ENSG00000204060	FOXO6	1	41822594	41854262	74	15	2393220	4.1383	1.7495e-05
ENSG00000048342	CC2D2A	4	15466489	15608180	266	26	2393220	4.1359	1.768e-05
ENSG00000163406	SLC15A2	3	121607936	121667949	173	7	2393220	4.1358	1.7685e-05
ENSG00000168787	OR12D2	6	29359416	29370448	6	2	2393220	4.1357	1.7696e-05
ENSG00000139428	MMAB	12	109986542	110016679	99	10	2393220	4.1339	1.7837e-05
ENSG00000172543	CTSW	11	65642280	65656212	20	3	2393220	4.1332	1.789e-05
ENSG00000168610	STAT3	17	40460342	40545586	130	10	2393220	4.1328	1.7916e-05
ENSG00000108278	ZNHIT3	17	34837473	34860154	26	5	2393220	4.1319	1.7989e-05
ENSG00000151090	THRB	3	24153651	24541773	948	102	2393220	4.1297	1.8165e-05
ENSG00000183137	CEP57L1	6	109411313	109490135	55	6	2393220	4.1272	1.8357e-05
ENSG00000090263	MRPS33	7	140700854	140720028	33	5	2393220	4.1266	1.8407e-05
ENSG00000136295	TTYH3	7	2666585	2709436	26	3	2393220	4.1263	1.8433e-05
ENSG00000249034	AC005609.1	5	140235341	140248224	15	5	2393220	4.1256	1.8488e-05
ENSG00000115548	KDM3A	2	86662770	86724839	105	13	2393220	4.1245	1.8578e-05
ENSG00000092853	CLSPN	1	36180819	36240568	47	4	2393220	4.1212	1.8849e-05
ENSG00000232056	AC092687.4	2	10982703	11000081	77	11	2393220	4.1203	1.8923e-05
ENSG00000158747	NBL1	1	19962048	19989945	72	17	2393220	4.1202	1.8929e-05
ENSG00000108256	NUFIP2	17	27577854	27626136	83	10	2393220	4.1198	1.8962e-05
ENSG00000144451	SPAG16	2	214144113	215280225	2623	69	2393220	4.1122	1.9594e-05
ENSG00000170703	TTLL6	17	46834597	46899576	159	17	2393220	4.1118	1.9632e-05
ENSG00000134698	AGO4	1	36268773	36328491	51	6	2393220	4.1113	1.967e-05
ENSG00000197157	SND1	7	127287234	127737661	583	25	2393220	4.1113	1.9672e-05
ENSG00000162599	NFIA	1	61325931	61933465	1137	123	2393220	4.1112	1.9681e-05
ENSG00000160741	CRTC2	1	153915145	153936101	18	3	2393220	4.1072	2.0028e-05
ENSG00000178175	ZNF366	5	71733479	71808554	156	16	2393220	4.1067	2.0066e-05
ENSG00000165912	PACSIN3	11	47194076	47212994	23	5	2393220	4.1062	2.0108e-05
ENSG00000011007	TCEB3	1	24064645	24093549	18	5	2393220	4.1062	2.0108e-05
ENSG00000268367	AC126614.1	12	57805198	57815536	10	2	2393220	4.1052	2.0199e-05
ENSG00000137312	FLOT1	6	30690486	30715510	21	1	2393220	4.1044	2.0268e-05
ENSG00000159251	ACTC1	15	35075297	35093340	47	12	2393220	4.1027	2.0417e-05
ENSG00000143882	ATP6V1C2	2	10856775	10930236	201	27	2393220	4.0999	2.0667e-05
ENSG00000269469	CTD-3148I10.9	19	49961009	49994488	54	7	2393220	4.0999	2.067e-05
ENSG00000006025	OSBPL7	17	45879738	45904200	79	13	2393220	4.0997	2.0683e-05
ENSG00000163728	TTC14	3	180314918	180340616	20	5	2393220	4.0996	2.069e-05
ENSG00000146250	PRSS35	6	84217194	84240423	45	7	2393220	4.0966	2.0964e-05
ENSG00000198369	SPRED2	2	65532985	65664771	331	21	2393220	4.0966	2.0967e-05
ENSG00000213465	ARL2	11	64776585	64794656	36	8	2393220	4.0925	2.1339e-05
ENSG00000185933	CALHM1	10	105208144	105223645	23	8	2393220	4.0915	2.1429e-05
ENSG00000179915	NRXN1	2	50140643	51264674	3107	111	2393220	4.0907	2.1507e-05
ENSG00000099810	MTAP	9	21797542	21936646	208	21	2393220	4.0902	2.1546e-05
ENSG00000169783	LINGO1	15	77900369	78118242	589	36	2393220	4.0902	2.155e-05
ENSG00000104093	DMXL2	15	51734908	51920030	385	16	2393220	4.09	2.1569e-05
ENSG00000163932	PRKCD	3	53185025	53231733	90	13	2393220	4.0838	2.2152e-05
ENSG00000198797	BRINP2	1	177135633	177256558	195	26	2393220	4.0837	2.216e-05
ENSG00000173327	MAP3K11	11	65360226	65387853	42	7	2393220	4.0832	2.2208e-05
ENSG00000171492	LRRC8D	1	90281573	90407170	119	24	2393220	4.0814	2.2382e-05
ENSG00000005955	GGNBP2	17	34895737	34951278	82	8	2393220	4.0806	2.2464e-05
ENSG00000126698	DNAJC8	1	28520967	28564536	94	9	2393220	4.0797	2.2544e-05
ENSG00000153107	ANAPC1	2	112518848	112647267	112	9	2393220	4.0784	2.2671e-05
ENSG00000196776	CD47	3	107757145	107814872	112	19	2393220	4.0746	2.3044e-05
ENSG00000270136	MINOS1-NBL1	1	19918473	19989549	161	24	2393220	4.0731	2.3192e-05
ENSG00000165997	ARL5B	10	18943334	18975568	99	13	2393220	4.0727	2.324e-05
ENSG00000100399	CHADL	22	41620517	41641938	26	4	2393220	4.0721	2.3293e-05
ENSG00000144668	ITGA9	3	37488606	37870005	876	72	2393220	4.0711	2.3393e-05
ENSG00000163788	SNRK	3	43323004	43471256	145	20	2393220	4.0711	2.3397e-05
ENSG00000143801	PSEN2	1	227052885	227088806	84	9	2393220	4.0705	2.3459e-05
ENSG00000186197	EDARADD	1	236506562	236653214	463	35	2393220	4.0686	2.3646e-05
ENSG00000079689	SCGN	6	25647464	25707011	171	25	2393220	4.0682	2.3692e-05
ENSG00000089053	ANAPC5	12	121741048	121842699	191	21	2393220	4.0644	2.4081e-05
ENSG00000101017	CD40	20	44741911	44763502	51	12	2393220	4.0616	2.4373e-05
ENSG00000095383	TBC1D2	9	100956311	101022915	233	26	2393220	4.0586	2.4681e-05
ENSG00000132603	NIP7	16	69368333	69382014	22	6	2393220	4.057	2.4857e-05
ENSG00000117682	DHDDS	1	26753773	26802785	69	11	2393220	4.0568	2.4872e-05
ENSG00000039523	FAM65A	16	67547321	67585691	39	7	2393220	4.0562	2.4939e-05
ENSG00000136141	LRCH1	13	47122303	47332175	462	26	2393220	4.0555	2.5017e-05
ENSG00000143537	ADAM15	1	155018042	155040252	24	8	2393220	4.0554	2.502e-05
ENSG00000041357	PSMA4	15	78827747	78846604	42	3	2393220	4.0534	2.5235e-05
ENSG00000089486	CDIP1	16	4555676	4593829	71	6	2393220	4.053	2.5281e-05
ENSG00000110906	KCTD10	12	109881461	109920349	131	10	2393220	4.0523	2.5358e-05
ENSG00000185989	RASA3	13	114742194	114903086	478	31	2393220	4.0523	2.5361e-05
ENSG00000108953	YWHAE	17	1242566	1308672	175	18	2393220	4.0501	2.56e-05
ENSG00000177600	RPLP2	11	804647	817880	21	3	2393220	4.0496	2.5649e-05
ENSG00000083807	SLC27A5	19	58985879	59028780	58	7	2393220	4.0489	2.5728e-05
ENSG00000140598	EFTUD1	15	82417571	82560104	358	28	2393220	4.0479	2.5835e-05
ENSG00000164500	C7orf72	7	50130632	50204426	217	13	2393220	4.0478	2.5846e-05
ENSG00000169490	TM2D2	8	38841327	38859343	36	5	2393220	4.0466	2.5982e-05
ENSG00000213445	SIPA1	11	65400568	65423401	31	8	2393220	4.0458	2.6068e-05
ENSG00000081059	TCF7	5	133445402	133492556	78	9	2393220	4.0443	2.6239e-05
ENSG00000254470	AP5B1	11	65538364	65553273	27	5	2393220	4.0439	2.6287e-05
ENSG00000173769	TOPAZ1	3	44278378	44378590	189	12	2393220	4.0417	2.6535e-05
ENSG00000135482	ZC3H10	12	56506943	56521278	12	4	2393220	4.0416	2.6544e-05
ENSG00000134571	MYBPC3	11	47347957	47379253	54	12	2393220	4.041	2.6607e-05
ENSG00000104872	PIH1D1	19	49944555	49961754	40	3	2393220	4.0396	2.6768e-05
ENSG00000124575	HIST1H1D	6	26229440	26240216	26	3	2393220	4.0378	2.6982e-05
ENSG00000162734	PEA15	1	160170127	160190166	13	4	2393220	4.0376	2.7001e-05
ENSG00000111879	FAM184A	6	119275928	119475552	525	39	2393220	4.0375	2.7018e-05
ENSG00000183579	ZNRF3	22	29274580	29458475	287	24	2393220	4.0324	2.7603e-05
ENSG00000196104	SPOCK3	4	167649535	168160947	1252	58	2393220	4.0299	2.79e-05
ENSG00000146192	FGD2	6	36968422	37001846	96	21	2393220	4.0291	2.7993e-05
ENSG00000267127	RP11-795F19.5	18	77789346	77859968	265	14	2393220	4.0291	2.7997e-05
ENSG00000117592	PRDX6	1	173441405	173462946	33	6	2393220	4.0282	2.8097e-05
ENSG00000185324	CDK10	16	89742145	89767772	69	9	2393220	4.0265	2.8311e-05
ENSG00000054938	CHRDL2	11	74402474	74447430	90	20	2393220	4.0259	2.8377e-05
ENSG00000157111	TMEM171	5	72411119	72432644	35	12	2393220	4.0256	2.8411e-05
ENSG00000143365	RORC	1	151773547	151809348	69	14	2393220	4.0247	2.853e-05
ENSG00000092020	PPP2R3C	14	35549673	35596723	140	17	2393220	4.0243	2.8574e-05
ENSG00000183638	RP1L1	8	10458859	10574697	234	34	2393220	4.023	2.8735e-05
ENSG00000177666	PNPLA2	11	813902	830573	13	3	2393220	4.0196	2.9148e-05
ENSG00000137411	VARS2	6	30871019	30899236	4	2	2393220	4.0168	2.9503e-05
ENSG00000103653	CSK	15	75069398	75100539	58	9	2393220	4.0163	2.9557e-05
ENSG00000132507	EIF5A	17	7205318	7220774	31	7	2393220	4.016	2.9599e-05
ENSG00000143374	TARS2	1	150454887	150485078	76	8	2393220	4.0156	2.9648e-05
ENSG00000175893	ZDHHC21	9	14606069	14698469	296	28	2393220	4.0155	2.9663e-05
ENSG00000115163	CENPA	2	26982157	27028935	67	6	2393220	4.0149	2.9738e-05
ENSG00000125107	CNOT1	16	58548855	58668790	291	11	2393220	4.0131	2.9968e-05
ENSG00000135976	ANKRD36	2	97774233	97935258	39	4	2393220	4.0127	3.0011e-05
ENSG00000117408	IPO13	1	44407611	44438694	40	6	2393220	4.012	3.0105e-05
ENSG00000115464	USP34	2	61409598	61702904	497	23	2393220	4.0116	3.0156e-05
ENSG00000253426	RP11-10A14.4	8	9004252	9030646	33	4	2393220	4.0109	3.0245e-05
ENSG00000165807	PPP1R36	14	65011620	65061098	112	14	2393220	4.0099	3.0368e-05
ENSG00000030066	NUP160	11	47794639	47875107	120	11	2393220	4.0094	3.0431e-05
ENSG00000177595	PIDD	11	794179	814753	21	3	2393220	4.0079	3.0632e-05
ENSG00000157450	RNF111	15	59152374	59394618	403	25	2393220	4.0075	3.0677e-05
ENSG00000055211	GINM1	6	149882430	149917884	20	3	2393220	4.0059	3.0887e-05
ENSG00000112394	SLC16A10	6	111403781	111557397	221	18	2393220	4.0049	3.1028e-05
ENSG00000124143	ARHGAP40	20	37225577	37284678	154	24	2393220	4.0043	3.1107e-05
ENSG00000091009	RBM27	5	145578113	145723814	109	10	2393220	4.0039	3.1151e-05
ENSG00000142686	C1orf216	1	36174476	36190073	16	3	2393220	4.0038	3.1162e-05
ENSG00000145416	2023-03-01	4	164440450	165310202	2210	100	2393220	4.003	3.1276e-05
ENSG00000144677	CTDSPL	3	37898451	38030960	246	26	2393220	4.0027	3.1318e-05
ENSG00000119640	ACYP1	14	75514924	75541186	26	3	2393220	4.0021	3.1391e-05
ENSG00000198890	PRMT6	1	107594267	107606916	13	2	2393220	3.9996	3.1719e-05
ENSG00000105968	H2AFV	7	44861390	44892682	67	9	2393220	3.9995	3.174e-05
ENSG00000182199	SHMT2	12	57618110	57633718	13	5	2393220	3.9978	3.1973e-05
ENSG00000173511	VEGFB	11	63997010	64011259	17	5	2393220	3.9974	3.2015e-05
ENSG00000119866	BCL11A	2	60673302	60785702	154	31	2393220	3.9969	3.209e-05
ENSG00000118263	KLF7	2	207933861	208036991	285	34	2393220	3.9964	3.2158e-05
ENSG00000112667	DNPH1	6	43188367	43202222	31	7	2393220	3.9953	3.2306e-05
ENSG00000172766	NAA16	13	41880341	41956166	141	7	2393220	3.9952	3.2318e-05
ENSG00000005483	KMT2E	7	104649626	104759808	124	8	2393220	3.9951	3.2338e-05
ENSG00000184584	TMEM173	5	138850119	138867520	18	3	2393220	3.9946	3.2404e-05
ENSG00000065989	PDE4A	19	10522449	10585305	96	11	2393220	3.9941	3.2475e-05
ENSG00000081248	CACNA1S	1	201003642	201086694	222	38	2393220	3.9922	3.2729e-05
ENSG00000019144	PHLDB1	11	118472155	118533741	76	12	2393220	3.9919	3.2776e-05
ENSG00000170049	KCNAB3	17	7820177	7838121	37	7	2393220	3.9909	3.2915e-05
ENSG00000166482	MFAP4	17	19281755	19295553	3	1	2393220	3.9907	3.2932e-05
ENSG00000198590	C3orf35	3	37422760	37481988	87	12	2393220	3.9903	3.2998e-05
ENSG00000036257	CUL3	2	225329867	225455110	272	13	2393220	3.9893	3.3133e-05
ENSG00000143891	GALM	2	38888052	38973379	154	17	2393220	3.9867	3.3503e-05
ENSG00000131495	NDUFA2	5	140013325	140032370	37	5	2393220	3.984	3.3877e-05
ENSG00000076108	BAZ2A	12	56984380	57035600	53	10	2393220	3.9832	3.3992e-05
ENSG00000115970	THADA	2	43388800	43828185	881	32	2393220	3.983	3.4032e-05
ENSG00000196588	MKL1	22	40801285	41037706	297	11	2393220	3.9828	3.406e-05
ENSG00000176749	CDK5R1	17	30808637	30823274	24	6	2393220	3.982	3.4162e-05
ENSG00000080709	KCNN2	5	113691642	113837337	291	31	2393220	3.9773	3.4855e-05
ENSG00000115138	POMC	2	25378722	25396772	32	9	2393220	3.9773	3.4858e-05
ENSG00000165923	AGBL2	11	47676143	47741941	83	10	2393220	3.9769	3.4906e-05
ENSG00000122692	SMU1	9	33036762	33081665	114	14	2393220	3.9768	3.4921e-05
ENSG00000102935	ZNF423	16	49516435	49896830	968	99	2393220	3.9762	3.501e-05
ENSG00000133958	UNC79	14	93794565	94179222	724	26	2393220	3.9757	3.5089e-05
ENSG00000055147	FAM114A2	5	153364688	153423496	126	6	2393220	3.9734	3.5428e-05
ENSG00000143545	RAB13	1	153949127	153963834	5	3	2393220	3.9731	3.547e-05
ENSG00000167081	PBX3	9	128504624	128734656	236	15	2393220	3.9707	3.5829e-05
ENSG00000100664	EIF5	14	103794881	103816362	51	10	2393220	3.9692	3.6051e-05
ENSG00000100299	ARSA	22	51056182	51071607	63	16	2393220	3.9692	3.6059e-05
ENSG00000269795	AC092782.1	1	243383058	243400911	30	6	2393220	3.9674	3.6336e-05
ENSG00000197165	SULT1A2	16	28598264	28613430	20	5	2393220	3.9668	3.6418e-05
ENSG00000234127	TRIM26	6	30147232	30186204	14	5	2393220	3.9665	3.6474e-05
ENSG00000109471	IL2	4	123367625	123382880	21	5	2393220	3.9662	3.6515e-05
ENSG00000083097	DOPEY1	6	83772385	83886069	151	12	2393220	3.9661	3.653e-05
ENSG00000131323	TRAF3	14	103238813	103382837	244	18	2393220	3.9621	3.714e-05
ENSG00000188987	HIST1H4D	6	26183938	26194304	35	4	2393220	3.9614	3.7252e-05
ENSG00000129673	AANAT	17	74444433	74471199	60	11	2393220	3.9607	3.736e-05
ENSG00000227184	EPPK1	8	144934497	144957632	1	1	2393220	3.9604	3.7407e-05
ENSG00000143951	WDPCP	2	63343518	64059977	1264	26	2393220	3.9602	3.7446e-05
ENSG00000170348	TMED10	14	75593173	75648334	64	4	2393220	3.9598	3.7499e-05
ENSG00000119684	MLH3	14	75475467	75523235	46	3	2393220	3.9597	3.7525e-05
ENSG00000054116	TRAPPC3	1	36597173	36620098	23	2	2393220	3.9591	3.761e-05
ENSG00000117569	PTBP2	1	97182221	97294294	193	16	2393220	3.9583	3.7735e-05
ENSG00000119638	NEK9	14	75543822	75599047	73	3	2393220	3.9571	3.794e-05
ENSG00000139318	DUSP6	12	89736009	89752048	48	7	2393220	3.9567	3.7994e-05
ENSG00000119681	LTBP2	14	74959873	75084306	240	29	2393220	3.9532	3.8559e-05
ENSG00000151572	ANO4	12	101106304	101527419	1138	82	2393220	3.9526	3.8648e-05
ENSG00000249751	ECSCR	5	138779245	138847328	9	3	2393220	3.9517	3.8797e-05
ENSG00000116863	ADPRHL2	1	36549476	36564533	6	2	2393220	3.9513	3.8857e-05
ENSG00000130770	ATPIF1	1	28557620	28578417	56	5	2393220	3.9503	3.9026e-05
ENSG00000069667	RORA	15	60775483	61526518	1765	181	2393220	3.9502	3.9036e-05
ENSG00000153944	MSI2	17	55328212	55767046	818	100	2393220	3.9498	3.9113e-05
ENSG00000167720	SRR	17	2201677	2233554	45	9	2393220	3.9472	3.9528e-05
ENSG00000157890	MEGF11	15	66182417	66551085	965	99	2393220	3.9469	3.959e-05
ENSG00000110958	PTGES3	12	57052127	57087159	49	8	2393220	3.9422	4.0365e-05
ENSG00000161618	ALDH16A1	19	49951426	49979305	41	5	2393220	3.9414	4.0502e-05
ENSG00000171056	SOX7	8	10576278	10702357	549	18	2393220	3.9412	4.0545e-05
ENSG00000204632	HLA-G	6	29789744	29803902	10	3	2393220	3.9402	4.0701e-05
ENSG00000162374	ELAVL4	1	50508686	50674458	155	21	2393220	3.9369	4.1276e-05
ENSG00000089250	NOS1	12	117640947	117894975	583	49	2393220	3.9358	4.1453e-05
ENSG00000108272	DHRS11	17	34943228	34962235	27	4	2393220	3.9358	4.146e-05
ENSG00000172354	GNB2	7	100266154	100281797	23	7	2393220	3.9347	4.1649e-05
ENSG00000100354	TNRC6B	22	40435821	40736812	358	15	2393220	3.9346	4.1664e-05
ENSG00000183431	SF3A3	1	38417647	38461593	75	7	2393220	3.9345	4.1691e-05
ENSG00000196236	XPNPEP3	22	41248081	41368838	70	10	2393220	3.9326	4.2019e-05
ENSG00000258724	SOX7	8	10577909	10702357	541	18	2393220	3.9323	4.2068e-05
ENSG00000138795	LEF1	4	108963701	109095112	200	17	2393220	3.9318	4.2161e-05
ENSG00000156475	PPP2R2B	5	145962936	146469347	923	55	2393220	3.9316	4.2196e-05
ENSG00000156113	KCNMA1	10	78624359	79403353	1820	136	2393220	3.9306	4.2364e-05
ENSG00000100505	TRIM9	14	51436980	51567779	470	42	2393220	3.9298	4.2513e-05
ENSG00000119703	ZC2HC1C	14	75525873	75550126	37	3	2393220	3.9276	4.2896e-05
ENSG00000260861	RP4-576H24.4	20	1515790	1605655	139	19	2393220	3.9269	4.3018e-05
ENSG00000100393	EP300	22	41482790	41581081	117	11	2393220	3.9261	4.3166e-05
ENSG00000148843	PDCD11	10	105151405	105211049	69	13	2393220	3.9258	4.3217e-05
ENSG00000141564	RPTOR	17	78513619	78945171	1442	56	2393220	3.9253	4.3311e-05
ENSG00000260371	RP11-343C2.9	16	69363994	69395209	40	8	2393220	3.9253	4.3319e-05
ENSG00000144357	UBR3	2	170678968	170945641	810	22	2393220	3.9252	4.3331e-05
ENSG00000010810	FYN	6	111976535	112199655	513	29	2393220	3.9248	4.3407e-05
ENSG00000173214	KIAA1919	6	111575551	111597370	41	10	2393220	3.9226	4.3791e-05
ENSG00000168137	SETD5	3	9434299	9525924	121	10	2393220	3.9218	4.3936e-05
ENSG00000137843	PAK6	15	40504629	40574688	101	21	2393220	3.9213	4.4035e-05
ENSG00000118363	SPCS2	11	74655292	74695076	55	7	2393220	3.9164	4.4935e-05
ENSG00000113119	TMCO6	5	140014012	140029993	30	5	2393220	3.9144	4.5324e-05
ENSG00000040487	PQLC2	1	19633820	19660794	108	15	2393220	3.9125	4.568e-05
ENSG00000167535	CACNB3	12	49202577	49227724	36	11	2393220	3.9115	4.5867e-05
ENSG00000178773	CPNE7	16	89637176	89668654	49	9	2393220	3.9112	4.5918e-05
ENSG00000105939	ZC3HAV1	7	138723266	138799465	163	21	2393220	3.9103	4.6094e-05
ENSG00000104888	SLC17A7	19	49927658	49950617	24	3	2393220	3.909	4.6337e-05
ENSG00000119718	EIF2B2	14	75464614	75481292	15	1	2393220	3.9087	4.6398e-05
ENSG00000165917	RAPSN	11	47454308	47475730	49	7	2393220	3.9085	4.6429e-05
ENSG00000205363	C15orf59	15	74027141	74050088	50	13	2393220	3.9068	4.6767e-05
ENSG00000177374	HIC1	17	1952448	1967981	28	7	2393220	3.9061	4.6896e-05
ENSG00000166126	AMN	14	103383993	103404933	32	11	2393220	3.906	4.692e-05
ENSG00000100425	BRD1	22	50161931	50226160	115	9	2393220	3.9059	4.6934e-05
ENSG00000166086	JAM3	11	133933820	134026896	206	13	2393220	3.9058	4.6959e-05
ENSG00000100599	RIN3	14	92975118	93160339	569	71	2393220	3.9048	4.7155e-05
ENSG00000182732	RGS6	14	72394156	73035654	1949	94	2393220	3.9039	4.7335e-05
ENSG00000137265	IRF4	6	386739	416447	81	12	2393220	3.9034	4.7426e-05
ENSG00000198551	ZNF627	19	11665189	11734950	156	14	2393220	3.9017	4.7756e-05
ENSG00000128268	MGAT3	22	39848349	39893199	65	14	2393220	3.9014	4.7824e-05
ENSG00000089094	KDM2B	12	121861900	122023920	206	15	2393220	3.9003	4.804e-05
ENSG00000092470	WDR76	15	44114161	44165617	43	3	2393220	3.8997	4.8154e-05
ENSG00000168070	C11orf85	11	64699989	64744557	93	7	2393220	3.8991	4.8275e-05
ENSG00000135387	CAPRIN1	11	34068230	34127703	135	5	2393220	3.8955	4.8994e-05
ENSG00000226742	HSBP1L1	18	77719561	77735822	40	8	2393220	3.8944	4.9226e-05
ENSG00000173166	RAPH1	2	204254068	204405133	153	18	2393220	3.8943	4.9239e-05
ENSG00000109920	FNBP4	11	47733072	47793995	82	9	2393220	3.894	4.9305e-05
ENSG00000259288	RP11-133K1.2	15	40504629	40573597	99	20	2393220	3.8922	4.9668e-05
ENSG00000115677	HDLBP	2	242161679	242261476	203	20	2393220	3.8914	4.9837e-05
ENSG00000079393	DUSP13	10	76849192	76873979	57	10	2393220	3.8907	4.9973e-05
ENSG00000164761	TNFRSF11B	8	119930796	119969439	130	17	2393220	3.8905	5.0012e-05
ENSG00000135870	RC3H1	1	173895352	173996435	144	8	2393220	3.8905	5.0023e-05
ENSG00000184076	UQCR10	22	30158358	30171402	32	6	2393220	3.8901	5.011e-05
ENSG00000132522	GPS2	17	7209643	7223883	23	5	2393220	3.8898	5.0172e-05
ENSG00000108799	EZH1	17	40847293	40902071	36	5	2393220	3.8897	5.0178e-05
ENSG00000184305	CCSER1	4	91043686	92528064	3495	139	2393220	3.8891	5.031e-05
ENSG00000135372	NAT10	11	34122149	34174217	84	3	2393220	3.8866	5.0823e-05
ENSG00000099904	ZDHHC8	22	20111979	20140530	72	6	2393220	3.8864	5.0876e-05
ENSG00000221890	NPTXR	22	39209457	39244987	84	10	2393220	3.8858	5.0994e-05
ENSG00000121594	CD80	3	119238140	119283449	148	26	2393220	3.8857	5.1013e-05
ENSG00000182319	SGK223	8	8170258	8249008	247	29	2393220	3.8848	5.1204e-05
ENSG00000249852	AC145676.2	7	222554	234557	2	1	2393220	3.8838	5.1417e-05
ENSG00000136574	GATA4	8	11529468	11622511	277	33	2393220	3.8837	5.1442e-05
ENSG00000003509	NDUFAF7	2	37453774	37485546	90	14	2393220	3.8835	5.1477e-05
ENSG00000228474	OST4	2	27288340	27299641	13	3	2393220	3.8832	5.1545e-05
ENSG00000068028	RASSF1	3	50362219	50383411	13	3	2393220	3.883	5.1596e-05
ENSG00000213699	SLC35F6	2	26982152	27009099	26	3	2393220	3.882	5.179e-05
ENSG00000235376	RPEL1	10	105000644	105012773	17	5	2393220	3.8806	5.2094e-05
ENSG00000062524	LTK	15	41790836	41811085	42	8	2393220	3.8791	5.2423e-05
ENSG00000137764	MAP2K5	15	67830047	68104461	523	20	2393220	3.8784	5.2571e-05
ENSG00000132600	PRMT7	16	68339877	68397466	133	11	2393220	3.8765	5.2986e-05
ENSG00000162736	NCSTN	1	160308062	160333742	50	9	2393220	3.8765	5.2989e-05
ENSG00000157350	ST3GAL2	16	70408338	70478140	50	14	2393220	3.8752	5.327e-05
ENSG00000213578	CPLX3	15	75113888	75129141	22	6	2393220	3.874	5.3531e-05
ENSG00000177380	PPFIA3	19	49617646	49659283	86	11	2393220	3.8729	5.3779e-05
ENSG00000197653	DNAH10	12	124242042	124425753	390	34	2393220	3.871	5.4196e-05
ENSG00000100902	PSMA6	14	35742839	35791699	134	15	2393220	3.8708	5.4244e-05
ENSG00000101489	CELF4	18	34818010	35151000	753	88	2393220	3.8688	5.4692e-05
ENSG00000113391	FAM172A	5	92948775	93452404	526	16	2393220	3.8677	5.4936e-05
ENSG00000257860	RP11-552I14.1	12	103540620	103567087	79	12	2393220	3.8673	5.5019e-05
ENSG00000120733	KDM3B	5	137683285	137777717	177	20	2393220	3.866	5.5325e-05
ENSG00000095380	NANS	9	100814021	100850357	50	7	2393220	3.8651	5.5517e-05
ENSG00000096717	SIRT1	10	69639427	69683147	95	9	2393220	3.8648	5.5586e-05
ENSG00000151233	GXYLT1	12	42470647	42543681	139	15	2393220	3.8633	5.594e-05
ENSG00000084710	EFR3B	2	25259999	25383243	218	25	2393220	3.8622	5.6192e-05
ENSG00000259900	RP11-343C2.7	16	69364179	69390633	35	7	2393220	3.8602	5.6646e-05
ENSG00000163297	ANTXR2	4	80817303	81051608	446	26	2393220	3.86	5.6691e-05
ENSG00000254093	PINX1	8	10617473	10702394	405	19	2393220	3.8568	5.7435e-05
ENSG00000197077	KIAA1671	22	25343697	25598415	471	43	2393220	3.8534	5.8252e-05
ENSG00000187990	HIST1H2BG	6	26211428	26221872	24	5	2393220	3.8522	5.8528e-05
ENSG00000117697	NSL1	1	212894495	212970124	269	12	2393220	3.8522	5.8533e-05
ENSG00000176463	SLCO3A1	15	92391925	92720665	933	69	2393220	3.8504	5.8974e-05
ENSG00000128590	DNAJB9	7	108205012	108220294	24	5	2393220	3.8496	5.9158e-05
ENSG00000041988	THAP3	1	6679926	6700646	34	5	2393220	3.849	5.9297e-05
ENSG00000116329	OPRD1	1	29133654	29195208	159	20	2393220	3.8474	5.9697e-05
ENSG00000112531	QKI	6	163830032	164004628	291	14	2393220	3.8472	5.975e-05
ENSG00000165905	GYLTL1B	11	45938172	45955647	23	8	2393220	3.8471	5.9767e-05
ENSG00000111863	ADTRP	6	11707287	11812279	292	31	2393220	3.8468	5.9842e-05
ENSG00000183527	PSMG1	21	40541695	40560777	62	7	2393220	3.8464	5.9935e-05
ENSG00000168439	STIP1	11	63947744	63977015	43	7	2393220	3.8462	5.998e-05
ENSG00000160856	FCRL3	1	157639111	157675647	60	7	2393220	3.8433	6.0706e-05
ENSG00000100027	YPEL1	22	22046833	22095123	107	18	2393220	3.8432	6.0721e-05
ENSG00000259316	CTD-2116N17.1	15	64467547	64670980	268	11	2393220	3.8423	6.0944e-05
ENSG00000154511	FAM69A	1	93302724	93432057	145	6	2393220	3.8402	6.1457e-05
ENSG00000118094	TREH	11	118523026	118555399	56	5	2393220	3.8395	6.1638e-05
ENSG00000141837	CACNA1A	19	13312256	13739804	1080	115	2393220	3.8394	6.1669e-05
ENSG00000139973	SYT16	14	62448803	62573431	432	48	2393220	3.8394	6.1678e-05
ENSG00000272617	RP11-343C2.12	16	69357547	69373774	25	5	2393220	3.8384	6.1928e-05
ENSG00000173578	XCR1	3	46053516	46074234	67	5	2393220	3.8378	6.2063e-05
ENSG00000262730	RP11-1099M24.7	17	7824249	7838940	31	6	2393220	3.8376	6.2119e-05
ENSG00000165914	TTC7B	14	91001932	91287823	742	66	2393220	3.8374	6.2174e-05
ENSG00000100387	RBX1	22	41342351	41374313	23	6	2393220	3.8373	6.2194e-05
ENSG00000157315	TMED6	16	69372151	69390712	27	7	2393220	3.8364	6.2419e-05
ENSG00000132716	DCAF8	1	160180505	160259920	75	6	2393220	3.8353	6.2712e-05
ENSG00000182224	CYB5D1	17	7756064	7770600	18	5	2393220	3.8342	6.2982e-05
ENSG00000187145	MRPS21	1	150261289	150286414	67	6	2393220	3.8323	6.3478e-05
ENSG00000186834	HEXIM1	17	43219684	43234468	13	4	2393220	3.832	6.3551e-05
ENSG00000253350	RP11-127H5.1	8	105597961	106436488	1946	102	2393220	3.8319	6.3589e-05
ENSG00000106263	EIF3B	7	2388721	2425380	83	8	2393220	3.8318	6.3606e-05
ENSG00000258465	DCAF8	1	160182254	160259920	74	7	2393220	3.8295	6.4206e-05
ENSG00000261115	TMEM178B	7	140769032	141185180	772	60	2393220	3.8294	6.4232e-05
ENSG00000174527	MYO1H	12	109780708	109898328	427	23	2393220	3.8293	6.4247e-05
ENSG00000107554	DNMBP	10	101630334	101774676	376	19	2393220	3.8274	6.4749e-05
ENSG00000167874	TMEM88	17	7753383	7764417	13	4	2393220	3.8262	6.5063e-05
ENSG00000178538	CA8	8	61094906	61198971	339	25	2393220	3.8256	6.523e-05
ENSG00000140853	NLRC5	16	57018397	57122443	325	56	2393220	3.8255	6.5254e-05
ENSG00000177954	RPS27	1	153958235	153969626	8	5	2393220	3.8249	6.5417e-05
ENSG00000179242	CDH4	20	59822482	60520673	1956	160	2393220	3.8223	6.6102e-05
ENSG00000126653	NSRP1	17	28437539	28518493	94	5	2393220	3.8221	6.6166e-05
ENSG00000090554	FLT3LG	19	49972464	49994488	40	4	2393220	3.8211	6.6433e-05
ENSG00000170633	RNF34	12	121832844	121873389	84	4	2393220	3.8202	6.6663e-05
ENSG00000029725	RABEP1	17	5180558	5294129	299	19	2393220	3.8185	6.7128e-05
ENSG00000186446	ZNF501	3	44766088	44783575	25	5	2393220	3.8184	6.7165e-05
ENSG00000148814	LRRC27	10	134140614	134200010	177	15	2393220	3.8176	6.7389e-05
ENSG00000106789	CORO2A	9	100878257	100959922	245	41	2393220	3.8165	6.7669e-05
ENSG00000127663	KDM4B	19	4964125	5158606	475	33	2393220	3.8164	6.7707e-05
ENSG00000103037	SETD6	16	58544383	58559431	36	7	2393220	3.8162	6.7772e-05
ENSG00000161405	IKZF3	17	37916198	38025441	201	5	2393220	3.8161	6.7782e-05
ENSG00000158636	C11orf30	11	76150967	76269069	198	21	2393220	3.814	6.8364e-05
ENSG00000112335	SNX3	6	108527426	108587464	71	9	2393220	3.8139	6.8392e-05
ENSG00000183379	SYNDIG1L	14	74867596	74897805	76	10	2393220	3.8138	6.8413e-05
ENSG00000258429	PDF	16	69357524	69369498	21	5	2393220	3.8077	7.0136e-05
ENSG00000139083	ETV6	12	11797788	12053336	501	74	2393220	3.8073	7.0259e-05
ENSG00000204574	ABCF1	6	30534153	30569956	8	2	2393220	3.8069	7.0362e-05
ENSG00000132510	KDM6B	17	7738222	7763114	31	8	2393220	3.8066	7.0452e-05
ENSG00000157851	DPYSL5	2	27065615	27178219	158	10	2393220	3.8063	7.0531e-05
ENSG00000185482	STAC3	12	57632236	57649976	13	4	2393220	3.8054	7.078e-05
ENSG00000143443	C1orf56	1	151015216	151029462	20	8	2393220	3.8046	7.1006e-05
ENSG00000103056	SMPD3	16	68387231	68487591	164	16	2393220	3.8041	7.1154e-05
ENSG00000112655	PTK7	6	43039006	43134457	180	24	2393220	3.8022	7.1704e-05
ENSG00000162104	ADCY9	16	3998388	4171186	514	56	2393220	3.802	7.177e-05
ENSG00000198865	CCDC152	5	42751903	42807462	125	10	2393220	3.8019	7.1783e-05
ENSG00000171174	RBKS	2	27999231	28118965	163	10	2393220	3.8013	7.1961e-05
ENSG00000003756	RBM5	3	50121341	50161454	42	6	2393220	3.8006	7.2187e-05
ENSG00000148704	VAX1	10	118883032	118902812	8	2	2393220	3.7996	7.2453e-05
ENSG00000035115	SH3YL1	2	212730	271398	95	9	2393220	3.7982	7.2885e-05
ENSG00000065357	DGKA	12	56316103	56352811	17	3	2393220	3.7976	7.3053e-05
ENSG00000268485	AC104841.2	2	242162319	242173850	22	8	2393220	3.7967	7.3321e-05
ENSG00000170340	B3GNT2	2	62418248	62456866	47	6	2393220	3.7957	7.362e-05
ENSG00000186652	PRG2	11	57149267	57163130	24	5	2393220	3.7956	7.3644e-05
ENSG00000010322	NISCH	3	52484134	52532087	72	5	2393220	3.7922	7.4663e-05
ENSG00000117410	ATP6V0B	1	44435159	44448967	18	4	2393220	3.7914	7.4891e-05
ENSG00000187186	RP11-195F19.5	9	34659160	34671109	26	5	2393220	3.7904	7.5189e-05
ENSG00000135164	DMTF1	7	86776677	86830653	137	9	2393220	3.7899	7.5364e-05
ENSG00000182447	OTOL1	3	161209596	161226730	66	6	2393220	3.7894	7.5504e-05
ENSG00000188211	NCR3LG1	11	17368273	17403888	81	10	2393220	3.7892	7.5555e-05
ENSG00000188848	BEND4	4	42107955	42159895	104	10	2393220	3.7892	7.5563e-05
ENSG00000147488	ST18	8	53018399	53378519	653	47	2393220	3.7878	7.6e-05
ENSG00000198830	HMGN2	1	26793941	26807463	23	6	2393220	3.7869	7.6274e-05
ENSG00000068878	PSME4	2	54086204	54202977	270	16	2393220	3.7867	7.6345e-05
ENSG00000170802	FOXN2	2	48536776	48611433	192	17	2393220	3.7855	7.6692e-05
ENSG00000187068	C3orf70	3	184790838	184875802	212	21	2393220	3.7846	7.6983e-05
ENSG00000158092	NCK1	3	136576050	136673665	174	6	2393220	3.7836	7.7301e-05
ENSG00000196966	HIST1H3E	6	26220383	26230844	34	4	2393220	3.7825	7.7646e-05
ENSG00000167522	ANKRD11	16	89329038	89561969	328	19	2393220	3.7799	7.8445e-05
ENSG00000092208	GEMIN2	14	39578427	39611177	76	14	2393220	3.7797	7.8519e-05
ENSG00000079841	RIMS1	6	72591406	73117845	1188	43	2393220	3.7794	7.8593e-05
ENSG00000157985	AGAP1	2	236397733	237045444	1183	96	2393220	3.7788	7.8784e-05
ENSG00000183011	LSMD1	17	7755003	7793556	55	10	2393220	3.7788	7.8785e-05
ENSG00000131477	RAMP2	17	40905465	40920059	11	5	2393220	3.7788	7.8787e-05
ENSG00000188739	RBM34	1	235289498	235329772	65	6	2393220	3.7788	7.8806e-05
ENSG00000173727	AP000769.1	11	65217728	65239028	33	3	2393220	3.7781	7.901e-05
ENSG00000237435	RP11-147C23.1	1	96398457	96493436	250	23	2393220	3.7772	7.931e-05
ENSG00000213281	NRAS	1	115242090	115264515	24	6	2393220	3.772	8.0972e-05
ENSG00000168917	SLC35G2	3	136532489	136579734	97	5	2393220	3.7716	8.1106e-05
ENSG00000056972	TRAF3IP2	6	111872657	111932481	146	19	2393220	3.7703	8.1523e-05
ENSG00000124160	NCOA5	20	44684624	44723591	73	10	2393220	3.7702	8.156e-05
ENSG00000118689	FOXO3	6	108876038	109010977	152	15	2393220	3.7686	8.2096e-05
ENSG00000149761	NUDT22	11	63988413	64003158	19	6	2393220	3.7683	8.2172e-05
ENSG00000138080	EMILIN1	2	27296435	27314271	15	3	2393220	3.7678	8.2352e-05
ENSG00000186094	AGBL4	1	48993527	50494585	1769	47	2393220	3.7667	8.2706e-05
ENSG00000101210	EEF1A2	20	62114366	62135505	25	5	2393220	3.766	8.2939e-05
ENSG00000049618	ARID1B	6	157094063	157536913	699	52	2393220	3.7649	8.332e-05
ENSG00000186509	OR9Q1	11	57786353	57954088	488	26	2393220	3.7646	8.3408e-05
ENSG00000256316	HIST1H3F	6	26245370	26255835	19	4	2393220	3.7633	8.3835e-05
ENSG00000141294	LRRC46	17	45903993	45920079	46	10	2393220	3.7629	8.398e-05
ENSG00000013364	MVP	16	29826715	29864355	35	2	2393220	3.7625	8.4106e-05
ENSG00000083312	TNPO1	5	72107139	72217560	151	13	2393220	3.762	8.4285e-05
ENSG00000175189	INHBC	12	57823543	57849611	37	6	2393220	3.7617	8.4378e-05
ENSG00000170473	WIBG	12	56290197	56331402	30	2	2393220	3.7614	8.4485e-05
ENSG00000146676	PURB	7	44910896	44929960	19	4	2393220	3.7608	8.4701e-05
ENSG00000116147	TNR	1	175279330	175717906	1036	90	2393220	3.7603	8.4866e-05
ENSG00000157837	SPPL3	12	121195313	121347174	400	21	2393220	3.7593	8.519e-05
ENSG00000124507	PACSIN1	6	34428916	34508006	126	17	2393220	3.7588	8.5368e-05
ENSG00000163632	C3orf49	3	63800038	63839312	34	11	2393220	3.7561	8.6288e-05
ENSG00000204308	RNF5	6	32141131	32156930	2	1	2393220	3.7543	8.6903e-05
ENSG00000091656	ZFHX4	8	77588454	77784521	314	25	2393220	3.7533	8.7264e-05
ENSG00000137331	IER3	6	30705976	30717331	6	1	2393220	3.7523	8.7618e-05
ENSG00000162892	IL24	1	207065788	207082484	26	2	2393220	3.7497	8.8526e-05
ENSG00000258817	OR4C13	11	49968943	49979971	33	7	2393220	3.7493	8.8653e-05
ENSG00000251322	SHANK3	22	51107843	51176726	98	18	2393220	3.7463	8.9737e-05
ENSG00000156671	SAMD8	10	76854344	76946881	160	15	2393220	3.7456	8.9966e-05
ENSG00000218336	TENM3	4	183060140	183729177	1896	181	2393220	3.7444	9.043e-05
ENSG00000267270	AC139100.2	18	77900807	77941315	111	12	2393220	3.7442	9.048e-05
ENSG00000158604	TMED4	7	44612493	44626886	41	7	2393220	3.7433	9.0803e-05
ENSG00000143727	ACP1	2	259140	283283	44	5	2393220	3.7407	9.1759e-05
ENSG00000137869	CYP19A1	15	51495254	51635807	327	26	2393220	3.7406	9.18e-05
ENSG00000122733	KIAA1045	9	34952484	34987541	52	12	2393220	3.7398	9.209e-05
ENSG00000148634	HERC4	10	69676665	69840105	225	18	2393220	3.7392	9.2308e-05
ENSG00000144711	IQSEC1	3	12933719	13119617	447	56	2393220	3.7391	9.2325e-05
ENSG00000151503	NCAPD3	11	134015014	134100348	134	16	2393220	3.739	9.2384e-05
ENSG00000171532	NEUROD2	17	37754789	37771030	10	3	2393220	3.7342	9.4138e-05
ENSG00000167208	SNX20	16	50695211	50720264	24	5	2393220	3.7337	9.4356e-05
ENSG00000204138	PHACTR4	1	28691114	28831881	323	8	2393220	3.733	9.4599e-05
ENSG00000221916	C19orf73	19	49616655	49627397	32	4	2393220	3.7328	9.4673e-05
ENSG00000120253	NUP43	6	150040451	150075801	41	2	2393220	3.7314	9.5219e-05
ENSG00000183098	GPC6	13	93874095	95064655	2745	153	2393220	3.7306	9.5526e-05
ENSG00000140022	STON2	14	81722000	81907809	427	31	2393220	3.7304	9.5596e-05
ENSG00000136560	TANK	2	161988419	162097732	148	11	2393220	3.7285	9.6301e-05
ENSG00000114353	GNAI2	3	50258724	50301787	40	9	2393220	3.7282	9.6437e-05
ENSG00000136874	STX17	9	102663915	102737618	124	11	2393220	3.7279	9.6538e-05
ENSG00000148798	INA	10	105031920	105055108	29	6	2393220	3.727	9.6877e-05
ENSG00000089177	KIF16B	20	16247749	16559078	995	50	2393220	3.7254	9.7501e-05
ENSG00000174482	LINGO2	9	27943076	28675283	2101	151	2393220	3.7247	9.7777e-05
ENSG00000043143	JADE2	5	133855003	133923918	146	23	2393220	3.7242	9.7984e-05
ENSG00000119630	PGF	14	75403537	75427487	21	5	2393220	3.7239	9.8085e-05
ENSG00000087258	GNAO1	16	56220302	56396356	383	40	2393220	3.7232	9.8349e-05
ENSG00000162894	FAIM3	1	207072731	207101592	31	4	2393220	3.7231	9.8378e-05
ENSG00000179399	GPC5	13	92045929	93524490	3388	154	2393220	3.723	9.8429e-05
ENSG00000272104	XXcos-LUCA11.5	3	50383323	50410354	12	3	2393220	3.7206	9.939e-05
ENSG00000197386	HTT	4	3071408	3250676	323	17	2393220	3.7178	0.0001005
ENSG00000130779	CLIP1	12	122750979	122912179	198	16	2393220	3.7157	0.00010133
ENSG00000184990	SIVA1	14	105214437	105239831	45	5	2393220	3.7143	0.00010187
ENSG00000185345	PARK2	6	161763452	163153803	4140	205	2393220	3.7132	0.00010234
ENSG00000107874	CUEDC2	10	104178002	104197418	22	6	2393220	3.7125	0.00010261
ENSG00000075711	DLG1	3	196764431	197031171	570	23	2393220	3.7124	0.00010265
ENSG00000148143	ZNF462	9	109620378	109780915	186	29	2393220	3.7123	0.00010268
ENSG00000164953	TMEM67	8	94762072	94836462	36	7	2393220	3.7119	0.00010286
ENSG00000153707	PTPRD	9	8309246	10617723	8104	396	2393220	3.7116	0.00010299
ENSG00000182791	CCDC87	11	66352640	66365554	8	4	2393220	3.711	0.0001032
ENSG00000105376	ICAM5	19	10395657	10412454	41	7	2393220	3.7107	0.00010334
ENSG00000103540	CCP110	16	19530133	19569730	111	12	2393220	3.7103	0.0001035
ENSG00000162290	DCP1A	3	53312447	53386654	96	12	2393220	3.7099	0.00010366
ENSG00000157895	C12orf43	12	121435225	121459305	78	13	2393220	3.7096	0.00010378
ENSG00000143549	TPM3	1	154122784	154172124	57	10	2393220	3.7096	0.00010378
ENSG00000243147	MRPL33	2	27989584	28215954	288	12	2393220	3.7093	0.00010392
ENSG00000048740	CELF2	10	11042259	11383674	895	65	2393220	3.709	0.00010405
ENSG00000163113	OTUD7B	1	149904705	149987625	51	4	2393220	3.7087	0.00010417
ENSG00000214706	IFRD2	3	50320163	50335349	7	3	2393220	3.7066	0.00010505
ENSG00000145526	CDH18	5	19468060	20580982	2187	80	2393220	3.7066	0.00010505
ENSG00000134323	MYCN	2	16075686	16092129	32	6	2393220	3.7063	0.00010515
ENSG00000170525	PFKFB3	10	6181881	6282495	188	40	2393220	3.7062	0.0001052
ENSG00000009307	CSDE1	1	115254534	115306297	74	8	2393220	3.706	0.00010528
ENSG00000167549	CORO6	17	27936774	27954925	12	4	2393220	3.7037	0.00010622
ENSG00000130725	UBE2M	19	59062079	59075327	20	4	2393220	3.7026	0.00010669
ENSG00000174842	GLMN	1	92706959	92769544	46	5	2393220	3.7024	0.00010677
ENSG00000103404	USP31	16	23067727	23165591	197	11	2393220	3.702	0.00010694
ENSG00000134198	TSPAN2	1	115585632	115637121	179	22	2393220	3.7007	0.0001075
ENSG00000178184	PARD6G	18	77910115	78010429	156	15	2393220	3.6983	0.00010852
ENSG00000166206	GABRB3	15	26783693	27189686	913	81	2393220	3.6976	0.00010882
ENSG00000083720	OXCT1	5	41725167	41875621	147	10	2393220	3.6973	0.00010895
ENSG00000185928	PAGR1	16	29822285	29846948	22	2	2393220	3.6954	0.00010976
ENSG00000010818	HIVEP2	6	143067604	143271338	414	43	2393220	3.695	0.00010993
ENSG00000155980	KIF5A	12	57938781	57985415	57	11	2393220	3.6947	0.00011007
ENSG00000138030	KHK	2	27304615	27328640	24	3	2393220	3.6939	0.00011043
ENSG00000168631	DPCR1	6	30903749	30926998	6	3	2393220	3.6937	0.00011049
ENSG00000197323	TRIM33	1	114930399	115058781	256	14	2393220	3.6936	0.00011057
ENSG00000169118	CSNK1G1	15	64452716	64653442	263	11	2393220	3.6925	0.00011105
ENSG00000087085	ACHE	7	100482615	100499594	44	8	2393220	3.692	0.00011125
ENSG00000102974	CTCF	16	67591310	67678086	65	9	2393220	3.6914	0.00011149
ENSG00000221954	OR4C12	11	49998009	50009071	25	5	2393220	3.691	0.0001117
ENSG00000112249	ASCC3	6	100951070	101334248	801	18	2393220	3.6904	0.00011193
ENSG00000114126	TFDP2	3	141658277	141873386	597	14	2393220	3.6894	0.00011241
ENSG00000149781	FERMT3	11	63969150	63996354	37	9	2393220	3.6892	0.00011248
ENSG00000013392	RWDD2A	6	83898098	83913651	21	6	2393220	3.6866	0.00011361
ENSG00000103932	RPAP1	15	41804374	41841467	85	9	2393220	3.6864	0.00011372
ENSG00000031081	ARHGAP31	3	119008220	119144561	420	51	2393220	3.6861	0.00011386
ENSG00000176571	CNBD1	8	87873670	88632447	1747	62	2393220	3.6859	0.00011394
ENSG00000069849	ATP1B3	3	141589966	141650356	182	17	2393220	3.6859	0.00011395
ENSG00000174574	AKIRIN1	1	39451895	39476731	67	6	2393220	3.6853	0.00011421
ENSG00000144285	SCN1A	2	166840670	166989523	361	20	2393220	3.6838	0.0001149
ENSG00000141076	CIRH1A	16	69160194	69270033	158	18	2393220	3.6836	0.00011499
ENSG00000004838	ZMYND10	3	50373541	50389283	10	2	2393220	3.6825	0.00011548
ENSG00000181513	ACBD4	17	43204967	43226548	29	8	2393220	3.6808	0.00011626
ENSG00000142208	AKT1	14	105230686	105267088	23	4	2393220	3.6796	0.0001168
ENSG00000140262	TCF12	15	57205821	57596479	806	17	2393220	3.6791	0.00011705
ENSG00000105401	CDC37	19	10496810	10535797	55	7	2393220	3.6782	0.00011745
ENSG00000149972	CNTN5	11	98886683	100234616	4803	192	2393220	3.6782	0.00011746
ENSG00000180530	NRIP1	21	16328556	16442321	188	24	2393220	3.6779	0.00011756
ENSG00000100312	ACR	22	51171624	51188762	1	1	2393220	3.6778	0.00011763
ENSG00000102837	OLFM4	13	53597894	53631192	85	18	2393220	3.6774	0.00011781
ENSG00000183977	PP2D1	3	20016453	20058822	118	14	2393220	3.6773	0.00011784
ENSG00000158321	AUTS2	7	69058905	70263054	2043	74	2393220	3.677	0.00011801
ENSG00000171815	PCDHB1	5	140425979	140438512	7	3	2393220	3.6763	0.00011833
ENSG00000173611	SCAI	9	127699887	127910785	260	14	2393220	3.6759	0.00011851
ENSG00000130724	CHMP2A	19	59057933	59071491	18	4	2393220	3.675	0.00011891
ENSG00000213380	COG8	16	69349043	69378570	59	8	2393220	3.6747	0.00011908
ENSG00000268538	KIAA1658	22	30809212	30819469	20	7	2393220	3.6731	0.0001198
ENSG00000101109	STK4	20	43590115	43713600	183	11	2393220	3.6726	0.00012007
ENSG00000185658	BRWD1	21	40551102	40698485	346	14	2393220	3.6719	0.00012039
ENSG00000107882	SUFU	10	104258744	104398292	253	10	2393220	3.6718	0.00012042
ENSG00000133243	BTBD2	19	1980447	2039880	46	8	2393220	3.6711	0.00012077
ENSG00000115221	ITGB6	2	160951177	161133399	407	37	2393220	3.671	0.00012081
ENSG00000171786	NHLH1	1	160331857	160347638	29	6	2393220	3.6707	0.00012093
ENSG00000196547	MAN2A2	15	91440448	91470814	57	8	2393220	3.6707	0.00012095
ENSG00000173531	MST1	3	49716380	49731934	11	3	2393220	3.6706	0.00012101
ENSG00000187486	KCNJ11	11	17402406	17415878	46	6	2393220	3.6699	0.00012133
ENSG00000101040	ZMYND8	20	45832859	45990567	155	23	2393220	3.6697	0.00012143
ENSG00000116852	KIF21B	1	200933520	200997828	131	13	2393220	3.6693	0.0001216
ENSG00000140455	USP3	15	63791793	63891839	217	19	2393220	3.6675	0.00012247
ENSG00000174775	HRAS	11	527242	542287	39	5	2393220	3.6667	0.00012286
ENSG00000138385	SSB	2	170643443	170673574	79	15	2393220	3.663	0.00012462
ENSG00000119737	GPR75	2	54075050	54092126	36	9	2393220	3.6629	0.0001247
ENSG00000074410	CA12	15	63608577	63679360	155	25	2393220	3.6624	0.00012492
ENSG00000052723	SIKE1	1	115307100	115328306	15	5	2393220	3.6598	0.00012622
ENSG00000182568	SATB1	3	18381879	18492080	193	29	2393220	3.6593	0.00012647
ENSG00000233276	GPX1	3	49389609	49401033	15	4	2393220	3.658	0.0001271
ENSG00000138821	SLC39A8	4	103167198	103357415	470	32	2393220	3.6577	0.00012723
ENSG00000141298	SSH2	17	27947956	28262294	281	10	2393220	3.6569	0.00012765
ENSG00000102452	NALCN	13	101701130	102073843	1088	67	2393220	3.6559	0.00012814
ENSG00000117148	ACTL8	1	18076808	18158558	150	16	2393220	3.6551	0.00012852
ENSG00000119004	CYP20A1	2	204098663	204168009	106	10	2393220	3.6549	0.00012864
ENSG00000144460	NYAP2	2	226260364	226523734	390	30	2393220	3.6548	0.00012869
ENSG00000174469	CNTNAP2	7	145808453	148123090	6614	250	2393220	3.6543	0.00012895
ENSG00000143318	CASQ1	1	160155285	160176676	27	11	2393220	3.6528	0.0001297
ENSG00000166272	WBP1L	10	104498727	104581021	208	23	2393220	3.6523	0.00012994
ENSG00000164199	GPR98	5	89820161	90465038	1259	58	2393220	3.6523	0.00012996
ENSG00000100714	MTHFD1	14	64849749	64931722	189	25	2393220	3.6522	0.00012998
ENSG00000008838	MED24	17	38170350	38222468	92	9	2393220	3.6513	0.00013047
ENSG00000068001	HYAL2	3	50350221	50365337	6	3	2393220	3.6509	0.00013068
ENSG00000186487	MYT1L	2	1787885	2340032	1297	69	2393220	3.6507	0.00013074
ENSG00000105063	PPP6R1	19	55736148	55775363	63	11	2393220	3.6503	0.00013099
ENSG00000253320	KB-1507C5.2	8	103871528	103995104	297	28	2393220	3.6485	0.00013191
ENSG00000111087	GLI1	12	57848918	57871045	41	6	2393220	3.6484	0.00013191
ENSG00000163930	BAP1	3	52430029	52449366	14	4	2393220	3.6482	0.00013203
ENSG00000104863	LIN7B	19	49612581	49626717	37	5	2393220	3.6479	0.00013218
ENSG00000006704	GTF2IRD1	7	73863120	74021931	131	12	2393220	3.6477	0.00013229
ENSG00000154217	PITPNC1	17	65368575	65698372	607	77	2393220	3.6475	0.00013242
ENSG00000146047	HIST1H2BA	6	25722137	25732573	34	4	2393220	3.6467	0.00013282
ENSG00000122218	COPA	1	160254063	160318190	74	8	2393220	3.6462	0.00013306
ENSG00000120896	SORBS3	8	22397499	22438301	26	6	2393220	3.6452	0.0001336
ENSG00000107105	ELAVL2	9	23685102	23831335	336	34	2393220	3.6452	0.0001336
ENSG00000186625	KATNA1	6	149911009	149975108	88	3	2393220	3.6431	0.00013468
ENSG00000138443	ABI2	2	204187942	204317446	126	15	2393220	3.6421	0.0001352
ENSG00000184524	CEND1	11	782104	795123	22	4	2393220	3.6409	0.00013584
ENSG00000168274	HIST1H2AE	6	26212165	26222711	26	5	2393220	3.6398	0.00013641
ENSG00000168014	C2CD3	11	73718763	73887255	216	15	2393220	3.6377	0.00013753
ENSG00000162105	SHANK2	11	70308961	70968623	1536	121	2393220	3.6376	0.00013757
ENSG00000175707	C1orf172	1	27271053	27291897	18	3	2393220	3.6369	0.00013797
ENSG00000126500	FLRT1	11	63865660	63891645	68	11	2393220	3.6357	0.00013862
ENSG00000105339	DENND3	8	142122377	142210907	142	24	2393220	3.6348	0.00013909
ENSG00000156398	SFXN2	10	104469295	104508249	59	10	2393220	3.6343	0.00013938
ENSG00000155511	GRIA1	5	152864175	153198429	1101	61	2393220	3.6331	0.00014003
ENSG00000119314	PTBP3	9	114975715	115100947	258	7	2393220	3.6317	0.00014079
ENSG00000057757	PITHD1	1	24099895	24119722	7	2	2393220	3.6303	0.00014156
ENSG00000171316	CHD7	8	61586337	61784465	297	13	2393220	3.6301	0.00014165
ENSG00000101104	PABPC1L	20	43533703	43592676	94	14	2393220	3.6266	0.00014359
ENSG00000122406	RPL5	1	93292582	93312481	26	3	2393220	3.6255	0.00014418
ENSG00000146216	TTBK1	6	43206418	43260997	103	14	2393220	3.6251	0.00014442
ENSG00000178057	NDUFAF3	3	49052892	49065928	8	4	2393220	3.6236	0.00014525
ENSG00000174080	CTSF	11	66325934	66341312	36	5	2393220	3.6235	0.00014532
ENSG00000154229	PRKCA	17	64293754	64811861	1505	93	2393220	3.6234	0.0001454
ENSG00000140506	LMAN1L	15	75100057	75123099	46	8	2393220	3.623	0.00014559
ENSG00000167371	PRRT2	16	29818177	29832201	9	2	2393220	3.621	0.00014671
ENSG00000180658	OR2A4	6	132016520	132027635	12	3	2393220	3.621	0.00014673
ENSG00000179912	R3HDM2	12	57638392	57829788	170	10	2393220	3.621	0.00014676
ENSG00000163933	RFT1	3	53117499	53169478	117	7	2393220	3.6206	0.00014697
ENSG00000099326	MZF1	19	59068298	59089942	30	5	2393220	3.6189	0.00014795
ENSG00000068024	HDAC4	2	239964864	240328348	897	68	2393220	3.6185	0.00014816
ENSG00000177706	FAM20C	7	187969	305711	15	2	2393220	3.6183	0.0001483
ENSG00000182985	CADM1	11	115034938	115380675	525	42	2393220	3.6173	0.00014886
ENSG00000197459	HIST1H2BH	6	26246879	26257303	16	3	2393220	3.6172	0.00014889
ENSG00000184730	APOBR	16	28500970	28515291	18	4	2393220	3.6172	0.00014889
ENSG00000014641	MDH1	2	63810743	63839331	44	6	2393220	3.617	0.00014903
ENSG00000204560	DHX16	6	30615896	30645814	3	2	2393220	3.6162	0.00014949
ENSG00000143702	CEP170	1	243282730	243423650	125	11	2393220	3.6134	0.00015113
ENSG00000160654	CD3G	11	118210059	118230876	36	5	2393220	3.6129	0.00015138
ENSG00000072518	MARK2	11	63601400	63683491	86	6	2393220	3.6121	0.00015188
ENSG00000136271	DDX56	7	44600016	44619650	55	8	2393220	3.6119	0.00015196
ENSG00000140525	FANCI	15	89782180	89865492	114	6	2393220	3.6103	0.00015295
ENSG00000196119	OR8A1	11	124434893	124446037	37	7	2393220	3.6098	0.00015324
ENSG00000253207	RP11-67H2.1	8	114607539	114634187	48	9	2393220	3.6077	0.00015447
ENSG00000263136	PAGR1	16	29822832	29836438	13	2	2393220	3.6041	0.0001566
ENSG00000014824	SLC30A9	4	41987489	42097474	331	8	2393220	3.604	0.00015667
ENSG00000170989	S1PR1	1	101697444	101712074	22	9	2393220	3.6035	0.00015696
ENSG00000155816	FMN2	1	240172648	240643489	1467	87	2393220	3.6034	0.00015702
ENSG00000162927	PUS10	2	61162357	61250394	129	21	2393220	3.6026	0.00015755
ENSG00000198327	HIST1H4F	6	26235561	26245976	31	5	2393220	3.6019	0.00015796
ENSG00000114279	FGF12	3	191852184	192490553	1293	97	2393220	3.5988	0.00015984
ENSG00000197728	RPS26	12	56430637	56443116	11	3	2393220	3.5986	0.00015999
ENSG00000135100	HNF1A	12	121411346	121445315	105	16	2393220	3.5952	0.00016205
ENSG00000164796	CSMD3	8	113230157	114454328	2594	58	2393220	3.5939	0.00016288
ENSG00000171862	PTEN	10	89617870	89736687	115	24	2393220	3.5929	0.00016351
ENSG00000105371	ICAM4	19	10392643	10404198	26	6	2393220	3.5923	0.0001639
ENSG00000164483	SAMD3	6	130460460	130691570	905	24	2393220	3.5921	0.00016404
ENSG00000120333	MRPS14	1	174974925	174997561	37	9	2393220	3.592	0.0001641
ENSG00000120694	HSPH1	13	31705762	31741525	66	7	2393220	3.5916	0.00016435
ENSG00000187630	DHRS4L2	14	24434148	24480617	3	2	2393220	3.5885	0.00016631
ENSG00000123505	AMD1	6	111190973	111221916	92	10	2393220	3.5872	0.00016712
ENSG00000113448	PDE4D	5	58259865	59822947	3206	147	2393220	3.5859	0.00016795
ENSG00000198604	BAZ1A	14	35216937	35349853	337	19	2393220	3.5854	0.00016828
ENSG00000139218	SCAF11	12	46307914	46390903	66	9	2393220	3.5847	0.00016874
ENSG00000138382	METTL5	2	170661591	170686441	69	12	2393220	3.5842	0.00016906
ENSG00000136802	LRRC8A	9	131639391	131685318	72	7	2393220	3.5836	0.00016944
ENSG00000164484	TMEM200A	6	130681879	130769208	226	17	2393220	3.5831	0.00016977
ENSG00000219438	FAM19A5	22	48880272	49251724	1538	109	2393220	3.5829	0.00016988
ENSG00000131023	LATS1	6	149974289	150044392	79	3	2393220	3.5823	0.00017026
ENSG00000070882	OSBPL3	7	24831158	25026253	494	59	2393220	3.582	0.00017046
ENSG00000185420	SMYD3	1	245907642	246675614	2521	85	2393220	3.5802	0.00017169
ENSG00000065833	ME1	6	83915108	84145797	406	16	2393220	3.5777	0.00017332
ENSG00000078804	TP53INP2	20	33287094	33306243	16	3	2393220	3.5774	0.00017353
ENSG00000115808	STRN	2	37065783	37198615	252	15	2393220	3.5767	0.00017399
ENSG00000152061	RABGAP1L	1	174123548	174969445	1418	20	2393220	3.5757	0.00017464
ENSG00000171872	KLF17	1	44579522	44605812	58	12	2393220	3.5754	0.00017488
ENSG00000179284	DAND5	19	13070973	13090567	19	7	2393220	3.5748	0.00017522
ENSG00000163519	TRAT1	3	108536545	108578852	97	15	2393220	3.5745	0.00017544
ENSG00000197272	IL27	16	28505683	28528372	33	5	2393220	3.5738	0.00017593
ENSG00000138028	CGREF1	2	27316757	27346995	34	6	2393220	3.5732	0.00017632
ENSG00000006715	VPS41	7	38757563	38976994	634	26	2393220	3.5718	0.00017725
ENSG00000149571	KIRREL3	11	126288254	126878355	1650	121	2393220	3.5717	0.00017732
ENSG00000135185	TMEM243	7	86820478	86854903	78	7	2393220	3.5701	0.00017844
ENSG00000164181	ELOVL7	5	60042618	60145216	213	22	2393220	3.5696	0.00017876
ENSG00000269071	AC138517.1	5	138847108	138857506	8	2	2393220	3.5688	0.00017932
ENSG00000175497	DPP10	2	115194876	116608328	2858	110	2393220	3.5684	0.00017955
ENSG00000181929	PRKAG1	12	49391057	49417980	15	3	2393220	3.5684	0.00017958
ENSG00000239306	RBM14	11	66379053	66399818	12	5	2393220	3.5673	0.00018032
ENSG00000173442	EHBP1L1	11	65338509	65365121	34	8	2393220	3.5652	0.00018177
ENSG00000204618	RNF39	6	30033043	30048664	3	2	2393220	3.5649	0.00018197
ENSG00000159164	SV2A	1	149869870	149894434	23	2	2393220	3.5642	0.00018249
ENSG00000084764	MAPRE3	2	27188480	27255064	61	5	2393220	3.5638	0.00018274
ENSG00000143196	DPT	1	168659697	168703502	178	25	2393220	3.5635	0.00018297
ENSG00000135519	KCNH3	12	49927940	49957091	43	6	2393220	3.5635	0.00018298
ENSG00000237172	B3GNT9	16	67177008	67190117	6	3	2393220	3.5624	0.00018372
ENSG00000138411	HECW2	2	197054094	197463416	912	55	2393220	3.5624	0.00018375
ENSG00000066117	SMARCD1	12	50473755	50499495	16	2	2393220	3.5618	0.00018418
ENSG00000124578	HIST1H4G	6	26241886	26252259	24	5	2393220	3.5614	0.00018447
ENSG00000198898	CAPZA2	7	116446124	116567103	168	17	2393220	3.5596	0.00018569
ENSG00000165118	C9orf64	9	86548226	86576901	36	7	2393220	3.5582	0.00018669
ENSG00000111266	DUSP16	12	12623829	12720317	169	17	2393220	3.5579	0.00018689
ENSG00000150907	FOXO1	13	41124804	41245734	205	13	2393220	3.5578	0.00018698
ENSG00000084693	AGBL5	2	27260232	27298490	36	5	2393220	3.557	0.00018752
ENSG00000184005	ST6GALNAC3	1	76535404	77105286	1449	121	2393220	3.5564	0.00018801
ENSG00000135241	PNPLA8	7	108105866	108215110	231	21	2393220	3.5562	0.00018812
ENSG00000123685	BATF3	1	212854760	212878327	67	13	2393220	3.5561	0.00018819
ENSG00000168807	SNTB2	16	69216032	69347955	200	16	2393220	3.5554	0.00018869
ENSG00000146409	SLC18B1	6	133085509	133124701	112	10	2393220	3.5554	0.00018871
ENSG00000108176	DNAJC12	10	69551427	69602924	82	11	2393220	3.5535	0.00019009
ENSG00000047346	FAM214A	15	52868514	53007014	217	20	2393220	3.553	0.00019041
ENSG00000162735	PEX19	1	160241602	160261138	20	5	2393220	3.553	0.00019044
ENSG00000269955	LUC7L2	7	139021106	139112345	232	5	2393220	3.5502	0.00019248
[truncated: 5,446 more rows]
