# Supplementary material for: Disentangling the genetic overlap between ischemic stroke and obesity
Source: Diabetol Metab Syndr. 2024 Dec 30;16:314. doi: 10.1186/s13098-024-01555-x (PMC11684051; doi:10.1186/s13098-024-01555-x)
Supplement: Supplementary file 16 — Additional file 16. [file 13098_2024_1555_MOESM16_ESM.xlsx]

## Sheet: Sheet1
GENE	symbol	chr	start	end	strand	type	entrezID	HUGO	pLI	ncRVIS	posMapSNPs	posMapMaxCADD	minGwasP	IndSigSNPs	GenomicLocus	NSNPS	NPARAM	N	ZSTAT	P
ENSG00000001617	SEMA3F	3	50192478	50226508	1	protein_coding	6405	SEMA3F	0.999918	NA	44	19.09	5.32e-47	rs3774750;rs2624826;rs2188151;rs12631248	146	18	3	913871	7.8113	2.83e-15
ENSG00000002016	RAD52	12	1021243	1099219	-1	protein_coding	5893	RAD52	2.38e-07	1.60262	51	12.88	4.93e-32	rs10849582;rs10849568;rs11611246;rs953361;rs7311151;rs7300039	541	50	12	913871	7.4267	5.57e-14
ENSG00000002330	BAD	11	64037302	64052176	-1	protein_coding	572	BAD	0.000414579	-0.403997	6	10.57	8.1e-16	rs11600990	514	8	3	913871	5.1784	1.12e-07
ENSG00000002822	MAD1L1	7	1855429	2272878	-1	protein_coding	8379	MAD1L1	2.04e-10	-0.0844627	202	16.12	6.96e-15	rs7807190;rs11766944;rs6461115;rs11766468	339	284	18	913871	5.1299	1.45e-07
ENSG00000002919	SNX11	17	46180719	46200436	1	protein_coding	29916	SNX11	3.86e-05	0.140273	39	18.95	1.25e-19	rs11079813;rs208015;rs17621689;rs3764400;rs1986694;rs6504108;rs12950225;rs10491182;rs1860864	701	18	4	913871	6.8311	4.21e-12
ENSG00000003756	RBM5	3	50126341	50156454	1	protein_coding	10181	RBM5	0.999999	-0.605889	56	18.47	8.57e-45	rs11713193;rs3774750;rs2624826;rs12631248;rs13100903	146	16	2	913871	6.1094	5e-10
ENSG00000004487	KDM1A	1	23345941	23410182	1	protein_coding	23028	KDM1A	0.991028	0.241353	60	22.7	1.01e-17	rs6692586;rs4655138;rs9426689	9	20	3	913871	6.4414	5.92e-11
ENSG00000004534	RBM6	3	49977440	50137478	1	protein_coding	10180	RBM6	1	-0.685653	280	17.77	1.01e-47	rs12631248;rs11713193;rs3774750;rs2624826;rs1986599;rs1283;rs13100903;rs2014830;rs6446298	146	64	5	913871	7.6315	1.16e-14
ENSG00000004939	SLC4A1	17	42325753	42345509	-1	protein_coding	6521	SLC4A1	0.909484	-0.189689	15	12.26	2.6e-08	rs7222349	700	8	3	913871	5.1567	1.26e-07
ENSG00000004948	CALCR	7	93053799	93204042	-1	protein_coding	799	CALCR	3.38e-05	-0.933444	193	13.74	3.26e-15	rs2023772;rs12674080;rs9641123;rs13247665	363	149	17	913871	7.4619	4.26e-14
ENSG00000005100	DHX33	17	5344232	5372380	-1	protein_coding	56919	DHX33	0.00838228	-0.549098	8	6.791	8.73e-08	rs1806236;rs1000940;rs5862	688	26	7	913871	4.6221	1.9e-06
ENSG00000005243	COPZ2	17	46103533	46115392	-1	protein_coding	51226	COPZ2	0.00170949	NA	43	18.21	3.58e-18	rs208015;rs17621689;rs3764400;rs1986694;rs10491182;rs17681361;rs11079813	701	8	3	913871	6.1749	3.31e-10
ENSG00000005844	ITGAL	16	30483979	30534506	1	protein_coding	3683	ITGAL	0.43034	-1.03162	36	22.5	3.86e-15	rs17839544;rs11150589;rs4243232;rs11150590;rs2230434;rs4341759;rs2230433;rs10871453	670	30	8	913871	7.6858	7.61e-15
ENSG00000005955	GGNBP2	17	34900737	34946278	1	protein_coding	79893	GGNBP2	0.999929	NA	63	22.1	9.39e-25	rs1106908;rs868340	696	20	3	913871	7.683	7.77e-15
ENSG00000006059	KRT33A	17	39502344	39507064	-1	protein_coding	3883	KRT33A	2.04e-11	0.467693	12	2.86	4.5e-11	rs16966801	698	10	4	913871	4.9152	4.43e-07
ENSG00000006576	PHTF2	7	77428122	77586818	1	protein_coding	57157	PHTF2	0.0249464	0.43086	66	19.17	9.37e-09	rs1544459	360	74	10	913871	4.7871	8.46e-07
ENSG00000007047	MARK4	19	45582546	45808541	1	protein_coding	57787	MARK4	0.999932	NA	59	14.39	2.29e-08	rs1568	745	96	19	913871	4.7012	1.29e-06
ENSG00000007312	CD79B	17	62006100	62009714	-1	protein_coding	974	CD79B	0.950003	0.195857	15	4.057	9.04e-07	rs12325866	704	11	2	913871	4.2767	9.48e-06
ENSG00000007372	PAX6	11	31806340	31839509	-1	protein_coding	5080	PAX6	0.998808	-1.95552	36	17.26	6.54e-09	rs3026401;rs11031484	508	21	4	913871	5.735	4.88e-09
ENSG00000007402	CACNA2D2	3	50400233	50541675	-1	protein_coding	9254	CACNA2D2	0.999693	NA	97	19.07	1.7e-07	rs490634;rs1283;rs12631248	146	63	4	913871	4.2911	8.89e-06
ENSG00000007866	TEAD3	6	35441374	35464853	-1	protein_coding	7005	TEAD3	NA	0.0454437	40	19.09	4.47e-10	rs6457824;rs11962335;rs7744392;rs11756089;rs6457816;rs2064317	294	16	6	913871	7.1879	3.29e-13
ENSG00000007923	DNAJC11	1	6694228	6761984	-1	protein_coding	55735	DNAJC11	0.999971	0.74475	103	19.17	8.8e-14	rs2235564;rs10779795	3	43	6	913871	6.1643	3.54e-10
ENSG00000008130	NADK	1	1682671	1711896	-1	protein_coding	65220	NADK	0.00126769	-0.378362	56	13.17	2.07e-20	rs12044597;rs6663586;rs10907185	1	3	1	913871	6.1094	5e-10
ENSG00000008196	TFAP2B	6	50786436	50815326	1	protein_coding	7021	TFAP2B	0.990904	0.192212	70	19.87	3.77e-94	rs7771651;rs16880682;rs9473932;rs6930924;rs12528998;rs943005;rs2635727;rs280329;rs9463628;rs1161203	304	29	6	913871	7.4187	5.91e-14
ENSG00000008382	MPND	19	4343524	4360083	1	protein_coding	84954	MPND	0.015725	NA	23	15.1	1.34e-07	rs9352	738	12	4	913871	4.1574	1.61e-05
ENSG00000008710	PKD1	16	2138711	2185899	-1	protein_coding	5310	PKD1	0.999905	NA	24	7.575	2.75e-08	rs7185040	660	4	1	913871	5.1783	1.12e-07
ENSG00000008838	MED24	17	38175350	38217468	-1	protein_coding	9862	MED24	8.99e-09	1.2872	36	13.92	1.37e-08	rs8070454	697	33	5	913871	5.1388	1.38e-07
ENSG00000009307	CSDE1	1	115259534	115301297	-1	protein_coding	7812	CSDE1	0.999952	-0.125092	13	8.785	5.85e-09	rs2007231	35	26	3	913871	5.4714	2.23e-08
ENSG00000009724	MASP2	1	11086580	11107290	-1	protein_coding	10747	MASP2	1.58e-14	0.0230371	55	22.2	1.53e-13	rs12136082;rs11583653;rs10779751	6	11	1	913871	5.5657	1.31e-08
ENSG00000010310	GIPR	19	46171502	46186982	1	protein_coding	2696	GIPR	2.54e-22	-0.675671	93	25.5	1.13e-65	rs12972158;rs12976464;rs11671664;rs2334255;rs1800437	745	10	3	913871	8.2924	5.55e-17
ENSG00000010318	PHF7	3	52444673	52457657	1	protein_coding	51533	PHF7	0.0649139	NA	2	4.166	8.43e-09	rs2240919;rs353547	146	7	2	913871	5.7138	5.52e-09
ENSG00000010327	STAB1	3	52529354	52558511	1	protein_coding	23166	STAB1	2.8e-25	-0.149285	20	10.12	1.25e-13	rs2240919;rs2710323	146	15	4	913871	6.5958	2.11e-11
ENSG00000010438	PRSS3	9	33750515	33799230	1	protein_coding	5646	PRSS3	4.8e-10	-0.213864	52	10.44	1.47e-12	rs7039845;rs747091;rs10971709;rs12380143	432	38	7	913871	4.5271	2.99e-06
ENSG00000010704	HFE	6	26087509	26098571	1	protein_coding	3077	HFE	8.5e-07	0.210172	55	13.32	6.42e-14	rs6929805;rs3752420;rs1150659;rs13206443;rs198806	292	27	6	913871	7.6169	1.3e-14
ENSG00000010818	HIVEP2	6	143072604	143266338	-1	protein_coding	3097	HIVEP2	1	-0.573572	103	20.6	3.25e-13	rs512808;rs11969393;rs198665;rs12194370;rs765875	330	212	33	913871	6.9108	2.41e-12
ENSG00000011114	BTBD7	14	93703896	93799438	-1	protein_coding	55727	BTBD7	0.682366	-0.776247	135	21.8	7.59e-20	rs12894992;rs3783890;rs10147990	628	73	8	913871	7.6995	6.83e-15
ENSG00000011295	TTC19	17	15902694	15948329	1	protein_coding	54902	TTC19	1.05e-10	1.1213	82	17.2	5.64e-15	rs1075901	691	34	3	913871	6.5374	3.13e-11
ENSG00000011478	QPCTL	19	46195741	46207247	1	protein_coding	54814	QPCTL	0.00026154	-0.638079	40	13.45	7.23e-59	rs2334255;rs1800437;rs11672416;rs732841	745	7	4	913871	7.7768	3.72e-15
ENSG00000013297	CLDN11	3	170136653	170578169	1	protein_coding	5010	CLDN11	0.328912	0.013477	48	16.66	9.68e-12	rs4955755;rs1356012;rs12488260;rs11721319;rs3774046	179	324	39	913871	5.8073	3.17e-09
ENSG00000013364	MVP	16	29831715	29859355	1	protein_coding	9961	MVP	0.00744853	0.176123	43	10.93	8.19e-15	rs13332078	670	11	1	913871	7.4056	6.53e-14
ENSG00000015475	BID	22	18216906	18257536	-1	protein_coding	637	BID	2.68e-07	-0.210029	27	9.44	3.2e-09	rs11538	779	30	8	913871	4.2636	1.01e-05
ENSG00000015520	NPC1L1	7	44552134	44580914	-1	protein_coding	29881	NPC1L1	1.37e-10	0.238786	27	15.48	1.85e-09	rs10268050	353	22	4	913871	4.5691	2.45e-06
ENSG00000015676	NUDCD3	7	44418720	44530479	-1	protein_coding	23386	NUDCD3	0.706732	-1.64544	186	25.5	1.06e-09	rs10268050	353	105	3	913871	5.6075	1.03e-08
ENSG00000016082	ISL1	5	50678921	50690564	1	protein_coding	3670	ISL1	0.606136	-1.06466	37	22.4	1.05e-08	rs6449613;rs12189178;rs7704281;rs6874700	237	8	2	913871	4.6051	2.06e-06
ENSG00000016391	CHDH	3	53846362	53880417	-1	protein_coding	55349	CHDH	0.00530866	0.516422	13	16.74	2.64e-09	rs2359133	147	30	5	913871	4.9465	3.78e-07
ENSG00000016864	GLT8D1	3	52728505	52740048	-1	protein_coding	55830	GLT8D1	0.00348978	NA	41	21.5	2.41e-11	rs2710323;rs2240919	146	12	1	913871	6.0374	7.83e-10
ENSG00000018280	SLC11A1	2	219246752	219261617	1	protein_coding	6556	SLC11A1	6.59e-12	-0.804979	1	7.921	NA	rs7607369	124	7	2	913871	4.2841	9.17e-06
ENSG00000019505	SYT13	11	45261852	45307870	-1	protein_coding	57586	SYT13	0.220166	0.352873	20	13.64	7.03e-09	rs7124508;rs7946683	510	75	8	913871	4.291	8.9e-06
ENSG00000020256	ZFP64	20	50668202	50820847	-1	protein_coding	55734	ZFP64	0.00518985	0.0808324	41	15.17	4.13e-22	rs1998152;rs7271567;rs6068137;rs6021796	768	168	27	913871	4.5865	2.25e-06
ENSG00000021645	NRXN3	14	78708734	80330762	1	protein_coding	9369	NRXN3	0.999856	-0.649548	369	20.8	1.07e-49	rs10131645;rs10146527;rs12147298;rs716064;rs7144011;rs2574750;rs2597093;rs2370983;rs8017403;rs7141420;rs11845632;rs8022132;rs17836172	623	1489	124	913871	10.212	8.72e-25
ENSG00000022976	ZNF839	14	102783714	102809044	1	protein_coding	55778	ZNF839	9.19e-05	0.346382	29	11.86	7.32e-10	rs3759558;rs8016771	634	19	5	913871	5.6508	7.98e-09
ENSG00000023318	ERP44	9	102741461	102861322	-1	protein_coding	23071	ERP44	0.956751	-1.15203	140	16.18	3.09e-11	rs2806684;rs846756;rs7024375	444	64	6	913871	6.6603	1.37e-11
ENSG00000024048	UBR2	6	42531800	42661242	1	protein_coding	23304	UBR2	1	-0.0343036	58	19.13	1.33e-12	rs11759298;rs9349239	299	83	10	913871	6.9533	1.78e-12
ENSG00000025039	RRAGD	6	90074355	90121989	-1	protein_coding	58528	RRAGD	0.812902	2.31337	8	6.088	9.73e-09	rs854917	315	48	10	913871	4.1361	1.77e-05
ENSG00000025434	NR1H3	11	47269851	47290396	1	protein_coding	10062	NR1H3	0.856186	0.657584	64	23	1.1e-21	rs2305280;rs10501321;rs11039182;rs10769254;rs2856650;rs1685404;rs7114704	511	19	3	913871	7.5193	2.75e-14
ENSG00000028277	POU2F2	19	42590263	42700737	-1	protein_coding	5452	POU2F2	0.973794	-0.213771	89	17.08	4.6e-09	rs3826705	744	16	2	913871	5.6569	7.71e-09
ENSG00000029725	RABEP1	17	5185558	5289129	1	protein_coding	9135	RABEP1	0.982815	1.26633	161	21.7	9.15e-19	rs3026133;rs1806236;rs1000940	688	68	8	913871	6.4382	6.04e-11
ENSG00000030066	NUP160	11	47799639	47870107	-1	protein_coding	23279	NUP160	0.0239792	-0.345694	111	16.15	3.16e-50	rs7942074;rs7124681;rs7933019;rs11039359	511	32	3	913871	6.1094	5e-10
ENSG00000030110	BAK1	6	33540329	33548019	-1	protein_coding	578	BAK1	0.00348655	-0.655757	36	14.04	6.96e-15	rs7761464;rs210130;rs210139;rs419261	294	19	5	913871	7.1817	3.44e-13
ENSG00000033030	ZCCHC8	12	122957417	122985518	-1	protein_coding	55596	ZCCHC8	0.777819	NA	67	12.93	9.12e-34	rs4319547;rs2062488;rs10846912;rs12369179;rs11058868;rs11058562;rs7957117	576	15	2	913871	7.9726	7.77e-16
ENSG00000033170	FUT8	14	65877310	66210839	1	protein_coding	2530	FUT8	0.997566	-0.976164	145	20.8	3.47e-08	rs11844682	619	203	18	913871	4.5195	3.1e-06
ENSG00000033327	GAB2	11	77926343	78129394	-1	protein_coding	9846	GAB2	0.998922	0.562581	368	16.67	3.54e-10	rs7117238;rs2511188	521	144	2	913871	5.4886	2.03e-08
ENSG00000034152	MAP2K3	17	21187984	21218552	1	protein_coding	5606	MAP2K3	0.000496053	-0.944855	8	11.67	8.21e-16	rs2001651	692	6	2	913871	6.7057	1e-11
ENSG00000035115	SH3YL1	2	217730	266398	-1	protein_coding	26751	SH3YL1	1e-05	-0.103902	61	19.78	8.34e-13	rs3791221;rs2864044;rs6548221	57	47	5	913871	6.4333	6.24e-11
ENSG00000035403	VCL	10	75757872	75879918	1	protein_coding	7414	VCL	0.99487	-0.242381	70	19.18	3.23e-11	rs2395075;rs11000857;rs12098284	476	60	7	913871	5.5207	1.69e-08
ENSG00000036549	ZZZ3	1	78028101	78149104	-1	protein_coding	26009	ZZZ3	0.99973	-1.2695	18	14.8	4.21e-23	rs7536433;rs9729667;rs12067638;rs278839	24	64	7	913871	5.241	7.98e-08
ENSG00000037749	MFAP3	5	153418466	153600038	1	protein_coding	4238	MFAP3	0.00844478	-0.539205	297	21	3.01e-27	rs17115481;rs707183;rs1903442;rs11957885;rs7448763;rs7715256;rs12658319;rs17536714;rs6860445;rs10515706;rs2098668;rs6873488	274	201	18	913871	7.5896	1.6e-14
ENSG00000038210	PI4K2B	4	25162263	25280714	1	protein_coding	55300	PI4K2B	0.0426564	0.576168	73	14.71	5.82e-10	rs16876869;rs3733548;rs1035091;rs12505006	195	70	11	913871	5.1681	1.18e-07
ENSG00000041353	RAB27B	18	52385091	52562747	1	protein_coding	5874	RAB27B	0.6873	-0.304479	131	12.69	2.6e-19	rs988733;rs8092503;rs11664943;rs12953492;rs7241285	729	108	13	913871	7.6285	1.19e-14
ENSG00000041982	TNC	9	117782806	117880536	-1	protein_coding	3371	TNC	1.45e-05	-0.41599	29	15.9	6.38e-09	rs16932160;rs2989518	448	159	21	913871	4.8398	6.5e-07
ENSG00000041988	THAP3	1	6684926	6695646	1	protein_coding	90326	THAP3	0.00148423	-0.0528817	33	12.54	1.39e-13	rs2235564;rs10779795	3	10	2	913871	5.4858	2.06e-08
ENSG00000043143	JADE2	5	133860003	133918918	1	protein_coding	23338	JADE2	0.99931	-1.34998	15	20.5	2.08e-15	rs329124;rs2044318	266	54	12	913871	7.014	1.16e-12
ENSG00000044524	EPHA3	3	89156674	89531284	1	protein_coding	2042	EPHA3	0.015686	-0.110284	130	21.6	4.02e-08	rs4857498;rs1521800	158	246	19	913871	4.5498	2.68e-06
ENSG00000047188	YTHDC2	5	112849380	112930982	1	protein_coding	64848	YTHDC2	1	0.915459	203	17.27	2.61e-08	rs12188069;rs10079895	259	128	8	913871	4.7668	9.36e-07
ENSG00000047849	MAP4	3	47892182	48130769	-1	protein_coding	4134	MAP4	0.998849	-0.836309	180	18.98	2.11e-12	rs6442101;rs4858802	146	58	3	913871	6.7559	7.1e-12
ENSG00000049449	RCN1	11	31833939	32127301	1	protein_coding	5954	RCN1	0.0163386	-0.0886329	49	17.26	2.85e-10	rs11031484;rs223051	508	233	40	913871	5.0369	2.37e-07
ENSG00000052126	PLEKHA5	12	19282648	19529334	1	protein_coding	54477	PLEKHA5	0.999999	-0.0607696	111	18.2	7.37e-12	rs2943465;rs7970072;rs1399471;rs11044430;rs16915082;rs4534644;rs1514831	546	134	16	913871	5.5748	1.24e-08
ENSG00000052344	PRSS8	16	31142756	31147083	-1	protein_coding	5652	PRSS8	0.00338431	-0.481581	17	14.24	3.35e-36	rs7200879;rs1549293	670	3	1	913871	6.1094	5e-10
ENSG00000053900	ANAPC4	4	25378835	25420120	1	protein_coding	29945	ANAPC4	0.463848	NA	94	14.06	1.12e-17	rs9291467;rs12505006;rs10008104	195	44	4	913871	7.8865	1.55e-15
ENSG00000054282	SDCCAG8	1	243419320	243663394	1	protein_coding	10806	SDCCAG8	1.33e-07	-0.422227	73	18.41	3.64e-10	rs12042959;rs7523742;rs3006927	56	141	16	913871	5.1218	1.51e-07
ENSG00000054356	PTPRN	2	220154345	220174370	-1	protein_coding	5798	PTPRN	0.0217482	0.659581	33	13.69	5.19e-16	rs11889536	124	13	3	913871	7.8516	2.05e-15
ENSG00000054983	GALC	14	88304164	88460009	-1	protein_coding	2581	GALC	6.28e-07	1.01402	127	21.1	2.36e-12	rs1450689;rs982250;rs2208984;rs1450697;rs10133218;rs17684782;rs7143652	625	209	21	913871	6.5939	2.14e-11
ENSG00000055118	KCNH2	7	150642049	150675403	-1	protein_coding	3757	KCNH2	0.996051	NA	21	19.17	2.88e-16	rs2968854;rs4725984	378	24	6	913871	7.7259	5.55e-15
ENSG00000055147	FAM114A2	5	153369688	153418496	-1	protein_coding	10827	FAM114A2	3.08e-07	0.0931568	109	21	1.29e-12	rs17115481;rs707183	274	48	3	913871	6.8062	5.01e-12
ENSG00000055955	ITIH4	3	52846991	52865495	-1	protein_coding	3700	ITIH4	4.63e-05	0.372344	48	22.3	9.87e-17	rs2710323;rs2256332;rs2240919;rs3821831;rs6794389	146	20	3	913871	6.8656	3.31e-12
ENSG00000055957	ITIH1	3	52811603	52826078	1	protein_coding	3697	ITIH1	4.79e-18	-0.271541	53	25.1	7.29e-20	rs2710323;rs2240919	146	26	2	913871	7.297	1.47e-13
ENSG00000057935	MTA3	2	42721709	42984087	1	protein_coding	57504	MTA3	0.855163	NA	62	13.05	1.83e-09	rs4953577	70	187	12	913871	4.7852	8.54e-07
ENSG00000058335	RASGRF1	15	79252289	79383115	-1	protein_coding	5923	RASGRF1	0.999614	-0.13404	34	11.74	1.66e-16	rs7166032;rs12595749;rs10775219	653	116	28	913871	5.4675	2.28e-08
ENSG00000058453	CROCC	1	17066768	17299474	1	protein_coding	9696	CROCC	4.71e-20	0.275113	14	15.97	1.28e-11	rs761423	8	10	4	913871	4.7614	9.61e-07
ENSG00000058866	DGKG	3	185823457	186080026	-1	protein_coding	1608	DGKG	5.44e-06	-0.56543	49	19.32	5.35e-59	rs9816226;rs4234588;rs6444106;rs9877031	186	227	45	913871	7.3817	7.82e-14
ENSG00000060237	WNK1	12	861759	1020618	1	protein_coding	65125	WNK1	1	-1.06198	170	27.7	3.35e-36	rs10849568;rs11611246;rs7305065;rs10849582;rs953361	541	97	10	913871	6.1094	5e-10
ENSG00000062650	WAPAL	10	88195013	88281572	-1	protein_coding	23063	WAPAL	0.999998	-1.22062	13	12.56	2.53e-08	rs731171	480	60	10	913871	4.2449	1.09e-05
ENSG00000063660	GPC1	2	241375088	241407493	1	protein_coding	2817	GPC1	0.10957	1.27114	24	4.911	7.93e-08	rs1316369	129	17	7	913871	4.6383	1.76e-06
ENSG00000064703	DDX20	1	112297867	112310638	1	protein_coding	11218	DDX20	4.19e-07	-0.181627	28	22.3	6.11e-17	rs197374;rs563002;rs12033257	34	20	3	913871	4.3538	6.69e-06
ENSG00000064995	TAF11	6	34845555	34855866	-1	protein_coding	6882	TAF11	0.875432	-0.232569	10	7.826	5.86e-12	rs6912327;rs9469813;rs2814992	294	11	3	913871	5.4104	3.14e-08
ENSG00000064999	ANKS1A	6	34857042	35059179	1	protein_coding	23294	ANKS1A	0.84686	0.260683	103	14.58	4.88e-26	rs9469813;rs6912327;rs2814992;rs2104332;rs4616985;rs12525532;rs2762343;rs2395609;rs3822921	294	174	22	913871	7.3604	9.16e-14
ENSG00000065054	SLC9A3R2	16	2075357	2089027	1	protein_coding	9351	SLC9A3R2	0.0227038	NA	29	11.87	2.55e-15	rs2238373;rs3211995;rs2516739	660	14	3	913871	6.5463	2.95e-11
ENSG00000065057	NTHL1	16	2089816	2097867	-1	protein_coding	4913	NTHL1	1.77e-09	NA	19	11.87	2.55e-15	rs2238373;rs3211995;rs2516739;rs2516734	660	10	3	913871	6.6896	1.12e-11
ENSG00000065060	UHRF1BP1	6	34759857	34850915	1	protein_coding	54887	UHRF1BP1	2.47e-07	-0.830354	231	23.8	8.92e-50	rs9469813;rs2814992;rs6932930;rs16894959;rs6912327;rs4616985;rs2104332	294	63	6	913871	7.4903	3.44e-14
ENSG00000065135	GNAI3	1	110091233	110136975	1	protein_coding	2773	GNAI3	0.0388113	0.458884	6	16.07	3.14e-42	rs7550711	33	33	4	913871	4.4591	4.12e-06
ENSG00000065325	GLP2R	17	9725523	9795419	1	protein_coding	9340	GLP2R	1.04e-07	1.37323	122	16.22	2.81e-09	rs17681708	690	96	10	913871	5.2805	6.44e-08
ENSG00000065361	ERBB3	12	56473641	56497289	1	protein_coding	2065	ERBB3	4.36e-06	-0.325931	28	16.08	1.69e-16	rs1701704;rs11171747;rs11171710;rs2271189;rs4759228	556	9	2	913871	7.7846	3.5e-15
ENSG00000066032	CTNNA2	2	79412357	80875905	1	protein_coding	1496	CTNNA2	0.999718	-0.54931	19	9.97	2.67e-12	rs934515;rs10190281	84	1972	185	913871	8.2653	6.97e-17
ENSG00000066336	SPI1	11	47376411	47400127	-1	protein_coding	6688	SPI1	0.897231	NA	79	16.99	2e-45	rs10769254;rs2697920;rs2856650;rs3729986;rs10742806;rs7124681;rs11606287;rs7933019;rs10838708;rs7942074	511	20	3	913871	6.7276	8.63e-12
ENSG00000066382	MPPED2	11	30406040	30608419	-1	protein_coding	744	MPPED2	0.970565	0.0216018	128	20.7	1.1e-21	rs567056;rs2065418;rs12806743;rs1222214;rs489032;rs1222306	507	242	25	913871	7.3709	8.47e-14
ENSG00000066777	ARFGEF1	8	68085747	68255912	-1	protein_coding	10565	ARFGEF1	1	NA	77	11.26	9.23e-09	rs11779287	400	37	5	913871	5.4086	3.18e-08
ENSG00000066933	MYO9A	15	72114632	72410918	-1	protein_coding	4649	MYO9A	0.999992	0.764085	234	17.32	2.14e-07	rs713048	650	135	7	913871	4.3583	6.55e-06
ENSG00000067141	NEO1	15	73344051	73597547	1	protein_coding	4756	NEO1	0.999855	-1.149	123	14.48	3.53e-10	rs7179577;rs11072405;rs2660824	650	174	14	913871	4.2945	8.75e-06
ENSG00000067208	EVI5	1	92974253	93257961	-1	protein_coding	7813	EVI5	2.33e-06	0.95327	574	17.99	8.34e-13	rs6690764;rs1337107;rs6604015	29	194	7	913871	6.98	1.48e-12
ENSG00000067221	STOML1	15	74275547	74286963	-1	protein_coding	9399	STOML1	5.53e-05	0.857568	2	9.127	4.4e-11	rs5742914	650	7	2	913871	5.3221	5.13e-08
ENSG00000067225	PKM	15	72491370	72524164	-1	protein_coding	5315	PKM	0.994197	-0.176584	26	13.36	1.29e-06	rs713048	650	13	2	913871	4.938	3.95e-07
ENSG00000067369	TP53BP1	15	43699407	43802926	-1	protein_coding	7158	TP53BP1	0.999856	-0.588436	105	19.14	6.13e-09	rs7169988	639	57	5	913871	5.588	1.15e-08
ENSG00000067560	RHOA	3	49396578	49450431	-1	protein_coding	387	RHOA	0.804698	-0.430263	73	19.22	6.96e-15	rs9811982;rs11130192;rs12631248	146	24	3	913871	7.5116	2.92e-14
ENSG00000067836	ROGDI	16	4846969	4852951	-1	protein_coding	79641	ROGDI	3.13e-12	NA	15	16.48	1.57e-09	rs8064024;rs2075467	662	4	1	913871	4.8466	6.28e-07
ENSG00000068028	RASSF1	3	50367219	50378411	-1	protein_coding	11186	RASSF1	4.86e-08	-0.411947	1	3.67	1.64e-09	rs2236947	146	5	2	913871	4.9163	4.41e-07
ENSG00000068781	STON1-GTF2A1L	2	48757064	49003654	1	protein_coding	286749	STON1-GTF2A1L	1.65e-14	0.572864	16	7.914	6.17e-15	rs7561278;rs4596023;rs11892719	73	303	38	913871	4.8207	7.15e-07
ENSG00000068878	PSME4	2	54091204	54197977	-1	protein_coding	23198	PSME4	1	-0.0173338	1	9.948	NA	rs10207892	76	87	10	913871	4.4154	5.04e-06
ENSG00000068912	ERLEC1	2	54014181	54045956	1	protein_coding	27248	ERLEC1	0.000679063	-0.681034	3	4.61	4.19e-09	rs2287347	76	34	7	913871	4.3019	8.47e-06
ENSG00000069020	MAST4	5	65892176	66465423	1	protein_coding	375449	MAST4	0.00813024	-1.34869	78	17.72	3.09e-10	rs455938;rs544158	244	593	51	913871	5.1323	1.43e-07
ENSG00000069275	NUCKS1	1	205681947	205719404	-1	protein_coding	64710	NUCKS1	0.979238	-0.744723	20	15.7	8.58e-08	rs823074	50	29	6	913871	5.0398	2.33e-07
ENSG00000069667	RORA	15	60780483	61521518	-1	protein_coding	6095	RORA	0.953197	-0.287356	106	18.45	7.69e-14	rs340025;rs9630427;rs8040067;rs890156;rs2899663;rs12904761;rs8033510	645	900	138	913871	8.3937	2.35e-17
ENSG00000069956	MAPK6	15	52244303	52358462	1	protein_coding	5597	MAPK6	0.533146	-0.902162	74	9.415	1.41e-10	rs2570233;rs2622765;rs2414128	641	27	5	913871	5.7784	3.77e-09
ENSG00000070366	SMG6	17	1963133	2207065	-1	protein_coding	23293	SMG6	0.999935	-0.496661	307	25.1	1.34e-15	rs9914578;rs7217226;rs17834563;rs8081273	687	199	12	913871	6.2343	2.27e-10
ENSG00000071054	MAP4K4	2	102313312	102511149	1	protein_coding	9448	MAP4K4	0.999999	NA	61	14.67	4.08e-08	rs12615778	88	104	11	913871	4.4025	5.35e-06
ENSG00000071794	HLTF	3	148747914	148804341	-1	protein_coding	6596	HLTF	6.81e-20	-0.592609	32	10.93	1.28e-08	rs3772571	174	44	4	913871	4.879	5.33e-07
ENSG00000071967	CYBRD1	2	172378757	172414643	1	protein_coding	79901	CYBRD1	0.351788	2.29122	38	13.73	9.89e-11	rs2542943;rs1047255	110	37	7	913871	4.7627	9.55e-07
ENSG00000072182	ASIC4	2	220378892	220403494	1	protein_coding	55515	ASIC4	0.728515	-0.723938	12	19.28	1.61e-08	rs2280039	124	16	4	913871	4.1715	1.51e-05
ENSG00000072195	SPEG	2	220299568	220363009	1	protein_coding	10290	SPEG	0.99979	-0.154311	51	22.7	1.1e-09	rs17574571;rs2280039	124	37	5	913871	5.7099	5.65e-09
ENSG00000072609	CHFR	12	133398773	133532890	-1	protein_coding	55743	CHFR	0.636713	0.309721	86	17.14	8.8e-14	rs1564649;rs7968230;rs10781645;rs11829157;rs10357	578	79	11	913871	5.8074	3.17e-09
ENSG00000072849	DERL2	17	5374571	5390131	-1	protein_coding	51009	DERL2	0.93296	-0.802029	6	6.791	8.73e-08	rs5862	688	34	7	913871	5.0129	2.68e-07
ENSG00000073331	ALPK1	4	113206665	113363776	1	protein_coding	80216	ALPK1	1e-07	1.00217	23	16.53	5.24e-12	rs4834272	216	174	31	913871	5.6142	9.88e-09
ENSG00000073711	PPP2R3A	3	135684515	135866733	1	protein_coding	5523	PPP2R3A	0.920488	-0.863679	198	19.34	4.94e-20	rs7621331;rs6439623;rs13097248;rs6786582;rs12630999;rs8045;rs6789152	170	102	8	913871	6.9659	1.63e-12
ENSG00000074582	BCS1L	2	219523487	219528166	1	protein_coding	617	BCS1L	2.28e-08	-0.272802	26	13.54	3.4e-12	rs10498060;rs7607369;rs12987009	124	11	2	913871	5.1257	1.48e-07
ENSG00000075131	TIPIN	15	66628544	66679084	-1	protein_coding	54962	TIPIN	0.00983209	0.173277	80	18.08	8.58e-12	rs12911730;rs11629783;rs3087660;rs16953563;rs11858742	648	20	5	913871	5.2081	9.54e-08
ENSG00000075413	MARK3	14	103851729	103970168	1	protein_coding	4140	MARK3	6.11e-05	-0.0999703	214	14.67	7.93e-23	rs12885762;rs2010281;rs11622552	634	93	6	913871	7.8357	2.33e-15
ENSG00000075884	ARHGAP15	2	143848931	144525921	1	protein_coding	55843	ARHGAP15	5.25e-06	0.0915151	212	18.81	1.95e-14	rs6710871;rs17814208	97	543	56	913871	6.2231	2.44e-10
ENSG00000075891	PAX2	10	102495360	102589698	1	protein_coding	5076	PAX2	0.120234	NA	64	21.1	2.7e-09	rs876670;rs17113518	485	75	7	913871	4.7236	1.16e-06
ENSG00000076067	RBMS2	12	56915713	56984745	1	protein_coding	5939	RBMS2	0.0029148	0.334872	21	8.743	1.44e-10	rs774211	556	28	7	913871	5.1456	1.33e-07
ENSG00000076685	NT5C2	10	104845940	104953056	-1	protein_coding	22978	NT5C2	0.0521979	0.0483286	104	13.65	2.16e-20	rs7096169;rs12411886;rs7897654	486	79	6	913871	6.4684	4.95e-11
ENSG00000077092	RARB	3	25215823	25639423	1	protein_coding	5915	RARB	0.999318	-0.8911	99	18.11	2.83e-09	rs1436239;rs1580818	139	588	62	913871	6.9349	2.03e-12
ENSG00000077380	DYNC1I2	2	172543919	172604930	1	protein_coding	1781	DYNC1I2	5.19e-07	-0.298788	72	16.09	3.49e-14	rs6738445;rs1607254;rs17499593	110	39	4	913871	6.9879	1.39e-12
ENSG00000077809	GTF2I	7	74071994	74175026	1	protein_coding	2969	GTF2I	0.999349	NA	61	10.6	1.49e-17	rs6964833;rs13238568	358	25	3	913871	7.6479	1.02e-14
ENSG00000077984	CST7	20	24929866	24940564	1	protein_coding	8530	CST7	9.92e-07	1.36539	32	7.27	8.67e-10	rs6050446;rs6050211;rs227638;rs6083631	760	32	4	913871	4.4177	4.99e-06
ENSG00000078142	PIK3C3	18	39535171	39667794	1	protein_coding	5289	PIK3C3	0.0803177	-1.03411	117	19.76	3.02e-16	rs4121817;rs559231;rs474605	724	69	6	913871	6.1094	5e-10
ENSG00000078304	PPP2R5C	14	102228135	102394326	1	protein_coding	5527	PPP2R5C	0.997673	-0.998758	61	11.14	4.68e-10	rs10431745;rs941633;rs2448241	634	112	21	913871	6.4217	6.74e-11
ENSG00000078328	RBFOX1	16	6069095	7763340	1	protein_coding	54715	RBFOX1	0.935961	1.09605	234	19.56	3.27e-12	rs17667084;rs12149756;rs2345485;rs2061813	663	3049	294	913871	10.098	2.83e-24
ENSG00000078369	GNB1	1	1716729	1822495	-1	protein_coding	2782	GNB1	0.995188	-0.88442	84	10.36	2.07e-20	rs6663586;rs10907185;rs12044597;rs6681938	1	38	5	913871	7.6273	1.2e-14
ENSG00000078399	HOXA9	7	27202054	27210117	-1	protein_coding	3205	HOXA9	0.000100013	-0.353761	6	22.2	1.29e-10	rs10259620	347	13	4	913871	4.9706	3.34e-07
ENSG00000078403	MLLT10	10	21823094	22032559	1	protein_coding	8028	MLLT10	0.999584	-0.518307	91	11.8	5.82e-27	rs7098100;rs4364959;rs2050905;rs1243197;rs4553272	469	47	4	913871	7.8327	2.39e-15
ENSG00000078747	ITCH	20	32951041	33099198	1	protein_coding	83737	ITCH	0.99999	-0.33627	166	15.75	2.88e-08	rs12624640;rs6142199;rs4911442	762	11	3	913871	4.7671	9.34e-07
ENSG00000078804	TP53INP2	20	33292094	33301243	1	protein_coding	58476	TP53INP2	0.341454	-2.2091	39	19.35	1.96e-08	rs6120750;rs6142199;rs12624640;rs17122844;rs4911442	762	6	1	913871	5.2982	5.85e-08
ENSG00000079313	REXO1	19	1815248	1848452	-1	protein_coding	57455	REXO1	0.567928	NA	75	15.23	6.42e-15	rs11668832;rs7250872;rs3810417;rs3957285	737	22	3	913871	7.5561	2.08e-14
ENSG00000079393	DUSP13	10	76854192	76868979	-1	protein_coding	51207	DUSP13	9.99e-08	-0.133763	16	15.44	1.22e-07	rs7475340	476	27	6	913871	4.1418	1.72e-05
ENSG00000079459	FDFT1	8	11653082	11696818	1	protein_coding	2222	FDFT1	NA	1.28566	133	18.19	1.37e-14	rs2686187;rs904015;rs7009514;rs4841600;rs6991234;rs17149412	382	52	10	913871	7.5626	1.98e-14
ENSG00000079689	SCGN	6	25652464	25702011	1	protein_coding	10590	SCGN	0.035946	0.102936	39	8.884	9.77e-11	rs13206443;rs2294346;rs4712976;rs12191655	292	92	14	913871	4.4612	4.07e-06
ENSG00000080823	MOK	14	102690837	102771537	-1	protein_coding	5891	MOK	5.96e-17	-0.470411	41	9.268	7.32e-10	rs8016771;rs3759558	634	25	3	913871	4.4502	4.29e-06
ENSG00000080854	IGSF9B	11	133778459	133826880	-1	protein_coding	22997	IGSF9B	0.999873	NA	15	13.1	1.22e-10	rs901035;rs329651;rs10444323	539	42	10	913871	4.7999	7.94e-07
ENSG00000081052	COL4A4	2	227867427	228028829	-1	protein_coding	1286	COL4A4	1.69e-08	-1.72084	91	19.22	2.5e-07	rs12615988	125	143	13	913871	4.1666	1.55e-05
ENSG00000081138	CDH7	18	63417488	63548638	1	protein_coding	1005	CDH7	0.763007	-0.48096	115	18.1	8.34e-13	rs1942826;rs2012927;rs17710386	733	163	13	913871	5.8795	2.06e-09
ENSG00000081189	MEF2C	5	88013975	88199922	-1	protein_coding	4208	MEF2C	0.00424617	-2.66223	60	14.11	6.44e-34	rs661311;rs10514302;rs2304607;rs1422189;rs244760;rs304162	250	116	13	913871	6.3907	8.26e-11
ENSG00000081803	CADPS2	7	121958481	122526813	-1	protein_coding	93664	CADPS2	0.997779	NA	127	22.5	6.6e-14	rs11762897;rs1899689;rs3807875	370	443	35	913871	6.1859	3.09e-10
ENSG00000082258	CCNT2	2	135675805	135716912	1	protein_coding	905	CCNT2	0.498104	-1.29115	23	14.72	1.17e-05	rs1530559	94	32	5	913871	4.7406	1.07e-06
ENSG00000082438	COBLL1	2	165510134	165700189	-1	protein_coding	22837	COBLL1	0.0121974	0.157057	194	18.07	8.52e-14	rs1128249;rs12328675;rs12692738;rs3769891;rs6705646;rs355909	107	193	18	913871	6.5505	2.87e-11
ENSG00000082641	NFE2L1	17	46125691	46138849	1	protein_coding	4779	NFE2L1	0.998124	-0.893485	37	19.14	4.43e-20	rs17681361;rs10491182;rs208015;rs17621689;rs3764400;rs1986694;rs11079813;rs12950225	701	23	5	913871	7.6126	1.34e-14
ENSG00000082701	GSK3B	3	119540170	119813264	-1	protein_coding	2932	GSK3B	0.998731	-0.451822	85	18.4	2.39e-09	rs12634889	164	117	10	913871	4.6985	1.31e-06
ENSG00000083067	TRPM3	9	73143979	74061820	-1	protein_coding	80036	TRPM3	7.74e-06	0.320867	305	16.42	3.25e-13	rs11142705;rs10512009;rs10746862	434	1046	73	913871	7.8429	2.2e-15
ENSG00000083099	LYRM2	6	90277863	90348472	-1	protein_coding	57226	LYRM2	0.0596813	-0.909826	56	18.28	7.1e-12	rs1179906;rs9362662;rs2073272;rs16882001	315	69	9	913871	4.5938	2.18e-06
ENSG00000083223	ZCCHC6	9	88902648	88969369	-1	protein_coding	79670	ZCCHC6	1	-0.119705	44	10.13	9.34e-11	rs3739733	439	55	5	913871	5.1112	1.6e-07
ENSG00000083642	PDS5B	13	33160564	33352157	1	protein_coding	23047	PDS5B	NA	1.03777	316	15.73	2.78e-22	rs9595908;rs762900;rs4942925	582	109	4	913871	7.4115	6.25e-14
ENSG00000084636	COL16A1	1	32117848	32169920	-1	protein_coding	1307	COL16A1	3.38e-15	-0.0684969	54	20.5	1.97e-13	rs12032291;rs4949458;rs10914465;rs3818788;rs945211	10	48	7	913871	7.4977	3.25e-14
ENSG00000084676	NCOA1	2	24714783	24993571	1	protein_coding	8648	NCOA1	0.999077	-1.43882	302	16.62	4.62e-32	rs12105106;rs2278483;rs3731629;rs11125627;rs4578807;rs11884143;rs11677500;rs4665273;rs17736503;rs6545729;rs17046438;rs17738465	62	165	17	913871	7.3553	9.53e-14
ENSG00000084710	EFR3B	2	25264999	25378243	1	protein_coding	22979	EFR3B	NA	-0.492151	184	16.38	6.9e-52	rs12151737;rs17046742;rs10182181;rs6749646;rs563590;rs17801121;rs17738465;rs12233132;rs7596747;rs6734859;rs13428823;rs6545975	62	65	11	913871	6.1094	5e-10
ENSG00000085365	SCAMP1	5	77656339	77776562	1	protein_coding	9522	SCAMP1	0.842276	NA	113	18.18	4e-09	rs10061149;rs4588572	248	94	8	913871	5.3809	3.7e-08
ENSG00000085719	CPNE3	8	87497059	87573726	1	protein_coding	8895	CPNE3	5.16e-13	0.924439	36	12.99	7.32e-11	rs7006629;rs4285463	406	77	10	913871	6.19	3.01e-10
ENSG00000085721	RRN3	16	15153879	15188174	-1	protein_coding	54700	RRN3	0.00047458	-0.668988	17	7.333	8.89e-10	rs4985155;rs2280018;rs11075256	665	7	2	913871	5.6823	6.65e-09
ENSG00000086015	MAST2	1	46252659	46501796	1	protein_coding	23139	MAST2	5.44e-11	NA	365	19.15	5.7e-14	rs11211176;rs1707322;rs946526;rs1768809	15	174	7	913871	7.0186	1.12e-12
ENSG00000086504	MRPL28	16	417384	420527	-1	protein_coding	10573	MRPL28	2.42e-08	1.05801	19	23.8	1.17e-09	rs12925669;rs1802752;rs214247;rs11866815;rs7195617	659	4	2	913871	5.8878	1.96e-09
ENSG00000086598	TMED2	12	124069078	124083116	1	protein_coding	10959	TMED2	0.79768	0.132646	2	3.261	NA	rs10846527	576	21	4	913871	4.6722	1.49e-06
ENSG00000086991	NOX4	11	89057524	89322779	-1	protein_coding	50507	NOX4	8.16e-07	-0.0576464	101	15.97	3.23e-08	rs10765208	524	148	19	913871	5.9678	1.2e-09
ENSG00000087152	ATXN7L3	17	42269173	42277481	-1	protein_coding	56970	ATXN7L3	0.955239	-0.793286	17	13.19	6.45e-10	rs7220138	700	6	2	913871	5.3151	5.33e-08
ENSG00000087191	PSMC5	17	61904512	61909379	1	protein_coding	5705	PSMC5	0.969571	0.282105	5	5.03	NA	rs12325866	704	12	1	913871	4.3405	7.11e-06
ENSG00000087263	OGFOD1	16	56485402	56513012	1	protein_coding	55239	OGFOD1	1.29e-08	1.03888	19	12.15	7.37e-12	rs12448738	675	20	5	913871	6.8017	5.17e-12
ENSG00000087365	SF3B2	11	65818200	65836779	1	protein_coding	10992	SF3B2	0.99946	-0.0687926	10	13.18	1.32e-06	rs526852	515	11	2	913871	4.7448	1.04e-06
ENSG00000088367	EPB41L1	20	34679426	34820721	1	protein_coding	2036	EPB41L1	0.645386	-0.629644	3	6.026	1.68e-09	rs1474976;rs1204552	762	40	5	913871	4.1421	1.72e-05
ENSG00000088538	DOCK3	3	50712672	51421629	1	protein_coding	1795	DOCK3	1	-0.836765	987	17.18	6.52e-13	rs490634;rs12631248;rs6787805;rs11929028;rs13090011;rs10510757	146	304	5	913871	6.2194	2.5e-10
ENSG00000088543	C3orf18	3	50595462	50608458	-1	protein_coding	51161	C3orf18	0.014308	-1.53819	23	25.6	2.46e-11	rs490634	146	7	1	913871	6.1062	5.1e-10
ENSG00000088756	ARHGAP28	18	6729717	6915715	1	protein_coding	79822	ARHGAP28	0.00295842	1.86789	71	18.16	4.85e-10	rs1241986	716	159	23	913871	4.7053	1.27e-06
ENSG00000088808	PPP1R13B	14	104200089	104313927	-1	protein_coding	23368	PPP1R13B	0.976929	-0.731116	203	13.05	8.11e-10	rs11846404;rs6575997	634	67	4	913871	5.8972	1.85e-09
ENSG00000088833	NSFL1C	20	1422807	1454487	-1	protein_coding	55968	NSFL1C	0.159362	-0.00145813	16	16.16	2.94e-09	rs1884389	749	40	7	913871	5.2296	8.49e-08
ENSG00000089169	RPH3A	12	113008184	113336686	1	protein_coding	22895	RPH3A	0.738603	0.425292	40	11.36	4.91e-12	rs11066028;rs233721;rs2891403	570	265	33	913871	6.6039	2e-11
ENSG00000089234	BRAP	12	112079950	112123790	-1	protein_coding	8315	BRAP	0.0157033	-0.900035	6	9.131	1.59e-16	rs11066301;rs11066028	570	13	3	913871	4.522	3.06e-06
ENSG00000089250	NOS1	12	117645947	117889975	-1	protein_coding	4842	NOS1	0.998695	-0.250592	3	1.293	NA	rs884282	573	244	38	913871	4.2101	1.28e-05
ENSG00000089280	FUS	16	31191431	31203127	1	protein_coding	2521	FUS	0.999964	-0.50984	10	16.87	3.34e-17	rs17708638;rs4889649;rs1052352	670	2	1	913871	6.0214	8.65e-10
ENSG00000089639	GMIP	19	19740285	19754476	-1	protein_coding	51291	GMIP	7.29e-05	-0.277164	7	8.763	2.01e-05	rs7252981;rs2304130	740	9	3	913871	4.8691	5.61e-07
ENSG00000090238	YPEL3	16	30103635	30108236	-1	protein_coding	83719	YPEL3	0.122709	NA	12	21.7	7.07e-39	rs3814883;rs7191849;rs4548895;rs4787493	670	3	2	913871	6.2296	2.34e-10
ENSG00000090615	GOLGA3	12	133345495	133405444	-1	protein_coding	2802	GOLGA3	0.991564	1.10061	68	17.14	4.33e-12	rs10781645;rs1564649;rs11829157;rs7968230	578	40	9	913871	6.4578	5.31e-11
ENSG00000090621	PABPC4	1	40026488	40042462	-1	protein_coding	8761	PABPC4	0.992493	NA	51	20.9	1.25e-11	rs11206436;rs4660808;rs2695319;rs2254542	13	17	5	913871	5.1982	1.01e-07
ENSG00000090861	AARS	16	70286198	70323446	-1	protein_coding	16	AARS	4.68e-05	NA	14	16.36	1.1e-20	rs929840;rs12325419;rs7919;rs7192865	680	2	1	913871	6.1094	5e-10
ENSG00000090905	TNRC6A	16	24741016	24838953	1	protein_coding	27327	TNRC6A	1	-0.954236	85	19.1	1.53e-13	rs2303083;rs2059134	668	69	7	913871	7.2403	2.24e-13
ENSG00000091640	SPAG7	17	4862521	4871167	-1	protein_coding	9552	SPAG7	0.0011472	0.0195511	16	22.6	4.76e-11	rs12936083;rs385471;rs1567238;rs16954309	688	11	4	913871	5.9345	1.47e-09
ENSG00000091844	RGS17	6	153325594	153452384	-1	protein_coding	26575	RGS17	0.380684	-0.241391	231	15.61	1.37e-14	rs2185027;rs9479509;rs1281962	331	152	14	913871	6.8031	5.12e-12
ENSG00000092020	PPP2R3C	14	35554673	35591723	-1	protein_coding	55012	PPP2R3C	8.06e-07	-0.145774	40	11.71	9.66e-08	rs9806058;rs17508487	611	29	7	913871	4.1315	1.8e-05
ENSG00000092445	TYRO3	15	41849873	41871536	1	protein_coding	7301	TYRO3	0.761823	NA	6	9.965	1.94e-08	rs16971872	638	15	4	913871	4.3483	6.86e-06
ENSG00000092470	WDR76	15	44119161	44160617	1	protein_coding	79968	WDR76	0.00230519	-1.29187	51	18.68	2.72e-09	rs7169988	639	20	3	913871	5.6661	7.3e-09
ENSG00000092607	TBX15	1	119425669	119532179	-1	protein_coding	6913	TBX15	0.877334	-0.847695	66	20.6	1.72e-13	rs1106529;rs2225024;rs10494221;rs10923724;rs10923715	37	123	17	913871	6.6615	1.36e-11
ENSG00000092929	UNC13D	17	73823306	73840798	-1	protein_coding	201294	UNC13D	2.52e-12	-0.305296	12	8.674	1.47e-08	rs7209235;rs9894383	709	19	4	913871	4.6414	1.73e-06
ENSG00000093010	COMT	22	19929130	19957498	1	protein_coding	1312	COMT	0.000846658	0.33213	10	13.15	1.58e-08	rs4680	780	34	9	913871	4.334	7.32e-06
ENSG00000093217	XYLB	3	38388251	38462839	1	protein_coding	9942	XYLB	2.63e-13	-0.146045	68	11.11	6.39e-09	rs11926767	142	76	9	913871	4.5008	3.39e-06
ENSG00000094796	KRT31	17	39549976	39553844	-1	protein_coding	3881	KRT31	0.928538	0.770088	12	8.183	3.27e-11	rs16966801	698	10	3	913871	4.4176	4.99e-06
ENSG00000094916	CBX5	12	54624724	54673886	-1	protein_coding	23468	CBX5	0.835001	-5.09556	25	21.3	3.33e-12	rs4759073	555	17	3	913871	6.5023	3.96e-11
ENSG00000095066	HOOK2	19	12873817	12983554	-1	protein_coding	29911	HOOK2	6.32e-09	NA	71	15.4	1.44e-11	rs3817621;rs12609744	739	41	6	913871	5.8277	2.81e-09
ENSG00000095203	EPB41L4B	9	111934255	112083244	-1	protein_coding	54566	EPB41L4B	0.9997	-0.233039	2	3.413	1.25e-13	rs6477694	447	154	27	913871	5.1172	1.55e-07
ENSG00000095564	BTAF1	10	93683526	93790082	1	protein_coding	9044	BTAF1	1	-1.51977	68	16.03	2.44e-08	rs1776209	482	70	6	913871	4.4626	4.05e-06
ENSG00000095713	CRTAC1	10	99624757	99790585	-1	protein_coding	55118	CRTAC1	0.000140635	NA	63	18.66	3.21e-24	rs556474;rs499415;rs2147878;rs577525;rs1867073;rs10883027;rs10736121;rs4919173	484	140	22	913871	6.1094	5e-10
ENSG00000095951	HIVEP1	6	12008995	12165232	1	protein_coding	3096	HIVEP1	0.999987	NA	61	19.83	3.34e-17	rs4467770;rs2228213;rs220025;rs10947826	285	159	22	913871	6.1094	5e-10
ENSG00000095970	TREM2	6	41126244	41130924	-1	protein_coding	54209	TREM2	2.35e-08	-0.0383386	1	0.042	1.64e-11	rs7748777	297	3	2	913871	5.4461	2.57e-08
ENSG00000096060	FKBP5	6	35541362	35696360	-1	protein_coding	2289	FKBP5	0.498849	-0.767039	95	17.47	4.6e-11	rs10947563;rs9394312;rs7755718	294	58	8	913871	5.2161	9.13e-08
ENSG00000096395	MLN	6	33762450	33771788	-1	protein_coding	4295	MLN	0.00165857	0.983258	30	18.43	1.69e-16	rs2281819;rs9366829;rs4713691	294	31	6	913871	7.0475	9.1e-13
ENSG00000096433	ITPR3	6	33588142	33664351	1	protein_coding	3710	ITPR3	4.98e-12	NA	56	20.2	1.99e-10	rs4713671;rs2296329	294	103	16	913871	5.1487	1.31e-07
ENSG00000096996	IL12RB1	19	18169805	18209754	-1	protein_coding	3594	IL12RB1	1.18e-07	-0.371441	33	12.26	1.57e-18	rs273504;rs885683	740	25	5	913871	4.4478	4.34e-06
ENSG00000099308	MAST3	19	18208603	18262502	1	protein_coding	23031	MAST3	0.998925	-0.507841	95	15.41	1.57e-18	rs273504;rs885683	740	34	6	913871	7.7222	5.72e-15
ENSG00000099364	FBXL19	16	30934376	30960104	1	protein_coding	54620	FBXL19	0.982522	NA	37	23.1	7.25e-12	rs7200879;rs1549293;rs11864054;rs12445568	670	7	1	913871	6.4029	7.62e-11
ENSG00000099365	STX1B	16	31000577	31021949	-1	protein_coding	112755	STX1B	0.944475	-1.61045	31	19.75	1.65e-35	rs1549293;rs12445568;rs7200879	670	9	2	913871	7.7787	3.66e-15
ENSG00000099377	HSD3B7	16	30996519	31000473	1	protein_coding	80270	HSD3B7	4.64e-06	-0.867417	18	19.75	5.36e-13	rs12445568;rs7200879;rs1549293	670	4	1	913871	6.1094	5e-10
ENSG00000099381	SETD1A	16	30968615	30996437	1	protein_coding	9739	SETD1A	0.999996	-0.894969	36	19.75	3.41e-26	rs12445568;rs7200879;rs1549293;rs11864054	670	9	1	913871	6.4465	5.72e-11
ENSG00000099385	BCL7C	16	30844947	30906281	-1	protein_coding	9274	BCL7C	0.150444	NA	50	9.983	1.5e-24	rs7200879;rs11864054;rs12445568;rs1549293	670	12	2	913871	6.1032	5.2e-10
ENSG00000099889	ARVCF	22	19957419	20004331	-1	protein_coding	421	ARVCF	8.22e-07	NA	10	13.15	1.58e-08	rs4680	780	64	9	913871	4.7909	8.3e-07
ENSG00000099899	TRMT2A	22	20099389	20104915	-1	protein_coding	27037	TRMT2A	1.31e-05	NA	5	16.17	1.21e-08	rs175165	780	6	3	913871	5.0589	2.11e-07
ENSG00000099901	RANBP1	22	20103461	20114878	1	protein_coding	5902	RANBP1	0.336215	NA	5	16.17	8.43e-09	rs175165	780	11	3	913871	5.0029	2.82e-07
ENSG00000099904	ZDHHC8	22	20116979	20135530	1	protein_coding	29801	ZDHHC8	0.988991	NA	16	10.8	8.43e-09	rs175165	780	15	3	913871	4.8662	5.69e-07
ENSG00000099968	BCL2L13	22	18111621	18213388	1	protein_coding	23786	BCL2L13	0.0702744	0.840362	99	11.93	3.2e-09	rs11538	779	87	10	913871	5.1872	1.07e-07
ENSG00000100101	NOL12	22	38077680	38170137	1	protein_coding	79159	NOL12	0.0905537	-0.956055	46	14.82	9.17e-07	rs2285178	782	52	8	913871	5.3086	5.52e-08
ENSG00000100106	TRIOBP	22	38093011	38172563	1	protein_coding	11078	TRIOBP	8.95e-13	0.647747	50	14.82	9.17e-07	rs2285178	782	50	7	913871	5.2078	9.56e-08
ENSG00000100116	GCAT	22	38203912	38213183	1	protein_coding	23464	GCAT	7.76e-06	NA	36	14.37	2.7e-09	rs2285178	782	16	3	913871	5.4567	2.43e-08
ENSG00000100124	ANKRD54	22	38226862	38245334	-1	protein_coding	129138	ANKRD54	0.0153085	-1.01038	12	13.82	8e-08	rs2285178	782	5	2	913871	4.3864	5.76e-06
ENSG00000100129	EIF3L	22	38244875	38285414	1	protein_coding	51386	EIF3L	0.938814	-0.839586	16	14.26	3.63e-08	rs2285178;rs17752670	782	21	3	913871	4.8854	5.16e-07
ENSG00000100139	MICALL1	22	38301664	38338829	1	protein_coding	85377	MICALL1	0.000381389	-1.01402	6	11.48	2.7e-09	rs2285178;rs12628891	782	9	2	913871	5.1666	1.19e-07
ENSG00000100142	POLR2F	22	38348614	38437922	1	protein_coding	5435	POLR2F	0.652869	-0.0959589	1	0.284	2.45e-08	rs12628891	782	24	2	913871	4.2542	1.05e-05
ENSG00000100162	CENPM	22	42334725	42343168	-1	protein_coding	79019	CENPM	0.213984	0.020299	2	0.337	1.85e-08	rs10483213	783	17	3	913871	4.9024	4.73e-07
ENSG00000100207	TCF20	22	42556019	42739622	-1	protein_coding	6942	TCF20	0.999978	-0.944696	148	21.2	7.32e-11	rs5751232;rs5751239;rs10483213	783	142	17	913871	5.6586	7.63e-09
ENSG00000100354	TNRC6B	22	40440821	40731812	1	protein_coding	23112	TNRC6B	1	-2.91639	288	18.66	1.03e-19	rs2413620;rs2143177;rs8142495;rs12628051;rs9611310	783	157	11	913871	6.1094	5e-10
ENSG00000100359	SGSM3	22	40766595	40806293	1	protein_coding	27352	SGSM3	1.01e-06	-0.227062	36	12.79	1.96e-08	rs9611310	783	15	2	913871	5.2323	8.37e-08
ENSG00000100393	EP300	22	41487790	41576081	1	protein_coding	2033	EP300	1	NA	72	13.95	1.51e-08	rs5758223;rs738140	783	45	5	913871	5.1419	1.36e-07
ENSG00000100395	L3MBTL2	22	41601209	41627275	1	protein_coding	83746	L3MBTL2	0.013028	-0.618259	74	14.42	5.43e-09	rs5758223;rs738140	783	37	3	913871	5.1761	1.13e-07
ENSG00000100399	CHADL	22	41625517	41636938	-1	protein_coding	150356	CHADL	0.0808135	0.299037	17	12.26	5.43e-09	rs5758223;rs738140	783	14	2	913871	5.3236	5.09e-08
ENSG00000100401	RANGAP1	22	41641615	41682255	-1	protein_coding	5905	RANGAP1	0.132719	-0.376522	8	12.26	3.47e-08	rs5758223;rs738140	783	32	4	913871	4.2131	1.26e-05
ENSG00000100412	ACO2	22	41865129	41924993	1	protein_coding	50	ACO2	0.454378	-0.617412	1	4.308	3.59e-13	rs738140	783	30	3	913871	4.2277	1.18e-05
ENSG00000100519	PSMC6	14	53173890	53195305	1	protein_coding	5706	PSMC6	0.995512	-0.2116	35	15.12	5.72e-09	rs10144318	616	11	2	913871	4.4834	3.67e-06
ENSG00000100626	GALNT16	14	69725994	69821183	1	protein_coding	57452	GALNT16	0.0168277	NA	18	12.78	8.58e-12	rs3902951;rs1275691	620	123	23	913871	5.9273	1.54e-09
ENSG00000100711	ZFYVE21	14	104182067	104200005	1	protein_coding	79038	ZFYVE21	0.713443	NA	30	8.273	4.88e-17	rs709400;rs11846404;rs11622552;rs6575997	634	12	3	913871	6.0506	7.22e-10
ENSG00000100784	RPS6KA5	14	91336799	91526980	-1	protein_coding	9252	RPS6KA5	0.999802	-0.453147	195	19.91	1.29e-15	rs1286136;rs11844656;rs1951455;rs768181	626	124	10	913871	7.4841	3.6e-14
ENSG00000100890	KIAA0391	14	35591052	35743271	1	protein_coding	9692	KIAA0391	1.78e-05	-0.2627	177	17.74	2.77e-11	rs9806058;rs17508487	611	104	14	913871	5.8137	3.06e-09
ENSG00000100902	PSMA6	14	35747839	35786699	1	protein_coding	5687	PSMA6	0.943988	0.591773	66	13.3	6.84e-10	rs9806058;rs17508487	611	48	8	913871	5.6263	9.21e-09
ENSG00000100987	VSX1	20	25051521	25062996	-1	protein_coding	30813	VSX1	0.00659973	-0.199101	13	7.824	4.83e-14	rs6115015;rs2207631;rs6138482	760	16	2	913871	4.4279	4.76e-06
ENSG00000100994	PYGB	20	25228705	25278650	1	protein_coding	5834	PYGB	4.76e-07	-0.157076	134	20.5	8.89e-10	rs6050679;rs2281212;rs6138537;rs2500406	760	40	4	913871	5.6018	1.06e-08
ENSG00000100997	ABHD12	20	25275379	25371619	-1	protein_coding	26090	ABHD12	1.98e-06	NA	210	20.5	1.59e-10	rs2500406;rs6050679;rs2281212	760	45	2	913871	5.8521	2.43e-09
ENSG00000101003	GINS1	20	25388363	25433264	1	protein_coding	9837	GINS1	0.050037	0.0659661	122	14.3	8.64e-11	rs2500406;rs6050679;rs2281212	760	38	4	913871	5.7791	3.76e-09
ENSG00000101004	NINL	20	25433341	25566153	-1	protein_coding	22981	NINL	3.97e-33	0.307409	150	14.49	1.16e-10	rs2500406;rs6050679;rs2281212;rs6050446	760	106	9	913871	5.7731	3.89e-09
ENSG00000101082	SLA2	20	35240721	35274619	-1	protein_coding	84174	SLA2	0.384131	1.29226	3	6.556	3.78e-10	rs4812405	762	8	4	913871	4.5356	2.87e-06
ENSG00000101098	RIMS4	20	43380449	43438979	-1	protein_coding	140730	RIMS4	0.952765	NA	36	20.5	5.43e-09	rs1117080	764	37	5	913871	4.9282	4.15e-07
ENSG00000101191	DIDO1	20	61509090	61569304	-1	protein_coding	11083	DIDO1	0.999991	-0.502616	78	8.129	8.78e-13	rs6011457;rs6011478	771	58	9	913871	6.3181	1.32e-10
ENSG00000101193	GID8	20	61569471	61576996	1	protein_coding	54994	GID8	0.961707	NA	27	8.129	3.24e-11	rs6011478;rs6011457	771	10	3	913871	6.2913	1.57e-10
ENSG00000101210	EEF1A2	20	62119366	62130505	-1	protein_coding	1917	EEF1A2	0.964131	NA	6	7.499	1.33e-09	rs310618	772	5	2	913871	4.8764	5.4e-07
ENSG00000101333	PLCB4	20	9049410	9461889	1	protein_coding	5332	PLCB4	0.272263	0.0240494	46	16.46	2.21e-09	rs6056413	754	350	43	913871	5.4724	2.22e-08
ENSG00000101346	POFUT1	20	30795683	30826470	1	protein_coding	23509	POFUT1	0.987586	-0.93358	24	17.69	1.76e-09	rs6121381	761	14	4	913871	5.804	3.24e-09
ENSG00000101350	KIF3B	20	30865467	30922814	1	protein_coding	9371	KIF3B	0.299149	1.21603	31	14.12	4.27e-09	rs6121381	761	27	4	913871	4.6467	1.69e-06
ENSG00000101460	MAP1LC3A	20	33134658	33148149	1	protein_coding	84557	MAP1LC3A	0.739732	0.0197551	27	9.828	6.79e-08	rs12624640;rs6142199	762	8	2	913871	5.2935	6e-08
ENSG00000101463	SYNDIG1	20	24449835	24647252	1	protein_coding	79953	SYNDIG1	0.433641	-0.938555	62	7.8	3.05e-08	rs2179800	760	152	22	913871	6.0657	6.57e-10
ENSG00000101464	PIGU	20	33148346	33264910	-1	protein_coding	128869	PIGU	0.813069	-0.4371	77	12.73	3.97e-08	rs12624640;rs6142199;rs6120750;rs4911442	762	52	5	913871	5.0773	1.91e-07
ENSG00000101639	CEP192	18	12991361	13125051	1	protein_coding	55125	CEP192	7.44e-10	-0.373132	55	10.74	8.82e-09	rs693301	717	101	10	913871	4.9797	3.18e-07
ENSG00000101782	RIOK3	18	21032787	21066567	1	protein_coding	8780	RIOK3	0.000146775	-0.732724	43	13.39	1.81e-28	rs11663645;rs1995330;rs7228616;rs891389;rs12964689	718	26	6	913871	6.5389	3.1e-11
ENSG00000102572	STK24	13	99102455	99230194	-1	protein_coding	8428	STK24	0.797998	0.417068	152	17.33	1e-10	rs7334078;rs9556979;rs3783006;rs6491430	604	154	14	913871	6.4057	7.49e-11
ENSG00000102595	UGGT2	13	96453834	96705736	-1	protein_coding	55757	UGGT2	1.02e-21	-0.0667801	80	15.37	1.91e-08	rs537571;rs1877475;rs1925133	602	128	9	913871	4.9671	3.4e-07
ENSG00000102606	ARHGEF7	13	111766906	111958084	1	protein_coding	8874	ARHGEF7	0.953986	-0.0498792	46	9.814	4.15e-12	rs7985441;rs4420384	606	146	20	913871	6.9804	1.47e-12
ENSG00000102837	OLFM4	13	53602894	53626192	1	protein_coding	10562	OLFM4	2.41e-06	0.814566	5	12.07	2.51e-09	rs1112613	585	46	12	913871	4.3623	6.43e-06
ENSG00000102879	CORO1A	16	30194148	30200397	1	protein_coding	11151	CORO1A	0.954491	NA	7	10.71	7.52e-25	rs13331817	670	1	1	913871	10.227	7.52e-25
ENSG00000102886	GDPD3	16	30116131	30125177	-1	protein_coding	79153	GDPD3	1.05e-07	-0.375161	13	15.65	5.13e-24	rs7191849;rs3814883;rs4787493;rs7201780	670	4	2	913871	6.7557	7.11e-12
ENSG00000102908	NFAT5	16	69598997	69738569	1	protein_coding	10725	NFAT5	0.999991	-0.852026	181	24.8	2.98e-37	rs8055756;rs7193778;rs12447326;rs889398;rs11866219	680	66	8	913871	6.1094	5e-10
ENSG00000102967	DHODH	16	72042487	72058954	1	protein_coding	1723	DHODH	0.0128239	0.964115	25	11.27	6.42e-15	rs4788454;rs12933482;rs12918956;rs170084;rs2000999	680	22	4	913871	5.8895	1.94e-09
ENSG00000103044	HAS3	16	69139467	69152622	1	protein_coding	3038	HAS3	0.269387	-0.838006	1	0.72	NA	rs8061382	680	5	3	913871	5.8684	2.2e-09
ENSG00000103056	SMPD3	16	68392231	68482591	-1	protein_coding	55512	SMPD3	0.659196	-0.537754	114	18.42	1.27e-12	rs9935025;rs2307022;rs12444616	679	83	8	913871	6.4194	6.84e-11
ENSG00000103061	SLC7A6OS	16	68318406	68344849	-1	protein_coding	84138	SLC7A6OS	0.807327	-1.88576	45	15.79	6.48e-12	rs9935025;rs2307022	679	17	2	913871	5.8406	2.6e-09
ENSG00000103064	SLC7A6	16	68298433	68335722	1	protein_coding	9057	SLC7A6	0.0224285	-2.22129	55	15.79	4.66e-11	rs2307022;rs9935025	679	16	2	913871	6.1003	5.29e-10
ENSG00000103126	AXIN1	16	337440	402673	-1	protein_coding	8312	AXIN1	0.247772	NA	127	14.6	2.43e-17	rs12925669;rs9925273;rs214247;rs7200589;rs1802752;rs7195617;rs11866815	659	49	8	913871	7.7995	3.11e-15
ENSG00000103197	TSC2	16	2097466	2138716	1	protein_coding	7249	TSC2	1	NA	34	11.87	2.55e-15	rs3211995;rs2516739;rs2516734;rs7185040	660	18	5	913871	7.6004	1.48e-14
ENSG00000103351	CLUAP1	16	3550924	3589048	1	protein_coding	23059	CLUAP1	0.00021954	-0.0235219	14	4.853	6.43e-17	rs8054140;rs11641763;rs9930893;rs12448257;rs12933120	661	14	5	913871	7.891	1.5e-15
ENSG00000103460	TOX3	16	52471917	52581714	-1	protein_coding	27324	TOX3	0.994339	NA	57	20.7	1.37e-08	rs12597685;rs3112562	673	62	10	913871	5.7951	3.41e-09
ENSG00000103490	PYCARD	16	31212806	31214771	-1	protein_coding	29108	PYCARD	0.0165036	-0.220627	7	6.605	2.01e-07	rs17708638;rs1052352	670	1	1	913871	5.0677	2.01e-07
ENSG00000103494	RPGRIP1L	16	53631595	53737850	-1	protein_coding	23322	RPGRIP1L	1.2e-18	-0.756693	127	19	5.78e-23	rs12928335;rs2111119;rs1477199;rs12444305	674	75	8	913871	6.3955	8e-11
ENSG00000103495	MAZ	16	29817427	29823649	1	protein_coding	4150	MAZ	0.95397	NA	13	10.93	4.45e-14	rs13332078	670	1	1	913871	7.4564	4.45e-14
ENSG00000103496	STX4	16	31044210	31054296	1	protein_coding	6810	STX4	9.66e-05	-0.421868	30	21.6	3.08e-30	rs12445568;rs1549293	670	6	1	913871	6.8772	3.05e-12
ENSG00000103502	CDIPT	16	29869678	29875057	-1	protein_coding	10423	CDIPT	0.193883	-0.675994	16	13.13	2.19e-14	rs13332078;rs12917712	670	1	1	913871	5.8928	1.9e-09
ENSG00000103507	BCKDK	16	31117428	31124110	1	protein_coding	10295	BCKDK	0.00580436	-0.219605	35	13.16	1.65e-35	rs1549293;rs12445568;rs7200879	670	4	1	913871	6.1094	5e-10
ENSG00000103510	KAT8	16	31127075	31142714	1	protein_coding	84148	KAT8	0.912576	0.0373929	37	13.16	3.35e-36	rs1549293;rs7200879	670	10	1	913871	6.9022	2.56e-12
ENSG00000103544	C16orf62	16	19566562	19718115	1	protein_coding	57020	C16orf62	1.29e-05	-0.529444	107	12.25	1.07e-24	rs11640726;rs739639;rs226887;rs121235;rs8049073;rs11642898;rs8056711;rs12446632	666	145	22	913871	7.1234	5.26e-13
ENSG00000103550	KNOP1	16	19714902	19729557	-1	protein_coding	400506	KNOP1	3.17e-05	-1.20835	56	22.2	1.37e-25	rs8056711;rs12446632	666	15	1	913871	7.2718	1.77e-13
ENSG00000103599	IQCH	15	67547138	67794598	1	protein_coding	64799	IQCH	2.69e-12	-1.05315	29	15.68	3.26e-27	rs7359257;rs4776361;rs8025163;rs9302245;rs17241403	649	141	11	913871	5.9024	1.79e-09
ENSG00000103653	CSK	15	75074398	75095539	1	protein_coding	1445	CSK	0.999458	NA	30	21.8	2.89e-08	rs1378942	650	19	3	913871	5.1125	1.59e-07
ENSG00000104093	DMXL2	15	51739908	51915030	-1	protein_coding	23312	DMXL2	1	-0.48116	309	17.62	5.18e-18	rs3736485;rs2622775;rs2606146	641	113	5	913871	6.1094	5e-10
ENSG00000104112	SCG3	15	51973550	52013223	1	protein_coding	29106	SCG3	0.267524	0.348347	84	14.57	1.75e-14	rs2606146;rs3736485;rs2622775;rs16964483;rs2570233;rs2622765	641	58	8	913871	8.0988	2.78e-16
ENSG00000104228	TRIM35	8	27142404	27168836	-1	protein_coding	23087	TRIM35	0.000940308	-0.967121	32	14.37	6.82e-11	rs2322602;rs17446091	389	27	5	913871	4.8298	6.83e-07
ENSG00000104343	UBE2W	8	74692332	74791145	-1	protein_coding	55284	UBE2W	0.954558	-0.387734	60	15.91	2.52e-11	rs900053	402	29	4	913871	6.3255	1.26e-10
ENSG00000104413	ESRP1	8	95653302	95719694	1	protein_coding	54845	ESRP1	0.999134	0.639525	13	12.74	1.1e-10	rs10504938;rs1895874	409	82	7	913871	5.2764	6.59e-08
ENSG00000104447	TRPS1	8	116420724	116821899	-1	protein_coding	7227	TRPS1	0.990109	-0.347408	386	21.4	5.78e-23	rs808994;rs800885;rs3808434;rs800911;rs2721937;rs2737249;rs17716502;rs2694047;rs800578	413	273	11	913871	9.0593	6.56e-20
ENSG00000104626	ERI1	8	8859657	8974256	1	protein_coding	90459	ERI1	0.000454685	0.94936	153	18.17	7.93e-23	rs4840383;rs1045529;rs7839585;rs11780774;rs453301;rs10081437;rs920974;rs4841099;rs2077869;rs4841103;rs330915	382	190	20	913871	7.5353	2.44e-14
ENSG00000104643	MTMR9	8	11141925	11185646	1	protein_coding	66036	MTMR9	0.210866	1.57932	132	22	1.11e-17	rs4410870;rs2572417;rs6601575;rs920048;rs2249804;rs6986032	382	51	5	913871	7.6699	8.6e-15
ENSG00000104723	TUSC3	8	15274724	15624158	1	protein_coding	7991	TUSC3	0.00189876	-0.135514	161	9.89	1.39e-11	rs882696;rs2543132;rs1477207;rs7826164	384	431	40	913871	6.4486	5.65e-11
ENSG00000104863	LIN7B	19	49617581	49621717	1	protein_coding	64130	LIN7B	0.838837	NA	8	11.46	3.33e-09	rs2232003;rs4802566	747	9	2	913871	4.5339	2.89e-06
ENSG00000104983	CCDC61	19	46498339	46524576	1	protein_coding	729440	CCDC61	2.17e-05	-0.410088	9	8.92	5.61e-10	rs10403139	745	22	6	913871	4.2172	1.24e-05
ENSG00000105173	CCNE1	19	30302805	30315215	1	protein_coding	898	CCNE1	0.268927	NA	48	14.94	4.73e-29	rs8102137;rs3218076	741	6	2	913871	7.7126	6.16e-15
ENSG00000105229	PIAS4	19	4007644	4039384	1	protein_coding	51588	PIAS4	0.994351	NA	37	11.09	5.55e-14	rs10402864;rs895330;rs350822;rs7245642	738	14	3	913871	6.7886	5.66e-12
ENSG00000105383	CD33	19	51728320	51747115	1	protein_coding	945	CD33	2.31e-05	0.0895937	11	7.605	8.62e-07	rs11084065	748	28	5	913871	4.3481	6.87e-06
ENSG00000105409	ATP1A3	19	42470734	42501649	-1	protein_coding	478	ATP1A3	0.999994	NA	5	9.119	1.03e-08	rs3826705	744	4	1	913871	4.4154	5.04e-06
ENSG00000105610	KLF1	19	12995237	12997995	-1	protein_coding	10661	KLF1	0.000201077	0.261939	16	13.32	1.44e-11	rs12609744;rs3817621	739	5	2	913871	6.7039	1.01e-11
ENSG00000105612	DNASE2	19	12986025	12992282	-1	protein_coding	1777	DNASE2	0.0537334	-1.01276	24	15.4	1.44e-11	rs12609744;rs3817621	739	6	1	913871	4.8634	5.77e-07
ENSG00000105613	MAST1	19	12944765	12985765	1	protein_coding	22983	MAST1	0.999999	NA	70	15.4	1.44e-11	rs12609744;rs3817621	739	20	2	913871	5.7763	3.82e-09
ENSG00000105647	PIK3R2	19	18263928	18281350	1	protein_coding	5296	PIK3R2	0.939627	-1.47581	21	22.3	5.55e-14	rs273504;rs885683;rs4808762	740	7	3	913871	5.0051	2.79e-07
ENSG00000105649	RAB3A	19	18307594	18314884	-1	protein_coding	5864	RAB3A	0.870968	NA	33	22.7	3.59e-13	rs4808762;rs885683;rs4808764	740	7	3	913871	5.8223	2.9e-09
ENSG00000105650	PDE4C	19	18318771	18366229	-1	protein_coding	5143	PDE4C	4.89e-05	0.288882	63	13.93	9.93e-14	rs4808764;rs4808762;rs11667487	740	37	5	913871	4.7913	8.28e-07
ENSG00000105662	CRTC1	19	18794487	18893004	1	protein_coding	23373	CRTC1	0.980548	-2.58761	61	12.27	3.53e-31	rs8102046;rs11668545;rs11880870;rs10221489	740	29	7	913871	7.9726	7.77e-16
ENSG00000105696	TMEM59L	19	18718240	18731849	1	protein_coding	25789	TMEM59L	0.0151008	NA	22	10.05	1.72e-08	rs709679;rs8102046	740	9	2	913871	4.1849	1.43e-05
ENSG00000105705	SUGP1	19	19386827	19431653	-1	protein_coding	57794	SUGP1	0.999636	NA	72	33	1.01e-15	rs2965185;rs998732	740	26	4	913871	5.6212	9.48e-09
ENSG00000105708	ZNF14	19	19821280	19843906	-1	protein_coding	7561	ZNF14	5.72e-16	-0.140934	16	11.18	1.12e-10	rs8102530;rs247767	740	20	3	913871	4.6713	1.5e-06
ENSG00000105717	PBX4	19	19672522	19729725	-1	protein_coding	80714	PBX4	0.00677213	-0.679897	27	7.998	4.89e-11	rs998732;rs7252981;rs2304130	740	20	5	913871	4.495	3.48e-06
ENSG00000105723	GSK3A	19	42734338	42746777	-1	protein_coding	2931	GSK3A	0.997437	NA	7	14.47	3.58e-07	rs3826705	744	3	1	913871	4.3079	8.24e-06
ENSG00000105726	ATP13A1	19	19756007	19774502	-1	protein_coding	57130	ATP13A1	0.994474	NA	2	8.763	2.01e-05	rs2304130	740	16	3	913871	4.542	2.79e-06
ENSG00000105737	GRIK5	19	42502473	42573650	-1	protein_coding	2901	GRIK5	0.91778	-0.447971	20	9.978	1.03e-08	rs3826705	744	10	3	913871	5.5286	1.61e-08
ENSG00000105778	AVL9	7	32535038	33078516	1	protein_coding	23080	AVL9	0.000325495	0.605378	146	13.91	4.16e-09	rs10951356;rs7801551	349	322	23	913871	5.1915	1.04e-07
ENSG00000105849	TWISTNB	7	19735085	19748710	-1	protein_coding	221830	TWISTNB	0.309424	0.540321	4	9.48	1.61e-06	rs10263780	344	21	5	913871	4.4824	3.69e-06
ENSG00000105866	SP4	7	21467652	21554440	1	protein_coding	6671	SP4	0.951288	0.671149	61	14.76	6.19e-10	rs40245	345	100	14	913871	5.4038	3.26e-08
ENSG00000105939	ZC3HAV1	7	138728266	138794465	-1	protein_coding	56829	ZC3HAV1	0.0218726	1.86709	51	11.48	8.34e-13	rs4732354;rs1814170	376	57	11	913871	4.8963	4.88e-07
ENSG00000105991	HOXA1	7	27132612	27135615	-1	protein_coding	3198	HOXA1	0.0849874	-0.680057	3	12.13	1.13e-06	rs213533;rs2648079	347	4	2	913871	4.8519	6.11e-07
ENSG00000105997	HOXA3	7	27145803	27192200	-1	protein_coding	3200	HOXA3	0.931754	-0.602348	4	9.996	1.59e-07	rs10259620	347	65	8	913871	4.2518	1.06e-05
ENSG00000106004	HOXA5	7	27180671	27183287	-1	protein_coding	3202	HOXA5	0.796213	0.0984031	1	5.147	0.000112501	rs10259620	347	11	4	913871	4.2687	9.83e-06
ENSG00000106006	HOXA6	7	27185015	27190222	-1	protein_coding	3203	HOXA6	1.8e-05	NA	1	5.147	0.000112501	rs10259620	347	15	3	913871	4.2797	9.36e-06
ENSG00000106031	HOXA13	7	27233122	27239725	-1	protein_coding	3209	HOXA13	NA	-0.418411	11	14.8	1.8e-13	rs2189239;rs4722672	347	19	5	913871	4.9715	3.32e-07
ENSG00000106244	PDAP1	7	98989671	99006452	-1	protein_coding	11333	PDAP1	0.00558938	-0.0484283	23	12.66	7.5e-11	rs13240600;rs2003499	364	11	3	913871	5.5104	1.79e-08
ENSG00000106245	BUD31	7	99006264	99017239	1	protein_coding	8896	BUD31	0.41701	-0.555612	30	12.66	5.44e-18	rs13240600;rs2003499;rs10226310	364	10	3	913871	6.8174	4.64e-12
ENSG00000106246	PTCD1	7	99014362	99063787	-1	protein_coding	26024	PTCD1	1.78e-09	-0.453852	56	13.36	1.27e-18	rs2003499;rs13240600;rs10226310	364	18	3	913871	6.4711	4.86e-11
ENSG00000106367	AP1S1	7	100797678	100804877	1	protein_coding	1174	AP1S1	0.520227	NA	32	21	3.18e-11	rs2074686;rs1048365	365	11	3	913871	6.3971	7.92e-11
ENSG00000106536	POU6F2	7	39017598	39532694	1	protein_coding	11281	POU6F2	0.000369076	-0.0957469	293	22	5.7e-12	rs702820;rs10248136;rs17686887;rs1558159;rs2237403;rs2237369	352	530	39	913871	6.9584	1.72e-12
ENSG00000106976	DNM1	9	130965658	131017527	1	protein_coding	1759	DNM1	0.999864	-0.495982	43	17.53	4.45e-14	rs3003612;rs10987942;rs2270204;rs7871866	454	32	6	913871	7.3568	9.42e-14
ENSG00000107077	KDM4C	9	6720863	7175648	1	protein_coding	23081	KDM4C	0.000758735	-0.55373	203	17.71	2.65e-12	rs818902;rs10975871;rs7018886;rs10975933	421	689	65	913871	5.9928	1.03e-09
ENSG00000107341	UBE2R2	9	33817565	33920402	1	protein_coding	54926	UBE2R2	0.908519	-0.781596	179	17.03	7.55e-14	rs12380143;rs747091;rs10971709	432	68	9	913871	7.3969	6.97e-14
ENSG00000107882	SUFU	10	104263744	104393292	1	protein_coding	51684	SUFU	0.999161	0.12486	178	18.75	1.41e-17	rs4285804;rs2031604;rs7075281;rs11596235;rs3977755	486	98	5	913871	5.5215	1.68e-08
ENSG00000107890	ANKRD26	10	27280843	27389421	-1	protein_coding	22852	ANKRD26	7.09e-15	0.448644	168	13.31	4.87e-12	rs12774853;rs3781099;rs3904244;rs12219637	470	77	10	913871	5.3601	4.16e-08
ENSG00000107897	ACBD5	10	27484146	27531059	-1	protein_coding	91452	ACBD5	0.0616457	-0.738142	5	4.981	3.33e-10	rs3781099;rs12774853;rs3904244	470	65	7	913871	4.1462	1.69e-05
ENSG00000108262	GIT1	17	27900487	27921072	-1	protein_coding	28964	GIT1	0.999303	-0.929335	8	11.59	4.51e-09	rs1017529;rs4794859;rs2289629	693	9	3	913871	4.1826	1.44e-05
ENSG00000108272	DHRS11	17	34948228	34957235	1	protein_coding	79154	DHRS11	0.0315613	-0.566889	29	13.92	9.39e-25	rs1106908;rs868340	696	7	1	913871	7.3496	9.94e-14
ENSG00000108278	ZNHIT3	17	34842473	34855154	1	protein_coding	9326	ZNHIT3	1.21e-05	-0.241415	25	14.89	7.93e-23	rs868340;rs1106908	696	8	3	913871	7.2182	2.63e-13
ENSG00000108312	UBTF	17	42282401	42298994	-1	protein_coding	7343	UBTF	0.999998	-0.502118	35	19.34	4.74e-12	rs7220138;rs7222349	700	9	2	913871	6.1723	3.37e-10
ENSG00000108342	CSF3	17	38171614	38174066	1	protein_coding	1440	CSF3	0.480556	0.254419	32	13.92	1.37e-08	rs8070454	697	20	4	913871	5.1027	1.67e-07
ENSG00000108344	PSMD3	17	38137050	38154213	1	protein_coding	5709	PSMD3	0.999288	-0.18395	55	19.59	6.39e-09	rs8070454	697	21	4	913871	4.3977	5.47e-06
ENSG00000108417	KRT37	17	39577005	39580775	-1	protein_coding	8688	KRT37	0.000453721	0.0145316	32	38	4.03e-13	rs16966801	698	16	4	913871	5.3325	4.84e-08
ENSG00000108439	PNPO	17	46018872	46025654	1	protein_coding	55163	PNPO	3.72e-05	0.17935	12	26.3	3.65e-13	rs17681361;rs1986694;rs10491182;rs17621689	701	21	5	913871	5.2228	8.81e-08
ENSG00000108468	CBX1	17	46147414	46178883	-1	protein_coding	10951	CBX1	0.949843	-0.442894	42	18.05	8.84e-20	rs10491182;rs11079813;rs208015;rs17621689;rs3764400;rs1986694;rs12950225;rs6504108	701	21	5	913871	6.9189	2.28e-12
ENSG00000108474	PIGL	17	16120505	16252115	1	protein_coding	9487	PIGL	3.55e-05	0.213751	118	12.59	4.76e-11	rs1075901	691	44	4	913871	5.0571	2.13e-07
ENSG00000108479	GALK1	17	73747675	73761792	-1	protein_coding	2584	GALK1	0.000940521	0.270557	3	4.49	3.84e-09	rs7209235	709	4	2	913871	4.582	2.3e-06
ENSG00000108509	CAMTA2	17	4871287	4890960	-1	protein_coding	23125	CAMTA2	0.999992	-1.18571	41	14.77	4.76e-11	rs1567238;rs16954309;rs385471	688	22	5	913871	6.971	1.57e-12
ENSG00000108511	HOXB6	17	46671639	46682354	-1	protein_coding	3216	HOXB6	0.00958341	-0.0166043	6	20.4	7.25e-12	rs9299;rs15689	701	14	3	913871	5.6711	7.09e-09
ENSG00000108515	ENO3	17	4851387	4860426	1	protein_coding	2027	ENO3	6.91e-11	0.146699	13	22.6	1.29e-10	rs12936083;rs385471;rs1567238;rs16954309	688	12	4	913871	5.938	1.44e-09
ENSG00000108518	PFN1	17	4848947	4852356	-1	protein_coding	5216	PFN1	0.688582	NA	10	22.6	1.29e-10	rs12936083;rs385471;rs1567238;rs16954309	688	9	3	913871	6.066	6.56e-10
ENSG00000108523	RNF167	17	4843303	4848517	1	protein_coding	26001	RNF167	0.129414	-0.168504	10	22.6	1.29e-10	rs12936083;rs385471;rs1567238;rs16954309	688	9	3	913871	6.1471	3.95e-10
ENSG00000108528	SLC25A11	17	4840425	4843546	-1	protein_coding	8402	SLC25A11	0.666467	0.0664414	7	17.95	1.29e-10	rs12936083;rs385471;rs1567238;rs16954309	688	8	3	913871	5.9763	1.14e-09
ENSG00000108556	CHRNE	17	4801069	4806369	-1	protein_coding	1145	CHRNE	0.0003479	2.19425	39	22.9	6.42e-14	rs12936083;rs12450045;rs1567238;rs9904177;rs385471	688	6	2	913871	5.7626	4.14e-09
ENSG00000108559	NUP88	17	5264258	5323480	-1	protein_coding	4927	NUP88	4.7e-06	0.212542	245	21.7	9.15e-19	rs3026133;rs1806236;rs1000940	688	77	6	913871	6.7788	6.06e-12
ENSG00000108561	C1QBP	17	5336097	5352150	-1	protein_coding	708	C1QBP	0.0720502	0.0859955	23	10.69	7.47e-11	rs1000940;rs3026133;rs1806236;rs5862	688	19	4	913871	4.2619	1.01e-05
ENSG00000108576	SLC6A4	17	28521337	28563020	-1	protein_coding	6532	SLC6A4	0.85488	-0.640658	32	16.83	1.75e-11	rs1038088;rs4794859;rs2020942	693	32	7	913871	6.1378	4.18e-10
ENSG00000108588	CCDC47	17	61822610	61853711	-1	protein_coding	57003	CCDC47	0.00258818	-0.360234	36	11.38	8.34e-13	rs12325866	704	17	3	913871	6.4114	7.21e-11
ENSG00000108592	FTSJ3	17	61896793	61907372	-1	protein_coding	117246	FTSJ3	0.484158	0.159055	8	5.03	1.39e-13	rs12325866	704	20	2	913871	4.6326	1.81e-06
ENSG00000108604	SMARCD2	17	61909444	61920425	-1	protein_coding	6603	SMARCD2	0.980738	NA	10	6.409	NA	rs12325866	704	13	2	913871	4.253	1.05e-05
ENSG00000108684	ASIC2	17	31340105	32501983	-1	protein_coding	40	ASIC2	0.989196	NA	52	10.56	1.49e-12	rs7211567	695	1475	182	913871	6.6073	1.96e-11
ENSG00000109047	RCVRN	17	9799637	9808938	-1	protein_coding	5957	RCVRN	2.96e-07	3.1971	58	13.11	2.81e-09	rs17681708	690	35	6	913871	4.9941	2.96e-07
ENSG00000109182	CWH43	4	48988264	49064098	1	protein_coding	80157	CWH43	5.77e-15	-0.749747	101	23.9	2.22e-10	rs936135;rs7655341	202	36	2	913871	5.5546	1.39e-08
ENSG00000109184	DCUN1D4	4	52709166	52783003	1	protein_coding	23142	DCUN1D4	0.16065	-1.16297	66	21	2.15e-10	rs784944	203	33	3	913871	6.0152	8.98e-10
ENSG00000109323	MANBA	4	103552660	103682151	-1	protein_coding	4126	MANBA	1.15e-11	-0.195397	52	8.883	1.71e-10	rs227280;rs10516497;rs6843738	215	83	5	913871	4.3389	7.16e-06
ENSG00000109332	UBE2D3	4	103715540	103790053	-1	protein_coding	7323	UBE2D3	0.748203	NA	18	19.24	1.66e-10	rs6843738;rs10516497	215	48	2	913871	5.0424	2.3e-07
ENSG00000109452	INPP4B	4	142944313	143768585	-1	protein_coding	8821	INPP4B	0.998611	-0.0796148	176	16.28	4.76e-11	rs331949	222	696	49	913871	5.1874	1.07e-07
ENSG00000109576	AADAT	4	170981373	171012850	-1	protein_coding	51166	AADAT	0.250802	NA	7	7.187	0.00167461	rs519847	229	18	5	913871	4.1842	1.43e-05
ENSG00000109618	SEPSECS	4	25121627	25162204	-1	protein_coding	51091	SEPSECS	2.65e-06	-0.844658	44	19.02	5.82e-10	rs3733548;rs16876869;rs1035091;rs12505006	195	23	5	913871	6.3449	1.11e-10
ENSG00000109787	KLF3	4	38665817	38702663	1	protein_coding	51274	KLF3	0.800391	-0.906026	16	17.34	7.36e-17	rs1000096;rs4833079;rs6853752;rs9522;rs7663292	199	43	9	913871	6.5781	2.38e-11
ENSG00000109881	CCDC34	11	27352374	27385415	-1	protein_coding	91057	CCDC34	4.91e-07	-0.41837	33	13.25	2.62e-14	rs1046568;rs1038101;rs12791818;rs4469846	505	30	6	913871	5.4581	2.41e-08
ENSG00000109911	ELP4	11	31531297	31805546	1	protein_coding	26610	ELP4	0.0125583	-0.412136	6	10.96	6.54e-09	rs3026401;rs11031484	508	113	7	913871	4.1928	1.38e-05
ENSG00000109919	MTCH2	11	47638867	47664175	-1	protein_coding	23788	MTCH2	0.166788	0.0369336	27	25	3.12e-59	rs7124681;rs7942074;rs7933019;rs11606287;rs1483121	511	10	2	913871	6.1094	5e-10
ENSG00000109920	FNBP4	11	47738072	47788995	-1	protein_coding	23360	FNBP4	0.999993	-0.713792	90	16.01	6.76e-50	rs7124681;rs7942074;rs7933019;rs10769254;rs11039359;rs1483121;rs11606287;rs10742806	511	23	4	913871	7.7272	5.5e-15
ENSG00000110011	DNAJC4	11	63997750	64001758	1	protein_coding	3338	DNAJC4	6.44e-06	-0.430888	11	20.5	3.02e-14	rs11600990;rs4672	514	5	1	913871	4.7729	9.08e-07
ENSG00000110075	PPP6R3	11	68228186	68382802	1	protein_coding	55291	PPP6R3	0.995715	0.442038	173	14.83	1.33e-08	rs7126340	516	80	4	913871	5.0103	2.72e-07
ENSG00000110076	NRXN2	11	64373646	64490660	-1	protein_coding	9379	NRXN2	0.999896	NA	106	22.3	2.19e-14	rs893006;rs17146216	514	48	4	913871	6.6664	1.31e-11
ENSG00000110092	CCND1	11	69455855	69469242	1	protein_coding	595	CCND1	0.238186	-0.876019	14	17.54	5.92e-15	rs592483;rs667515;rs1789165	517	7	3	913871	6.2409	2.18e-10
ENSG00000110395	CBL	11	119076752	119178859	1	protein_coding	867	CBL	0.00678736	-2.1045	6	14.18	1.9e-07	rs3809046	533	38	6	913871	4.172	1.51e-05
ENSG00000110492	MDK	11	46402306	46405375	1	protein_coding	4192	MDK	0.0224328	-0.438483	8	19.06	1.06e-09	rs10160701	511	1	1	913871	5.9244	1.57e-09
ENSG00000110497	AMBRA1	11	46417964	46615675	-1	protein_coding	55626	AMBRA1	0.999972	-0.701715	96	16.75	1.48e-11	rs10160701;rs4647709;rs11570115	511	34	2	913871	6.3858	8.52e-11
ENSG00000110514	MADD	11	47290712	47351582	1	protein_coding	8567	MADD	0.000901823	-0.37505	111	22	7.67e-23	rs10769254;rs10501321;rs7114704;rs11039182;rs2856650;rs1685404;rs2305280;rs11606287;rs11570115	511	48	6	913871	6.1094	5e-10
ENSG00000110693	SOX6	11	15987995	16761138	-1	protein_coding	55553	SOX6	0.999531	-2.52258	128	22.5	1.69e-08	rs11023948	502	419	33	913871	5.1091	1.62e-07
ENSG00000110696	C11orf58	11	16634679	16778428	1	protein_coding	10944	C11orf58	0.709037	-0.720486	46	22.5	1.65e-07	rs11023948	502	63	7	913871	4.162	1.58e-05
ENSG00000110756	HPS5	11	18300223	18343745	-1	protein_coding	11234	HPS5	9.08e-06	0.818893	32	18.57	3.81e-09	rs11024614	503	40	5	913871	5.1948	1.02e-07
ENSG00000110768	GTF2H1	11	18343842	18388591	1	protein_coding	2965	GTF2H1	0.995912	-0.269141	21	18.57	1.74e-08	rs11024614	503	41	4	913871	4.8825	5.24e-07
ENSG00000110801	PSMD9	12	122326637	122356203	1	protein_coding	5715	PSMD9	3.78e-05	-0.310954	39	22.7	5.05e-07	rs1169091	576	15	4	913871	4.5538	2.63e-06
ENSG00000110931	CAMKK2	12	121675497	121736111	-1	protein_coding	10645	CAMKK2	0.503476	0.336426	24	7.647	6.79e-13	rs3887080;rs1140886;rs11615578	575	47	11	913871	6.7303	8.46e-12
ENSG00000110987	BCL7A	12	122457328	122499948	1	protein_coding	605	BCL7A	0.215729	-2.82973	58	17.46	5.19e-16	rs1169091;rs7953704;rs9668430	576	20	5	913871	7.7806	3.61e-15
ENSG00000111011	RSRC2	12	122989190	123011547	-1	protein_coding	65117	RSRC2	0.992877	0.0151201	58	12.93	2.24e-27	rs10846912;rs11058562;rs11058868;rs4319547;rs2062488;rs7957117;rs2277346	576	12	2	913871	7.7543	4.44e-15
ENSG00000111229	ARPC3	12	110872630	110888227	-1	protein_coding	10094	ARPC3	0.931507	-0.463583	4	2.643	3.77e-10	rs6606686;rs11065612	569	3	2	913871	5.1604	1.23e-07
ENSG00000111231	GPN3	12	110890289	110907073	-1	protein_coding	51184	GPN3	0.000100472	-0.618749	9	6.563	8.5e-15	rs11065612;rs6606686	569	9	3	913871	7.6359	1.12e-14
ENSG00000111237	VPS29	12	110928902	110939922	-1	protein_coding	51699	VPS29	0.934744	-0.696583	3	6.119	3.59e-13	rs6606686;rs11065612	569	3	2	913871	6.2091	2.66e-10
ENSG00000111252	SH2B3	12	111843752	111889427	1	protein_coding	10019	SH2B3	0.00592219	-0.243854	1	11.21	1.49e-13	rs11066301	570	13	2	913871	4.4188	4.96e-06
ENSG00000111271	ACAD10	12	112123857	112194903	1	protein_coding	80724	ACAD10	4.01e-20	-0.311041	13	9.131	3.8e-08	rs11066028;rs11066301	570	18	2	913871	4.3641	6.38e-06
ENSG00000111275	ALDH2	12	112204691	112247782	1	protein_coding	217	ALDH2	1.73e-06	NA	7	4.336	2.13e-08	rs11066028;rs11066301	570	17	2	913871	4.6132	1.98e-06
ENSG00000111300	NAA25	12	112464500	112546826	-1	protein_coding	80018	NAA25	0.99999	-1.15626	13	10.51	1.13e-17	rs11066028;rs11066301	570	21	3	913871	4.6875	1.38e-06
ENSG00000111540	RAB5B	12	56367697	56388490	1	protein_coding	5869	RAB5B	0.215699	-0.941662	26	22.1	1.37e-14	rs2069408;rs11171710;rs1701704	556	20	4	913871	7.3376	1.09e-13
ENSG00000111605	CPSF6	12	69633317	69668138	1	protein_coding	11052	CPSF6	0.999114	-0.855352	29	18.24	2.67e-14	rs10878946	560	27	5	913871	6.5678	2.55e-11
ENSG00000111885	MAN1A1	6	119498374	119670926	-1	protein_coding	4121	MAN1A1	0.803867	-0.518762	40	16.62	8.34e-13	rs9387640;rs12209570	322	293	19	913871	4.362	6.44e-06
ENSG00000111913	FAM65B	6	24797601	25042238	-1	protein_coding	9750	FAM65B	0.97131	0.949896	49	12.97	2.06e-10	rs3813680;rs12194442;rs16889835	291	304	40	913871	4.68	1.43e-06
ENSG00000112033	PPARD	6	35310335	35395968	1	protein_coding	5467	PPARD	0.966868	0.253949	72	13.69	1.83e-11	rs6457816;rs7744392;rs6457824	294	59	10	913871	6.1365	4.22e-10
ENSG00000112038	OPRM1	6	154331631	154568001	1	protein_coding	4988	OPRM1	4.21e-05	0.0248247	80	14.9	1.71e-11	rs10499276;rs557748	332	310	32	913871	6.0486	7.31e-10
ENSG00000112039	FANCE	6	35420138	35434880	1	protein_coding	2178	FANCE	0.0031389	NA	42	21.8	6.18e-10	rs6457824;rs11756089;rs7744392;rs11962335;rs6457816	294	20	4	913871	6.0924	5.56e-10
ENSG00000112041	TULP1	6	35465651	35480715	-1	protein_coding	7287	TULP1	0.807904	-0.139077	14	19.09	2.19e-13	rs2064317;rs7755718	294	23	5	913871	5.8967	1.85e-09
ENSG00000112137	PHACTR1	6	12717893	13288645	1	protein_coding	221692	PHACTR1	0.664117	NA	43	16.12	7.25e-12	rs9381634;rs9367368	286	554	44	913871	5.4703	2.25e-08
ENSG00000112212	TSPO2	6	41010293	41012076	1	protein_coding	222642	TSPO2	4.29e-07	0.433003	8	5.91	9.33e-08	rs6918969	297	20	3	913871	5.2584	7.27e-08
ENSG00000112245	PTP4A1	6	64231666	64293492	1	protein_coding	7803	PTP4A1	0.889901	-2.05835	50	13.69	6.23e-12	rs2622276	308	24	4	913871	6.4227	6.69e-11
ENSG00000112246	SIM1	6	100832891	100912805	-1	protein_coding	6492	SIM1	0.996936	0.572327	36	20.4	8.43e-09	rs1857859;rs6901854;rs240764	318	84	11	913871	5.9144	1.67e-09
ENSG00000112249	ASCC3	6	100956070	101329248	-1	protein_coding	10973	ASCC3	1.43e-10	0.106686	412	20.8	8.21e-12	rs240764;rs6901854;rs240770;rs12530388	318	274	11	913871	6.7452	7.64e-12
ENSG00000112282	MED23	6	131895106	131949369	-1	protein_coding	9439	MED23	0.150658	-0.492582	49	19.68	4.92e-14	rs2608975;rs2781666;rs2781668	327	29	5	913871	7.2373	2.29e-13
ENSG00000112304	ACOT13	6	24667263	24705293	1	protein_coding	55856	ACOT13	3.43e-05	0.981955	19	11.85	1.96e-08	rs17491647;rs12203240	291	28	6	913871	4.6368	1.77e-06
ENSG00000112308	C6orf62	6	24705089	24721064	-1	protein_coding	81688	C6orf62	0.946557	-0.70031	13	14.11	1.96e-08	rs17491647	291	15	4	913871	5.5121	1.77e-08
ENSG00000112337	SLC17A2	6	25912982	25930946	-1	protein_coding	10246	SLC17A2	0.00466985	-0.129201	87	16.41	1.44e-11	rs6929805;rs3752420;rs13206443;rs1150659	292	31	4	913871	6.0444	7.5e-10
ENSG00000112343	TRIM38	6	25963030	25987384	1	protein_coding	10475	TRIM38	4.75e-06	-0.220583	49	12.87	2.88e-12	rs6929805;rs3752420;rs13206443;rs1150659	292	22	5	913871	6.4705	4.88e-11
ENSG00000112414	GPR126	6	142622991	142767403	1	protein_coding	57211	GPR126	0.283489	-0.199655	80	18.93	1.1e-08	rs6922607	330	91	7	913871	4.5173	3.13e-06
ENSG00000112530	PACRG	6	163148164	163736524	1	protein_coding	135138	PACRG	0.000104677	0.454746	97	20.3	3.28e-18	rs9347669;rs2803042;rs13206396;rs13191362;rs9458611;rs6936373;rs2803111;rs9456783;rs9365499;rs4709655	336	603	82	913871	5.5198	1.7e-08
ENSG00000112576	CCND3	6	41902671	42018095	-1	protein_coding	896	CCND3	0.946445	-0.503494	2	0.73	2.01e-07	rs1057227	298	73	16	913871	4.8998	4.8e-07
ENSG00000112578	BYSL	6	41888926	41900784	1	protein_coding	705	BYSL	0.0673214	-0.265913	5	7.177	2.01e-07	rs1057227	298	12	4	913871	4.5627	2.52e-06
ENSG00000112619	PRPH2	6	42664340	42690312	-1	protein_coding	5961	PRPH2	0.38806	2.1735	19	13.76	2.02e-13	rs11759298;rs9349239	299	37	5	913871	5.9873	1.07e-09
ENSG00000112715	VEGFA	6	43737921	43754224	1	protein_coding	7422	VEGFA	NA	-0.0684397	7	14.05	7.12e-17	rs998584;rs6899540	300	18	6	913871	5.6904	6.34e-09
ENSG00000112763	BTN2A1	6	26458150	26476849	1	protein_coding	11120	BTN2A1	1.07e-18	0.260571	8	5.499	2.74e-09	rs12202419	292	48	8	913871	6.0822	5.93e-10
ENSG00000113068	PFDN1	5	139624624	139682706	-1	protein_coding	5201	PFDN1	0.805475	0.153288	54	14.14	6.81e-07	rs2074613;rs155948	269	31	4	913871	4.3276	7.54e-06
ENSG00000113070	HBEGF	5	139712428	139726216	-1	protein_coding	1839	HBEGF	0.830814	0.319757	10	16.52	3.09e-11	rs2074613	269	19	4	913871	6.6282	1.7e-11
ENSG00000113161	HMGCR	5	74632154	74657929	1	protein_coding	3156	HMGCR	0.999837	-0.514442	42	12.4	1.55e-41	rs34341;rs6871667;rs6453133;rs13356670;rs10074747;rs17671496;rs4512110;rs2307114;rs2216572	247	21	4	913871	7.9057	1.33e-15
ENSG00000113163	COL4A3BP	5	74664311	74807963	-1	protein_coding	10087	COL4A3BP	0.979474	-1.64811	186	14.51	2.98e-45	rs34341;rs6871667;rs4512110;rs10074747;rs17671496;rs6453133;rs13356670;rs2307114;rs2216572	247	62	7	913871	6.1094	5e-10
ENSG00000113448	PDE4D	5	58264865	59817947	-1	protein_coding	5144	PDE4D	0.9832	0.966489	69	12.9	4.65e-09	rs2938783;rs6879326	240	1341	104	913871	5.5747	1.24e-08
ENSG00000113580	NR3C1	5	142657496	142815077	-1	protein_coding	2908	NR3C1	0.311618	NA	15	7.396	1.51e-08	rs4912652	272	65	9	913871	4.3082	8.23e-06
ENSG00000113742	CPEB4	5	173315283	173388979	1	protein_coding	80315	CPEB4	0.996855	-1.97623	71	18.9	2.81e-09	rs17695092	280	64	10	913871	5.4938	1.97e-08
ENSG00000114054	PCCB	3	135969148	136056738	1	protein_coding	5096	PCCB	0.000735839	-0.38516	78	12.17	1.87e-20	rs12630999;rs8045;rs6786582;rs6789152;rs7650071;rs13075615;rs13066401;rs16844241	170	39	6	913871	7.8865	1.55e-15
ENSG00000114331	ACAP2	3	194995465	195163807	-1	protein_coding	23527	ACAP2	0.999918	1.31775	258	14.63	1.14e-13	rs4677844;rs13072883;rs11715578;rs931528	188	90	8	913871	6.6292	1.69e-11
ENSG00000114349	GNAT1	3	50229045	50233949	1	protein_coding	2779	GNAT1	2.51e-06	-0.274733	19	14.65	5.78e-23	rs2188151;rs3774750;rs2624826	146	4	1	913871	6.1533	3.79e-10
ENSG00000114378	HYAL1	3	50337320	50349812	-1	protein_coding	3373	HYAL1	0.00553671	0.476164	5	21	1.29e-10	rs2236947;rs1283;rs1986599	146	3	2	913871	6.149	3.9e-10
ENSG00000114416	FXR1	3	180585929	180700541	1	protein_coding	8087	FXR1	0.999992	-1.75887	141	17.32	5.22e-09	rs1607678;rs6776895;rs10049181;rs2216427;rs12632136;rs1805207	183	56	6	913871	5.568	1.29e-08
ENSG00000114439	BBX	3	107241783	107530171	1	protein_coding	56987	BBX	0.958098	-0.473034	128	17.95	9.74e-10	rs13317489	161	216	20	913871	5.8706	2.17e-09
ENSG00000114446	IFT57	3	107879659	107941417	-1	protein_coding	55081	IFT57	4.08e-06	0.637549	347	19.39	1.28e-11	rs10514751;rs7640424;rs2966580	161	108	5	913871	5.7996	3.32e-09
ENSG00000114455	HHLA2	3	108015376	108097132	1	protein_coding	11148	HHLA2	8.09e-05	1.16935	39	12.73	1.29e-12	rs2966580;rs2016469	161	113	12	913871	5.1718	1.16e-07
ENSG00000114480	GBE1	3	81538850	81811312	-1	protein_coding	2632	GBE1	1.18e-13	0.0146101	180	23.9	1.35e-15	rs3772902;rs9853372;rs3849570;rs9817070;rs13095389	156	182	15	913871	6.3043	1.45e-10
ENSG00000114646	CSPG5	3	47603729	47622282	-1	protein_coding	10675	CSPG5	0.41483	-0.836073	27	18.27	4.33e-12	rs4858802;rs6442101	146	9	1	913871	5.1359	1.4e-07
ENSG00000114735	HEMK1	3	50606583	50622366	1	protein_coding	51409	HEMK1	8.23e-05	-2.53452	24	25.6	2.46e-11	rs490634	146	2	1	913871	5.4111	3.13e-08
ENSG00000114737	CISH	3	50643921	50649262	-1	protein_coding	1154	CISH	0.00144426	-0.370352	22	12.39	2.16e-11	rs490634;rs12631248	146	6	1	913871	6.1326	4.32e-10
ENSG00000114738	MAPKAPK3	3	50648951	50686720	1	protein_coding	7867	MAPKAPK3	2.71e-06	0.0772686	41	14.81	2.16e-11	rs490634;rs12631248	146	20	2	913871	5.5768	1.22e-08
ENSG00000114739	ACVR2B	3	38495342	38534633	1	protein_coding	93	ACVR2B	0.993111	NA	73	16.86	2.25e-09	rs11926767	142	33	2	913871	5.6545	7.81e-09
ENSG00000114790	ARHGEF26	3	153838792	153975616	1	protein_coding	26084	ARHGEF26	5.99e-06	-0.076339	200	16.32	4.9e-19	rs1713843;rs1727885;rs6796162;rs400529;rs357503;rs355777;rs355761;rs7643022	175	158	11	913871	7.5212	2.71e-14
ENSG00000114796	KLHL24	3	183353356	183402265	1	protein_coding	54800	KLHL24	0.252414	-0.0990978	231	22.5	4.35e-09	rs10513794;rs6777400	185	50	2	913871	5.4404	2.66e-08
ENSG00000114867	EIF4G1	3	184032283	184053146	1	protein_coding	1981	EIF4G1	1	-0.0599241	11	8.256	4.65e-11	rs3914188;rs2293605;rs1881973	185	7	3	913871	6.1565	3.72e-10
ENSG00000114902	SPCS1	3	52738971	52742182	1	protein_coding	28972	SPCS1	0.118911	NA	29	12.57	3.09e-10	rs2710323;rs2240919	146	8	1	913871	6.2313	2.31e-10
ENSG00000114904	NEK4	3	52744800	52804965	-1	protein_coding	6787	NEK4	1.22e-12	-0.30452	95	24.2	1.12e-10	rs2710323;rs2240919	146	22	2	913871	5.908	1.73e-09
ENSG00000115137	DNAJC27	2	25166505	25194963	-1	protein_coding	51277	DNAJC27	0.0482582	-1.29261	77	14.23	1.23e-89	rs10182181;rs6726261;rs17046742;rs12151737;rs6749646;rs17738465	62	22	3	913871	7.7887	3.39e-15
ENSG00000115138	POMC	2	25383722	25391772	-1	protein_coding	5443	POMC	0.000689013	-0.589633	30	14.64	3.41e-37	rs13428823;rs12233132;rs7596747;rs17801121;rs6734859;rs6545975;rs17738465	62	10	4	913871	7.7527	4.5e-15
ENSG00000115239	GPR75-ASB3	2	53759810	54087170	-1	protein_coding	51130	GPR75-ASB3	0.247642	NA	8	9.948	4.19e-09	rs10207892;rs2287347	76	311	43	913871	5.3528	4.33e-08
ENSG00000115290	GRB14	2	165349322	165478358	-1	protein_coding	2888	GRB14	0.0966012	NA	21	20.4	1.14e-13	rs1521527	107	107	15	913871	5.7219	5.27e-09
ENSG00000115310	RTN4	2	55199325	55339757	-1	protein_coding	57142	RTN4	0.0108354	0.0500839	65	13.99	6.96e-16	rs6707036;rs10189379;rs7601895;rs7607923;rs6725139;rs6744220	77	170	19	913871	6.2643	1.87e-10
ENSG00000115504	EHBP1	2	62900986	63273622	1	protein_coding	23301	EHBP1	0.999749	-0.55417	25	16.35	9.06e-16	rs1872790;rs13417156;rs11688816;rs7591708	80	125	12	913871	5.5487	1.44e-08
ENSG00000115520	COQ10B	2	198318147	198340032	1	protein_coding	80219	COQ10B	0.140033	-0.989156	30	12.36	5.2e-10	rs6757852;rs16826791;rs7578368	116	4	1	913871	4.7894	8.36e-07
ENSG00000115524	SF3B1	2	198254508	198299815	-1	protein_coding	23451	SF3B1	1	-0.619089	33	10.81	1.99e-10	rs16826791;rs7578368;rs6757852	116	12	3	913871	5.7625	4.14e-09
ENSG00000115526	CHST10	2	101008327	101034118	-1	protein_coding	9486	CHST10	0.00330306	1.61204	39	12.53	2.33e-12	rs11691135;rs12467104	87	32	4	913871	5.873	2.14e-09
ENSG00000115540	MOB4	2	198380295	198418423	1	protein_coding	25843	MOB4	0.777833	-1.62684	30	14.6	2.75e-10	rs16826791;rs7578368;rs6757852	116	9	2	913871	5.1807	1.11e-07
ENSG00000115541	HSPE1	2	198364718	198368181	1	protein_coding	3336	HSPE1	0.787528	-0.835658	17	21.2	5.2e-10	rs16826791;rs7578368;rs6757852	116	8	2	913871	5.1894	1.05e-07
ENSG00000115548	KDM3A	2	86667770	86719839	1	protein_coding	55818	KDM3A	0.981757	-0.643318	47	15.5	2.71e-12	rs4832294;rs882989;rs3755002	86	19	4	913871	6.9579	1.73e-12
ENSG00000115556	PLCD4	2	219472488	219501907	1	protein_coding	84812	PLCD4	8.12e-09	0.56611	61	15.11	1.2e-12	rs7607369;rs12987009;rs10498060	124	19	3	913871	6.7892	5.64e-12
ENSG00000115561	CHMP3	2	86730554	86948245	-1	protein_coding	51652	CHMP3	0.0362459	-0.19402	162	18.85	1.79e-19	rs4832294;rs3755002;rs7587034	86	84	11	913871	6.1094	5e-10
ENSG00000115568	ZNF142	2	219502639	219524378	-1	protein_coding	7701	ZNF142	1.88e-15	0.233238	46	15.11	1.2e-12	rs7607369;rs12987009;rs10498060	124	22	3	913871	6.0175	8.86e-10
ENSG00000115657	ABCB6	2	220074490	220083712	-1	protein_coding	10058	ABCB6	2.11e-17	-0.336963	16	16.04	3e-11	rs6710315	124	9	2	913871	5.6737	6.99e-09
ENSG00000115661	STK16	2	220110177	220115059	1	protein_coding	8576	STK16	0.000478667	-0.794902	11	17.79	1.33e-09	rs6710315	124	7	2	913871	5.8534	2.41e-09
ENSG00000115840	SLC25A12	2	172640880	172864766	-1	protein_coding	8604	SLC25A12	0.88705	0.218725	187	18.32	2.35e-13	rs1607254;rs17499593;rs6738445;rs12692976;rs788163	110	96	8	913871	5.7897	3.53e-09
ENSG00000115896	PLCL1	2	198669426	199437305	1	protein_coding	5334	PLCL1	0.0110524	NA	288	26.7	5.23e-15	rs6757852;rs16826791	116	514	42	913871	6.0186	8.8e-10
ENSG00000116117	PARD3B	2	205410516	206484886	1	protein_coding	117583	PARD3B	8.65e-08	NA	116	19.56	1.33e-12	rs10804141;rs11896131;rs6747533;rs12328416;rs10932099;rs6435277	119	871	76	913871	6.4988	4.05e-11
ENSG00000116138	DNAJC16	1	15853308	15918874	1	protein_coding	23341	DNAJC16	3.79e-05	-0.461867	49	15.09	5.86e-09	rs12759296	7	50	5	913871	5.0607	2.09e-07
ENSG00000116161	CACYBP	1	174968300	174980851	1	protein_coding	27101	CACYBP	0.943387	0.304527	16	12.95	1.81e-10	rs10489330;rs12564992;rs6691857	43	12	4	913871	5.9183	1.63e-09
ENSG00000116273	PHF13	1	6673745	6684093	1	protein_coding	148479	PHF13	0.931111	-0.60083	30	12.54	1.39e-13	rs2235564;rs10779795	3	8	2	913871	7.4841	3.6e-14
ENSG00000116337	AMPD2	1	110158726	110174673	1	protein_coding	271	AMPD2	0.0085425	-0.430988	4	6.551	7.75e-42	rs7550711	33	15	5	913871	6.8087	4.92e-12
ENSG00000116473	RAP1A	1	112084840	112259313	1	protein_coding	5906	RAP1A	0.93419	-0.449276	43	13	1.74e-08	rs2477425	34	168	26	913871	5.1701	1.17e-07
ENSG00000116497	S100PBP	1	33282368	33324476	1	protein_coding	64766	S100PBP	0.947039	-0.958773	32	16.31	1.66e-12	rs785278;rs544855	11	24	4	913871	6.1851	3.1e-10
ENSG00000116514	RNF19B	1	33402046	33430286	-1	protein_coding	127544	RNF19B	0.625353	-0.119117	34	19.5	1.21e-08	rs544855	11	16	2	913871	4.8494	6.19e-07
ENSG00000116584	ARHGEF2	1	155916630	155976861	-1	protein_coding	9181	ARHGEF2	0.999993	-0.492254	18	9.74	1.12e-10	rs11577179	40	21	3	913871	5.0682	2.01e-07
ENSG00000116604	MEF2D	1	156433519	156470620	-1	protein_coding	4209	MEF2D	0.998547	-1.45037	38	18.02	1.29e-12	rs750439;rs745596;rs11264483	40	30	3	913871	6.6602	1.37e-11
ENSG00000116649	SRM	1	11114641	11120081	-1	protein_coding	6723	SRM	0.869848	NA	42	8.823	2.67e-14	rs12136082;rs11583653;rs10779751	6	3	1	913871	6.1094	5e-10
ENSG00000116678	LEPR	1	65886248	66107242	1	protein_coding	3953	LEPR	0.999805	0.927492	46	15.12	6.23e-12	rs10889550;rs11208662	21	225	18	913871	4.2733	9.63e-06
ENSG00000116771	AGMAT	1	15898848	15911605	-1	protein_coding	79814	AGMAT	0.00367263	0.429817	20	10.75	1.21e-08	rs12759296	7	9	2	913871	4.1756	1.49e-05
ENSG00000116783	TNNI3K	1	74663947	75010112	1	protein_coding	51086	TNNI3K	1.8e-38	0.231252	78	20.5	2.62e-33	rs17095322;rs7551507;rs11210489	23	268	28	913871	6.6891	1.12e-11
ENSG00000116874	WARS2	1	119573839	119683294	-1	protein_coding	10352	WARS2	0.601342	1.24773	71	20.3	7.83e-13	rs10494221;rs1106529;rs6677940;rs10923724;rs10923715	37	119	14	913871	5.4291	2.83e-08
ENSG00000117020	AKT3	1	243651535	244014381	-1	protein_coding	10000	AKT3	0.999585	-1.49767	238	17.95	5.63e-17	rs3006927;rs3753549;rs7523742;rs7549780	56	141	8	913871	7.1796	3.5e-13
ENSG00000117114	LPHN2	1	81771845	82458120	1	protein_coding	23266	LPHN2	1	0.222632	45	18.7	1.77e-15	rs284227;rs438327	27	784	100	913871	5.046	2.26e-07
ENSG00000117118	SDHB	1	17345217	17380665	-1	protein_coding	6390	SDHB	0.0501028	-0.588646	12	12.87	5.51e-10	rs9435739	8	35	6	913871	4.7925	8.23e-07
ENSG00000117122	MFAP2	1	17300997	17307330	-1	protein_coding	4237	MFAP2	0.000124328	NA	18	14.32	1.28e-11	rs761423	8	9	3	913871	5.7886	3.55e-09
ENSG00000117280	RAB7L1	1	205737114	205744588	-1	protein_coding	8934	RAB7L1	0.790355	2.6528	6	9.753	1.37e-08	rs823074	50	26	6	913871	4.8772	5.38e-07
ENSG00000117448	AKR1A1	1	46016215	46035721	1	protein_coding	10327	AKR1A1	0.000107486	-0.636567	22	7.808	3.7e-10	rs11211176;rs946526;rs1707322	15	12	3	913871	5.8908	1.92e-09
ENSG00000117461	PIK3R3	1	46505812	46642160	-1	protein_coding	8503	PIK3R3	1.41e-06	-1.62055	134	16.8	5.7e-14	rs1707322;rs11211176;rs1768809;rs946526	15	75	6	913871	7.3578	9.35e-14
ENSG00000117523	PRRC2C	1	171454651	171562650	1	protein_coding	23215	PRRC2C	1	-0.32975	166	21.3	2.46e-09	rs16864515;rs12759907;rs235509	42	94	9	913871	6.2063	2.71e-10
ENSG00000117569	PTBP2	1	97187221	97289294	1	protein_coding	58155	PTBP2	0.992693	-0.165757	135	15.63	1.78e-21	rs17115529;rs12740489;rs273885;rs12068195	30	57	7	913871	6.1094	5e-10
ENSG00000117601	SERPINC1	1	173872947	173886516	-1	protein_coding	462	SERPINC1	0.993264	-0.0171347	37	13.66	1.46e-11	rs12564992;rs6691857	43	15	3	913871	5.4184	3.01e-08
ENSG00000118007	STAG1	3	136055077	136471220	-1	protein_coding	10274	STAG1	1	-0.647638	332	21.8	1.25e-21	rs12630999;rs8045;rs6789152;rs6786582;rs16844241;rs13075615;rs7650071;rs13066401	170	133	12	913871	6.1094	5e-10
ENSG00000118263	KLF7	2	207938861	208031991	-1	protein_coding	8609	KLF7	0.929931	-2.11539	37	13.99	5.22e-13	rs1263599;rs1263628;rs1263618;rs1263611;rs1263673	121	133	23	913871	7.0876	6.82e-13
ENSG00000118369	USP35	11	77899858	77925757	1	protein_coding	57558	USP35	0.0434785	0.881176	50	23.9	3.82e-09	rs7117238;rs2511188	521	32	4	913871	5.3841	3.64e-08
ENSG00000118482	PHF3	6	64345725	64489229	1	protein_coding	23469	PHF3	0.999469	-0.978781	3	6.826	2.85e-10	rs2622276	308	50	6	913871	4.7528	1e-06
ENSG00000118520	ARG1	6	131894284	131905472	1	protein_coding	383	ARG1	0.000499883	-0.168128	24	8.327	4.92e-14	rs2608975;rs2781666;rs2781668	327	18	3	913871	6.3861	8.51e-11
ENSG00000118557	PMFBP1	16	72146056	72210777	-1	protein_coding	83449	PMFBP1	NA	-0.0123066	72	22.1	3.19e-13	rs2000999;rs12918956;rs170084;rs11648622;rs12933482	680	78	10	913871	5.2324	8.37e-08
ENSG00000118689	FOXO3	6	108881038	109005977	1	protein_coding	2309	FOXO3	NA	-1.48776	117	19.22	2.63e-25	rs3800229;rs6911407;rs12202049;rs3813498;rs3800230	321	79	8	913871	6.1094	5e-10
ENSG00000118777	ABCG2	4	89011416	89152474	-1	protein_coding	9429	ABCG2	1.37e-18	-1.12173	16	22.3	1.3e-13	rs2054576;rs4148155	211	70	15	913871	5.0358	2.38e-07
ENSG00000118898	PPL	16	4932508	5010742	-1	protein_coding	5493	PPL	1.08e-25	0.414767	50	27.2	1.15e-15	rs2075637;rs2075467;rs7200395;rs2734741;rs6500637;rs12443906;rs7194203	662	66	14	913871	7.5544	2.1e-14
ENSG00000118900	UBN1	16	4896666	4932361	1	protein_coding	29855	UBN1	0.997777	1.16893	74	27.2	1.15e-15	rs2075637;rs2075467;rs8064024;rs12443906;rs2734741;rs6500637;rs7200395	662	62	8	913871	6.1094	5e-10
ENSG00000118946	PCDH17	13	58205944	58303445	1	protein_coding	27253	PCDH17	0.960498	-1.40944	49	15.91	3.26e-15	rs9569733;rs7324697;rs4884285;rs9527706;rs6561937	587	77	16	913871	7.283	1.63e-13
ENSG00000119004	CYP20A1	2	204103663	204163009	1	protein_coding	57404	CYP20A1	7.41e-10	-0.358177	43	23.7	1.58e-13	rs3731695;rs2250522;rs2351524	118	28	3	913871	5.1897	1.05e-07
ENSG00000119242	CCDC92	12	124403207	124457378	-1	protein_coding	80212	CCDC92	0.36885	NA	83	25.3	7.89e-13	rs7133378;rs11057354	576	44	3	913871	6.1005	5.29e-10
ENSG00000119408	NEK6	9	127019885	127115586	1	protein_coding	10783	NEK6	0.644138	-0.314011	110	15.55	8.21e-12	rs2065221;rs10818938;rs927610;rs11789637	452	81	9	913871	6.5997	2.06e-11
ENSG00000119509	INVS	9	102861538	103063282	1	protein_coding	27130	INVS	1.45e-06	-0.104356	181	21.6	6.21e-21	rs2806684;rs846756;rs7024375;rs959893;rs10118701	444	157	8	913871	6.2914	1.57e-10
ENSG00000119522	DENND1A	9	126141933	126692431	-1	protein_coding	57706	DENND1A	0.904475	-0.0551646	131	20.9	5.77e-11	rs755407;rs2479106;rs1752156;rs659967	452	435	29	913871	6.0592	6.84e-10
ENSG00000119599	DCAF4	14	73393040	73426411	1	protein_coding	26094	DCAF4	0.00364518	0.687917	66	16.38	2.08e-09	rs17182055;rs1007934;rs2098322;rs8014483;rs7144193	621	43	10	913871	6.4966	4.11e-11
ENSG00000119729	RHOQ	2	46768945	46810260	1	protein_coding	23433	RHOQ	0.304655	-0.467958	33	16.32	7.03e-09	rs2122715;rs3087822;rs17035438	72	30	7	913871	4.7989	7.98e-07
ENSG00000119771	KLHL29	2	23608088	23931481	1	protein_coding	114818	KLHL29	NA	-0.399832	5	6.705	4.54e-08	rs1653786	61	382	55	913871	5.0653	2.04e-07
ENSG00000119772	DNMT3A	2	25455845	25565459	-1	protein_coding	1788	DNMT3A	7.73e-45	-0.66862	65	16.68	1.11e-16	rs7596747;rs2289195;rs11681447;rs7578575;rs4517932;rs7581217	62	52	12	913871	7.5067	3.03e-14
ENSG00000119878	CRIPT	2	46843555	46852881	1	protein_coding	9419	CRIPT	0.0186146	0.154007	44	14.22	8.64e-11	rs2122715;rs3087822	72	11	3	913871	6.4023	7.65e-11
ENSG00000119906	FAM178A	10	102672326	102724893	1	protein_coding	55719	FAM178A	0.0164474	-0.301223	40	24	4.34e-09	rs10883560	485	28	5	913871	4.484	3.66e-06
ENSG00000120075	HOXB5	17	46668619	46671323	-1	protein_coding	3215	HOXB5	0.48144	-0.0871823	4	20.4	7.25e-12	rs9299	701	6	2	913871	4.9458	3.79e-07
ENSG00000120093	HOXB3	17	46626232	46682274	-1	protein_coding	3213	HOXB3	0.610993	-1.0207	9	20.4	7.25e-12	rs12450225;rs9299;rs15689	701	28	6	913871	5.3717	3.9e-08
ENSG00000120094	HOXB1	17	46605888	46608359	-1	protein_coding	3211	HOXB1	0.1152	-0.795582	21	10.16	2.88e-08	rs12450225	701	10	3	913871	4.7772	8.89e-07
ENSG00000120333	MRPS14	1	174979925	174992561	-1	protein_coding	63931	MRPS14	0.00165875	-0.0352662	18	6.608	1.81e-10	rs6691857;rs12564992;rs10489330	43	13	4	913871	5.9529	1.32e-09
ENSG00000120341	SEC16B	1	177893091	177953438	-1	protein_coding	89866	SEC16B	4.44e-13	-0.216202	112	15.31	1.22e-139	rs617763;rs543874;rs10798583;rs16852055;rs570762;rs561634;rs10489882;rs842192;rs6693389;rs3828137;rs10913472;rs867275;rs12747656;rs10798585;rs11589503;rs11584600	45	99	19	913871	7.6812	7.88e-15
ENSG00000120451	SNX19	11	130745331	130786404	-1	protein_coding	399979	SNX19	9.83e-07	0.319172	75	19.93	3.66e-17	rs3751039;rs4366492;rs7106928;rs1433976	537	108	8	913871	5.778	3.78e-09
ENSG00000120519	SLC10A7	4	147175127	147443123	-1	protein_coding	84068	SLC10A7	0.0288074	0.390812	98	18.47	1.24e-12	rs10009867;rs3914628;rs11736228	224	189	14	913871	5.367	4e-08
ENSG00000120539	MASTL	10	27443753	27475853	1	protein_coding	84930	MASTL	1.08e-08	1.05558	32	13.39	2.41e-11	rs3781099;rs3904244;rs12774853	470	52	6	913871	4.2734	9.63e-06
ENSG00000120705	ETF1	5	137841784	137878989	-1	protein_coding	2107	ETF1	0.998925	-1.33722	3	6.243	2.99e-08	rs11740501	268	17	3	913871	4.6603	1.58e-06
ENSG00000120709	FAM53C	5	137667624	137685416	1	protein_coding	51307	FAM53C	0.639249	-0.370564	33	22.2	5.2e-10	rs7716275;rs17171818	268	19	5	913871	5.9041	1.77e-09
ENSG00000120733	KDM3B	5	137688285	137772717	1	protein_coding	51780	KDM3B	1	0.0661184	83	22.2	3.08e-09	rs7716275;rs17171818	268	45	6	913871	5.4757	2.18e-08
ENSG00000120899	PTK2B	8	27168999	27316903	1	protein_coding	2185	PTK2B	0.984521	-0.296269	89	16.77	6.82e-11	rs2322602;rs17446091;rs7005866;rs7007145;rs752993	389	191	15	913871	6.0318	8.11e-10
ENSG00000120903	CHRNA2	8	27317279	27337400	-1	protein_coding	1135	CHRNA2	0.00176648	2.5642	16	16.77	1.33e-09	rs7007145;rs752993	389	54	8	913871	4.3128	8.06e-06
ENSG00000120948	TARDBP	1	11072414	11085796	1	protein_coding	23435	TARDBP	0.980708	-0.680325	52	22.2	1.33e-09	rs11583653;rs12136082	6	11	2	913871	5.7529	4.39e-09
ENSG00000121753	BAI2	1	32192718	32230494	-1	protein_coding	576	BAI2	0.995235	NA	3	3.921	1.39e-13	rs945211	10	13	3	913871	5.4592	2.39e-08
ENSG00000121764	HCRTR1	1	32083287	32098119	1	protein_coding	3061	HCRTR1	0.2618	NA	28	18.27	3.06e-12	rs12032291	10	16	2	913871	6.7817	5.94e-12
ENSG00000121900	TMEM54	1	33360195	33367039	-1	protein_coding	113452	TMEM54	0.164454	NA	11	12.59	3.56e-10	rs785278;rs544855	11	3	1	913871	4.8113	7.5e-07
ENSG00000121904	CSMD2	1	33979609	34631443	-1	protein_coding	114784	CSMD2	NA	-0.89961	163	21.4	6.45e-10	rs7512146;rs11589979;rs10158780;rs9426003;rs771141	11	693	93	913871	7.412	6.22e-14
ENSG00000121905	HPCA	1	33351595	33364042	1	protein_coding	3208	HPCA	0.433846	-0.452336	12	12.59	3.56e-10	rs785278;rs544855	11	4	2	913871	4.7382	1.08e-06
ENSG00000122008	POLK	5	74807581	74896969	1	protein_coding	51426	POLK	6e-07	-0.474863	111	14.63	7.05e-44	rs10074747;rs2216572;rs4512110;rs6453133;rs13356670;rs34341;rs6871667;rs17671496;rs2307114	247	41	6	913871	7.891	1.5e-15
ENSG00000122025	FLT3	13	28577411	28674729	-1	protein_coding	2322	FLT3	0.609048	NA	188	21.4	3.09e-19	rs9554235;rs9507983	580	88	10	913871	6.1094	5e-10
ENSG00000122033	MTIF3	13	28009776	28024739	-1	protein_coding	219402	MTIF3	0.0296353	-0.26903	77	19.48	8.64e-25	rs1885988;rs1006353;rs1218822;rs1010970;rs9579088;rs7317891	580	20	4	913871	7.7642	4.11e-15
ENSG00000122034	GTF3A	13	27998681	28009958	1	protein_coding	2971	GTF3A	NA	NA	80	16.59	8.64e-25	rs1010970;rs1885988;rs1218822;rs1006353;rs7317891;rs9579088	580	16	4	913871	7.538	2.39e-14
ENSG00000122257	RBBP6	16	24549014	24584184	1	protein_coding	5930	RBBP6	0.999999	-0.698528	13	17.6	8.21e-16	rs7195386	668	31	4	913871	4.6271	1.85e-06
ENSG00000122406	RPL5	1	93297582	93307481	1	protein_coding	6125	RPL5	0.994762	-0.430134	18	14.95	1.69e-09	rs6604015;rs1337107	29	6	2	913871	4.9001	4.79e-07
ENSG00000122420	PTGFR	1	78769568	79005434	1	protein_coding	5737	PTGFR	0.760041	0.200155	125	15.52	2.14e-11	rs11162479;rs12077324	24	154	20	913871	6.2094	2.66e-10
ENSG00000122484	RPAP2	1	92764522	92867613	1	protein_coding	79871	RPAP2	0.00208553	-0.400426	34	12.01	4.97e-10	rs6690764;rs6604015	29	40	5	913871	5.4183	3.01e-08
ENSG00000122515	ZMIZ2	7	44788180	44809477	1	protein_coding	83637	ZMIZ2	0.99962	0.416826	30	24.1	3.44e-16	rs4724319;rs2289379;rs13224222;rs3735478	353	13	2	913871	7.1644	3.91e-13
ENSG00000122585	NPY	7	24323782	24331484	1	protein_coding	4852	NPY	0.588186	0.0497221	29	10.56	6.39e-09	rs10256432	346	42	7	913871	4.9736	3.29e-07
ENSG00000122592	HOXA7	7	27193335	27197555	-1	protein_coding	3204	HOXA7	0.00316907	-0.435657	7	22.2	1.29e-10	rs10259620	347	16	2	913871	4.7104	1.24e-06
ENSG00000122965	RBM19	12	114254543	114404176	-1	protein_coding	9904	RBM19	1.62e-05	1.13258	116	18.99	8.89e-10	rs4766710;rs16943519;rs10850222	571	213	23	913871	4.4831	3.68e-06
ENSG00000122970	IFT81	12	110562140	110656602	1	protein_coding	28981	IFT81	5.76e-07	-0.471138	27	11.07	1.71e-14	rs11065612;rs6606686	569	24	5	913871	6.2907	1.58e-10
ENSG00000122986	HVCN1	12	111065646	111142755	-1	protein_coding	84329	HVCN1	0.750491	-0.518136	9	11.16	2.88e-14	rs6606686;rs11065612	569	18	3	913871	5.0826	1.86e-07
ENSG00000123124	WWP1	8	87354967	87490649	1	protein_coding	11059	WWP1	0.956844	-0.110741	94	18.8	1.27e-10	rs7006629;rs4285463	406	100	9	913871	5.8975	1.85e-09
ENSG00000123374	CDK2	12	56360553	56366568	1	protein_coding	1017	CDK2	0.958299	0.0341742	11	22.1	1.37e-14	rs2069408;rs11171710;rs1701704	556	13	5	913871	6.1311	4.37e-10
ENSG00000123411	IKZF4	12	56401443	56432219	1	protein_coding	64375	IKZF4	0.953608	-1.66787	15	9.023	2.19e-14	rs1701704	556	9	2	913871	6.8591	3.47e-12
ENSG00000123444	KBTBD4	11	47593749	47600567	-1	protein_coding	55709	KBTBD4	0.0180744	-0.492621	12	9.124	3.98e-44	rs7942074;rs7124681;rs7933019;rs11606287;rs1483121;rs10769254	511	2	1	913871	6.1094	5e-10
ENSG00000124126	PREX1	20	47240790	47444420	-1	protein_coding	57580	PREX1	1	0.286576	46	14.74	1.11e-11	rs6019483;rs11700187;rs13039736	766	278	21	913871	4.7027	1.28e-06
ENSG00000124198	ARFGEF2	20	47538427	47653230	1	protein_coding	10564	ARFGEF2	1	-0.733705	81	18.94	1.84e-12	rs17450430;rs6019483	766	88	9	913871	5.2276	8.59e-08
ENSG00000124201	ZNFX1	20	47854483	47894963	-1	protein_coding	57169	ZNFX1	0.999981	-0.288128	29	13.63	6.91e-10	rs17450430	766	42	5	913871	5.1171	1.55e-07
ENSG00000124207	CSE1L	20	47662849	47713489	1	protein_coding	1434	CSE1L	0.999982	0.526895	82	17.29	1.84e-12	rs17450430;rs6019483	766	41	5	913871	6.1058	5.11e-10
ENSG00000124228	DDX27	20	47835884	47860614	1	protein_coding	55661	DDX27	0.25017	-0.391785	17	20.2	6.91e-10	rs17450430	766	36	4	913871	4.9537	3.64e-07
ENSG00000124299	PEPD	19	33877856	34012700	-1	protein_coding	5184	PEPD	0.0145071	0.225176	72	12.66	4.21e-10	rs10408013;rs10425678	743	138	18	913871	6.2526	2.02e-10
ENSG00000124493	GRM4	6	33989628	34123399	-1	protein_coding	2914	GRM4	0.97935	-0.635219	15	6.606	5.61e-11	rs4713766;rs2499714;rs9469718	294	107	20	913871	4.4663	3.98e-06
ENSG00000124507	PACSIN1	6	34433916	34503006	1	protein_coding	29993	PACSIN1	0.991339	-1.5939	59	18.95	4.13e-21	rs3800473;rs7757419;rs12197759;rs11758426;rs4713766;rs3798548	294	42	7	913871	7.6839	7.72e-15
ENSG00000124508	BTN2A2	6	26383324	26395102	1	protein_coding	10385	BTN2A2	0.000150288	1.01572	12	10.05	8.26e-07	rs12202419	292	40	7	913871	4.705	1.27e-06
ENSG00000124529	HIST1H4B	6	26027124	26027480	-1	protein_coding	8366	HIST1H4B	0.00854183	0.166119	23	16.34	1.72e-09	rs13206443;rs6929805;rs3752420	292	8	3	913871	6.2588	1.94e-10
ENSG00000124535	WRNIP1	6	2765648	2787186	1	protein_coding	56897	WRNIP1	0.637335	NA	11	15.85	4.18e-08	rs160702	282	39	7	913871	4.6114	2e-06
ENSG00000124562	SNRPC	6	34725183	34741571	1	protein_coding	6631	SNRPC	0.727262	-0.35112	118	15.81	8.92e-50	rs2814992;rs16894959;rs9469813;rs6932930;rs6912327	294	21	3	913871	6.1094	5e-10
ENSG00000124564	SLC17A3	6	25833294	25882514	-1	protein_coding	10786	SLC17A3	9.88e-14	-0.246503	94	12.49	2.95e-11	rs4712976;rs12191655;rs1165164;rs13206443;rs574933;rs6929805	292	76	9	913871	6.3114	1.38e-10
ENSG00000124568	SLC17A1	6	25783125	25832287	-1	protein_coding	6568	SLC17A1	2.59e-10	-0.181263	93	12.49	2.95e-11	rs13206443;rs4712976;rs12191655;rs1165164	292	82	9	913871	6.4663	5.02e-11
ENSG00000124575	HIST1H1D	6	26234440	26235216	-1	protein_coding	3007	HIST1H1D	NA	0.136123	4	4.068	2.01e-12	rs806794;rs9379845	292	9	2	913871	4.7887	8.39e-07
ENSG00000124596	OARD1	6	41001366	41065526	-1	protein_coding	221443	OARD1	0.123751	-1.47014	24	16.65	1.26e-08	rs6918969;rs7748777	297	78	6	913871	5.3943	3.44e-08
ENSG00000124602	UNC5CL	6	40994772	41006928	-1	protein_coding	222643	UNC5CL	1.67e-07	-0.312134	4	5.518	9.33e-08	rs6918969	297	16	2	913871	4.511	3.23e-06
ENSG00000124610	HIST1H1A	6	26017260	26018040	-1	protein_coding	3024	HIST1H1A	0.0035308	-0.372207	23	16.34	4.33e-12	rs6929805;rs3752420;rs13206443;rs1150659	292	10	3	913871	4.6769	1.46e-06
ENSG00000124614	RPS10	6	34385231	34393902	-1	protein_coding	6204	RPS10	0.946463	0.204718	40	17.24	1.1e-20	rs9394215;rs6925243;rs6924682;rs4713766	294	8	3	913871	7.8778	1.67e-15
ENSG00000124635	HIST1H2BJ	6	27093676	27100541	-1	protein_coding	8970	HIST1H2BJ	0.478842	0.308582	10	11.46	8.2e-05	rs12202419	292	5	3	913871	4.5356	2.87e-06
ENSG00000124641	MED20	6	41873092	41888877	-1	protein_coding	9477	MED20	0.488943	-0.778207	5	7.177	2.01e-07	rs1057227	298	14	4	913871	4.7063	1.26e-06
ENSG00000124664	SPDEF	6	34505579	34524110	-1	protein_coding	25803	SPDEF	0.711825	-0.40704	23	10.65	3.09e-19	rs11758426;rs3798548	294	16	4	913871	6.821	4.52e-12
ENSG00000124678	TCP11	6	35085848	35116387	-1	protein_coding	6954	TCP11	4.01e-05	-0.413536	33	15.49	2.44e-15	rs2395609;rs2762343;rs2104332;rs3822921;rs7744392	294	45	6	913871	4.393	5.59e-06
ENSG00000124693	HIST1H3B	6	26031817	26032288	-1	protein_coding	8358	HIST1H3B	0.307283	0.251696	24	16.34	1.72e-09	rs13206443;rs3752420;rs6929805;rs1150659	292	9	3	913871	4.7525	1e-06
ENSG00000124701	APOBEC2	6	41021043	41032250	1	protein_coding	10930	APOBEC2	0.132007	-0.0159679	15	16.65	1.37e-08	rs6918969;rs7748777	297	34	3	913871	5.2393	8.06e-08
ENSG00000124785	NRN1	6	5998232	6007200	-1	protein_coding	51299	NRN1	0.823898	-0.961867	19	8.916	5.07e-07	rs2326684	283	18	3	913871	4.4929	3.51e-06
ENSG00000124818	OPN5	6	47749718	47800516	1	protein_coding	221391	OPN5	0.948753	0.472855	11	6.861	4.08e-08	rs1328970	303	76	7	913871	4.8959	4.89e-07
ENSG00000125124	BBS2	16	56500748	56554195	-1	protein_coding	583	BBS2	1.85e-10	0.988169	27	12.15	1.35e-11	rs12448738	675	34	7	913871	6.5925	2.16e-11
ENSG00000125249	RAP2A	13	98086476	98121382	1	protein_coding	5911	RAP2A	0.71734	-1.15639	16	10.85	1.33e-09	rs1467693	603	23	5	913871	4.2468	1.08e-05
ENSG00000125319	C17orf53	17	42219274	42239844	1	protein_coding	78995	C17orf53	5.99e-08	-0.372743	44	14.03	9.27e-10	rs7220138	700	13	2	913871	5.7623	4.15e-09
ENSG00000125510	OPRL1	20	62711526	62731996	1	protein_coding	4987	OPRL1	0.602076	-0.965765	32	17.56	2e-12	rs6512302;rs4809401	772	9	3	913871	5.2048	9.71e-08
ENSG00000125522	NPBWR2	20	62737173	62738524	-1	protein_coding	2832	NPBWR2	0.00222433	-0.245347	34	10.79	3.93e-08	rs4809401;rs6512302	772	6	2	913871	4.2476	1.08e-05
ENSG00000125695	RP11-51F16.8	17	61780205	61829457	-1	protein_coding	NA	NA	NA	NA	44	15.66	8.34e-13	rs12325866;rs9906903	704	24	3	913871	5.578	1.22e-08
ENSG00000125743	SNRPD2	19	46190712	46195827	-1	protein_coding	6633	SNRPD2	0.747515	-0.475801	33	25.5	1.13e-65	rs1800437;rs2334255;rs11672416;rs732841	745	4	2	913871	6.4207	6.78e-11
ENSG00000125746	EML2	19	46110252	46148887	-1	protein_coding	24139	EML2	7.58e-10	0.190257	22	6.421	1.33e-09	rs12972158;rs11671664;rs12976464	745	18	6	913871	5.4871	2.04e-08
ENSG00000125755	SYMPK	19	46318668	46366548	-1	protein_coding	8189	SYMPK	0.997278	-0.38464	147	14.96	1.67e-09	rs3810329;rs732841;rs7251942	745	43	6	913871	5.2191	8.99e-08
ENSG00000125820	NKX2-2	20	21491648	21494664	-1	protein_coding	4821	NKX2-2	0.337334	0.40326	2	5.102	3.17e-07	rs813393	759	2	1	913871	4.2893	8.96e-06
ENSG00000125834	STK35	20	2082257	2157684	1	protein_coding	140901	STK35	0.9182	0.388264	41	16.71	6.39e-09	rs6047046	750	122	12	913871	4.5838	2.28e-06
ENSG00000125851	PCSK2	20	17206752	17465223	1	protein_coding	5126	PCSK2	0.994186	1.11406	1	3.711	NA	rs947088	758	353	35	913871	4.4325	4.66e-06
ENSG00000125970	RALY	20	32581452	32696114	1	protein_coding	22913	RALY	0.554574	NA	100	14.22	9.87e-17	rs1319363;rs6142096;rs6120513;rs13041173	762	54	5	913871	7.0475	9.11e-13
ENSG00000125971	DYNLRB1	20	33104214	33128762	1	protein_coding	83658	DYNLRB1	0.842803	-0.182966	23	11.31	2.17e-05	rs12624640;rs6142199	762	8	3	913871	4.3749	6.07e-06
ENSG00000125977	EIF2S2	20	32676104	32700138	-1	protein_coding	8894	EIF2S2	0.863603	-1.19308	40	11.51	9.87e-17	rs1319363;rs6142096;rs6120513;rs13041173	762	16	3	913871	6.4534	5.47e-11
ENSG00000126003	PLAGL2	20	30780306	30795594	-1	protein_coding	5326	PLAGL2	0.869796	-1.45441	13	18.29	5.63e-10	rs6121381	761	9	2	913871	5.8895	1.94e-09
ENSG00000126214	KLC1	14	104028233	104167888	1	protein_coding	3831	KLC1	0.514955	NA	150	14.34	6.52e-20	rs11846404;rs709400;rs11622552	634	60	5	913871	6.5226	3.46e-11
ENSG00000126215	XRCC3	14	104163946	104181841	-1	protein_coding	7517	XRCC3	6.32e-08	0.467663	35	12.35	3.47e-17	rs709400;rs11846404;rs11622552;rs6575997	634	15	3	913871	6.6504	1.46e-11
ENSG00000126337	KRT36	17	39642388	39648798	-1	protein_coding	8689	KRT36	3.98e-09	0.558575	12	23	3.2e-09	rs16966801	698	25	6	913871	4.7052	1.27e-06
ENSG00000126432	PRDX5	11	64085560	64089283	1	protein_coding	25824	PRDX5	0.00314038	-0.356656	8	16.95	4.41e-16	rs11600990	514	5	2	913871	6.4783	4.64e-11
ENSG00000126602	TRAP1	16	3701640	3767598	-1	protein_coding	10131	TRAP1	1.62e-17	NA	40	24.4	1.11e-15	rs710891;rs11641763;rs740862;rs17183750;rs1635404;rs3794701	661	39	11	913871	7.5848	1.67e-14
ENSG00000126653	NSRP1	17	28442539	28513493	1	protein_coding	84081	NSRP1	0.104802	-0.0263142	91	21.1	7.32e-11	rs1038088;rs4794859	693	30	3	913871	6.2083	2.68e-10
ENSG00000126934	MAP2K2	19	4090319	4124126	-1	protein_coding	5605	MAP2K2	0.863261	NA	35	10.68	4.92e-15	rs895330;rs350822;rs7245642;rs350916;rs350818	738	26	5	913871	7.4229	5.73e-14
ENSG00000127124	HIVEP3	1	41972036	42501596	-1	protein_coding	59269	HIVEP3	0.0308106	1.04158	138	15.66	9.37e-09	rs1109255;rs654961	14	460	40	913871	5.5749	1.24e-08
ENSG00000127152	BCL11B	14	99635624	99737861	-1	protein_coding	64919	BCL11B	0.929785	-2.62425	61	17.72	3.06e-13	rs3850422;rs2614471;rs2614469;rs1152787;rs2693698	632	103	19	913871	6.7547	7.15e-12
ENSG00000127337	YEATS4	12	69753483	69784576	1	protein_coding	8089	YEATS4	0.0987388	1.23223	25	10.89	2.13e-10	rs315140;rs548240;rs315145	560	40	6	913871	4.2655	9.97e-06
ENSG00000127603	MACF1	1	39546988	39952849	1	protein_coding	23499	MACF1	1	-0.44543	306	19.78	6.09e-16	rs2282231;rs13374459;rs2254542;rs599823;rs4660808	13	192	16	913871	6.3797	8.87e-11
ENSG00000127824	TUBA4A	2	220114433	220142892	-1	protein_coding	7277	TUBA4A	0.0296379	-0.418321	39	17.79	8.03e-16	rs6710315;rs11889536	124	20	4	913871	6.9702	1.58e-12
ENSG00000127831	VIL1	2	219283815	219318018	1	protein_coding	7429	VIL1	1.21e-05	-1.05449	50	16.16	3.61e-14	rs7607369;rs10498060;rs12987009	124	16	1	913871	7.031	1.03e-12
ENSG00000127928	GNGT1	7	93220885	93540577	1	protein_coding	2792	GNGT1	0.276893	0.237482	148	14.52	2.01e-15	rs12674080;rs13247665;rs10487230;rs2677034	363	318	34	913871	5.6536	7.86e-09
ENSG00000127946	HIP1	7	75162621	75368280	-1	protein_coding	3092	HIP1	0.999681	-1.61205	24	9.824	7.44e-36	rs17207196;rs6944634;rs1668935;rs1167797	359	112	21	913871	6.0313	8.13e-10
ENSG00000127948	POR	7	75528518	75616173	1	protein_coding	5447	POR	4.34e-05	NA	9	13.88	9.73e-09	rs8565	359	30	9	913871	4.407	5.24e-06
ENSG00000127951	FGL2	7	76822688	76829143	-1	protein_coding	10875	FGL2	0.0949977	-0.394809	4	16.77	3.49e-20	rs11505821	360	7	3	913871	5.0302	2.45e-07
ENSG00000127952	STYXL1	7	75625656	75677322	-1	protein_coding	51657	STYXL1	0.00974654	0.594266	38	15.78	5.43e-09	rs8565	359	21	4	913871	5.185	1.08e-07
ENSG00000128564	VGF	7	100805790	100808874	-1	protein_coding	7425	VGF	0.825896	-0.685972	27	21	3.18e-11	rs2074686;rs1048365	365	7	2	913871	5.2268	8.62e-08
ENSG00000128573	FOXP2	7	113726382	114333827	1	protein_coding	93986	FOXP2	0.996179	-0.404517	54	20.8	1.38e-15	rs12705987;rs10247983	369	325	23	913871	5.8271	2.82e-09
ENSG00000128872	TMOD2	15	52043758	52108565	1	protein_coding	29767	TMOD2	0.138408	-1.35446	148	17.84	1.51e-11	rs2622765;rs2570233	641	68	4	913871	6.222	2.45e-10
ENSG00000128886	ELL3	15	44064798	44069741	-1	protein_coding	80237	ELL3	3.17e-06	-0.742052	17	18.3	1.85e-09	rs7169988	639	10	2	913871	5.513	1.76e-08
ENSG00000129038	LOXL1	15	74218330	74244478	1	protein_coding	4016	LOXL1	NA	-0.451257	1	3.416	NA	rs12914489	650	37	8	913871	4.2005	1.33e-05
ENSG00000129197	RPAIN	17	5322961	5336196	1	protein_coding	84268	RPAIN	6.36e-06	-0.303428	82	15.5	2.71e-16	rs1806236;rs1000940;rs3026133	688	25	2	913871	5.8087	3.15e-09
ENSG00000129250	KIF1C	17	4901243	4931696	1	protein_coding	10749	KIF1C	0.470779	3.69871	47	18.04	1.29e-12	rs1567238;rs385471;rs377623;rs16954309	688	18	5	913871	4.5119	3.21e-06
ENSG00000129282	MRM1	17	34958001	34965407	1	protein_coding	79922	MRM1	5.93e-05	-0.0472211	21	13.92	2.22e-23	rs1106908;rs868340	696	13	2	913871	5.4306	2.81e-08
ENSG00000129625	REEP5	5	112212084	112258236	-1	protein_coding	7905	REEP5	0.0628876	1.72869	39	15.28	1.23e-06	rs2229992;rs459552	259	45	3	913871	4.4775	3.78e-06
ENSG00000129696	TTI2	8	33330904	33371119	-1	protein_coding	80185	TTI2	0.00188634	3.13869	112	16.62	2.81e-09	rs2676419	394	52	5	913871	5.6089	1.02e-08
ENSG00000129910	CDH15	16	89238175	89261900	1	protein_coding	1013	CDH15	5.96e-12	NA	52	36	9.68e-09	rs4785578	686	13	4	913871	4.9978	2.9e-07
ENSG00000129911	KLF16	19	1852399	1863567	-1	protein_coding	83855	KLF16	0.473219	0.212637	55	18.17	4.59e-16	rs3810417;rs3957285;rs11668832;rs1866378;rs11084914	737	10	2	913871	7.5196	2.75e-14
ENSG00000129925	TMEM8A	16	420773	437113	-1	protein_coding	58986	TMEM8A	0.000118507	0.399681	19	23.8	2.14e-11	rs11866815;rs7195617;rs1802752;rs12925669;rs1573736	659	12	3	913871	4.5789	2.34e-06
ENSG00000129933	MAU2	19	19431490	19469563	1	protein_coding	23383	MAU2	0.999718	0.0144236	75	15.92	2.08e-14	rs2965185;rs998732	740	26	3	913871	5.2241	8.75e-08
ENSG00000129968	ABHD17A	19	1876809	1885546	-1	protein_coding	81926	ABHD17A	0.0505569	NA	51	9.36	1.69e-16	rs1866378;rs3810417;rs11084914;rs3957285;rs11668832;rs4807158	737	5	2	913871	7.3612	9.11e-14
ENSG00000130202	PVRL2	19	45349432	45392485	1	protein_coding	5819	PVRL2	0.531937	-0.314456	29	21.1	1.87e-28	rs7254892;rs6857;rs769449;rs405509	745	38	11	913871	6.982	1.45e-12
ENSG00000130203	APOE	19	45409011	45412650	1	protein_coding	348	APOE	0.0345336	-0.237445	22	13.55	1.56e-22	rs7254892;rs405509;rs10119;rs769449;rs6857;rs4420638	745	8	3	913871	7.3361	1.1e-13
ENSG00000130204	TOMM40	19	45393826	45406946	1	protein_coding	10452	TOMM40	0.963682	NA	44	21.1	1.87e-28	rs6857;rs7254892;rs769449;rs405509;rs10119;rs4420638	745	14	4	913871	7.891	1.5e-15
ENSG00000130208	APOC1	19	45417504	45422606	1	protein_coding	341	APOC1	0.0507383	-0.105569	16	12.64	1.56e-22	rs405509;rs769449;rs6857;rs4420638	745	4	2	913871	5.0718	1.97e-07
ENSG00000130222	GADD45G	9	92219928	92221470	1	protein_coding	10912	GADD45G	0.720982	0.241975	32	12.56	2.2e-13	rs11792219;rs12339822;rs10908903;rs13299538;rs7873096	440	14	3	913871	6.0055	9.54e-10
ENSG00000130270	ATP8B3	19	1782074	1812275	-1	protein_coding	148229	ATP8B3	9.19e-22	0.242628	15	15.23	6.42e-15	rs11668832;rs7250872;rs3810417	737	19	7	913871	6.3635	9.86e-11
ENSG00000130287	NCAN	19	19322782	19363042	1	protein_coding	1463	NCAN	0.154547	-1.28077	29	12.02	4.24e-15	rs998732	740	23	5	913871	6.9513	1.81e-12
ENSG00000130413	STK33	11	8413418	8615836	-1	protein_coding	65975	STK33	0.000137426	0.221584	377	18.47	4.27e-22	rs10769915;rs12224971;rs16937956;rs1867810;rs12802861;rs10840070;rs12575252;rs7935453;rs10840096	498	146	11	913871	7.428	5.51e-14
ENSG00000130429	ARPC1B	7	98971872	98992424	1	protein_coding	10095	ARPC1B	0.15607	NA	36	12.43	7.5e-11	rs2003499;rs13240600	364	14	2	913871	5.9311	1.5e-09
ENSG00000130449	ZSWIM6	5	60628100	60841997	1	protein_coding	57688	ZSWIM6	0.330185	-0.924572	112	17.8	3.9e-13	rs7709645;rs6449532	241	103	8	913871	6.8617	3.4e-12
ENSG00000130513	GDF15	19	18485541	18499986	1	protein_coding	9518	GDF15	0.000282487	0.867796	9	14.52	2.08e-10	rs16982345	740	17	4	913871	4.3307	7.43e-06
ENSG00000130517	PGPEP1	19	18451397	18480760	1	protein_coding	54858	PGPEP1	0.000353365	3.37334	21	20.1	4.73e-24	rs12985909;rs9636202;rs16982345	740	18	7	913871	7.0363	9.87e-13
ENSG00000130522	JUND	19	18390563	18392432	-1	protein_coding	3727	JUND	0.560887	NA	4	17.46	3.47e-08	rs4254438	740	7	2	913871	4.8153	7.35e-07
ENSG00000130528	HRC	19	49654455	49658681	-1	protein_coding	3270	HRC	3.14e-05	-0.218998	21	21.9	4.21e-10	rs11670142	747	12	3	913871	5.0744	1.94e-07
ENSG00000130558	OLFM1	9	137967268	138013025	1	protein_coding	10439	OLFM1	0.935994	NA	4	18.01	1.46e-08	rs10858334	458	85	19	913871	4.7623	9.57e-07
ENSG00000130720	FIBCD1	9	133777825	133814673	-1	protein_coding	84929	FIBCD1	7.56e-06	0.545447	28	17.24	8.34e-13	rs4740383	455	31	9	913871	6.8531	3.61e-12
ENSG00000130748	TMEM160	19	47549165	47551888	-1	protein_coding	54958	TMEM160	0.654856	-0.358531	40	12.23	1.6e-27	rs3745615;rs1862499;rs3810291	746	1	1	913871	8.2746	6.45e-17
ENSG00000130749	ZC3H4	19	47567444	47617009	-1	protein_coding	23211	ZC3H4	1	-0.85506	65	21	8.4e-58	rs3745615;rs1862499;rs3810291;rs177918;rs309193	746	16	2	913871	6.1094	5e-10
ENSG00000130751	NPAS1	19	47523077	47549033	1	protein_coding	4861	NPAS1	0.916473	NA	31	12.23	1.6e-27	rs3745615;rs1862499	746	2	1	913871	6.1094	5e-10
ENSG00000130779	CLIP1	12	122755979	122907179	-1	protein_coding	6249	CLIP1	0.968496	0.285418	205	18.95	2.4e-31	rs10270;rs11060333;rs11057405;rs12369179;rs2062488;rs10846912;rs4319547;rs7957117;rs6489158	576	42	7	913871	6.1094	5e-10
ENSG00000130783	CCDC62	12	123258874	123312075	1	protein_coding	84660	CCDC62	1.44e-12	-0.176641	3	6.753	6.96e-16	rs11060112;rs11060180	576	38	5	913871	4.1741	1.5e-05
ENSG00000130940	CASZ1	1	10696661	10856707	-1	protein_coding	54897	CASZ1	0.999938	-1.10488	35	16.88	3.47e-08	rs284262	6	62	20	913871	7.0546	8.65e-13
ENSG00000131067	GGT7	20	33432523	33460663	-1	protein_coding	2686	GGT7	0.9982	-0.466161	41	17.29	9.44e-10	rs6120750;rs17122844;rs4911442;rs6142199	762	9	2	913871	5.6241	9.32e-09
ENSG00000131323	TRAF3	14	103243813	103377837	1	protein_coding	7187	TRAF3	0.998406	-1.45451	190	13.53	1.22e-25	rs8008676;rs7143963;rs3803286;rs12147254	634	74	6	913871	6.1094	5e-10
ENSG00000131504	DIAPH1	5	140894583	140998622	-1	protein_coding	1729	DIAPH1	0.26711	-0.401174	14	6.767	1.99e-08	rs3844598	270	40	11	913871	5.0914	1.78e-07
ENSG00000132026	RTBDN	19	12936292	12946242	-1	protein_coding	83546	RTBDN	3.28e-07	0.0682605	23	15.09	1.34e-08	rs12609744;rs3817621	739	13	3	913871	5.2319	8.39e-08
ENSG00000132142	ACACA	17	35441923	35766909	-1	protein_coding	31	ACACA	1	-0.519873	34	19.5	2.29e-08	rs9906044	696	142	10	913871	5.0746	1.94e-07
ENSG00000132153	DHX30	3	47844399	47891685	1	protein_coding	22907	DHX30	0.999999	NA	40	19.6	1.11e-11	rs6442101;rs4858802	146	11	2	913871	6.8065	5e-12
ENSG00000132170	PPARG	3	12328867	12475855	1	protein_coding	5468	PPARG	0.668218	-0.331736	73	16.21	2.53e-15	rs2920502;rs1899951;rs10510419;rs7626560	134	128	12	913871	5.371	3.92e-08
ENSG00000132182	NUP210	3	13357737	13461809	-1	protein_coding	23225	NUP210	1.45e-10	0.0253073	153	16.05	1.03e-10	rs580438;rs6804464	134	107	7	913871	6.1062	5.1e-10
ENSG00000132437	DDC	7	50526134	50633154	-1	protein_coding	1644	DDC	4.61e-05	0.17059	98	12.95	1.02e-15	rs3823674;rs10499694;rs4947584;rs2100280;rs4245555;rs3779074	355	197	19	913871	5.9532	1.31e-09
ENSG00000132471	WBP2	17	73841780	73852588	-1	protein_coding	23558	WBP2	0.0896182	-0.534164	39	10.08	1.47e-08	rs9894383	709	5	2	913871	5.1504	1.3e-07
ENSG00000132478	UNK	17	73780681	73821886	1	protein_coding	85451	UNK	0.994321	-0.431197	27	11.38	1.35e-07	rs7209235	709	30	5	913871	4.6912	1.36e-06
ENSG00000132481	TRIM47	17	73870242	73874656	-1	protein_coding	91107	TRIM47	0.321925	NA	34	32	8.15e-09	rs9894383	709	3	1	913871	4.4779	3.77e-06
ENSG00000132563	REEP2	5	137774706	137782658	1	protein_coding	51308	REEP2	0.876389	0.126709	12	15.9	4.77e-09	rs17171818	268	5	2	913871	4.5115	3.22e-06
ENSG00000132600	PRMT7	16	68344877	68392466	1	protein_coding	54496	PRMT7	8.31e-09	-0.873099	95	18.02	2.87e-16	rs2307022;rs9935025	679	51	4	913871	6.3584	1.02e-10
ENSG00000132613	MTSS1L	16	70695107	70719969	-1	protein_coding	92154	MTSS1L	0.869861	NA	44	14.72	1.2e-10	rs12930471;rs3752785;rs11075779;rs936297	680	12	3	913871	5.6205	9.52e-09
ENSG00000132635	PCED1A	20	2815960	2821836	-1	protein_coding	64773	PCED1A	0.0160267	NA	9	8.01	1.33e-09	rs676749;rs4574173	751	9	3	913871	5.3782	3.76e-08
ENSG00000132670	PTPRA	20	2844830	3019722	1	protein_coding	5786	PTPRA	0.999977	NA	120	16.34	6.34e-11	rs676749;rs4574173	751	77	8	913871	5.0161	2.64e-07
ENSG00000132680	KIAA0907	1	155882834	155904191	-1	protein_coding	22889	KIAA0907	0.997114	-0.510403	14	11.01	2.39e-08	rs11577179	40	14	2	913871	4.6729	1.49e-06
ENSG00000132740	IGHMBP2	11	68671310	68708070	1	protein_coding	3508	IGHMBP2	1.51e-08	-0.168255	34	15.47	2.73e-09	rs7938117;rs7940105;rs679596	516	53	6	913871	5.2789	6.5e-08
ENSG00000132780	NASP	1	46049518	46084566	1	protein_coding	4678	NASP	0.470216	-0.59339	77	22.2	8.21e-13	rs11211176;rs1707322;rs946526	15	21	2	913871	5.7383	4.78e-09
ENSG00000132842	AP3B1	5	77296349	77590579	-1	protein_coding	8546	AP3B1	0.995386	-0.534654	163	21.5	9.51e-10	rs252749	248	175	12	913871	4.6686	1.52e-06
ENSG00000132849	INADL	1	62208149	62629592	1	protein_coding	10207	INADL	6.18e-26	0.297697	120	21.6	1.13e-25	rs1332630;rs2481665;rs2476188;rs2481676	20	292	43	913871	7.9517	9.2e-16
ENSG00000132872	SYT4	18	40847843	40857615	-1	protein_coding	6860	SYT4	0.127605	-0.702936	5	3.739	5.22e-13	rs4890439;rs618486	724	13	5	913871	7.1147	5.61e-13
ENSG00000132874	SLC14A2	18	42792960	43263072	1	protein_coding	8170	SLC14A2	8.43e-14	0.71995	60	17.64	9.68e-12	rs17741830;rs10438964;rs2612579	725	595	64	913871	6.2741	1.76e-10
ENSG00000133065	SLC41A1	1	205758221	205782876	-1	protein_coding	254428	SLC41A1	0.705784	-0.91464	9	9.924	1.02e-11	rs823074;rs823082	50	24	6	913871	6.0003	9.85e-10
ENSG00000133216	EPHB2	1	23037332	23241818	1	protein_coding	2048	EPHB2	0.999949	-0.362526	1	0.608	NA	rs614202	9	139	25	913871	4.7842	8.58e-07
ENSG00000133243	BTBD2	19	1985447	2034880	-1	protein_coding	55643	BTBD2	0.987679	NA	21	7.89	3.16e-11	rs4807179;rs2074881;rs3810414	737	11	4	913871	6.0589	6.85e-10
ENSG00000133275	CSNK1G2	19	1941188	1981337	1	protein_coding	1455	CSNK1G2	0.923449	NA	85	9.973	3.49e-14	rs4807179;rs2028262;rs2074881;rs3810414	737	21	4	913871	5.8219	2.91e-09
ENSG00000133315	MACROD1	11	63766030	63933578	-1	protein_coding	28992	MACROD1	0.00662477	NA	57	15.42	1.68e-12	rs562664;rs11600990;rs4672	514	121	22	913871	6.0871	5.75e-10
ENSG00000133794	ARNTL	11	13298199	13408813	1	protein_coding	406	ARNTL	0.987643	NA	135	20.4	3.21e-24	rs900144;rs6486116;rs10766064;rs10832020;rs1982350;rs6486122;rs12795264	500	124	16	913871	7.0483	9.06e-13
ENSG00000133874	RNF122	8	33405273	33424643	-1	protein_coding	79845	RNF122	0.0763863	1.16968	57	14.43	9.37e-09	rs1530344	394	15	2	913871	5.2459	7.78e-08
ENSG00000133878	DUSP26	8	33448856	33457624	-1	protein_coding	78986	DUSP26	0.00391476	-0.465431	13	16.91	2.94e-09	rs1530344	394	4	2	913871	4.8885	5.08e-07
ENSG00000133943	C14orf159	14	91526677	91691976	1	protein_coding	80017	C14orf159	2.07e-14	-0.369179	99	19.91	1.84e-13	rs1951455;rs768181;rs1286136;rs11844656;rs1956426	626	81	20	913871	6.8349	4.1e-12
ENSG00000133958	UNC79	14	93799565	94174222	1	protein_coding	57578	UNC79	1	-0.850332	362	21.8	4.21e-23	rs3783890;rs12894992;rs10147990;rs11622939;rs12878053;rs9989141;rs1503962;rs1242889;rs1887195;rs11160135;rs2296686;rs1887197	628	187	13	913871	7.339	1.08e-13
ENSG00000134046	MBD2	18	51679079	51751158	-1	protein_coding	8932	MBD2	0.98931	-0.581558	40	11.29	2.03e-08	rs7230021;rs603097	729	42	6	913871	5.0823	1.86e-07
ENSG00000134077	THUMPD3	3	9404526	9428475	1	protein_coding	25917	THUMPD3	4e-11	0.700963	16	17.89	3.29e-09	rs2251361	132	27	4	913871	4.867	5.67e-07
ENSG00000134183	GNAT2	1	110145889	110155679	-1	protein_coding	2780	GNAT2	0.00815865	-0.0928283	3	10.04	7.75e-42	rs7550711	33	14	3	913871	7.911	1.28e-15
ENSG00000134243	SORT1	1	109852192	109940573	-1	protein_coding	6272	SORT1	0.999927	-1.34619	109	18.7	2.33e-11	rs3879450;rs17586966;rs3820667	33	45	2	913871	5.5369	1.54e-08
ENSG00000134369	NAV1	1	201592411	201796102	1	protein_coding	89796	NAV1	1	-1.02397	43	15.09	5.29e-42	rs504988;rs1022361;rs2820292;rs2644123;rs2820311;rs10800796;rs10920259	49	129	25	913871	7.2371	2.29e-13
ENSG00000134376	CRB1	1	197170592	197447585	1	protein_coding	23418	CRB1	3.36e-09	-0.367869	15	18.67	4.33e-12	rs10754210;rs11583319	48	147	18	913871	5.0888	1.8e-07
ENSG00000134443	GRP	18	56887400	56898006	1	protein_coding	2922	GRP	2.14e-06	-0.200495	27	13.89	9.34e-22	rs7243357;rs9951619	730	15	4	913871	6.9594	1.71e-12
ENSG00000134480	CCNH	5	86687311	86708836	-1	protein_coding	902	CCNH	0.00472976	-0.279835	35	13.2	1.36e-10	rs2136299;rs6879021	250	14	4	913871	6.8832	2.93e-12
ENSG00000134490	TMEM241	18	20777108	21017925	-1	protein_coding	85019	TMEM241	7.76e-05	0.555791	64	10.98	7.25e-12	rs11663645;rs7228616;rs1995330	718	133	21	913871	5.0067	2.77e-07
ENSG00000134532	SOX5	12	23682440	24103966	-1	protein_coding	6660	SOX5	0.999399	-0.598077	46	14.08	8.58e-17	rs11047132;rs10842240;rs4581551;rs7970953;rs10842244	547	402	69	913871	8.0596	3.83e-16
ENSG00000134569	LRP4	11	46878419	46940193	-1	protein_coding	4038	LRP4	0.100209	0.314362	35	18.99	2.12e-09	rs4647709	511	26	4	913871	5.9866	1.07e-09
ENSG00000134571	MYBPC3	11	47352957	47374253	-1	protein_coding	4607	MYBPC3	1.35e-06	-0.432352	73	16.99	4.9e-45	rs10501321;rs10769254;rs11039182;rs11606287;rs2305280;rs11570115;rs2856650;rs2697920;rs3729986;rs10742806;rs7124681;rs7933019	511	29	6	913871	7.6776	8.1e-15
ENSG00000134574	DDB2	11	47236493	47260767	1	protein_coding	1643	DDB2	0.00511791	0.677015	49	23	2.69e-16	rs11039182;rs1685404;rs4647709;rs10769254;rs10501321;rs2305280;rs2856650	511	26	5	913871	6.5137	3.67e-11
ENSG00000134575	ACP2	11	47260853	47270457	-1	protein_coding	53	ACP2	0.000525977	-0.370782	46	23	2.78e-15	rs10501321;rs10769254;rs2305280;rs11039182;rs2856650;rs1685404	511	17	3	913871	6.3817	8.75e-11
ENSG00000134684	YARS	1	33240840	33283754	-1	protein_coding	8565	YARS	0.000308554	-1.25302	40	16.97	1.66e-12	rs785278	11	16	3	913871	6.3122	1.38e-10
ENSG00000134686	PHC2	1	33789224	33896653	-1	protein_coding	1912	PHC2	0.205656	1.07723	91	18.57	2.14e-12	rs4653017	11	112	10	913871	6.015	8.99e-10
ENSG00000134982	APC	5	112043195	112181936	1	protein_coding	324	APC	1	1.07201	122	18.84	1.64e-10	rs2229992;rs459552	259	86	8	913871	4.8681	5.64e-07
ENSG00000134986	NREP	5	110998318	111333161	-1	protein_coding	9315	NREP	0.563643	0.149146	161	16.86	5.86e-09	rs505575	259	333	32	913871	4.5805	2.32e-06
ENSG00000135070	ISCA1	9	88879461	88897676	-1	protein_coding	81689	ISCA1	0.778974	-0.693612	17	6.049	9.34e-11	rs3739733	439	20	3	913871	4.7426	1.06e-06
ENSG00000135108	FBXO21	12	117581146	117628336	-1	protein_coding	23014	FBXO21	0.990626	-0.850122	60	9.6	4.16e-08	rs884282	573	56	4	913871	4.482	3.7e-06
ENSG00000135124	P2RX4	12	121647660	121671909	1	protein_coding	5025	P2RX4	2.37e-09	NA	16	6.393	4.14e-13	rs3887080;rs1140886	575	33	7	913871	5.6159	9.78e-09
ENSG00000135148	TRAFD1	12	112563305	112591407	1	protein_coding	10906	TRAFD1	1.83e-05	-1.37633	2	14.81	1.41e-17	rs11066301;rs11066028	570	7	2	913871	5.0659	2.03e-07
ENSG00000135211	TMEM60	7	77423045	77427897	-1	protein_coding	85025	TMEM60	0.661432	0.0109162	16	19.17	6.07e-11	rs1544459	360	6	2	913871	5.1083	1.63e-07
ENSG00000135213	POM121C	7	75046066	75115548	-1	protein_coding	100101267	POM121C	NA	-1.63114	37	13.88	7.31e-38	rs17207196;rs6944634	359	8	3	913871	6.1094	5e-10
ENSG00000135272	MDFIC	7	114562209	114659256	1	protein_coding	29969	MDFIC	NA	-1.32194	54	17.53	7.12e-10	rs10247983;rs6961386	369	73	14	913871	6.9714	1.57e-12
ENSG00000135298	BAI3	6	69345259	70099403	1	protein_coding	577	BAI3	1	-0.902978	2	4.621	2.61e-08	rs7761673;rs16867531	309	752	49	913871	5.6462	8.2e-09
ENSG00000135299	ANKRD6	6	90142889	90343553	1	protein_coding	22881	ANKRD6	3.49e-07	-0.460316	56	18.28	7.1e-12	rs1179906;rs9362662;rs2073272;rs16882001	315	152	19	913871	5.3699	3.94e-08
ENSG00000135406	PRPH	12	49687035	49692465	1	protein_coding	5630	PRPH	5.05e-10	-0.54403	39	21.2	3.61e-06	rs12313488	552	6	1	913871	4.316	7.95e-06
ENSG00000135409	AMHR2	12	53817639	53825318	1	protein_coding	269	AMHR2	5.93e-07	-0.207708	20	12.5	2.74e-09	rs7134628;rs12831185	554	10	1	913871	5.1718	1.16e-07
ENSG00000135423	GLS2	12	56864736	56882198	-1	protein_coding	27165	GLS2	0.000987122	-0.487383	12	14.67	2.46e-09	rs774211	556	14	2	913871	5.7076	5.73e-09
ENSG00000135472	FAIM2	12	50260679	50298000	-1	protein_coding	23017	FAIM2	0.619353	-0.290991	103	19.54	1.61e-70	rs4898539;rs7138803;rs297924;rs836964;rs836968	552	33	8	913871	6.1094	5e-10
ENSG00000135482	ZC3H10	12	56511943	56516278	1	protein_coding	84872	ZC3H10	0.79202	-0.739788	3	11.76	1.49e-17	rs4759228;rs11171747	556	8	2	913871	4.5711	2.43e-06
ENSG00000135486	HNRNPA1	12	54673977	54680872	1	protein_coding	3178	HNRNPA1	0.966614	-0.761986	10	6.315	1.99e-11	rs4759073	555	5	1	913871	5.0399	2.33e-07
ENSG00000135517	MIP	12	56843286	56862950	-1	protein_coding	4284	MIP	0.677915	0.124646	11	14.67	2.46e-09	rs774211	556	15	4	913871	5.94	1.42e-09
ENSG00000135547	HEY2	6	126068810	126082415	1	protein_coding	23493	HEY2	0.444358	-0.0409831	31	16.32	8.21e-12	rs13209968	324	11	2	913871	5.1835	1.09e-07
ENSG00000135870	RC3H1	1	173900352	173991435	-1	protein_coding	149041	RC3H1	0.99954	0.5239	167	16.3	6.21e-13	rs12564992;rs6691857	43	30	3	913871	6.523	3.45e-11
ENSG00000135912	TTLL4	2	219575568	219620139	1	protein_coding	9654	TTLL4	2.83e-06	-0.122129	95	17.58	3.06e-13	rs7607369;rs12987009;rs10498060	124	38	2	913871	5.8316	2.75e-09
ENSG00000135913	USP37	2	219314974	219433084	-1	protein_coding	57695	USP37	0.998322	-0.484736	170	17.83	7.12e-14	rs7607369;rs12987009;rs10498060	124	65	2	913871	6.6462	1.5e-11
ENSG00000135924	DNAJB2	2	220143989	220151622	1	protein_coding	3300	DNAJB2	5.2e-06	-1.09535	33	15.02	8.03e-16	rs6710315;rs11889536	124	7	2	913871	7.3732	8.33e-14
ENSG00000135929	CYP27A1	2	219646472	219680016	1	protein_coding	1593	CYP27A1	3.9e-11	-1.07572	86	12.41	1.28e-11	rs7607369;rs12987009;rs10498060	124	12	3	913871	6.5227	3.45e-11
ENSG00000135966	TGFBRAP1	2	105880871	105946491	-1	protein_coding	9392	TGFBRAP1	0.129423	0.211655	35	21.7	1.21e-10	rs4851057;rs1561237	90	96	14	913871	5.2973	5.88e-08
ENSG00000136153	LMO7	13	76194570	76434004	1	protein_coding	4008	LMO7	0.0416243	-0.052808	29	14.2	6.45e-10	rs629443;rs9318380	595	232	32	913871	4.3536	6.69e-06
ENSG00000136160	EDNRB	13	78469616	78493903	-1	protein_coding	1910	EDNRB	0.0193615	-1.33316	32	14.78	2.45e-08	rs1144384;rs9544692	596	37	7	913871	5.1721	1.16e-07
ENSG00000136238	RAC1	7	6414154	6443608	1	protein_coding	5879	RAC1	0.572395	NA	38	10.23	2.46e-11	rs7784465;rs836535	342	37	7	913871	5.2493	7.63e-08
ENSG00000136379	ABHD17C	15	80972025	81047962	1	protein_coding	58489	ABHD17C	0.840829	0.10123	66	9.109	1.69e-16	rs6495518;rs2062316;rs12593036;rs12914623	654	86	14	913871	7.56	2.02e-14
ENSG00000136436	CALCOCO2	17	46908350	46943884	1	protein_coding	10241	CALCOCO2	0.0317625	0.266767	47	19.68	6.42e-15	rs532154;rs7208074;rs3848457;rs999475	701	30	4	913871	4.4595	4.11e-06
ENSG00000136463	TACO1	17	61678231	61685725	1	protein_coding	51204	TACO1	0.357586	-0.604155	8	4.043	5.6e-13	rs12325866;rs9906903	704	1	1	913871	7.1149	5.6e-13
ENSG00000136485	DCAF7	17	61627822	61671639	1	protein_coding	10238	DCAF7	0.875049	NA	33	9.174	2.5e-13	rs11655589;rs9906903;rs12325866	704	9	2	913871	7.5392	2.36e-14
ENSG00000136487	GH2	17	61957578	61959295	-1	protein_coding	2689	GH2	3.39e-05	NA	37	3.439	NA	rs12325866	704	1	1	913871	4.1995	1.34e-05
ENSG00000136490	LIMD2	17	61773262	61778532	-1	protein_coding	80774	LIMD2	0.0176302	-0.569268	16	14.74	8.34e-13	rs12325866;rs9906903	704	5	2	913871	6.9365	2.01e-12
ENSG00000136531	SCN2A	2	166095912	166248818	1	protein_coding	6326	SCN2A	1	-0.968463	84	16.89	2.34e-10	rs3769948	107	182	20	913871	6.0882	5.71e-10
ENSG00000136573	BLK	8	11351510	11422113	1	protein_coding	640	BLK	2.86e-07	-0.273662	180	13.92	7.29e-25	rs12680762;rs4840565;rs1478890;rs13280813;rs12677843;rs10100215;rs2618451;rs17744726;rs2264306;rs2250986;rs11250149	382	115	14	913871	6.8398	3.97e-12
ENSG00000136574	GATA4	8	11534468	11617511	1	protein_coding	2626	GATA4	0.802155	0.664929	79	19.04	8.42e-20	rs4133242;rs2898295;rs10903342;rs4841580;rs4394350;rs10086192;rs11784455;rs2409807;rs6983129;rs17153698;rs804280;rs3735819;rs3729851;rs2686187	382	97	19	913871	6.8129	4.78e-12
ENSG00000136758	YME1L1	10	27399383	27444195	-1	protein_coding	10730	YME1L1	0.994242	0.272417	113	13.71	2.19e-11	rs3904244;rs3781099;rs12774853	470	62	6	913871	5.6331	8.85e-09
ENSG00000136770	DNAJC1	10	22045466	22292698	-1	protein_coding	64215	DNAJC1	1.42e-08	NA	124	17.3	1.26e-25	rs7098100;rs4364959;rs2050905;rs7069830	469	70	4	913871	6.1094	5e-10
ENSG00000136891	TEX10	9	103064359	103115221	-1	protein_coding	54881	TEX10	0.999988	-0.62369	108	21.6	6.21e-21	rs2806684;rs959893;rs846756;rs10118701;rs2151131;rs7024375	444	40	4	913871	6.1094	5e-10
ENSG00000136930	PSMB7	9	127115745	127177723	-1	protein_coding	5695	PSMB7	0.941262	-0.188455	63	22.6	2.6e-10	rs927610;rs10818938;rs11789637	452	45	5	913871	6.1621	3.59e-10
ENSG00000136944	LMX1B	9	129376722	129463311	1	protein_coding	4010	LMX1B	0.822732	4.04829	132	22.7	2.31e-15	rs10760446;rs2235056;rs10819190;rs3902840;rs2277158;rs13292976;rs867559	453	84	18	913871	7.4607	4.3e-14
ENSG00000137073	UBAP2	9	33921691	34048947	-1	protein_coding	55833	UBAP2	0.989509	-0.115704	223	23.4	1.39e-13	rs747091;rs12380143;rs10971709	432	93	8	913871	5.9761	1.14e-09
ENSG00000137185	ZSCAN9	6	28192664	28201260	1	protein_coding	7746	ZSCAN9	4.1e-08	0.461166	4	6.938	1.58e-08	rs853679	293	19	5	913871	4.9933	2.97e-07
ENSG00000137218	FRS3	6	41737914	41754280	-1	protein_coding	10817	FRS3	0.808551	NA	10	9.477	7.66e-09	rs1057227;rs6901756	298	12	4	913871	4.4565	4.17e-06
ENSG00000137252	HCRTR2	6	55039050	55147418	1	protein_coding	3062	HCRTR2	0.063644	-0.357358	8	13.7	1.21e-07	rs9475173	306	114	14	913871	4.6146	1.97e-06
ENSG00000137269	LRRC1	6	53659295	53788919	1	protein_coding	55227	LRRC1	0.573184	-1.14446	59	19.04	2.7e-09	rs4278019	305	165	13	913871	5.6302	9e-09
ENSG00000137288	UQCC2	6	33662070	33679504	-1	protein_coding	84300	UQCC2	0.0595477	0.254208	81	20.2	4.27e-09	rs4713671;rs2296329	294	55	6	913871	5.4362	2.72e-08
ENSG00000137309	HMGA1	6	34204650	34214008	1	protein_coding	3159	HMGA1	0.7243	-0.910116	34	13.32	5.43e-09	rs6457769;rs4713766	294	1	1	913871	5.7167	5.43e-09
ENSG00000137504	CREBZF	11	85370752	85393951	-1	protein_coding	58487	CREBZF	0.0366616	-1.53059	1	0.962	1.14e-06	rs485890	522	23	6	913871	4.9707	3.34e-07
ENSG00000137513	NARS2	11	78147007	78285919	-1	protein_coding	79731	NARS2	0.000838256	-0.111868	1	12.1	NA	rs7117238	521	130	3	913871	4.7301	1.12e-06
ENSG00000137764	MAP2K5	15	67835047	68099461	1	protein_coding	5607	MAP2K5	0.475918	NA	294	21.5	3.93e-60	rs8025790;rs4776361;rs9302245;rs17241403;rs4776970;rs8025163;rs8030476;rs12441598;rs1026734;rs7359257	649	234	18	913871	7.5309	2.52e-14
ENSG00000137776	SLTM	15	59171244	59225852	-1	protein_coding	79811	SLTM	0.999996	-0.544072	32	21.3	5.15e-08	rs8029301	644	23	3	913871	4.8032	7.81e-07
ENSG00000137817	PARP6	15	72533522	72565340	-1	protein_coding	56965	PARP6	0.997419	NA	36	11.21	9.39e-09	rs713048	650	20	4	913871	5.268	6.9e-08
ENSG00000137822	TUBGCP4	15	43661419	43699293	1	protein_coding	27229	TUBGCP4	0.00528348	-0.84387	43	16.12	4.12e-08	rs7169988	639	20	3	913871	5.3638	4.08e-08
ENSG00000137845	ADAM10	15	58887403	59042177	-1	protein_coding	102	ADAM10	0.999845	-1.0323	139	11.39	3.31e-11	rs12438487;rs8029301	644	106	9	913871	6.0345	7.97e-10
ENSG00000137871	ZNF280D	15	56922379	57210769	-1	protein_coding	54816	ZNF280D	0.820128	-0.120447	100	16.21	1.96e-08	rs1657930	643	154	11	913871	4.4728	3.86e-06
ENSG00000137872	SEMA6D	15	47476298	48066420	1	protein_coding	80031	SEMA6D	0.99947	-0.259467	284	21.3	2.45e-12	rs13329568;rs17311369;rs17310823;rs1656624;rs1559677;rs10851458;rs2573572;rs12912380	640	737	42	913871	7.0297	1.03e-12
ENSG00000137960	GIPC2	1	78445226	78604133	1	protein_coding	54810	GIPC2	3.42e-08	1.25032	186	15.67	8.64e-25	rs11162405;rs9729667;rs278839;rs7536433;rs12067638;rs11162411;rs6666647;rs554298;rs2025613	24	99	12	913871	6.1094	5e-10
ENSG00000138031	ADCY3	2	25042038	25142708	-1	protein_coding	109	ADCY3	0.0013793	-0.638879	324	15.1	2.41e-102	rs17738465;rs12105106;rs2278483;rs11125627;rs4665273;rs17736503;rs1550115;rs3731629;rs6545729;rs11677500;rs1865688;rs10182181;rs7576788;rs17046438;rs17046742;rs7593130	62	122	7	913871	6.1094	5e-10
ENSG00000138039	LHCGR	2	48859428	48982880	-1	protein_coding	3973	LHCGR	2.8e-08	0.162887	15	7.914	6.17e-15	rs7561278;rs4596023;rs11892719	73	185	29	913871	4.1454	1.7e-05
ENSG00000138078	PREPL	2	44543420	44589001	-1	protein_coding	9581	PREPL	2.43e-11	0.105865	59	15.97	2.53e-08	rs786420	71	67	6	913871	5.1532	1.28e-07
ENSG00000138079	SLC3A1	2	44502599	44548633	1	protein_coding	6519	SLC3A1	7.55e-16	-0.0189713	26	12.09	2.3e-07	rs786420	71	57	5	913871	5.0949	1.74e-07
ENSG00000138092	CENPO	2	25016005	25045245	1	protein_coding	79172	CENPO	6.63e-06	0.226383	77	14.49	2.84e-32	rs17738465;rs12105106;rs2278483;rs4578807;rs6545729;rs4665273;rs1550115;rs11884143;rs17736503;rs11125627;rs11677500;rs3731629	62	23	5	913871	7.964	8.33e-16
ENSG00000138111	TMEM180	10	104221149	104236802	1	protein_coding	79847	TMEM180	0.000178664	2.88275	51	15.95	1.49e-14	rs17114534;rs7075281;rs4285804;rs2031604	486	29	4	913871	5.441	2.65e-08
ENSG00000138131	LOXL4	10	100007447	100028007	-1	protein_coding	84171	LOXL4	2.14e-09	-0.108096	22	8.938	1.1e-20	rs10736126;rs1983866;rs10883057;rs12784535	484	29	4	913871	7.6398	1.09e-14
ENSG00000138175	ARL3	10	104433488	104474164	-1	protein_coding	403	ARL3	0.716101	-0.600026	28	15.31	1.4e-15	rs2031604;rs3977755	486	19	5	913871	7.795	3.22e-15
ENSG00000138380	CARF	2	203776937	203851786	1	protein_coding	79800	CARF	0.00454104	-1.32678	119	17.48	1.11e-13	rs2351524;rs3731695	118	22	5	913871	4.499	3.41e-06
ENSG00000138430	OLA1	2	174937175	175113426	-1	protein_coding	29789	OLA1	0.0436207	0.562368	200	21	9.87e-17	rs10930641;rs12328930	111	176	11	913871	7.0517	8.84e-13
ENSG00000138439	FAM117B	2	203499901	203634480	1	protein_coding	150864	FAM117B	0.067387	-0.487937	6	8.863	NA	rs3731695;rs2351524	118	36	6	913871	4.3658	6.33e-06
ENSG00000138442	WDR12	2	203739505	203879521	-1	protein_coding	55759	WDR12	0.609007	-0.727802	202	20.2	1.11e-13	rs2351524;rs3731695;rs2250522	118	46	7	913871	6.9609	1.69e-12
ENSG00000138443	ABI2	2	204192942	204312446	1	protein_coding	10152	ABI2	0.953329	-2.08335	43	11.7	2.24e-10	rs4675332;rs3731695;rs2250522;rs2351524	118	51	7	913871	5.208	9.55e-08
ENSG00000138594	TMOD3	15	52121825	52239492	1	protein_coding	29766	TMOD3	0.804646	-0.662943	234	16.46	5.86e-12	rs2570233;rs2622765	641	101	3	913871	6.2068	2.7e-10
ENSG00000138621	PPCDC	15	75315896	75409803	1	protein_coding	60490	PPCDC	0.000879601	-0.573317	113	18.92	4.65e-11	rs4886655;rs6495158	650	66	8	913871	4.4555	4.19e-06
ENSG00000138622	HCN4	15	73612200	73661605	-1	protein_coding	10021	HCN4	0.234598	0.0318349	70	15.95	1.02e-13	rs11072405;rs2660824;rs11634550;rs478438	650	55	11	913871	6.8165	4.66e-12
ENSG00000138623	SEMA7A	15	74701630	74726808	-1	protein_coding	8482	SEMA7A	0.0253934	-0.573436	11	12.75	1.91e-10	rs11852686	650	22	7	913871	5.0288	2.47e-07
ENSG00000138696	BMPR1B	4	95679119	96079599	1	protein_coding	658	BMPR1B	0.991704	0.16273	150	15.61	8.64e-11	rs2241743;rs11937369	214	425	33	913871	6.0191	8.77e-10
ENSG00000138778	CENPE	4	104026963	104119566	-1	protein_coding	1062	CENPE	0.645841	0.250415	74	14.47	3e-07	rs10516497	215	64	5	913871	5.1686	1.18e-07
ENSG00000138814	PPP3CA	4	101944566	102269435	-1	protein_coding	5530	PPP3CA	0.998149	-0.848066	204	16.07	1.48e-13	rs17030900;rs2850969;rs958379;rs17248480;rs2583398	215	260	24	913871	6.8924	2.74e-12
ENSG00000138821	SLC39A8	4	103172198	103352415	-1	protein_coding	64116	SLC39A8	0.891567	-0.202749	64	23.1	6.89e-31	rs151412;rs170871;rs1813006;rs233817;rs173048;rs13114738;rs6822371	215	179	22	913871	7.445	4.85e-14
ENSG00000139211	AMIGO2	12	47469490	47473734	-1	protein_coding	347902	AMIGO2	0.545242	0.501354	7	16.11	4.07e-09	rs2269828	551	7	3	913871	5.4704	2.24e-08
ENSG00000139318	DUSP6	12	89741009	89747048	-1	protein_coding	1848	DUSP6	0.911205	-0.308177	47	23.2	8.8e-14	rs1689410;rs1689437;rs808820;rs10506971	562	15	2	913871	6.2236	2.43e-10
ENSG00000139323	POC1B	12	89813495	89919801	-1	protein_coding	282809	POC1B	5.89e-05	-1.05252	176	21.5	6.45e-10	rs1054807;rs7313924	562	92	9	913871	6.9251	2.18e-12
ENSG00000139428	MMAB	12	109991542	110011679	-1	protein_coding	326625	MMAB	0.00387716	2.91819	34	12.59	3.47e-08	rs7298565;rs17608150;rs7306218	569	40	5	913871	4.7913	8.29e-07
ENSG00000139433	GLTP	12	110288748	110318293	-1	protein_coding	51228	GLTP	0.227089	0.0638576	37	13.45	1.01e-08	rs10850838;rs7397059;rs11065612	569	18	5	913871	5.2618	7.13e-08
ENSG00000139531	SUOX	12	56390964	56400425	1	protein_coding	6821	SUOX	0.00208477	0.565694	16	21.2	5.55e-14	rs1701704;rs11171710	556	7	2	913871	5.7069	5.75e-09
ENSG00000139549	DHH	12	49483204	49488602	-1	protein_coding	50846	DHH	0.259714	-0.226342	13	14.78	1.99e-08	rs1054442;rs11614738;rs1274726	552	5	2	913871	5.2792	6.49e-08
ENSG00000139597	N4BP2L1	13	32974861	33002315	-1	protein_coding	90634	N4BP2L1	0.945269	1.32574	11	10.18	1.02e-16	rs472873;rs9595908	582	27	8	913871	6.4996	4.03e-11
ENSG00000139625	MAP3K12	12	53874274	53893847	-1	protein_coding	7786	MAP3K12	0.999982	-0.326261	14	17.06	1.19e-08	rs7134628;rs12831185	554	8	4	913871	4.4611	4.08e-06
ENSG00000139636	LMBR1L	12	49490919	49504683	-1	protein_coding	55716	LMBR1L	2.18e-06	-0.977588	24	14.78	3.03e-08	rs1274726	552	9	1	913871	4.5815	2.31e-06
ENSG00000139719	VPS33A	12	122714111	122751068	-1	protein_coding	65082	VPS33A	0.687969	-0.341571	56	18.95	3.08e-12	rs10270;rs11060333	576	9	2	913871	5.4537	2.47e-08
ENSG00000139734	DIAPH3	13	60239717	60738121	-1	protein_coding	81624	DIAPH3	1.23e-12	-0.321545	152	17.04	2.88e-08	rs2322622	588	430	19	913871	4.3359	7.26e-06
ENSG00000139915	MDGA2	14	47308826	48144157	-1	protein_coding	161357	MDGA2	0.993217	0.397759	70	21.2	1.18e-18	rs7147873;rs2416009;rs10142781	615	914	53	913871	6.2538	2e-10
ENSG00000140153	WDR20	14	102605840	102691184	1	protein_coding	91833	WDR20	0.939273	-0.498087	44	14.35	2.98e-10	rs8016771	634	29	3	913871	4.5358	2.87e-06
ENSG00000140259	MFAP1	15	44096690	44117000	-1	protein_coding	4236	MFAP1	0.986959	-0.653268	33	23.2	5.78e-09	rs7169988	639	13	2	913871	5.2832	6.35e-08
ENSG00000140264	SERF2	15	44069285	44094787	1	protein_coding	10169	SERF2	0.138976	-0.560227	35	23.2	1.85e-09	rs7169988	639	13	3	913871	5.6429	8.36e-09
ENSG00000140265	ZSCAN29	15	43650370	43663223	-1	protein_coding	146050	ZSCAN29	2.29e-06	-1.04456	27	16.12	3.89e-08	rs7169988	639	15	2	913871	5.2756	6.62e-08
ENSG00000140280	LYSMD2	15	52015208	52043782	-1	protein_coding	256586	LYSMD2	0.256649	-0.111291	82	17.84	1.49e-11	rs2606146;rs16964483;rs2622775;rs2570233;rs2622765	641	30	3	913871	6.169	3.44e-10
ENSG00000140443	IGF1R	15	99192200	99507759	1	protein_coding	3480	IGF1R	0.552974	0.346634	135	18.93	2.57e-10	rs2871866;rs6598540;rs6598541;rs7166558;rs2684787;rs2715423;rs12905439	658	325	43	913871	6.8364	4.06e-12
ENSG00000140463	BBS4	15	72978527	73030817	1	protein_coding	585	BBS4	0.000141017	-0.237872	59	13.76	6.21e-21	rs7164727;rs9806742;rs12439200;rs730180	650	33	5	913871	6.1094	5e-10
ENSG00000140465	CYP1A1	15	75011883	75017951	-1	protein_coding	1543	CYP1A1	1.97e-07	-0.498944	2	4.228	1.55e-12	rs2470893	650	3	2	913871	6.2685	1.82e-10
ENSG00000140474	ULK3	15	75128457	75135687	-1	protein_coding	25989	ULK3	0.0169272	-0.673053	21	24.2	8.45e-13	rs1378942;rs936227	650	11	2	913871	6.6137	1.87e-11
ENSG00000140497	SCAMP2	15	75136071	75165706	-1	protein_coding	10066	SCAMP2	0.383701	0.819708	33	24.2	8.45e-13	rs936227;rs1378942	650	20	5	913871	6.1754	3.3e-10
ENSG00000140505	CYP1A2	15	75041185	75048543	1	protein_coding	1544	CYP1A2	3.29e-10	0.342069	13	17.91	1.25e-07	rs1378942	650	6	2	913871	4.9702	3.34e-07
ENSG00000140623	2023-09-12	16	4827670	4838522	-1	protein_coding	124404	2023-09-12	4.59e-10	0.382752	20	10.99	2e-07	rs8064024;rs2075467	662	5	1	913871	4.9405	3.9e-07
ENSG00000140632	GLYR1	16	4853204	4897343	-1	protein_coding	84656	GLYR1	0.999878	-1.17286	56	16.48	1.31e-14	rs2075467;rs8064024;rs2734741;rs7200395;rs2075637;rs12443906;rs6500637	662	31	5	913871	7.037	9.82e-13
ENSG00000140678	ITGAX	16	31366455	31394318	1	protein_coding	3687	ITGAX	6.11e-05	0.796194	20	24.3	3.66e-17	rs4889649;rs17708638;rs1052352	670	31	8	913871	7.7222	5.72e-15
ENSG00000140688	C16orf58	16	31500792	31520630	-1	protein_coding	64755	C16orf58	1.18e-10	-0.980067	4	5.709	2.24e-08	rs9935222	670	14	4	913871	5.2946	5.96e-08
ENSG00000140718	FTO	16	53737875	54155853	1	protein_coding	79068	FTO	0.0113446	0.293683	201	21.2	3.35e-249	rs12928335;rs2111119;rs12444305;rs1477199;rs6499640;rs4280233;rs13333228;rs7186521;rs6499643;rs1477196;rs2058908;rs16952520;rs11075986;rs16952522;rs16945088;rs6499653;rs12921970;rs10521307;rs17819063;rs10521304;rs6499654;rs1558756;rs2075205	674	439	70	913871	7.9761	7.55e-16
ENSG00000140830	TXNL4B	16	72078188	72128330	-1	protein_coding	54957	TXNL4B	0.0173065	-0.594229	45	18.4	4.02e-08	rs12918956;rs170084;rs2000999;rs4448948;rs12933482	680	43	5	913871	4.1712	1.52e-05
ENSG00000140836	ZFHX3	16	72816784	73093597	-1	protein_coding	463	ZFHX3	1	-0.743235	22	22.1	2.1e-19	rs4448948;rs756717;rs8048267	680	183	39	913871	5.441	2.65e-08
ENSG00000140945	CDH13	16	82660408	83830204	1	protein_coding	1012	CDH13	NA	-0.348066	53	18.83	1.27e-12	rs4783241;rs7206608	684	2264	218	913871	7.1943	3.14e-13
ENSG00000141027	NCOR1	17	15932471	16121499	-1	protein_coding	9611	NCOR1	1	-0.470619	239	17.31	5.64e-15	rs1075901	691	77	4	913871	6.9839	1.44e-12
ENSG00000141101	NOB1	16	69775770	69788843	-1	protein_coding	28987	NOB1	8.61e-08	-0.798436	22	15.75	7.32e-10	rs889398;rs12447326;rs7193778;rs8055756	680	9	3	913871	5.5512	1.42e-08
ENSG00000141140	MYO19	17	34851477	34899284	-1	protein_coding	80179	MYO19	2.43e-18	-0.971041	47	22.1	2.22e-23	rs1106908;rs868340	696	22	4	913871	7.956	8.88e-16
ENSG00000141293	SKAP1	17	46210802	46507637	-1	protein_coding	8631	SKAP1	0.00030184	NA	215	20.7	9.73e-28	rs208015;rs17621689;rs3764400;rs1986694;rs1860864;rs12950225;rs11079813;rs10491182;rs17681361;rs6504108	701	253	16	913871	6.898	2.64e-12
ENSG00000141295	SCRN2	17	45915058	45918699	-1	protein_coding	90507	SCRN2	6.56e-07	-0.299714	1	2.834	NA	rs17681361	701	14	4	913871	4.6138	1.98e-06
ENSG00000141298	SSH2	17	27952956	28257294	-1	protein_coding	85464	SSH2	0.999753	-1.15327	254	22.4	3.23e-14	rs4794859;rs1038088;rs2289629;rs2020942;rs4436830	693	80	4	913871	6.4032	7.61e-11
ENSG00000141431	ASXL3	18	31158579	31331156	1	protein_coding	80816	ASXL3	0.999977	-1.64461	121	17.4	1.25e-13	rs7227291;rs7228141;rs1941697;rs7232171	722	156	13	913871	6.3835	8.66e-11
ENSG00000141452	C18orf8	18	21083473	21111746	1	protein_coding	29919	C18orf8	0.999882	NA	69	22.5	7.44e-36	rs891389;rs12964689	718	20	3	913871	6.417	6.95e-11
ENSG00000141458	NPC1	18	21086148	21166862	-1	protein_coding	4864	NPC1	0.000213375	-0.263911	139	22.5	7.44e-36	rs12964689;rs891389;rs1652358	718	42	4	913871	6.1094	5e-10
ENSG00000141503	MINK1	17	4736683	4801356	1	protein_coding	50488	MINK1	0.999984	NA	56	22.9	6.42e-14	rs12450045;rs9904177;rs12936083;rs1567238	688	33	6	913871	6.1261	4.5e-10
ENSG00000141526	SLC16A3	17	80186273	80219005	1	protein_coding	9123	SLC16A3	0.325133	5.17715	13	7.752	8.28e-11	rs7501461	713	3	2	913871	4.8344	6.68e-07
ENSG00000141564	RPTOR	17	78518619	78940171	1	protein_coding	57521	RPTOR	1	0.63714	650	16.83	6.59e-32	rs11650988;rs8071934;rs4516281;rs9890502;rs12950541;rs12945047;rs8075393;rs9900506;rs12939549;rs9900445;rs6565478;rs4889782;rs9894401;rs2589138;rs12601434	712	530	40	913871	8.78	8.17e-19
ENSG00000141569	TRIM65	17	73876416	73893084	-1	protein_coding	201292	TRIM65	2.48e-09	-0.182606	32	32	8.15e-09	rs9894383	709	7	2	913871	5.6141	9.88e-09
ENSG00000141582	CBX4	17	77806955	77813228	-1	protein_coding	8535	CBX4	0.381198	NA	7	3.686	8.89e-10	rs1285245;rs4889898;rs1285251	711	5	2	913871	5.6659	7.31e-09
ENSG00000141985	SH3GL1	19	4360367	4400544	-1	protein_coding	6455	SH3GL1	0.0586368	NA	38	15.65	1.98e-09	rs9352	738	16	5	913871	5.1293	1.45e-07
ENSG00000142186	SCYL1	11	65292548	65306175	1	protein_coding	57410	SCYL1	0.00778441	NA	10	9.565	3.9e-12	rs10896012	515	3	2	913871	4.8801	5.3e-07
ENSG00000142230	SAE1	19	47616531	47713886	1	protein_coding	10055	SAE1	0.988952	-1.11521	30	21	4.94e-40	rs3810291;rs309193;rs177918;rs8101491	746	22	4	913871	7.4503	4.66e-14
ENSG00000142549	IGLON5	19	51815102	51833608	1	protein_coding	402665	IGLON5	0.822062	-0.237407	36	17.21	5.46e-11	rs4802778	748	10	4	913871	5.2524	7.51e-08
ENSG00000142599	RERE	1	8412457	8877702	-1	protein_coding	473	RERE	0.999996	-0.582722	297	21.8	1.33e-09	rs1463052;rs11121211	5	250	14	913871	5.5079	1.82e-08
ENSG00000142609	C1orf222	1	1853396	1935276	-1	protein_coding	85452	C1orf222	NA	NA	85	24.1	3.75e-19	rs12044597;rs6663586;rs10907185	1	12	3	913871	7.8113	2.83e-15
ENSG00000142700	DMRTA2	1	50883222	50889172	-1	protein_coding	63950	DMRTA2	NA	-1.15902	10	12.05	1.51e-08	rs2356865	17	7	1	913871	4.2683	9.85e-06
ENSG00000143028	SYPL2	1	110009180	110024759	1	protein_coding	284612	SYPL2	0.0167711	0.437866	61	19.2	6.19e-10	rs3879450;rs3820667;rs17586966	33	18	1	913871	5.2766	6.58e-08
ENSG00000143106	PSMA5	1	109941653	109969062	-1	protein_coding	5686	PSMA5	0.974256	-1.08409	49	18.7	5.29e-13	rs3879450;rs17586966;rs3820667	33	16	2	913871	6.0724	6.3e-10
ENSG00000143190	POU2F1	1	167190066	167396582	1	protein_coding	5451	POU2F1	0.913951	0.561936	37	14.72	2.07e-10	rs10733051	41	106	11	913871	5.5795	1.21e-08
ENSG00000143207	RFWD2	1	175913967	176176629	-1	protein_coding	64326	RFWD2	0.998566	NA	80	11.87	8.3e-09	rs10913118	44	161	14	913871	4.6525	1.64e-06
ENSG00000143363	PRUNE	1	150980896	151008189	1	protein_coding	58497	PRUNE	0.0107618	-1.12226	24	8.252	3.64e-15	rs10788797;rs6691701;rs1045628;rs6587552;rs7523731;rs4357530	38	25	6	913871	5.4306	2.81e-08
ENSG00000143434	SEMA6C	1	151104161	151119104	-1	protein_coding	10500	SEMA6C	5.65e-05	-0.756767	28	22	2.19e-14	rs6587552;rs7523731;rs4357530;rs2864700	38	17	4	913871	7.1095	5.82e-13
ENSG00000143443	C1orf56	1	151020216	151024462	1	protein_coding	54964	C1orf56	0.00131728	0.573501	21	9.905	3.64e-19	rs1045628;rs6587552;rs4357530;rs7523731;rs2864700	38	6	2	913871	7.7712	3.89e-15
ENSG00000143458	GABPB2	1	151043054	151098018	1	protein_coding	126626	GABPB2	0.00262905	0.476202	69	17.2	1.88e-17	rs6587552;rs4357530;rs7523731;rs1045628;rs2864700	38	18	4	913871	7.7234	5.66e-15
ENSG00000143469	SYT14	1	210111538	210337636	1	protein_coding	255928	SYT14	0.966549	-1.29462	253	19.92	1.89e-11	rs6661316;rs17318744;rs12034991;rs17015701	53	117	8	913871	6.3703	9.43e-11
ENSG00000143603	KCNN3	1	154669931	154842756	-1	protein_coding	3782	KCNN3	0.864941	-0.629505	20	20.2	6.16e-11	rs1218582	39	200	54	913871	4.4729	3.86e-06
ENSG00000143622	RIT1	1	155867599	155881195	-1	protein_coding	6016	RIT1	0.66681	-0.183928	12	11.01	3.59e-09	rs11577179	40	13	2	913871	4.6539	1.63e-06
ENSG00000143727	ACP1	2	264140	278283	1	protein_coding	52	ACP1	0.00220753	-0.305213	33	19.78	9.62e-13	rs3791221;rs2864044;rs6548221	57	23	3	913871	5.9355	1.46e-09
ENSG00000143851	PTPN7	1	202116141	202130716	-1	protein_coding	5778	PTPN7	2.57e-07	0.102499	18	17.23	6.64e-15	rs16849710;rs9077;rs10920338	49	24	9	913871	7.1892	3.26e-13
ENSG00000143862	ARL8A	1	202102532	202113869	-1	protein_coding	127829	ARL8A	0.63004	NA	23	17.23	6.64e-15	rs4950824;rs12741036;rs9077;rs16849710;rs10920338	49	17	7	913871	7.0743	7.51e-13
ENSG00000143919	CAMKMT	2	44589089	44999731	1	protein_coding	79823	CAMKMT	5.15e-13	0.21332	486	20.2	3.08e-12	rs786420;rs2341459;rs698838;rs11124991	71	371	15	913871	6.9098	2.43e-12
ENSG00000143951	WDPCP	2	63348518	64054977	-1	protein_coding	51057	WDPCP	2.32e-09	-0.884584	89	14.67	8.43e-09	rs12478556	80	458	14	913871	5.368	3.98e-08
ENSG00000144218	AFF3	2	100162323	100759201	-1	protein_coding	3899	AFF3	0.998913	-2.07875	80	15.73	1.69e-16	rs13032879;rs4851243;rs11692215;rs4556997	87	469	34	913871	4.3704	6.2e-06
ENSG00000144229	THSD7B	2	137523115	138435287	1	protein_coding	80731	THSD7B	5.65e-06	NA	1	7.367	6.8e-07	rs1374111	95	933	72	913871	4.525	3.02e-06
ENSG00000144283	PKP4	2	159313476	159539391	1	protein_coding	8502	PKP4	1.6e-05	NA	23	10.18	3.08e-09	rs3764835	103	278	13	913871	4.762	9.58e-07
ENSG00000144285	SCN1A	2	166845670	166984523	-1	protein_coding	6323	SCN1A	1	-0.51307	15	5.43	5.86e-09	rs535533	108	158	14	913871	4.3053	8.34e-06
ENSG00000144290	SLC4A10	2	162280843	162841792	1	protein_coding	57282	SLC4A10	0.00263554	-1.24763	515	17.61	2.43e-09	rs9636284;rs2053865	105	310	21	913871	5.8659	2.23e-09
ENSG00000144339	TMEFF2	2	192813769	193060435	-1	protein_coding	23671	TMEFF2	0.386319	-1.76421	24	14.31	4.08e-08	rs13001304	115	197	31	913871	4.7888	8.39e-07
ENSG00000144381	HSPD1	2	198351305	198381461	-1	protein_coding	3329	HSPD1	0.985208	-0.813832	27	21.2	5.2e-10	rs6757852;rs16826791;rs7578368	116	14	2	913871	5.3177	5.25e-08
ENSG00000144426	NBEAL1	2	203879602	204091101	1	protein_coding	65065	NBEAL1	1.09e-10	-1.74067	120	14.36	1.11e-13	rs3731695;rs2351524;rs2250522	118	86	7	913871	6.4625	5.15e-11
ENSG00000144468	RHBDD1	2	227700297	227863931	1	protein_coding	84236	RHBDD1	4.74e-09	-1.63993	170	16.83	3.48e-08	rs12615988	125	106	5	913871	4.8297	6.84e-07
ENSG00000144560	VGLL4	3	11597544	11762220	-1	protein_coding	9686	VGLL4	0.469479	0.00943182	81	20	9.99e-12	rs17776719;rs1561073;rs6766610	133	189	29	913871	4.9249	4.22e-07
ENSG00000144579	CTDSP1	2	219262979	219270664	1	protein_coding	58190	CTDSP1	0.902027	-0.253679	10	7.921	3.61e-14	rs7607369;rs10498060	124	3	1	913871	5.097	1.73e-07
ENSG00000144580	RQCD1	2	219433303	219461803	1	protein_coding	9125	RQCD1	0.930278	-0.207001	79	16.21	7.59e-12	rs7607369;rs12987009;rs10498060	124	27	2	913871	5.86	2.31e-09
ENSG00000144591	GMPPA	2	220363589	220371710	1	protein_coding	29926	GMPPA	2.35e-06	-0.0966902	32	22.7	1.1e-09	rs2280039	124	10	2	913871	5.5829	1.18e-08
ENSG00000144619	CNTN4	3	2140497	3099645	1	protein_coding	152330	CNTN4	0.996606	3.21872	16	14.37	5.45e-09	rs2320958	130	1235	190	913871	5.3201	5.19e-08
ENSG00000144711	IQSEC1	3	12938719	13114617	-1	protein_coding	9922	IQSEC1	0.998506	-0.501758	29	8.21	6.78e-12	rs2596902;rs765248	134	136	27	913871	5.9007	1.81e-09
ENSG00000144712	CAND2	3	12837971	12913415	1	protein_coding	23066	CAND2	4.53e-09	0.140801	2	2.095	NA	rs2596902	134	65	13	913871	4.2701	9.77e-06
ENSG00000144724	PTPRG	3	61547243	62283288	1	protein_coding	5793	PTPRG	0.00417657	-1.58469	38	19.42	4.47e-10	rs1911746	150	825	96	913871	4.8615	5.82e-07
ENSG00000144741	SLC25A26	3	66119285	66438540	1	protein_coding	115286	SLC25A26	4.24e-09	-0.402795	23	17.24	6.19e-10	rs7626079;rs4856886	152	145	18	913871	4.8741	5.47e-07
ENSG00000144791	LIMD1	3	45596886	45727830	1	protein_coding	8994	LIMD1	0.127771	0.27358	48	12	3.23e-09	rs267218	145	144	18	913871	4.7969	8.06e-07
ENSG00000144821	MYH15	3	108099216	108248169	-1	protein_coding	22989	MYH15	4.74e-39	-0.0236116	60	15.44	1.85e-13	rs1078455;rs4273371;rs11917965;rs7433826	161	156	21	913871	5.9296	1.52e-09
ENSG00000144852	NR1I2	3	119499331	119537332	1	protein_coding	8856	NR1I2	0.000129417	1.76717	14	18.4	3.2e-09	rs12634889	164	58	13	913871	5.2394	8.06e-08
ENSG00000145020	AMT	3	49454211	49460186	-1	protein_coding	275	AMT	0.000569475	-0.0226371	22	19.06	6.96e-15	rs11130192;rs9811982;rs12631248	146	11	2	913871	6.3703	9.43e-11
ENSG00000145022	TCTA	3	49449639	49453908	1	protein_coding	6988	TCTA	0.0132648	-0.595941	19	19.06	6.96e-15	rs9811982;rs11130192	146	8	2	913871	5.8954	1.87e-09
ENSG00000145029	NICN1	3	49460379	49466759	-1	protein_coding	84276	NICN1	0.257246	-1.08729	25	19.06	6.96e-15	rs9811982;rs11130192;rs12631248	146	9	2	913871	6.1094	5e-10
ENSG00000145041	VPRBP	3	51433298	51534010	-1	protein_coding	9730	VPRBP	NA	NA	117	17.18	1.82e-11	rs10510757;rs13090011;rs6787805;rs11929028	146	11	3	913871	5.9804	1.11e-09
ENSG00000145050	MANF	3	51422478	51426828	1	protein_coding	7873	MANF	0.327003	-0.571467	15	17.18	6.7e-10	rs10510757;rs6787805;rs13090011	146	2	1	913871	5.2887	6.16e-08
ENSG00000145075	CCDC39	3	180320646	180588793	-1	protein_coding	339829	CCDC39	5.1e-05	-0.233426	96	17.9	3.8e-09	rs13069244;rs1607678;rs2216427;rs6776895;rs12632136;rs4854992;rs10049181	183	189	21	913871	5.2094	9.47e-08
ENSG00000145147	SLIT2	4	20254883	20622184	1	protein_coding	9353	SLIT2	0.999999	0.0517553	68	16.57	1.42e-11	rs668592;rs1323068;rs12233652	193	272	53	913871	5.717	5.42e-09
ENSG00000145191	EIF2B5	3	183852826	184402546	1	protein_coding	8893	EIF2B5	0.996712	-0.0227675	20	16.29	3.72e-12	rs3914188;rs2293605;rs1881973	185	347	72	913871	4.5586	2.58e-06
ENSG00000145194	ECE2	3	183967438	184010819	1	protein_coding	9718	ECE2	1.65e-17	-0.391923	9	16.29	3.72e-12	rs3914188;rs2293605	185	19	6	913871	6.3641	9.82e-11
ENSG00000145354	CISD2	4	103790135	103810399	1	protein_coding	493856	CISD2	0.649111	-0.514322	6	9.245	3.24e-10	rs10516497;rs6843738	215	15	1	913871	4.9216	4.29e-07
ENSG00000145642	FAM159B	5	63986135	64013917	1	protein_coding	100132916	FAM159B	0.101184	-0.14663	48	11.25	1.31e-08	rs6891856;rs183917;rs10075409	243	24	3	913871	5.7762	3.82e-09
ENSG00000145687	SSBP2	5	80708840	81047616	-1	protein_coding	23635	SSBP2	0.976773	0.270331	193	13.8	6.57e-18	rs11742106;rs12514473;rs10942267;rs12521077;rs10942275;rs4703842	249	239	23	913871	6.1094	5e-10
ENSG00000145700	ANKRD31	5	74364100	74532703	-1	protein_coding	256006	ANKRD31	NA	NA	377	16.4	1.18e-28	rs4621537;rs10074747;rs17671496;rs4301212;rs4703645;rs6887521;rs2307114	247	102	6	913871	7.6733	8.38e-15
ENSG00000145715	RASA1	5	86563705	86687748	1	protein_coding	5921	RASA1	0.999998	NA	100	11.33	1.25e-10	rs2136299;rs6879021	250	41	5	913871	6.5715	2.49e-11
ENSG00000145725	PPIP5K2	5	102455853	102548500	1	protein_coding	23262	PPIP5K2	4.05e-10	-0.150605	103	13.65	1.01e-05	rs6867392	255	47	3	913871	4.2597	1.02e-05
ENSG00000145730	PAM	5	102089685	102366809	1	protein_coding	5066	PAM	0.0304444	-0.280887	393	21.7	3.93e-10	rs385827;rs468343;rs6867392	255	195	12	913871	5.5682	1.29e-08
ENSG00000145743	FBXL17	5	107194736	107717799	-1	protein_coding	64839	FBXL17	0.9779	0.933602	316	19.42	2.59e-36	rs7720904;rs919769;rs12054721;rs7716454;rs288194;rs6896080;rs288190;rs17438698;rs172305;rs17160804;rs256537;rs17452260;rs40067;rs158179;rs7726485;rs2161160;rs13175097;rs6863968;rs10477419	257	504	30	913871	8.6306	3.05e-18
ENSG00000145781	COMMD10	5	115420688	115748459	1	protein_coding	51397	COMMD10	7.84e-06	0.46603	239	19.04	9.09e-10	rs6594967;rs13159814	261	515	20	913871	4.6111	2e-06
ENSG00000145934	TENM2	5	166711804	167691162	1	protein_coding	57451	TENM2	0.999951	NA	44	21.4	9.74e-10	rs32409;rs248139;rs17663412	277	832	106	913871	8.0338	4.73e-16
ENSG00000145996	CDKAL1	6	20534688	21232635	1	protein_coding	54901	CDKAL1	0.57765	0.904338	60	10.05	2.26e-11	rs11753081	288	838	58	913871	5.5595	1.35e-08
ENSG00000146039	SLC17A4	6	25754927	25781419	1	protein_coding	10050	SLC17A4	6.33e-06	0.944836	77	12.54	4.06e-10	rs4712976;rs12191655;rs13206443;rs1165164	292	60	9	913871	6.6412	1.56e-11
ENSG00000146047	HIST1H2BA	6	25727137	25727573	1	protein_coding	255626	HIST1H2BA	0.132824	0.401921	51	9.6	1.52e-09	rs4712976;rs12191655;rs2294346	292	17	3	913871	6.1297	4.4e-10
ENSG00000146109	ABT1	6	26597180	26600278	1	protein_coding	29777	ABT1	0.0271056	0.104221	15	15.6	5.92e-10	rs2494697;rs12202419	292	12	3	913871	6.4169	6.95e-11
ENSG00000146147	MLIP	6	53794780	54131078	1	protein_coding	90523	MLIP	1.02e-11	0.0196743	250	18.63	2.45e-08	rs4278019;rs9382285;rs816364	305	370	32	913871	7.09	6.7e-13
ENSG00000146166	LGSN	6	63985856	64029882	-1	protein_coding	51557	LGSN	2.59e-07	-0.165289	34	9.679	2.48e-09	rs1711893	308	16	4	913871	5.222	8.85e-08
ENSG00000146477	SLC22A3	6	160769300	160876014	1	protein_coding	6581	SLC22A3	3.32e-05	0.310629	93	12.64	2.23e-12	rs487152;rs10755578;rs7740824;rs9365164	335	117	10	913871	6.4212	6.76e-11
ENSG00000147316	MCPH1	8	6264113	6501144	1	protein_coding	79648	MCPH1	5.17e-18	0.752003	185	19.95	3.03e-08	rs2440452;rs2979655	381	531	52	913871	4.5123	3.21e-06
ENSG00000147324	MFHAS1	8	8640864	8751155	-1	protein_coding	9258	MFHAS1	2.23e-05	0.955184	165	16.03	2.51e-21	rs1533059;rs7817987;rs17628941;rs437895;rs2409088;rs559534;rs4841026;rs7827182;rs13274028;rs5023278	382	132	15	913871	6.1094	5e-10
ENSG00000147454	SLC25A37	8	23386318	23432976	1	protein_coding	51312	SLC25A37	0.512223	0.964155	12	16.34	2.22e-12	rs11781222;rs11135740	387	84	15	913871	5.8421	2.58e-09
ENSG00000147481	SNTG1	8	50822349	51706678	1	protein_coding	54212	SNTG1	0.0379276	1.29373	159	9.889	1.24e-08	rs1903311	396	836	36	913871	4.3908	5.65e-06
ENSG00000147862	NFIB	9	14081842	14398982	-1	protein_coding	4781	NFIB	0.990809	-0.0875399	13	18.53	3.52e-09	rs10119216	425	273	60	913871	4.5928	2.19e-06
ENSG00000147905	ZCCHC7	9	37120536	37358146	1	protein_coding	84186	ZCCHC7	3.37e-09	0.160586	165	19.13	5.9e-16	rs7037816;rs6476619;rs11544336;rs13296785	433	119	9	913871	6.1094	5e-10
ENSG00000148053	NTRK2	9	87283466	87638505	1	protein_coding	4915	NTRK2	0.999893	-1.72681	63	19.7	1.68e-11	rs1187321;rs1187352	438	354	42	913871	6.0526	7.13e-10
ENSG00000148082	SHC3	9	91628060	91793682	-1	protein_coding	53358	SHC3	0.457669	-0.454767	10	7.232	2.43e-08	rs7043229	440	135	21	913871	4.7313	1.12e-06
ENSG00000148204	CRB2	9	126118449	126142603	1	protein_coding	286204	CRB2	3.46e-05	-0.987535	26	19.13	8.24e-14	rs2491353;rs1891634	452	17	5	913871	6.7986	5.28e-12
ENSG00000148484	RSU1	10	16632610	16859527	-1	protein_coding	6251	RSU1	0.0477657	1.43655	33	16.16	8.5e-15	rs10795415;rs7893571	465	241	41	913871	5.7446	4.61e-09
ENSG00000148498	PARD3	10	34398488	35104253	-1	protein_coding	56288	PARD3	0.938527	-0.236126	237	18.75	6.89e-10	rs10763970;rs11009685;rs2477017	471	638	37	913871	8.1343	2.07e-16
ENSG00000148572	NRBF2	10	64893050	64914783	1	protein_coding	29982	NRBF2	0.0821062	-0.409713	21	13.93	6.48e-13	rs9804238;rs2163188	474	18	4	913871	5.1962	1.02e-07
ENSG00000148655	C10orf11	10	77360998	78319925	1	protein_coding	83938	C10orf11	0.0410566	0.0298164	137	20.8	8.21e-12	rs4745794;rs4746339;rs1885822	477	854	78	913871	5.9123	1.69e-09
ENSG00000148704	VAX1	10	118888032	118897812	-1	protein_coding	11023	VAX1	0.534984	0.972648	10	14.45	7.59e-09	rs11197887	488	2	1	913871	4.3554	6.64e-06
ENSG00000148737	TCF7L2	10	114710009	114927437	1	protein_coding	6934	TCF7L2	0.989605	0.260678	97	13.15	4.09e-26	rs7901275;rs11196175;rs10128255;rs6585200;rs4073288;rs7903146	487	118	22	913871	7.5356	2.43e-14
ENSG00000148795	CYP17A1	10	104590288	104597290	-1	protein_coding	1586	CYP17A1	0.0350306	0.086682	26	9.785	1.57e-18	rs192569;rs12411886;rs176185;rs7096169	486	12	3	913871	7.9223	1.17e-15
ENSG00000148840	PPRC1	10	103892787	103910082	1	protein_coding	23082	PPRC1	0.999999	-0.46264	3	18.4	2.3e-09	rs7083450;rs6584485	486	9	3	913871	4.8449	6.33e-07
ENSG00000148842	CNNM2	10	104678050	104849978	1	protein_coding	54805	CNNM2	0.994106	-0.511524	168	18.07	7.8e-21	rs7096169;rs7897654;rs12411886	486	157	10	913871	5.7548	4.34e-09
ENSG00000148943	LIN7C	11	27516123	27528320	-1	protein_coding	55327	LIN7C	0.0300652	-0.643347	25	5.686	2.77e-48	rs11030024;rs12361806;rs11030026;rs17309825;rs10501086	505	11	3	913871	7.6975	6.94e-15
ENSG00000149084	HSD17B12	11	43577986	43878167	1	protein_coding	51144	HSD17B12	0.00555448	-0.701698	382	19.93	3.19e-35	rs2625387;rs11037530;rs12275384;rs12801812;rs7928523;rs6485453;rs2176598;rs11037662;rs1554316	509	205	15	913871	6.1094	5e-10
ENSG00000149091	DGKZ	11	46354455	46402104	1	protein_coding	8525	DGKZ	0.998143	-0.438701	26	19.06	1.06e-09	rs10160701;rs4647709	511	8	2	913871	5.9981	9.98e-10
ENSG00000149115	TNKS1BP1	11	57067112	57092426	-1	protein_coding	85456	TNKS1BP1	0.0297109	-0.277863	44	16.27	7.07e-08	rs1943477	513	15	4	913871	5.836	2.67e-09
ENSG00000149182	ARFGAP2	11	47185848	47198676	-1	protein_coding	84364	ARFGAP2	0.562991	-0.150782	6	18.88	6.08e-10	rs3740694;rs4647709	511	12	3	913871	5.1759	1.13e-07
ENSG00000149187	CELF1	11	47487496	47587121	-1	protein_coding	10658	CELF1	0.998617	-0.376216	50	17.63	2.82e-67	rs7942074;rs7124681;rs7933019;rs11606287;rs10769254;rs1483121;rs10742806	511	25	6	913871	6.8271	4.33e-12
ENSG00000149292	TTC12	11	113185251	113254266	1	protein_coding	54970	TTC12	1.45e-07	-0.271528	22	9.198	4.9e-08	rs4601821	528	74	8	913871	4.914	4.46e-07
ENSG00000149294	NCAM1	11	112831997	113149158	1	protein_coding	4684	NCAM1	NA	NA	106	24.9	4.1e-10	rs2155645;rs1940698;rs7107443	528	414	32	913871	5.9098	1.71e-09
ENSG00000149428	HYOU1	11	118914900	118927913	-1	protein_coding	10525	HYOU1	0.999779	0.633047	35	11.26	8.01e-15	rs592190;rs1003081	533	14	2	913871	4.4922	3.52e-06
ENSG00000149527	PLCH2	1	2357419	2436969	1	protein_coding	9651	PLCH2	1.71e-08	NA	9	19.59	2.67e-18	rs3791180;rs7535528	2	27	7	913871	5.9075	1.74e-09
ENSG00000149577	SIDT2	11	117049449	117068160	1	protein_coding	51092	SIDT2	0.0025724	-0.315318	32	21.8	1.6e-09	rs12420725	531	22	5	913871	4.9599	3.53e-07
ENSG00000149591	TAGLN	11	117070037	117075498	1	protein_coding	6876	TAGLN	0.241538	-0.64579	21	21.8	1.92e-09	rs12420725	531	10	4	913871	4.2586	1.03e-05
ENSG00000149654	CDH22	20	44802372	44937137	-1	protein_coding	64405	CDH22	NA	-0.693508	68	19.38	5.41e-13	rs2425836;rs2425857	765	103	16	913871	6.8959	2.68e-12
ENSG00000149716	ORAOV1	11	69467844	69490184	-1	protein_coding	220064	ORAOV1	0.0329903	1.96034	16	9.828	5.75e-17	rs1789165	517	13	3	913871	7.5994	1.49e-14
ENSG00000149743	TRPT1	11	63991271	63993726	-1	protein_coding	83707	TRPT1	0.00867585	0.0178627	7	18.2	1.97e-10	rs11600990;rs4672	514	3	2	913871	5.3029	5.7e-08
ENSG00000149761	NUDT22	11	63993413	63998158	1	protein_coding	84304	NUDT22	0.000315497	0.142753	10	18.2	1.97e-10	rs11600990;rs4672	514	5	2	913871	5.3509	4.38e-08
ENSG00000149781	FERMT3	11	63974150	63991354	1	protein_coding	83706	FERMT3	0.257005	-0.308938	13	18.2	1.97e-10	rs11600990;rs4672	514	10	3	913871	4.7532	1e-06
ENSG00000149922	TBX6	16	30097114	30103208	-1	protein_coding	6911	TBX6	0.0291475	-0.69371	14	21.7	7.07e-39	rs7191849;rs3814883;rs4548895;rs4787493	670	4	2	913871	6.1094	5e-10
ENSG00000149923	PPP4C	16	30087299	30096698	1	protein_coding	5531	PPP4C	0.759586	-0.372627	14	21.7	7.07e-39	rs7191849;rs3814883;rs4548895;rs4787493	670	5	2	913871	6.3328	1.2e-10
ENSG00000149925	ALDOA	16	30064411	30081778	1	protein_coding	226	ALDOA	0.0248344	-1.30116	19	13.6	1.55e-38	rs7191849;rs3814883	670	5	2	913871	7.2468	2.13e-13
ENSG00000149926	FAM57B	16	30035748	30064299	-1	protein_coding	83723	FAM57B	0.285736	NA	50	15.67	1.55e-38	rs3814883;rs7191849;rs11150582	670	8	1	913871	6.9558	1.75e-12
ENSG00000149927	DOC2A	16	30016830	30034591	-1	protein_coding	8448	DOC2A	0.0185536	NA	44	18.17	3.1e-41	rs3814883;rs7191849;rs4548895;rs11150582	670	12	2	913871	7.7197	5.83e-15
ENSG00000149929	HIRIP3	16	30003645	30007757	-1	protein_coding	8479	HIRIP3	0.0190028	-1.20371	21	18.16	1.33e-46	rs3814883;rs7191849;rs4548895	670	3	1	913871	6.1094	5e-10
ENSG00000149930	TAOK2	16	29984962	30003582	1	protein_coding	9344	TAOK2	0.998764	-1.19163	35	18.16	1.33e-46	rs3814883;rs7191849;rs4548895	670	15	1	913871	6.7856	5.78e-12
ENSG00000149932	TMEM219	16	29952206	29984373	1	protein_coding	124446	TMEM219	0.00103536	-0.146993	48	18	5.55e-42	rs3814883;rs4548895;rs7191849	670	10	1	913871	6.1094	5e-10
ENSG00000150281	CTF1	16	30907928	30914881	1	protein_coding	1489	CTF1	0.138255	0.532031	13	9.983	1.5e-24	rs7200879;rs12445568;rs1549293;rs11864054	670	3	1	913871	6.1481	3.92e-10
ENSG00000150672	DLG2	11	83166055	85338966	-1	protein_coding	1740	DLG2	0.673545	0.0167291	404	18.92	9.52e-15	rs10898319;rs1940126;rs10792790;rs2444253;rs349088;rs485890;rs1517317;rs11234359	522	2033	131	913871	8.0321	4.79e-16
ENSG00000150938	CRIM1	2	36583069	36778278	1	protein_coding	51232	CRIM1	0.977883	-0.413786	37	20.1	9.09e-10	rs17019087	67	288	29	913871	5.1995	9.99e-08
ENSG00000151006	PRSS53	16	31094746	31100949	-1	protein_coding	339105	PRSS53	7.27e-11	-0.0562692	21	20.3	1.75e-34	rs1549293;rs12445568	670	5	1	913871	6.3478	1.09e-10
ENSG00000151065	DCP1B	12	2055220	2113701	-1	protein_coding	196513	DCP1B	5.32e-07	0.164044	18	11.52	6.06e-09	rs2470397	542	46	7	913871	4.3954	5.53e-06
ENSG00000151067	CACNA1C	12	2079952	2802108	1	protein_coding	775	CACNA1C	0.999998	-0.354015	72	17.27	4.21e-10	rs2470397;rs9888368;rs2429150;rs2299657	542	666	83	913871	6.0846	5.84e-10
ENSG00000151164	RAD9B	12	110939460	110969891	1	protein_coding	144715	RAD9B	3.63e-05	-0.761697	5	15.15	3.59e-13	rs11065612;rs6606686	569	7	4	913871	6.9527	1.79e-12
ENSG00000151320	AKAP6	14	32798479	33300567	1	protein_coding	9472	AKAP6	0.999937	-0.797217	63	17.32	2.78e-22	rs12885221;rs2057121;rs17522122;rs11623036	610	543	75	913871	6.286	1.63e-10
ENSG00000151327	FAM177A1	14	35514113	35582336	1	protein_coding	283635	FAM177A1	0.00206788	-0.444886	60	11.71	9.66e-08	rs9806058;rs17508487	611	48	9	913871	4.2027	1.32e-05
ENSG00000151353	TMEM18	2	667335	677439	-1	protein_coding	129787	TMEM18	0.0536351	-0.434029	50	10.47	4.67e-34	rs1317006;rs13029479;rs11689974;rs17042314;rs2867137;rs12999373;rs2867118;rs12990777;rs4378835	57	23	5	913871	7.2329	2.36e-13
ENSG00000151640	DPYSL4	10	134000404	134019280	1	protein_coding	10570	DPYSL4	5.86e-06	NA	22	10.18	1.33e-12	rs7096307	494	21	4	913871	5.858	2.34e-09
ENSG00000151665	PIGF	2	46808076	46844258	-1	protein_coding	5281	PIGF	0.00090904	-0.452347	55	16.32	8.64e-11	rs3087822;rs2122715;rs17035438	72	45	7	913871	5.5147	1.75e-08
ENSG00000151914	DST	6	56322785	56819426	-1	protein_coding	667	DST	1	-0.505332	82	16.33	2.16e-09	rs1020548	307	294	14	913871	4.2494	1.07e-05
ENSG00000151917	BEND6	6	56819773	56892140	1	protein_coding	221336	BEND6	0.135146	-0.28861	101	16.33	2.16e-09	rs1020548	307	41	3	913871	4.7478	1.03e-06
ENSG00000152128	TMEM163	2	135213330	135476570	-1	protein_coding	81615	TMEM163	0.0672625	0.397258	6	4.826	NA	rs1530559	94	240	28	913871	4.4441	4.41e-06
ENSG00000152217	SETBP1	18	42260138	42648475	1	protein_coding	26040	SETBP1	0.999003	-2.18535	40	16.92	1.39e-13	rs7237116;rs954018	725	299	42	913871	6.034	8e-10
ENSG00000152219	ARL14EP	11	30344598	30359774	1	protein_coding	120534	ARL14EP	0.151697	-0.308298	36	11.51	1.1e-20	rs1782507;rs1222214	507	35	6	913871	7.6785	8.05e-15
ENSG00000152359	POC5	5	74969949	75013313	-1	protein_coding	134359	POC5	0.00213816	0.193562	201	45	1.74e-61	rs34344;rs7734618;rs2307114;rs2112347;rs2307113;rs10515214;rs7717355;rs34341;rs2216572;rs4512110;rs888789	247	58	7	913871	7.7972	3.16e-15
ENSG00000152377	SPOCK1	5	136310987	136934068	-1	protein_coding	6695	SPOCK1	0.320886	0.321058	95	13.43	2.88e-08	rs13163306	267	668	61	913871	4.8993	4.81e-07
ENSG00000152430	BOLL	2	198591603	198651486	-1	protein_coding	66037	BOLL	0.00790218	-1.24188	62	16.73	1.21e-13	rs16826791;rs6757852;rs7578368	116	21	3	913871	6.6738	1.25e-11
ENSG00000152767	FARP1	13	98794816	99102027	1	protein_coding	10160	FARP1	0.0452631	-0.444416	23	5.633	1.9e-09	rs7334078;rs9556979;rs3783006	604	408	70	913871	5.5535	1.4e-08
ENSG00000153006	SREK1IP1	5	64013971	64064512	-1	protein_coding	285672	SREK1IP1	0.656016	-0.00638408	73	17.26	1.25e-13	rs10075409;rs183917;rs2367112	243	41	4	913871	6.2204	2.48e-10
ENSG00000153015	CWC27	5	64064757	64314590	1	protein_coding	10283	CWC27	1.02e-05	-0.266322	66	18.28	2.32e-14	rs10075409;rs2367112	243	203	14	913871	5.8296	2.78e-09
ENSG00000153037	SRP19	5	112196919	112205485	1	protein_coding	6728	SRP19	0.085268	3.10697	26	15.28	2.61e-07	rs2229992;rs459552	259	18	2	913871	4.3762	6.04e-06
ENSG00000153064	BANK1	4	102332443	102995969	1	protein_coding	55024	BANK1	1.76e-10	-0.305251	199	21.1	3.79e-38	rs2583398;rs17248480;rs17030900;rs13130964;rs1813006;rs17199964;rs7693147;rs4371620;rs7377083;rs13125328;rs13119516	215	441	48	913871	6.5571	2.74e-11
ENSG00000153086	ACMSD	2	135596117	135659604	1	protein_coding	130013	ACMSD	1.99e-07	-0.263455	89	16.45	2.46e-07	rs1530559	94	52	3	913871	4.5618	2.54e-06
ENSG00000153113	CAST	5	95860971	96115299	1	protein_coding	831	CAST	1.56e-06	0.291307	215	25.4	1.05e-20	rs8180490;rs11951673;rs17395416;rs2611742;rs156010;rs263375;rs151835;rs3822683;rs27524;rs469783;rs26653	253	316	42	913871	8.5847	4.56e-18
ENSG00000153250	RBMS1	2	161128662	161350305	-1	protein_coding	5937	RBMS1	0.996886	-1.34865	33	14.2	4.76e-11	rs10803762;rs12692596	104	121	11	913871	5.3965	3.4e-08
ENSG00000153495	TEX29	13	111968531	111996596	1	protein_coding	121793	TEX29	0.00145167	0.705199	47	8.219	9.15e-19	rs7985441;rs4420384;rs2247943;rs2479967;rs2479958;rs473270;rs7985830;rs1536053;rs2479955;rs2477469;rs2243928	606	54	14	913871	7.7006	6.77e-15
ENSG00000153707	PTPRD	9	8314246	10612723	-1	protein_coding	5789	PTPRD	1	-0.573834	152	18.38	7.97e-11	rs1865341;rs2814717;rs324524;rs324519;rs324533;rs10118866;rs1535660	422:423	3659	314	913871	8.5203	7.96e-18
ENSG00000153814	JAZF1	7	27870192	28220362	-1	protein_coding	221895	JAZF1	0.958302	-0.943258	19	8.541	1.37e-13	rs849135	348	353	47	913871	5.0529	2.18e-07
ENSG00000153815	CMIP	16	81478775	81745367	1	protein_coding	80790	CMIP	0.999887	NA	59	9.902	1.28e-11	rs2873480;rs1017238;rs2012502;rs3751859	683	323	50	913871	5.8203	2.94e-09
ENSG00000153820	SPHKAP	2	228844666	229046361	-1	protein_coding	80309	SPHKAP	0.233358	-0.799535	366	15.39	1.79e-19	rs7583252;rs16824283;rs12479233;rs10211055;rs13022070;rs4283409;rs4435438	126	191	19	913871	7.1703	3.74e-13
ENSG00000153827	TRIP12	2	230628554	230787955	-1	protein_coding	9320	TRIP12	1	-0.142345	114	20.2	5.33e-19	rs6720868;rs17258921;rs2273999;rs7584686	127	58	7	913871	7.721	5.77e-15
ENSG00000153832	FBXO36	2	230787018	230877825	1	protein_coding	130888	FBXO36	3.23e-06	-0.280078	72	20.2	5.33e-19	rs6720868;rs17258921;rs7584686;rs720041;rs2059716	127	24	5	913871	8.0023	6.11e-16
ENSG00000153885	KCTD15	19	34286838	34306668	1	protein_coding	79047	KCTD15	0.130646	-0.503529	32	22.2	6.52e-20	rs285685;rs287104;rs285683;rs29938;rs256335	743	17	4	913871	7.7481	4.66e-15
ENSG00000153944	MSI2	17	55333212	55762046	1	protein_coding	124540	MSI2	0.963858	-2.74599	8	16.12	2.58e-10	rs8071182	703	445	90	913871	7.2016	2.98e-13
ENSG00000154027	AK5	1	77747736	78025651	1	protein_coding	26289	AK5	0.139499	1.00096	180	17.2	2.16e-31	rs2602952;rs17378915;rs1616948;rs12044354;rs7514937;rs11162351;rs2088518;rs7514041;rs278839;rs9729667;rs7536433;rs12067638	24	331	41	913871	7.5685	1.89e-14
ENSG00000154035	C17orf103	17	21142183	21156722	-1	protein_coding	256302	C17orf103	0.611096	NA	5	4.657	1.29e-12	rs2001651	692	17	3	913871	4.3853	5.79e-06
ENSG00000154065	ANKRD29	18	21178890	21242849	-1	protein_coding	147463	ANKRD29	2.6e-05	0.183713	29	14	1.23e-15	rs1652358;rs1711463	718	33	8	913871	6.1698	3.42e-10
ENSG00000154127	UBASH3B	11	122526383	122685181	1	protein_coding	84959	UBASH3B	0.988511	-0.0824798	46	12.25	1.99e-11	rs7941030	535	180	40	913871	5.0188	2.6e-07
ENSG00000154310	TNIK	3	170779128	171178197	-1	protein_coding	23043	TNIK	0.997186	-0.359212	21	12.46	4.9e-08	rs13085472	179	289	51	913871	5.7637	4.12e-09
ENSG00000154319	FAM167A	8	11278972	11332224	-1	protein_coding	83648	FAM167A	0.000192998	0.911878	90	15.33	2.98e-20	rs11774541;rs10098597;rs7844834;rs11782375;rs13280813;rs1478890;rs6601592;rs9644687;rs2736324;rs12680762;rs4840565	382	78	15	913871	7.7677	4e-15
ENSG00000154328	NEIL2	8	11627148	11644855	1	protein_coding	252969	NEIL2	2.11e-09	2.68904	36	14.09	1.71e-10	rs2686187;rs904015;rs7009514	382	59	12	913871	6.379	8.91e-11
ENSG00000154415	PPP1R3A	7	113516832	113715975	-1	protein_coding	5506	PPP1R3A	6.59e-07	0.121611	281	17.88	1.1e-20	rs4490752;rs4727795;rs10953750;rs13227658	368	98	5	913871	7.6137	1.33e-14
ENSG00000154473	BUB3	10	124913793	124924886	1	protein_coding	9184	BUB3	0.554686	-0.192884	36	17.61	6.29e-08	rs10902886	490	16	2	913871	4.5077	3.28e-06
ENSG00000154511	FAM69A	1	93307724	93427057	-1	protein_coding	388650	FAM69A	0.0908652	-0.0598451	145	14.95	3.66e-10	rs6604015;rs1337107	29	64	3	913871	4.32	7.8e-06
ENSG00000154678	PDE1C	7	31790793	32338941	-1	protein_coding	5137	PDE1C	0.000270704	0.427654	166	22.4	1.3e-17	rs11771526;rs16875791;rs6945244;rs215632;rs215607;rs17161207	349	683	72	913871	7.1753	3.61e-13
ENSG00000154928	EPHB1	3	134316643	134979309	1	protein_coding	2047	EPHB1	0.998399	-0.207344	120	14.18	7.32e-11	rs10935143	169	745	84	913871	5.0672	2.02e-07
ENSG00000154930	ACSS1	20	24986868	25039616	-1	protein_coding	84532	ACSS1	0.0013967	0.078821	29	15.83	3.08e-12	rs6050211;rs6050446;rs6083631;rs227638;rs910527;rs6115015;rs2207631;rs6138482	760	54	10	913871	4.2151	1.25e-05
ENSG00000155034	FBXL18	7	5470966	5553429	-1	protein_coding	80028	FBXL18	2.57e-07	0.170902	42	13.3	1.02e-09	rs6463489	341	53	10	913871	4.8652	5.72e-07
ENSG00000155093	PTPRN2	7	157331750	158380480	-1	protein_coding	5799	PTPRN2	0.0165572	0.264797	2	1.167	1.01e-08	rs881468	379	747	119	913871	7.2063	2.87e-13
ENSG00000155511	GRIA1	5	152869175	153193429	1	protein_coding	2890	GRIA1	0.999436	-1.29549	175	19.57	5.77e-11	rs7702033;rs4323276;rs2964009;rs10155614	274	484	47	913871	5.8585	2.34e-09
ENSG00000155903	RASA2	3	141205889	141334184	1	protein_coding	5922	RASA2	5.32e-17	-0.07197	124	16.13	4.11e-28	rs11917587;rs16851483	172	44	3	913871	6.34	1.15e-10
ENSG00000156097	GPR61	1	110082494	110091028	1	protein_coding	83873	GPR61	0.801489	-0.58687	4	16.07	3.14e-42	rs7550711	33	10	3	913871	6.7109	9.67e-12
ENSG00000156103	MMP16	8	89044237	89340254	-1	protein_coding	4325	MMP16	0.916974	-3.43243	36	16.93	7.9e-10	rs2664345;rs821116	407	243	32	913871	4.2272	1.18e-05
ENSG00000156110	ADK	10	75910960	76469061	1	protein_coding	132	ADK	0.322841	-0.0833735	291	20.2	9.73e-14	rs12098284;rs10824218;rs946185;rs11001132	476	292	10	913871	5.7699	3.97e-09
ENSG00000156113	KCNMA1	10	78629359	79398353	-1	protein_coding	3778	KCNMA1	0.999217	NA	13	18.06	1.33e-09	rs11001963	478	926	110	913871	5.9984	9.96e-10
ENSG00000156398	SFXN2	10	104474295	104503249	1	protein_coding	118980	SFXN2	0.00108457	-0.837011	15	15.31	1.5e-14	rs2031604;rs3977755;rs192569;rs4147157	486	34	6	913871	4.774	9.03e-07
ENSG00000156564	LRFN2	6	40359325	40555204	-1	protein_coding	57497	LRFN2	0.117461	-0.504985	66	18.64	1.09e-31	rs6903068;rs1579557;rs17681421;rs1433721;rs12663230;rs9471341;rs7759114;rs12173741;rs13196792	296	256	25	913871	6.5975	2.09e-11
ENSG00000156671	SAMD8	10	76859344	76941881	1	protein_coding	142891	SAMD8	0.0043517	-1.23015	39	15.44	1.22e-07	rs7475340	476	58	7	913871	4.4648	4.01e-06
ENSG00000156853	ZNF689	16	30613879	30635333	-1	protein_coding	115509	ZNF689	0.318737	-1.6843	24	7.636	1.94e-09	rs7188789	670	3	1	913871	5.782	3.69e-09
ENSG00000157036	EXOG	3	38537618	38583652	1	protein_coding	9941	EXOG	2.86e-08	0.297109	54	16.86	2.25e-09	rs11926767	142	61	6	913871	5.6008	1.07e-08
ENSG00000157045	NTAN1	16	15131710	15149921	-1	protein_coding	123803	NTAN1	0.0158737	NA	48	22.7	5.22e-13	rs4985155;rs2280018	665	24	4	913871	6.5408	3.06e-11
ENSG00000157093	LYZL4	3	42438570	42452092	-1	protein_coding	131375	LYZL4	0.112283	-0.18958	23	5.188	4.91e-14	rs2079860;rs247420;rs185224	144	17	3	913871	4.311	8.12e-06
ENSG00000157168	NRG1	8	31496902	32622548	1	protein_coding	3084	NRG1	0.947799	NA	93	17.71	1.17e-10	rs7826312;rs2466103	393	1271	93	913871	6.6597	1.37e-11
ENSG00000157216	SSBP3	1	54691105	54879152	-1	protein_coding	23648	SSBP3	0.999756	NA	68	11.32	5.07e-13	rs4061073;rs630602;rs3766430	18	140	33	913871	6.3647	9.78e-11
ENSG00000157349	DDX19B	16	70323566	70369186	1	protein_coding	11269	DDX19B	0.0357118	-0.91354	10	15.07	5.79e-13	rs7919;rs929840;rs7192865;rs12325419	680	1	1	913871	7.1104	5.79e-13
ENSG00000157350	ST3GAL2	16	70413338	70473140	-1	protein_coding	6483	ST3GAL2	0.947101	-2.38076	25	14.9	7.29e-19	rs929840;rs7919;rs7192865;rs12325419	680	8	3	913871	8.014	5.55e-16
ENSG00000157353	FUK	16	70488324	70514177	1	protein_coding	197258	FUK	8.48e-16	-0.365983	10	16.7	5.19e-22	rs7192865;rs12325419;rs7919;rs12445830	680	5	2	913871	7.0257	1.06e-12
ENSG00000157368	IL34	16	70613798	70694585	1	protein_coding	146433	IL34	0.114216	0.46409	51	14.72	9.29e-12	rs7192865;rs12445830;rs12930471;rs3752785;rs11075779	680	37	5	913871	4.6775	1.45e-06
ENSG00000157388	CACNA1D	3	53528683	53847760	1	protein_coding	776	CACNA1D	1	-0.37522	69	20.7	2.21e-18	rs4687736;rs2680648;rs13074345;rs2077460;rs2359133	147	315	40	913871	7.864	1.86e-15
ENSG00000157404	KIT	4	55524085	55606881	1	protein_coding	3815	KIT	0.99988	-0.858047	103	21	2.11e-12	rs13147869;rs2192158;rs6831020;rs12503461;rs13135792;rs2237023	205	80	14	913871	7.5159	2.83e-14
ENSG00000157423	HYDIN	16	70841281	71264625	-1	protein_coding	54768	HYDIN	NA	-0.249721	18	11.76	0.000117389	rs11643673	680	36	4	913871	4.4916	3.53e-06
ENSG00000157483	MYO1E	15	59427113	59665099	-1	protein_coding	4643	MYO1E	0.0479779	0.925228	47	22.8	7.97e-11	rs17302219	644	235	34	913871	5.7598	4.21e-09
ENSG00000157557	ETS2	21	40177231	40196879	1	protein_coding	2114	ETS2	0.99335	-0.120506	78	13.82	1.29e-10	rs1209950;rs1051420;rs1534827	775	27	4	913871	5.896	1.86e-09
ENSG00000157613	CREB3L1	11	46299212	46342972	1	protein_coding	90993	CREB3L1	0.399379	NA	5	13.12	NA	rs10160701	511	12	3	913871	4.6807	1.43e-06
ENSG00000157680	DGKI	7	137065783	137531838	-1	protein_coding	9162	DGKI	0.738016	-0.0814026	87	16.78	6.84e-11	rs6971978;rs3800649	375	284	31	913871	6.6481	1.48e-11
ENSG00000157851	DPYSL5	2	27070615	27173219	1	protein_coding	56896	DPYSL5	0.998332	-1.35954	51	10.69	1.4e-12	rs7603056	63	61	3	913871	4.4634	4.03e-06
ENSG00000157870	FAM213B	1	2517930	2522908	1	protein_coding	127281	FAM213B	0.0001667	-0.796177	14	6.577	5.92e-10	rs2147905;rs4648360	2	9	2	913871	5.2928	6.02e-08
ENSG00000157873	TNFRSF14	1	2487078	2496821	1	protein_coding	8764	TNFRSF14	0.819999	-0.131268	40	10.77	5.24e-12	rs2147905;rs4648360	2	2	1	913871	6.0983	5.36e-10
ENSG00000157881	PANK4	1	2439972	2458039	-1	protein_coding	55229	PANK4	0.945333	NA	10	19.59	2.67e-18	rs3791180;rs7535528	2	10	2	913871	5.8284	2.8e-09
ENSG00000157985	AGAP1	2	236402733	237040444	1	protein_coding	116987	AGAP1	0.999356	NA	208	19.47	3.22e-11	rs12616076;rs2696398;rs4414632;rs6757412;rs2317299;rs7565059	128	447	51	913871	7.0487	9.03e-13
ENSG00000158092	NCK1	3	136581050	136668665	1	protein_coding	4690	NCK1	0.00103503	-0.568989	194	21.8	3.34e-18	rs16844241;rs1533445;rs6786582;rs13075615;rs7650071;rs6773440	170	55	2	913871	6.5519	2.84e-11
ENSG00000158113	LRRC43	12	122652285	122688018	1	protein_coding	254050	LRRC43	6.7e-14	-0.100753	52	11.39	1.03e-14	rs11059505;rs10270;rs11060333;rs7957117	576	25	5	913871	7.707	6.44e-15
ENSG00000158186	MRAS	3	138066539	138124375	1	protein_coding	22808	MRAS	0.859947	-0.413634	67	14.67	3.71e-12	rs3732837;rs166195	171	49	4	913871	6.4824	4.51e-11
ENSG00000158321	AUTS2	7	69063905	70258054	1	protein_coding	26053	AUTS2	0.996187	-0.774736	584	20.9	2.02e-13	rs17140933;rs1035010;rs10237317;rs38314;rs7796916;rs11771374;rs4718972;rs2866719	356	831	54	913871	8.8473	4.48e-19
ENSG00000158373	HIST1H2BD	6	26158349	26171577	1	protein_coding	3017	HIST1H2BD	0.000277979	-0.0152977	12	8.619	8.97e-15	rs2066295;rs806794	292	14	4	913871	7.5856	1.65e-14
ENSG00000158402	CDC25C	5	137620954	137674044	-1	protein_coding	995	CDC25C	3.01e-08	-0.356716	54	16.28	1.81e-10	rs17171818;rs7716275	268	35	6	913871	6.894	2.71e-12
ENSG00000158406	HIST1H4H	6	26281283	26285762	-1	protein_coding	8365	HIST1H4H	0.00879033	1.05907	16	12.5	3.05e-09	rs9379845	292	16	3	913871	4.4496	4.3e-06
ENSG00000159199	ATP5G1	17	46970127	46973233	1	protein_coding	516	ATP5G1	0.327526	-0.0240793	52	22.1	2.65e-16	rs3848457;rs999475;rs11650158;rs7208074;rs999474	701	4	1	913871	6.1094	5e-10
ENSG00000159202	UBE2Z	17	46985731	47006418	1	protein_coding	65264	UBE2Z	0.927559	0.175157	102	19.46	9.93e-14	rs999475;rs999474;rs3848457;rs7208074;rs11650158	701	19	2	913871	5.8966	1.86e-09
ENSG00000159210	SNF8	17	47006678	47022479	-1	protein_coding	11267	SNF8	0.290874	1.13061	88	19.46	9.93e-14	rs999474;rs999475;rs11650158;rs3848457	701	18	2	913871	5.4904	2.01e-08
ENSG00000159217	IGF2BP1	17	47074774	47133012	1	protein_coding	10642	IGF2BP1	0.998574	-1.70191	89	19.98	2.29e-25	rs9899404;rs4794015;rs11650158;rs12947399;rs9674544;rs9906944;rs2969	701	35	5	913871	6.1094	5e-10
ENSG00000159224	GIP	17	47035916	47045958	-1	protein_coding	2695	GIP	0.162839	0.403028	65	16.46	5.8e-15	rs999474;rs999475;rs3848457;rs11650158;rs9899404;rs4794015	701	9	1	913871	5.8529	2.42e-09
ENSG00000159322	ADPGK	15	73043710	73078187	-1	protein_coding	83440	ADPGK	0.0221563	-0.299199	41	14.76	1.18e-28	rs9806742;rs7164727;rs890357;rs12439200	650	25	5	913871	7.5146	2.85e-14
ENSG00000159363	ATP13A2	1	17312453	17338423	-1	protein_coding	23400	ATP13A2	0.00120495	NA	29	14.73	5.51e-10	rs761423;rs9435739	8	12	3	913871	6.3242	1.27e-10
ENSG00000159495	TGM7	15	43568478	43594453	-1	protein_coding	116179	TGM7	6.34e-10	-0.0767256	12	4.275	4.1e-07	rs7169988	639	17	3	913871	5.0573	2.13e-07
ENSG00000159588	CCDC17	1	46085716	46089729	-1	protein_coding	149483	CCDC17	3.59e-13	0.307685	56	22.2	8.21e-13	rs1707322;rs11211176;rs946526	15	19	2	913871	6.6379	1.59e-11
ENSG00000159592	GPBP1L1	1	46092976	46153785	-1	protein_coding	60313	GPBP1L1	0.435324	-0.428471	154	22.2	8.21e-13	rs1707322;rs11211176;rs946526	15	44	3	913871	6.8428	3.88e-12
ENSG00000159596	TMEM69	1	46152886	46160115	1	protein_coding	51249	TMEM69	0.000261683	-1.02927	50	16.34	1.71e-11	rs1707322;rs11211176;rs946526	15	6	2	913871	6.061	6.77e-10
ENSG00000160097	FNDC5	1	33327869	33338083	-1	protein_coding	252995	FNDC5	0.406509	-0.933484	15	16.31	6.37e-12	rs785278;rs544855	11	12	2	913871	5.9023	1.79e-09
ENSG00000160161	CILP2	19	19649057	19657468	1	protein_coding	148113	CILP2	0.000278936	-0.132917	31	19.73	6.72e-15	rs998732;rs2965185	740	13	2	913871	7.1375	4.75e-13
ENSG00000160563	MED27	9	134735494	134955295	-1	protein_coding	9442	MED27	0.00360425	-0.209969	67	20.2	4.97e-09	rs7858113	456	146	14	913871	5.425	2.9e-08
ENSG00000160570	DEDD2	19	42702750	42724292	-1	protein_coding	162989	DEDD2	0.284523	-0.772787	26	16.33	2.52e-07	rs3826705	744	6	1	913871	4.357	6.59e-06
ENSG00000160584	SIK3	11	116714118	116969153	-1	protein_coding	23387	SIK3	0.999883	0.278236	242	19.82	1.6e-09	rs12420725	531	241	20	913871	4.8098	7.55e-07
ENSG00000160613	PCSK7	11	117075053	117103241	-1	protein_coding	9159	PCSK7	0.19137	NA	24	21.8	1.21e-08	rs12420725	531	27	7	913871	4.254	1.05e-05
ENSG00000160685	ZBTB7B	1	154975127	154990998	1	protein_coding	51043	ZBTB7B	0.837393	NA	10	20.3	6.96e-16	rs905938;rs6673081	39	8	3	913871	6.1587	3.67e-10
ENSG00000160695	VPS11	11	118938403	118952688	1	protein_coding	55823	VPS11	0.223659	NA	66	22.6	5.55e-14	rs592190;rs1003081	533	16	2	913871	7.4014	6.74e-14
ENSG00000160703	NLRX1	11	119037277	119054725	1	protein_coding	79671	NLRX1	9.84e-22	-0.466105	15	7.439	2.41e-08	rs3809046	533	8	2	913871	4.1581	1.6e-05
ENSG00000160803	UBQLN4	1	156005092	156023585	-1	protein_coding	56893	UBQLN4	0.997522	-0.671923	12	18.37	6.19e-10	rs11577179	40	7	2	913871	5.0975	1.72e-07
ENSG00000160867	FGFR4	5	176513887	176525145	1	protein_coding	2264	FGFR4	1.3e-06	NA	3	1.901	4.21e-10	rs6556301	281	8	2	913871	5.5691	1.28e-08
ENSG00000160908	ZNF394	7	99084142	99097947	-1	protein_coding	84124	ZNF394	0.0433348	-0.096237	14	19.83	1.25e-17	rs13240600;rs10226310	364	4	2	913871	6.1094	5e-10
ENSG00000160917	CPSF4	7	99036545	99054994	1	protein_coding	10898	CPSF4	0.629614	-0.24895	25	13.36	1.27e-18	rs13240600;rs10226310	364	8	2	913871	7.3415	1.06e-13
ENSG00000161217	PCYT1A	3	195941093	196014828	-1	protein_coding	5130	PCYT1A	0.0983001	0.559189	80	15.32	1.34e-08	rs1948690	189	40	7	913871	5.5939	1.11e-08
ENSG00000161664	ASB16	17	42247815	42256451	1	protein_coding	92591	ASB16	2.42e-10	-0.33501	35	22.8	4.66e-11	rs7220138	700	6	2	913871	5.7333	4.92e-09
ENSG00000161896	IP6K3	6	33689444	33714762	-1	protein_coding	117283	IP6K3	0.0485339	1.72324	45	22.1	1.33e-09	rs4713671;rs2296329;rs2281819	294	42	7	913871	5.179	1.12e-07
ENSG00000161904	LEMD2	6	33738979	33756913	-1	protein_coding	221496	LEMD2	0.302373	0.39292	66	20.3	4.15e-16	rs2281819;rs6904716;rs9366829	294	35	4	913871	6.2129	2.6e-10
ENSG00000162104	ADCY9	16	4003388	4166186	-1	protein_coding	115	ADCY9	0.97431	1.36489	106	15.47	2.68e-41	rs8046007;rs7189777;rs879620;rs2531992;rs2238436;rs2230739;rs2239304;rs3730124;rs2238443;rs2444217	661	143	31	913871	6.1094	5e-10
ENSG00000162267	ITIH3	3	52828784	52843025	1	protein_coding	3699	ITIH3	6.67e-12	0.023185	48	25.1	3.34e-17	rs2710323;rs2240919;rs2256332;rs3821831;rs6794389	146	22	3	913871	6.7525	7.27e-12
ENSG00000162337	LRP5	11	68080077	68216743	1	protein_coding	4041	LRP5	0.998356	NA	10	4.837	NA	rs7126340	516	69	11	913871	4.7893	8.37e-07
ENSG00000162344	FGF19	11	69513000	69519410	-1	protein_coding	9965	FGF19	0.294077	-0.727218	8	4.326	3.69e-16	rs1789165	517	2	1	913871	5.7516	4.42e-09
ENSG00000162366	PDZK1IP1	1	47649265	47656716	-1	protein_coding	10158	PDZK1IP1	0.000484065	-0.343318	17	13.4	1.64e-10	rs4926718;rs12184246;rs11211481;rs2070929	16	6	2	913871	5.9825	1.1e-09
ENSG00000162367	TAL1	1	47681962	47697892	-1	protein_coding	6886	TAL1	0.824692	-0.797257	50	15.21	2.29e-25	rs2070929;rs11211481;rs13373881;rs2057393	16	12	2	913871	7.9414	9.99e-16
ENSG00000162373	BEND5	1	49193195	49242641	-1	protein_coding	79656	BEND5	0.114991	NA	21	14.05	5.51e-18	rs11205538;rs1934405	17	49	9	913871	6.5874	2.24e-11
ENSG00000162374	ELAVL4	1	50513686	50669458	1	protein_coding	1996	ELAVL4	0.976913	-0.16678	73	20.3	1.5e-24	rs7531656;rs9659092;rs946106;rs4421632;rs12024093	17	82	13	913871	6.1094	5e-10
ENSG00000162413	KLHL21	1	6650784	6674667	-1	protein_coding	9903	KLHL21	0.00107735	0.105067	36	12.54	8.34e-13	rs10779795;rs2235564	3	14	4	913871	7.1611	4e-13
ENSG00000162517	PEF1	1	32095463	32110497	-1	protein_coding	553115	PEF1	0.323497	-0.594353	23	18.27	5.57e-12	rs12032291	10	19	2	913871	6.0228	8.57e-10
ENSG00000162522	KIAA1522	1	33207486	33240571	1	protein_coding	57648	KIAA1522	0.802365	-0.508345	17	16.97	1.66e-12	rs785278	11	13	4	913871	6.555	2.78e-11
ENSG00000162614	NEXN	1	78354198	78409580	1	protein_coding	91624	NEXN	3.66e-06	-0.0185124	5	29.5	1.54e-26	rs9729667;rs7536433;rs11162405	24	17	5	913871	6.6218	1.77e-11
ENSG00000162616	DNAJB4	1	78444859	78483648	1	protein_coding	11080	DNAJB4	0.840408	-0.733275	8	9.278	8.64e-25	rs11162405;rs9729667;rs278839;rs7536433	24	17	5	913871	6.4556	5.39e-11
ENSG00000162621	LRRC53	1	74935562	74978298	-1	protein_coding	105378803	LRRC53	NA	NA	7	15.42	6.59e-32	rs7551507	23	29	3	913871	4.575	2.38e-06
ENSG00000162631	NTNG1	1	107682629	108026080	1	protein_coding	22854	NTNG1	0.441031	-0.307492	52	21.5	6.63e-13	rs12035149;rs17531363;rs11803941;rs2878414	32	326	46	913871	8.0154	5.49e-16
ENSG00000162650	ATXN7L2	1	110026101	110035426	1	protein_coding	127002	ATXN7L2	0.718955	NA	28	19.2	6.19e-10	rs3879450;rs17586966;rs3820667	33	13	2	913871	5.0982	1.71e-07
ENSG00000162670	BRINP3	1	190066792	190446759	-1	protein_coding	339479	BRINP3	0.00375909	-0.0409168	333	19.45	7.51e-24	rs12023026;rs2990997;rs1418803;rs718609;rs10920678;rs1093086;rs10920711;rs1171374;rs872177	46	279	19	913871	6.8105	4.86e-12
ENSG00000162676	GFI1	1	92940319	92952433	-1	protein_coding	2672	GFI1	0.0296286	0.133899	33	16.41	1.58e-11	rs6690764;rs1337107	29	11	2	913871	4.6591	1.59e-06
ENSG00000162944	RFTN2	2	198432948	198540769	-1	protein_coding	130132	RFTN2	0.00207696	0.166398	118	12.13	7.41e-14	rs16826791;rs7578368;rs6757852	116	43	4	913871	6.3145	1.36e-10
ENSG00000162971	TYW5	2	200794698	200820459	-1	protein_coding	129450	TYW5	2.2e-07	-0.822528	18	14.74	6.89e-08	rs1704190	117	27	5	913871	5.487	2.04e-08
ENSG00000162972	C2orf47	2	200820040	200873263	1	protein_coding	79568	C2orf47	0.00977968	0.253138	22	17.05	6.89e-08	rs1704190	117	57	9	913871	4.7904	8.32e-07
ENSG00000162992	NEUROD1	2	182537815	182545603	-1	protein_coding	4760	NEUROD1	0.138071	-1.0706	6	20.1	6.99e-07	rs11904490	113	16	4	913871	4.4791	3.75e-06
ENSG00000163069	SGCB	4	52886872	52904648	-1	protein_coding	6443	SGCB	0.00360015	-1.05505	16	11.7	2.85e-09	rs784944	203	11	2	913871	5.6719	7.06e-09
ENSG00000163071	SPATA18	4	52917497	52963458	1	protein_coding	132671	SPATA18	1.03e-11	-0.835942	13	6.529	8.08e-12	rs784944	203	28	4	913871	5.3691	3.96e-08
ENSG00000163104	SMARCAD1	4	95128762	95212443	1	protein_coding	56916	SMARCAD1	0.999997	-0.842304	7	2.311	9.37e-09	rs3857068	213	67	5	913871	4.6057	2.06e-06
ENSG00000163141	BNIPL	1	151009046	151020076	1	protein_coding	149428	BNIPL	1.03e-09	0.962109	32	9.905	3.64e-19	rs10788797;rs6691701;rs1045628;rs6587552;rs7523731;rs4357530;rs2864700	38	9	3	913871	7.7907	3.33e-15
ENSG00000163297	ANTXR2	4	80822303	81046608	-1	protein_coding	118429	ANTXR2	0.405189	-0.118939	104	18	5.04e-10	rs6534625;rs10010217;rs7655441	210	116	12	913871	5.5364	1.54e-08
ENSG00000163320	CGGBP1	3	88101094	88199035	-1	protein_coding	8545	CGGBP1	0.777632	0.905337	232	22.1	3.09e-19	rs17025214;rs9880480;rs6551266;rs1006896	158	75	2	913871	7.65	1e-14
ENSG00000163344	PMVK	1	154897210	154909467	-1	protein_coding	10654	PMVK	0.000305455	-0.52769	32	13.93	1.29e-07	rs1218582	39	12	2	913871	4.274	9.6e-06
ENSG00000163346	PBXIP1	1	154916552	154928599	-1	protein_coding	57326	PBXIP1	5.8e-07	0.443723	22	13.93	1.62e-07	rs1218582	39	10	2	913871	5.1087	1.62e-07
ENSG00000163354	DCST2	1	154990996	155006257	-1	protein_coding	127579	DCST2	1.46e-09	0.250201	13	20.3	6.96e-16	rs905938;rs6673081	39	13	2	913871	4.7019	1.29e-06
ENSG00000163431	LMOD1	1	201865580	201915715	-1	protein_coding	25802	LMOD1	0.790873	-0.0854091	48	22.1	2.68e-41	rs2820311;rs10800796;rs1022361;rs2820292;rs10920259;rs2820304	49	45	9	913871	6.1094	5e-10
ENSG00000163479	SSR2	1	155978839	155990750	-1	protein_coding	6746	SSR2	0.822109	-0.380458	17	9.74	1.12e-10	rs11577179	40	10	1	913871	5.0375	2.36e-07
ENSG00000163481	RNF25	2	219528587	219537134	-1	protein_coding	64320	RNF25	0.829695	0.36618	24	13.85	3.4e-12	rs7607369;rs12987009;rs10498060	124	17	3	913871	6.3932	8.12e-11
ENSG00000163482	STK36	2	219536749	219567439	1	protein_coding	27148	STK36	3.75e-07	-0.311109	28	14.07	1.29e-13	rs7607369;rs12987009;rs10498060	124	18	3	913871	6.6618	1.35e-11
ENSG00000163507	KIAA1524	3	108268716	108308491	-1	protein_coding	57650	KIAA1524	5.75e-08	-0.119081	32	11.75	1.71e-10	rs11917965;rs7433826	161	22	5	913871	5.921	1.6e-09
ENSG00000163515	RETNLB	3	108462271	108476231	-1	protein_coding	84666	RETNLB	0.00994746	0.974257	17	5.494	2.81e-09	rs7433826;rs11917965	161	25	5	913871	4.3865	5.76e-06
ENSG00000163516	ANKZF1	2	220094479	220101391	1	protein_coding	55139	ANKZF1	4.83e-14	-0.283782	24	16.68	3e-11	rs6710315	124	6	2	913871	6.0839	5.86e-10
ENSG00000163521	GLB1L	2	220101328	220110200	-1	protein_coding	79411	GLB1L	2.52e-10	0.0203894	22	17.79	1.33e-09	rs6710315	124	6	2	913871	5.904	1.77e-09
ENSG00000163577	EIF5A2	3	170606204	170626482	-1	protein_coding	56648	EIF5A2	0.16739	-0.134672	52	15.27	2.91e-14	rs1356012;rs2271998;rs3774046;rs12488260;rs11721319;rs5396	179	9	2	913871	7.4401	5.03e-14
ENSG00000163581	SLC2A2	3	170714137	170744539	-1	protein_coding	6514	SLC2A2	7.53e-05	-0.212806	91	19.35	9.15e-19	rs5396;rs11721319;rs3774046	179	36	3	913871	6.7231	8.9e-12
ENSG00000163584	RPL22L1	3	170582664	170588272	-1	protein_coding	200916	RPL22L1	0.0939594	-1.06808	16	10.26	7.7e-12	rs12488260;rs11721319;rs1356012;rs3774046	179	10	3	913871	5.8619	2.29e-09
ENSG00000163596	ICA1L	2	203640690	203736708	-1	protein_coding	130026	ICA1L	0.442028	-0.760183	140	15.97	1.85e-13	rs3731695;rs2351524	118	35	7	913871	7.1774	3.55e-13
ENSG00000163618	CADPS	3	62384022	62861054	-1	protein_coding	8618	CADPS	0.0528165	-0.18123	162	15.82	7.53e-16	rs6777784;rs11706981;rs13097150;rs1452075;rs539100;rs13090570;rs538579	150	619	70	913871	8.98	1.35e-19
ENSG00000163644	PPM1K	4	89178772	89205921	-1	protein_coding	152926	PPM1K	0.0454661	-0.457499	25	9.968	8.89e-10	rs6819344	211	17	3	913871	5.8406	2.6e-09
ENSG00000163660	CCNL1	3	156864297	156878549	-1	protein_coding	57018	CCNL1	0.942873	-0.738927	62	16.23	8.64e-11	rs6767619	176	13	2	913871	5.7835	3.66e-09
ENSG00000163754	GYG1	3	148709128	148745419	1	protein_coding	2992	GYG1	6.91e-07	-0.198615	21	17.77	6.5e-09	rs3772571	174	28	4	913871	5.0277	2.48e-07
ENSG00000163806	SPDYA	2	29005383	29073477	1	protein_coding	245711	SPDYA	0.166884	NA	88	16.86	3.26e-15	rs4372836;rs3190;rs7586405;rs7592895	64	19	3	913871	5.8879	1.96e-09
ENSG00000163872	YEATS2	3	183415606	183530413	1	protein_coding	55689	YEATS2	0.999978	-1.29005	36	7.635	2e-12	rs6777400;rs2606227;rs262998	185	79	4	913871	5.0265	2.5e-07
ENSG00000163879	DNALI1	1	38022520	38032458	1	protein_coding	7802	DNALI1	6.82e-08	1.00569	20	16.97	4.32e-11	rs11583122	12	12	3	913871	4.8619	5.81e-07
ENSG00000163904	SENP2	3	185300284	185351339	1	protein_coding	59343	SENP2	0.998305	-0.180167	101	11.97	3.47e-08	rs4686682	186	35	4	913871	5.2694	6.84e-08
ENSG00000163933	RFT1	3	53122499	53164478	-1	protein_coding	91869	RFT1	3.17e-06	0.277385	81	12.5	1.3e-11	rs7615099;rs3821831;rs1080500	146	45	3	913871	5.677	6.85e-09
ENSG00000163935	SFMBT1	3	52937588	53080766	-1	protein_coding	51460	SFMBT1	0.995894	-0.337614	153	13.12	2.19e-14	rs2256332;rs6794389;rs3821831;rs1080500;rs7615099	146	65	7	913871	7.2179	2.64e-13
ENSG00000163938	GNL3	3	52715172	52728508	1	protein_coding	26354	GNL3	1.54e-09	NA	43	21.5	2.41e-11	rs2710323;rs2240919	146	11	1	913871	5.9182	1.63e-09
ENSG00000163939	PBRM1	3	52579368	52719933	-1	protein_coding	55193	PBRM1	1	NA	222	21.5	7.69e-14	rs2710323;rs2240919	146	61	2	913871	5.9105	1.7e-09
ENSG00000163959	SLC51A	3	195938358	195970049	1	protein_coding	200931	SLC51A	0.0575688	NA	23	12.56	8.46e-08	rs1948690	189	29	7	913871	5.3323	4.85e-08
ENSG00000163960	UBXN7	3	196074533	196159345	-1	protein_coding	26043	UBXN7	0.990657	-3.05323	37	14.64	1.5e-11	rs6764533;rs1948690	189	22	4	913871	5.5701	1.27e-08
ENSG00000163961	RNF168	3	196195654	196230639	-1	protein_coding	165918	RNF168	1.37e-10	2.26635	60	12.7	3.31e-09	rs3796129	189	24	3	913871	5.3785	3.76e-08
ENSG00000164037	SLC9B1	4	103806205	103940896	-1	protein_coding	150159	SLC9B1	8.49e-05	-0.347279	34	13.98	1.03e-10	rs6843738;rs10516497	215	61	3	913871	5.2334	8.32e-08
ENSG00000164038	SLC9B2	4	103941025	104006986	-1	protein_coding	133308	SLC9B2	0.0670567	-1.38429	29	10.34	1.03e-10	rs6843738;rs10516497	215	28	5	913871	5.6721	7.05e-09
ENSG00000164061	BSN	3	49591922	49708978	1	protein_coding	8927	BSN	1	-1.28511	135	19.76	6.57e-18	rs11130192;rs9811982;rs13096480;rs12631248;rs1317140	146	49	5	913871	6.6799	1.2e-11
ENSG00000164062	APEH	3	49711435	49721396	1	protein_coding	327	APEH	0.0132157	-0.271805	30	21	1.77e-15	rs9811982;rs11130192;rs12631248;rs13096480	146	8	2	913871	6.3318	1.21e-10
ENSG00000164068	RNF123	3	49726932	49758962	1	protein_coding	63891	RNF123	0.969715	-0.461991	51	22.4	1.77e-15	rs12631248;rs9811982;rs11130192;rs13096480;rs1317140;rs11713193	146	8	2	913871	6.351	1.07e-10
ENSG00000164076	CAMKV	3	49895421	49907655	-1	protein_coding	79012	CAMKV	0.996846	-0.638323	38	18.51	1.41e-48	rs13096480;rs11713193;rs1317140;rs2230593;rs2280405;rs12631248;rs2624826;rs3774750	146	15	3	913871	6.1094	5e-10
ENSG00000164077	MON1A	3	49946302	49967606	-1	protein_coding	84315	MON1A	0.00636811	-0.629673	46	15.79	5.32e-47	rs12631248;rs11713193;rs2624826;rs2230593;rs3774750;rs1986599;rs1283;rs13100903	146	6	1	913871	6.1094	5e-10
ENSG00000164078	MST1R	3	49924435	49941299	-1	protein_coding	4486	MST1R	1.69e-20	-0.377645	36	18.51	2.06e-49	rs11713193;rs3774750;rs2624826;rs12631248;rs2230593	146	8	2	913871	7.2412	2.22e-13
ENSG00000164080	RAD54L2	3	51575160	51702683	1	protein_coding	23132	RAD54L2	0.999999	-0.0906367	61	12.23	1.21e-11	rs10510757;rs13090011;rs6787805;rs11929028	146	20	3	913871	6.0746	6.22e-10
ENSG00000164081	TEX264	3	51696709	51738339	1	protein_coding	51368	TEX264	0.910814	0.276775	18	10.37	1.91e-11	rs10510757;rs6787805;rs13090011	146	7	2	913871	5.6715	7.08e-09
ENSG00000164082	GRM2	3	51741086	51752629	1	protein_coding	2912	GRM2	0.983083	NA	20	10.37	2.63e-08	rs6787805;rs13090011;rs10510757;rs11929028	146	5	2	913871	6.3265	1.25e-10
ENSG00000164088	PPM1M	3	52279841	52284613	1	protein_coding	132160	PPM1M	0.0923289	-0.870254	4	9.631	3.84e-09	rs353547;rs2240919	146	4	2	913871	4.6403	1.74e-06
ENSG00000164091	WDR82	3	52288437	52322036	-1	protein_coding	80335	WDR82	0.923062	-0.84365	5	7.244	3.84e-09	rs2240919;rs353547	146	10	2	913871	4.5838	2.28e-06
ENSG00000164162	ANAPC10	4	145888264	146019693	-1	protein_coding	10393	ANAPC10	0.0575682	-0.695569	29	14.14	2.03e-11	rs1455137;rs11724589	223	23	4	913871	4.1666	1.55e-05
ENSG00000164163	ABCE1	4	146019084	146050331	1	protein_coding	6059	ABCE1	0.999983	-1.83382	10	10.64	9e-11	rs1455137	223	9	3	913871	5.999	9.93e-10
ENSG00000164164	OTUD4	4	146031990	146101313	-1	protein_coding	54726	OTUD4	0.999916	-1.53474	16	11.14	9e-11	rs1455137	223	15	4	913871	5.6844	6.56e-09
ENSG00000164180	TMEM161B	5	87485450	87565293	-1	protein_coding	153396	TMEM161B	0.003685	0.0123156	43	16.58	3.43e-22	rs6870983;rs12522676;rs992623;rs17419291	250	42	5	913871	7.2405	2.24e-13
ENSG00000164307	ERAP1	5	96096521	96143803	-1	protein_coding	51752	ERAP1	9.99e-18	0.30749	59	25.4	2.54e-11	rs27524;rs469783;rs3822683;rs26653	253	119	16	913871	6.0588	6.86e-10
ENSG00000164330	EBF1	5	158122928	158526769	-1	protein_coding	1879	EBF1	0.996264	0.544514	22	20.8	2.61e-09	rs17056301;rs7734385	275	318	33	913871	5.5045	1.85e-08
ENSG00000164438	TLX3	5	170736288	170739138	1	protein_coding	30012	TLX3	0.302655	NA	20	15.04	7.08e-09	rs7708999;rs1469438	279	6	2	913871	6.1957	2.9e-10
ENSG00000164508	HIST1H2AA	6	25726291	25726790	-1	protein_coding	221613	HIST1H2AA	0.000860979	0.365965	51	9.6	1.52e-09	rs4712976;rs12191655;rs2294346	292	16	2	913871	6.1112	4.95e-10
ENSG00000164535	DAGLB	7	6448757	6523821	-1	protein_coding	221955	DAGLB	1.65e-06	-0.350633	47	7.351	1.4e-11	rs7784465;rs836535	342	54	11	913871	5.587	1.16e-08
ENSG00000164574	GALNT10	5	153570290	153800544	1	protein_coding	55568	GALNT10	0.00044926	1.46954	133	17.58	1.21e-18	rs6860445;rs10515706;rs7715256;rs12658319;rs2098668;rs6873488	274	359	35	913871	5.8545	2.39e-09
ENSG00000164631	ZNF12	7	6728064	6746554	-1	protein_coding	7559	ZNF12	0.551264	-0.546587	12	9.734	9.27e-10	rs9639027	342	17	5	913871	4.7497	1.02e-06
ENSG00000164749	HNF4G	8	76320149	76479078	1	protein_coding	3174	HNF4G	0.544634	2.06191	148	19.24	9.29e-22	rs2926610;rs2980240;rs1817003;rs2941450;rs2941494	403	234	23	913871	7.3888	7.41e-14
ENSG00000164853	UNCX	7	1272543	1276954	1	protein_coding	340260	UNCX	NA	NA	13	16.2	1.75e-08	rs10275044	338	1	1	913871	5.5146	1.75e-08
ENSG00000164867	NOS3	7	150688083	150711676	1	protein_coding	4846	NOS3	2.21e-05	0.132489	12	13.2	4.17e-14	rs4725984	378	11	4	913871	6.0151	8.99e-10
ENSG00000164893	SLC7A13	8	87226281	87333375	-1	protein_coding	157724	SLC7A13	4.71e-15	0.485244	50	8.461	5.23e-10	rs4285463;rs7006629	406	100	12	913871	5.6738	6.98e-09
ENSG00000164924	YWHAZ	8	101928753	101965616	-1	protein_coding	7534	YWHAZ	0.81717	0.573987	34	10.46	7.63e-13	rs3134353	410	24	4	913871	4.9511	3.69e-07
ENSG00000164944	KIAA1429	8	95499921	95565757	-1	protein_coding	25962	KIAA1429	0.999442	-0.416619	47	21.2	4.59e-14	rs16916760;rs12680842	409	63	8	913871	6.4141	7.08e-11
ENSG00000164946	FREM1	9	14734664	14910993	-1	protein_coding	158326	FREM1	NA	2.02423	24	13.05	1.41e-08	rs10961696;rs10733289	425	289	46	913871	5.2089	9.5e-08
ENSG00000164989	CCDC171	9	15552895	16061661	1	protein_coding	203238	CCDC171	NA	0.21605	966	21.6	5.09e-34	rs6474945;rs16933350;rs1328286;rs7848880;rs10733307;rs4741546;rs2066292;rs3008702;rs3008731;rs1891210;rs1341729;rs10756727;rs10962244	426	563	13	913871	8.1133	2.46e-16
ENSG00000165030	NFIL3	9	94171327	94186144	-1	protein_coding	4783	NFIL3	0.9486	NA	22	11.55	1.08e-14	rs7869771;rs2482356	441	19	4	913871	6.7219	8.97e-12
ENSG00000165138	ANKS6	9	101493611	101559247	-1	protein_coding	203286	ANKS6	0.000273308	0.572332	47	17.19	1.46e-10	rs404680;rs380857	443	50	6	913871	5.3172	5.27e-08
ENSG00000165392	WRN	8	30891317	31031285	1	protein_coding	7486	WRN	1.96e-16	-0.0859189	45	16.07	3.09e-10	rs7827210;rs10808311;rs2725383;rs2725385	392	137	18	913871	4.8483	6.23e-07
ENSG00000165476	REEP3	10	65281123	65384883	1	protein_coding	221035	REEP3	0.0129813	1.39842	122	15.42	2e-16	rs2163188;rs9804238;rs7089698	474	78	8	913871	7.8189	2.66e-15
ENSG00000165496	RPL10L	14	47120222	47121028	-1	protein_coding	140801	RPL10L	0.0260549	0.207111	6	5.784	7.25e-12	rs1350934;rs12147928	615	13	3	913871	5.3466	4.48e-08
ENSG00000165659	DACH1	13	72012098	72441330	-1	protein_coding	1602	DACH1	0.995944	-0.40163	29	21.9	1.23e-08	rs9572791	594	189	31	913871	4.7079	1.25e-06
ENSG00000165695	AK8	9	135600965	135754164	-1	protein_coding	158067	AK8	1.51e-07	NA	27	12.17	1.99e-08	rs2519760	457	162	18	913871	4.5375	2.85e-06
ENSG00000165698	C9orf9	9	135753414	135765588	1	protein_coding	11092	C9orf9	0.212814	-0.253819	8	9.758	1.99e-08	rs2519760	457	15	6	913871	4.6912	1.36e-06
ENSG00000165752	STK32C	10	134020996	134145351	-1	protein_coding	282974	STK32C	0.30971	NA	9	6.666	7.32e-11	rs7096307	494	109	17	913871	4.4849	3.65e-06
ENSG00000165879	FRAT1	10	99079022	99081672	1	protein_coding	10023	FRAT1	0.271481	-0.694137	53	17.52	2.61e-07	rs1468069	483	5	2	913871	4.7656	9.42e-07
ENSG00000165915	SLC39A13	11	47428683	47438047	1	protein_coding	91252	SLC39A13	0.011852	-0.332419	55	21.7	3.17e-46	rs7933019;rs11606287;rs7124681;rs10838708;rs10769254;rs2856650;rs10742806	511	16	2	913871	6.1094	5e-10
ENSG00000165916	PSMC3	11	47440320	47447993	-1	protein_coding	5702	PSMC3	0.9792	-0.404697	63	14.02	1.33e-46	rs7124681;rs10838708;rs7933019;rs11606287;rs2856650;rs10769254;rs10742806	511	17	3	913871	6.1094	5e-10
ENSG00000165917	RAPSN	11	47459308	47470730	-1	protein_coding	5913	RAPSN	0.0326445	0.0487816	57	22	1.33e-46	rs10742806;rs7124681;rs10838708;rs7933019;rs11606287;rs10769254;rs2856650	511	15	3	913871	7.6651	8.94e-15
ENSG00000165923	AGBL2	11	47681143	47736941	-1	protein_coding	79841	AGBL2	6.81e-12	-0.765874	77	14.46	2.88e-50	rs7942074;rs7124681;rs10769254;rs7933019;rs1483121	511	26	4	913871	7.0724	7.61e-13
ENSG00000165966	PDZRN4	12	41582250	41968392	1	protein_coding	29951	PDZRN4	0.0708528	-0.0163085	465	20.3	9.62e-22	rs10785264;rs1379775;rs1458156;rs1350431;rs2122793;rs285574;rs7309011	550	531	24	913871	7.4565	4.44e-14
ENSG00000165995	CACNB2	10	18429606	18830798	1	protein_coding	783	CACNB2	0.00182034	-0.0423939	15	8.278	1.1e-08	rs1277733;rs1411930	466	519	65	913871	5.4712	2.23e-08
ENSG00000166002	SMCO4	11	93211638	93276674	-1	protein_coding	56935	SMCO4	0.00205705	-0.356948	15	14.21	6.07e-11	rs2605603;rs986134	526	82	11	913871	5.1574	1.25e-07
ENSG00000166024	R3HCC1L	10	99894387	100004654	1	protein_coding	27291	R3HCC1L	2.88e-05	0.209521	51	17.99	4.88e-20	rs1983866;rs10736126;rs4919173	484	65	5	913871	6.9878	1.4e-12
ENSG00000166118	SPATA19	11	133710526	133715433	-1	protein_coding	219938	SPATA19	5.98e-05	-0.145946	2	4.001	4.92e-15	rs329651	539	20	2	913871	5.0164	2.63e-07
ENSG00000166126	AMN	14	103388993	103399933	1	protein_coding	81693	AMN	0.0923578	1.39364	16	6.363	2.93e-18	rs7143963;rs8008676;rs1190234;rs3818287	634	7	3	913871	4.455	4.2e-06
ENSG00000166165	CKB	14	103985996	103989448	-1	protein_coding	1152	CKB	0.850845	NA	30	19.4	1.93e-20	rs12885762;rs2010281;rs11622552	634	4	2	913871	6.5543	2.8e-11
ENSG00000166166	TRMT61A	14	103995521	104003410	1	protein_coding	115708	TRMT61A	0.00570207	0.113457	36	19.4	1.93e-20	rs2010281;rs11622552;rs12885762;rs709400	634	13	3	913871	8.0023	6.11e-16
ENSG00000166167	BTRC	10	103113820	103317078	1	protein_coding	8945	BTRC	0.863168	-1.67976	232	17.15	2.13e-10	rs9787495	485	129	7	913871	5.2528	7.49e-08
ENSG00000166170	BAG5	14	104022881	104029168	-1	protein_coding	9529	BAG5	0.0432182	-0.768927	31	10.71	1.39e-18	rs11622552;rs11846404;rs709400	634	12	3	913871	5.8876	1.96e-09
ENSG00000166181	API5	11	43333513	43366079	1	protein_coding	8539	API5	0.999555	-0.39132	1	0.476	NA	rs10838122	509	24	9	913871	6.3634	9.86e-11
ENSG00000166192	SENP8	15	72406599	72433311	1	protein_coding	123228	SENP8	0.257289	-0.0929333	37	13.44	2.77e-06	rs713048	650	14	2	913871	4.5556	2.61e-06
ENSG00000166199	ALKBH3	11	43902361	43941816	1	protein_coding	221120	ALKBH3	2.56e-09	0.240628	89	14.26	1.29e-12	rs10838202;rs2434467;rs1554316	509	62	8	913871	6.8394	3.98e-12
ENSG00000166206	GABRB3	15	26788693	27184686	-1	protein_coding	2562	GABRB3	0.997074	-1.89001	49	9.96	2.43e-10	rs4906908	635	333	47	913871	4.807	7.66e-07
ENSG00000166272	WBP1L	10	104503727	104576021	1	protein_coding	54838	WBP1L	0.909387	0.61464	32	19.26	2.72e-13	rs4147157;rs176185;rs12411886;rs7096169;rs192569	486	86	11	913871	5.1532	1.28e-07
ENSG00000166275	C10orf32	10	104613980	104624718	1	protein_coding	119032	C10orf32	0.0316379	0.490358	52	12.93	1.85e-18	rs12411886;rs7096169;rs192569;rs7897654	486	17	3	913871	6.5866	2.25e-11
ENSG00000166436	TRIM66	11	8633584	8693413	-1	protein_coding	9866	TRIM66	NA	NA	113	24.4	5.77e-29	rs10769915;rs1867810;rs7935453;rs12575252;rs10840096;rs10769933;rs16937956	498	43	5	913871	6.1094	5e-10
ENSG00000166477	LEO1	15	52230222	52264003	-1	protein_coding	123169	LEO1	0.999606	-0.235429	91	11.63	1.41e-10	rs2570233;rs2622765	641	21	2	913871	5.8683	2.2e-09
ENSG00000166510	CCDC68	18	52568740	52626739	-1	protein_coding	80323	CCDC68	6.41e-07	-0.943594	46	20.8	2.54e-11	rs7241285;rs8090983;rs12961598;rs11152134;rs2282585	729	34	6	913871	6.6312	1.67e-11
ENSG00000166603	MC4R	18	58038564	58040001	-1	protein_coding	4160	MC4R	1.54e-05	-0.244993	25	11.96	1.55e-64	rs17066856;rs9949383;rs17066829;rs17066846;rs17066842;rs1943226	731	12	4	913871	7.1533	4.24e-13
ENSG00000166869	CHP2	16	23765948	23770272	1	protein_coding	63928	CHP2	0.00659126	-0.331842	19	15.16	2.78e-08	rs152042	667	11	3	913871	5.0826	1.86e-07
ENSG00000166913	YWHAB	20	43514317	43537173	1	protein_coding	7529	YWHAB	0.938361	-0.496171	32	17.57	1.51e-08	rs6031855	764	17	2	913871	5.2768	6.57e-08
ENSG00000166938	DIS3L	15	66585555	66626236	1	protein_coding	115752	DIS3L	1.29e-10	0.173205	58	16.34	2.52e-08	rs12911730;rs11629783;rs16953563;rs3087660	648	23	6	913871	5.1825	1.09e-07
ENSG00000166963	MAP1A	15	43803156	43823818	1	protein_coding	4130	MAP1A	0.999689	-0.820834	16	18.78	1.44e-08	rs7169988	639	13	2	913871	4.418	4.98e-06
ENSG00000167004	PDIA3	15	44038590	44065477	1	protein_coding	2923	PDIA3	0.959251	-0.294235	30	18.3	1.85e-09	rs7169988	639	18	3	913871	5.6771	6.85e-09
ENSG00000167005	NUDT21	16	56463045	56486111	-1	protein_coding	11051	NUDT21	0.947296	-0.951046	19	9.01	7.37e-12	rs12448738	675	13	3	913871	5.3687	3.97e-08
ENSG00000167110	GOLGA2	9	131018108	131038274	-1	protein_coding	2801	GOLGA2	0.994926	0.0944134	29	17.53	1.09e-15	rs2270204;rs3003612;rs7871866;rs7048106;rs2286814;rs2231644	454	15	3	913871	6.8276	4.32e-12
ENSG00000167112	TRUB2	9	131071382	131085021	-1	protein_coding	26995	TRUB2	0.0014957	-0.213599	17	11.57	1.66e-12	rs7048106;rs2231644;rs7871866;rs2270204;rs2286814	454	6	2	913871	5.458	2.41e-08
ENSG00000167113	COQ4	9	131084815	131096351	1	protein_coding	51117	COQ4	0.000292855	-0.777445	8	13.87	8.34e-13	rs2270204;rs7048106;rs2286814;rs2231644	454	4	1	913871	5.3201	5.18e-08
ENSG00000167114	SLC27A4	9	131102925	131123749	1	protein_coding	10999	SLC27A4	0.00122184	NA	13	13.87	8.34e-13	rs2270204;rs7048106;rs2286814;rs2231644	454	6	2	913871	6.5679	2.55e-11
ENSG00000167118	URM1	9	131133598	131153015	1	protein_coding	81605	URM1	0.498053	-0.764694	15	13.76	2.37e-11	rs2286814;rs2270204	454	9	3	913871	6.304	1.45e-10
ENSG00000167183	PRR15L	17	46029333	46035244	-1	protein_coding	79170	PRR15L	0.481247	0.303263	17	26.3	1.57e-15	rs1986694;rs10491182;rs17621689;rs17681361;rs1860864;rs208015	701	18	5	913871	6.2477	2.08e-10
ENSG00000167191	GPRC5B	16	19868616	19897489	-1	protein_coding	51704	GPRC5B	0.527207	-0.940463	62	14.97	1.97e-43	rs7199587;rs12446632;rs227761;rs1690400;rs1292637	666	20	5	913871	7.7325	5.27e-15
ENSG00000167194	C16orf92	16	30034655	30039057	1	protein_coding	146378	C16orf92	0.0189254	0.293839	32	15.67	1.55e-38	rs7191849;rs3814883;rs11150582	670	6	1	913871	6.9604	1.7e-12
ENSG00000167371	PRRT2	16	29823177	29827201	1	protein_coding	112476	PRRT2	0.301736	NA	18	10.93	4.45e-14	rs13332078	670	3	1	913871	5.8799	2.05e-09
ENSG00000167394	ZNF668	16	31072164	31085641	-1	protein_coding	79759	ZNF668	0.268892	-0.544055	42	20.3	3.63e-35	rs1549293;rs12445568	670	9	2	913871	7.1227	5.29e-13
ENSG00000167395	ZNF646	16	31085743	31095517	1	protein_coding	9726	ZNF646	0.00556536	0.564564	29	20.3	1.75e-34	rs12445568;rs1549293	670	8	2	913871	7.217	2.66e-13
ENSG00000167397	VKORC1	16	31102163	31107301	-1	protein_coding	79001	VKORC1	0.0818031	-0.611113	21	14.35	2.4e-29	rs12445568;rs1549293	670	2	1	913871	6.1094	5e-10
ENSG00000167487	KLHL26	19	18747775	18781309	1	protein_coding	55295	KLHL26	6.67e-05	-0.0452324	34	9.848	6.89e-08	rs709679;rs8102046;rs11668545	740	25	5	913871	4.758	9.78e-07
ENSG00000167491	GATAD2A	19	19496635	19619740	1	protein_coding	54815	GATAD2A	0.995363	-0.496926	139	22.3	1.5e-14	rs2965185;rs998732	740	55	4	913871	5.34	4.65e-08
ENSG00000167535	CACNB3	12	49207577	49222724	1	protein_coding	784	CACNB3	0.0495837	NA	7	18.99	3.47e-08	rs3730071;rs2453472	552	8	3	913871	5.1256	1.48e-07
ENSG00000167548	KMT2D	12	49412758	49453557	-1	protein_coding	8085	KMT2D	1	-1.38904	30	18.98	5.08e-10	rs11614738;rs7975791;rs1054442	552	12	2	913871	5.5663	1.3e-08
ENSG00000167549	CORO6	17	27941774	27949925	-1	protein_coding	84940	CORO6	3.14e-05	-0.498787	12	22.4	2.6e-10	rs1038088;rs4794859;rs2289629	693	3	1	913871	4.6349	1.79e-06
ENSG00000167550	RHEBL1	12	49458468	49463808	-1	protein_coding	121268	RHEBL1	3.29e-06	-0.739692	13	10.56	1.37e-08	rs11614738;rs1054442	552	3	1	913871	4.5981	2.13e-06
ENSG00000167553	TUBA1C	12	49582519	49667114	1	protein_coding	84790	TUBA1C	0.840151	NA	29	20	5.86e-09	rs1274726;rs7975791;rs11168936	552	29	6	913871	4.615	1.97e-06
ENSG00000167566	NCKAP5L	12	50184929	50222533	-1	protein_coding	57701	NCKAP5L	0.565619	-0.528308	82	16.57	1.94e-49	rs11836282;rs7138803;rs4898530;rs4898534;rs4898539	552	26	4	913871	7.8821	1.61e-15
ENSG00000167625	ZNF526	19	42724423	42732353	1	protein_coding	116115	ZNF526	0.068125	-1.63875	10	14.47	3.58e-07	rs3826705	744	2	1	913871	4.8704	5.57e-07
ENSG00000167658	EEF2	19	3976054	3985467	-1	protein_coding	1938	EEF2	0.994521	0.232724	8	12.83	6.97e-12	rs10402864	738	7	2	913871	5.1621	1.22e-07
ENSG00000167670	CHAF1A	19	4402659	4445015	1	protein_coding	10036	CHAF1A	0.996226	NA	46	15.65	1.98e-09	rs9352	738	27	4	913871	4.9642	3.45e-07
ENSG00000167671	UBXN6	19	4444996	4457819	-1	protein_coding	80700	UBXN6	0.0473269	NA	31	15.31	1.98e-09	rs9352	738	10	2	913871	5.1358	1.41e-07
ENSG00000167720	SRR	17	2206677	2228554	1	protein_coding	63826	SRR	0.179017	NA	44	25.1	1.85e-13	rs7217226;rs17834563;rs8081273	687	8	3	913871	7.2682	1.82e-13
ENSG00000167721	TSR1	17	2225797	2240801	-1	protein_coding	55720	TSR1	8.33e-20	NA	9	5.472	3.28e-13	rs7217226;rs17834563;rs8081273	687	6	2	913871	4.9575	3.57e-07
ENSG00000167840	ZNF232	17	5008836	5026411	-1	protein_coding	7775	ZNF232	0.000435398	NA	2	5.353	NA	rs10521138	688	11	4	913871	4.771	9.17e-07
ENSG00000167914	GSDMA	17	38119226	38134019	1	protein_coding	284110	GSDMA	7.61e-13	0.516311	14	19.59	4.87e-07	rs8070454	697	12	2	913871	4.3037	8.4e-06
ENSG00000168036	CTNNB1	3	41236328	41301587	1	protein_coding	1499	CTNNB1	0.999813	0.417285	72	18.14	4.74e-12	rs4973925;rs1949836;rs9814633	143	48	4	913871	5.9324	1.49e-09
ENSG00000168038	ULK4	3	41288090	42003922	-1	protein_coding	54986	ULK4	1.69e-23	0.594897	191	19.17	4.74e-12	rs4973925;rs1949836;rs9814633;rs9827383;rs9816626	143	565	28	913871	7.345	1.03e-13
ENSG00000168056	LTBP3	11	65306276	65326401	-1	protein_coding	4054	LTBP3	0.996034	NA	10	12.77	3.9e-12	rs10896012	515	4	1	913871	4.789	8.38e-07
ENSG00000168071	CCDC88B	11	64107695	64125006	1	protein_coding	283234	CCDC88B	0.000929045	0.920183	13	13.99	5.97e-12	rs685870;rs11600990	514	9	2	913871	4.1609	1.59e-05
ENSG00000168137	SETD5	3	9439299	9520924	1	protein_coding	55209	SETD5	1	-0.843283	36	23.8	7.68e-10	rs2251361;rs3915844	132	39	6	913871	4.5341	2.89e-06
ENSG00000168228	ZCCHC4	4	25314407	25372005	1	protein_coding	29063	ZCCHC4	3.22e-05	0.118697	64	8.962	3.42e-14	rs12505006;rs9291467	195	79	9	913871	6.9264	2.16e-12
ENSG00000168237	GLYCTK	3	52321105	52329272	1	protein_coding	132158	GLYCTK	1.36e-06	-0.331397	2	7.244	NA	rs2240919;rs353547	146	7	2	913871	4.3825	5.87e-06
ENSG00000168242	HIST1H2BI	6	26273144	26273622	1	protein_coding	8346	HIST1H2BI	0.138012	-0.249748	4	7.144	1.38e-08	rs9379845	292	10	3	913871	5.1035	1.67e-07
ENSG00000168268	NT5DC2	3	52558386	52569070	-1	protein_coding	64943	NT5DC2	0.00460887	NA	15	10.12	3.62e-12	rs2710323;rs2240919	146	11	1	913871	5.1826	1.09e-07
ENSG00000168273	SMIM4	3	52568029	52613253	1	protein_coding	440957	SMIM4	NA	-0.0074017	78	18.58	3.62e-12	rs2710323;rs2240919	146	28	2	913871	5.8463	2.51e-09
ENSG00000168298	HIST1H1E	6	26156559	26157343	1	protein_coding	3008	HIST1H1E	NA	-0.396522	6	7.945	1.29e-14	rs2066295	292	6	2	913871	7.1913	3.21e-13
ENSG00000168439	STIP1	11	63952744	63972015	1	protein_coding	10963	STIP1	0.999888	-0.592397	23	13.9	6.71e-09	rs11600990;rs4672	514	12	2	913871	4.2667	9.92e-06
ENSG00000168488	ATXN2L	16	28834356	28848558	1	protein_coding	11273	ATXN2L	0.99995	NA	59	10.05	2.72e-68	rs7187776;rs12448482;rs7201929	669	9	1	913871	7.299	1.45e-13
ENSG00000168591	TMUB2	17	42264338	42269099	1	protein_coding	79089	TMUB2	0.00130114	-0.162669	17	22.8	6.45e-10	rs7220138	700	6	1	913871	5.6091	1.02e-08
ENSG00000168702	LRP1B	2	140988992	142889270	-1	protein_coding	53353	LRP1B	0.999999	-0.165251	308	18.8	2.33e-12	rs10202846;rs17551974;rs13397685;rs4954914;rs16855061;rs956800;rs7583748;rs13396415;rs2890652;rs4662417	96:97	2370	163	913871	8.3508	3.39e-17
ENSG00000168781	PPIP5K1	15	43825660	43882430	-1	protein_coding	9677	PPIP5K1	0.102605	-0.983223	23	15.51	9.28e-09	rs7169988	639	10	2	913871	5.3374	4.71e-08
ENSG00000168803	ADAL	15	43622872	43646096	1	protein_coding	161823	ADAL	8.52e-09	0.36708	39	16.92	3.89e-08	rs7169988	639	16	3	913871	5.0456	2.26e-07
ENSG00000168806	LCMT2	15	43619974	43622803	-1	protein_coding	9836	LCMT2	7.27e-08	-0.138074	16	16.92	1.77e-06	rs7169988	639	5	2	913871	4.5267	3e-06
ENSG00000168813	ZNF507	19	32836500	32878573	1	protein_coding	22847	ZNF507	0.885286	-0.678667	5	16.4	1.12e-08	rs7255223	742	32	6	913871	5.0471	2.24e-07
ENSG00000168843	FSTL5	4	162305049	163085187	-1	protein_coding	56884	FSTL5	0.00256261	-0.434842	152	15.39	2.61e-09	rs7375984	227	691	72	913871	5.7336	4.92e-09
ENSG00000168872	DDX19A	16	70380732	70407286	1	protein_coding	55308	DDX19A	0.923061	-0.880373	23	6.819	2.54e-11	rs12325419;rs7919;rs929840;rs7192865	680	3	1	913871	5.8578	2.34e-09
ENSG00000168917	SLC35G2	3	136537489	136574734	1	protein_coding	80723	SLC35G2	0.0663953	-0.300343	126	21.8	3.34e-18	rs16844241;rs1533445;rs13066401;rs6786582;rs13075615	170	27	2	913871	5.8793	2.06e-09
ENSG00000168944	CEP120	5	122680579	122759286	-1	protein_coding	153241	CEP120	4.34e-11	-0.528865	207	22.7	4.41e-21	rs6893539;rs11241696;rs7711753	263	110	9	913871	6.1094	5e-10
ENSG00000168970	JMJD7-PLA2G4B	15	42120293	42140353	1	protein_coding	8681	JMJD7-PLA2G4B	9.16e-25	NA	27	14.13	2.75e-10	rs12148330	638	33	5	913871	4.8162	7.32e-07
ENSG00000169032	MAP2K1	15	66679155	66784650	1	protein_coding	5604	MAP2K1	0.994501	0.482243	190	14.16	7.32e-14	rs3087660;rs12911730;rs11629783;rs16953563;rs11858742	648	71	9	913871	6.2449	2.12e-10
ENSG00000169217	CD2BP2	16	30362087	30366682	-1	protein_coding	10421	CD2BP2	0.000336174	-1.35975	1	1.531	NA	rs4238961	670	3	1	913871	5.0712	1.98e-07
ENSG00000169221	TBC1D10B	16	30368423	30381585	-1	protein_coding	26000	TBC1D10B	0.981784	-0.103269	2	12.92	3.66e-17	rs4238961	670	7	2	913871	5.3759	3.81e-08
ENSG00000169340	PDILT	16	20370492	20416059	-1	protein_coding	204474	PDILT	9.26e-06	-0.150417	80	14.07	2.22e-23	rs11647727;rs4780884;rs9931967;rs11864909;rs7185940	666	52	8	913871	7.6954	7.05e-15
ENSG00000169344	UMOD	16	20344374	20367623	-1	protein_coding	7369	UMOD	3.18e-08	0.635624	68	15.32	2.22e-23	rs4780884;rs11647727;rs9931967	666	29	6	913871	7.6346	1.13e-14
ENSG00000169379	ARL13B	3	93698983	93774512	1	protein_coding	200894	ARL13B	1.39e-06	-0.87234	29	11.21	3.61e-20	rs8178591;rs7644769;rs9683303;rs9860972	159	14	4	913871	7.0954	6.45e-13
ENSG00000169592	INO80E	16	30006615	30017114	1	protein_coding	283899	INO80E	0.0174147	-1.07729	28	18.17	3.1e-41	rs3814883;rs7191849;rs4548895	670	6	2	913871	6.9221	2.23e-12
ENSG00000169599	NFU1	2	69622882	69664760	-1	protein_coding	27247	NFU1	0.000687751	0.116834	45	14.09	3.33e-12	rs7607351	82	28	2	913871	5.3185	5.23e-08
ENSG00000169641	LUZP1	1	23410516	23504301	-1	protein_coding	7798	LUZP1	0.287846	-0.967992	65	22.7	3.42e-17	rs6692586;rs9426689	9	42	5	913871	6.1888	3.03e-10
ENSG00000169682	SPNS1	16	28985542	28995869	1	protein_coding	83985	SPNS1	NA	-0.263577	17	13.34	3.22e-39	rs7187575;rs12448482	669	7	2	913871	6.2161	2.55e-10
ENSG00000169710	FASN	17	80036214	80056208	-1	protein_coding	2194	FASN	1	NA	25	13.37	3.72e-10	rs7501461	713	7	1	913871	5.7838	3.65e-09
ENSG00000169744	LDB2	4	16503164	16900432	-1	protein_coding	9079	LDB2	0.976068	-0.509111	44	13.71	9.37e-09	rs6818414	191	357	60	913871	5.8676	2.21e-09
ENSG00000169760	NLGN1	3	173114074	174004434	1	protein_coding	22871	NLGN1	0.755798	0.192552	135	21.3	1.18e-18	rs488029;rs12636740;rs2035831;rs11920697	180:181	871	80	913871	7.2312	2.39e-13
ENSG00000169783	LINGO1	15	77905369	78113242	-1	protein_coding	84894	LINGO1	0.952116	0.269258	73	18.98	1.11e-13	rs3743481;rs11855853;rs7164558	652	163	25	913871	4.8041	7.77e-07
ENSG00000169814	BTD	3	15642848	15687329	1	protein_coding	686	BTD	1.29e-06	0.274014	35	6.665	5.63e-10	rs7651039;rs7640807;rs11128760	135	26	5	913871	5.1105	1.61e-07
ENSG00000169851	PCDH7	4	30722037	31148422	1	protein_coding	5099	PCDH7	NA	NA	229	20.5	3.49e-14	rs1348921;rs13105058;rs12331633;rs1345148;rs10939325;rs4132132;rs10007906;rs10010739;rs7671046	197	290	30	913871	7.5179	2.78e-14
ENSG00000169855	ROBO1	3	78646390	79816965	-1	protein_coding	6091	ROBO1	3.04e-08	-0.626362	196	17.55	5.03e-11	rs3773192;rs3821595;rs7650002;rs1383407	155	722	56	913871	6.3599	1.01e-10
ENSG00000169856	ONECUT1	15	53049637	53083273	-1	protein_coding	3175	ONECUT1	0.209133	NA	35	18.6	2.95e-10	rs10851523;rs2456526;rs935194	642	32	7	913871	4.9823	3.14e-07
ENSG00000169877	AHSP	16	31539185	31540124	1	protein_coding	51327	AHSP	0.00985694	0.172261	13	7.742	NA	rs9935222	670	8	2	913871	4.2577	1.03e-05
ENSG00000169885	CALML6	1	1846266	1848735	1	protein_coding	163688	CALML6	0.000127437	0.347916	36	15.46	3.75e-19	rs12044597;rs6663586;rs10907185	1	3	1	913871	6.2463	2.1e-10
ENSG00000169896	ITGAM	16	31271311	31344213	1	protein_coding	3684	ITGAM	1.34e-08	0.286497	61	10.8	3.59e-13	rs17708638;rs4889649	670	37	5	913871	5.5338	1.57e-08
ENSG00000169900	PYDC1	16	31227283	31228680	-1	protein_coding	260434	PYDC1	0.46527	-0.622103	5	18.74	3.14e-15	rs1052352;rs17708638	670	2	1	913871	6.1094	5e-10
ENSG00000169918	OTUD7A	15	31775329	32162992	-1	protein_coding	161725	OTUD7A	0.974595	-0.333172	47	10.79	1.33e-12	rs8039067;rs4284600	636	276	22	913871	6.031	8.15e-10
ENSG00000169946	ZFPM2	8	106330920	106816760	1	protein_coding	23414	ZFPM2	0.999956	NA	128	21.5	3.51e-09	rs2957454;rs16873050	411	457	59	913871	6.7613	6.84e-12
ENSG00000169951	ZNF764	16	30565085	30569819	-1	protein_coding	92595	ZNF764	3.07e-08	-1.08037	6	6.854	3.45e-08	rs2230434	670	1	1	913871	5.3935	3.45e-08
ENSG00000169955	ZNF747	16	30537244	30546668	-1	protein_coding	65988	ZNF747	2.75e-05	-1.58195	10	22.5	1.99e-11	rs2230434;rs10871453	670	3	1	913871	6.1094	5e-10
ENSG00000169957	ZNF768	16	30535325	30538142	-1	protein_coding	79724	ZNF768	0.579306	NA	5	22.5	1.99e-11	rs2230434;rs10871453	670	3	2	913871	6.2229	2.44e-10
ENSG00000170185	USP38	4	144106070	144144983	1	protein_coding	84640	USP38	5.91e-05	-0.408216	75	18.04	3.05e-09	rs10857405	222	31	3	913871	5.4448	2.59e-08
ENSG00000170209	ANKK1	11	113258513	113271140	1	protein_coding	255239	ANKK1	2.51e-08	-0.0175482	12	8.763	4.9e-08	rs4601821	528	28	5	913871	5.4571	2.42e-08
ENSG00000170289	CNGB3	8	87566205	87755903	-1	protein_coding	54714	CNGB3	8.86e-11	0.890411	3	12.99	NA	rs7006629;rs4285463	406	202	30	913871	4.8181	7.25e-07
ENSG00000170425	ADORA2B	17	15848231	15879060	1	protein_coding	136	ADORA2B	2.01e-05	NA	39	10.72	3.74e-13	rs1075901	691	14	3	913871	5.7231	5.23e-09
ENSG00000170500	LONRF2	2	100889753	100939195	-1	protein_coding	164832	LONRF2	0.851045	4.70928	205	13.66	1.07e-19	rs11691135;rs12464433;rs6542924	87	64	7	913871	6.1094	5e-10
ENSG00000170515	PA2G4	12	56498103	56507691	1	protein_coding	5036	PA2G4	0.998001	-0.439062	7	16.08	1.49e-17	rs2271189;rs4759228	556	9	2	913871	4.7138	1.22e-06
ENSG00000170608	FOXA3	19	46367247	46377055	1	protein_coding	3171	FOXA3	0.39551	-0.452954	33	14.96	6e-09	rs3810329;rs7251942;rs732841	745	10	5	913871	4.3959	5.52e-06
ENSG00000170634	ACYP2	2	54197975	54532437	1	protein_coding	98	ACYP2	0.000220645	-0.186942	61	15.6	4.61e-09	rs10207892	76	290	23	913871	5.1679	1.18e-07
ENSG00000170703	TTLL6	17	46839597	46894576	-1	protein_coding	284076	TTLL6	7.49e-08	-0.209165	104	14.59	3.34e-17	rs999475;rs7208074;rs3848457;rs532154	701	44	7	913871	7.6794	7.99e-15
ENSG00000170927	PKHD1	6	51480098	51952423	-1	protein_coding	5314	PKHD1	2.89e-23	0.0141288	413	21.2	5.76e-17	rs2579998;rs2784187;rs1832931;rs2784198;rs2784230;rs1326608;rs6907923;rs1266877	304	472	37	913871	8.2485	8.02e-17
ENSG00000171044	XKR6	8	10753555	11058875	-1	protein_coding	286046	XKR6	0.956777	0.199431	437	17.3	3.25e-28	rs2409665;rs1835491;rs11783247;rs6986032;rs7819602;rs4841408;rs755856;rs12156345;rs11250084;rs17721796;rs7001456;rs10101292;rs13251528;rs7460507;rs11985603;rs17152841;rs11991716;rs10503416;rs7000141;rs11250120;rs13256092;rs6986002;rs2572417	382	337	19	913871	6.8584	3.48e-12
ENSG00000171045	TSNARE1	8	143293441	143484601	-1	protein_coding	203062	TSNARE1	3.6e-07	NA	144	15.17	1.02e-11	rs6583604;rs10095785;rs12544947;rs10099330	420	131	15	913871	7.0481	9.07e-13
ENSG00000171055	FEZ2	2	36778570	36873230	-1	protein_coding	9637	FEZ2	3.59e-05	-0.622262	97	20.1	9.09e-10	rs17019087	67	95	8	913871	5.2904	6.1e-08
ENSG00000171056	SOX7	8	10581278	10697357	-1	protein_coding	83595	SOX7	0.131242	0.63803	289	22	4.24e-23	rs6996979;rs11250064;rs10099100;rs4321967;rs7819602;rs11996727;rs7002117;rs733395;rs2033368;rs7350124;rs11783247;rs12156345;rs17721796	382	231	18	913871	6.1094	5e-10
ENSG00000171060	C8orf74	8	10530147	10558103	1	protein_coding	203076	C8orf74	1.01e-11	0.574612	11	6.369	2.22e-23	rs11775702;rs4841408;rs7386213;rs7838749;rs6601503	382	22	6	913871	6.2204	2.48e-10
ENSG00000171103	TRMT61B	2	29072687	29093167	-1	protein_coding	55006	TRMT61B	4.01e-06	-0.602142	45	14.78	3.93e-10	rs3190;rs7592895;rs4372836	64	7	2	913871	5.3948	3.43e-08
ENSG00000171150	SOCS5	2	46926091	46990268	1	protein_coding	9655	SOCS5	0.410273	0.297822	100	19.25	3.49e-14	rs17035438;rs7596521;rs13012099;rs4953422	72	74	9	913871	7.1329	4.91e-13
ENSG00000171202	TMEM126A	11	85359011	85367591	1	protein_coding	84233	TMEM126A	0.00487418	-0.183691	1	0.962	1.14e-06	rs485890	522	5	1	913871	4.2715	9.71e-06
ENSG00000171204	TMEM126B	11	85339629	85347580	1	protein_coding	55863	TMEM126B	0.000531076	0.407304	12	9.658	4.5e-09	rs11234359;rs485890	522	18	4	913871	5.3267	5e-08
ENSG00000171206	TRIM8	10	104404253	104418164	1	protein_coding	81603	TRIM8	0.992012	-0.52129	44	15.49	4.05e-17	rs4285804;rs2031604;rs3977755;rs11596235	486	10	3	913871	7.911	1.28e-15
ENSG00000171303	KCNK3	2	26915619	26956288	1	protein_coding	3777	KCNK3	NA	0.226319	67	16.52	2.94e-23	rs2586886;rs12468863;rs1662988;rs7603056;rs714447	63	26	4	913871	7.8516	2.05e-15
ENSG00000171360	KRT38	17	39592698	39597173	-1	protein_coding	8687	KRT38	2.17e-05	1.27163	28	11.77	1.71e-11	rs16966801	698	33	6	913871	5.2607	7.18e-08
ENSG00000171385	KCND3	1	112313284	112531777	-1	protein_coding	3752	KCND3	0.803753	-0.605991	26	11.5	6.11e-17	rs563002;rs197374;rs12033257;rs2788610	34	329	52	913871	4.7196	1.18e-06
ENSG00000171435	KSR2	12	117890817	118406788	-1	protein_coding	283455	KSR2	0.999947	-0.119279	11	13.17	1.44e-11	rs7973955	574	613	100	913871	4.856	5.99e-07
ENSG00000171444	MCC	5	112357796	112824527	-1	protein_coding	4163	MCC	2.26e-08	-0.116975	252	16.64	4.5e-10	rs9326878;rs12188069;rs10079895	259	595	37	913871	5.9521	1.32e-09
ENSG00000171587	DSCAM	21	41382926	42219065	-1	protein_coding	1826	DSCAM	1	0.438963	54	19.65	7.04e-11	rs2837391;rs2410204;rs2249498;rs7282525	776	895	114	913871	5.3874	3.57e-08
ENSG00000171604	CXXC5	5	139026884	139063467	1	protein_coding	51523	CXXC5	0.795355	NA	48	18.15	1.91e-13	rs10040658;rs7703195	269	14	3	913871	7.0847	6.97e-13
ENSG00000171634	BPTF	17	65821640	65980494	1	protein_coding	2186	BPTF	1	0.115492	235	15.96	4.9e-18	rs7217546;rs3936134;rs7502578;rs12602912	706	40	2	913871	6.1094	5e-10
ENSG00000171680	PLEKHG5	1	6526152	6580121	-1	protein_coding	57449	PLEKHG5	4.03e-05	NA	9	12.05	1.72e-08	rs4908901	3	30	5	913871	4.3598	6.51e-06
ENSG00000171695	C20orf201	20	62714733	62715712	-1	protein_coding	198437	C20orf201	0.0451218	-0.225023	3	17.56	2e-12	rs6512302	772	3	1	913871	4.6453	1.7e-06
ENSG00000171700	RGS19	20	62704534	62711323	-1	protein_coding	10287	RGS19	0.879309	-0.354073	8	17.56	2e-12	rs6512302	772	4	2	913871	4.9645	3.44e-07
ENSG00000171703	TCEA2	20	62681189	62703700	1	protein_coding	6919	TCEA2	0.00781797	NA	14	17.56	2.43e-13	rs6512302;rs4809401	772	13	5	913871	4.4353	4.6e-06
ENSG00000171735	CAMTA1	1	6845384	7829766	1	protein_coding	23261	CAMTA1	1	-0.820341	24	13.39	2.11e-12	rs4908672;rs1891215	4	907	112	913871	7.327	1.18e-13
ENSG00000171791	BCL2	18	60790579	60987361	-1	protein_coding	596	BCL2	0.337856	-0.996553	36	16.2	1.43e-16	rs12454712;rs4940576	732	200	48	913871	6.6751	1.23e-11
ENSG00000171819	ANGPTL7	1	11249398	11256038	1	protein_coding	10218	ANGPTL7	8.44e-09	0.137701	13	15.66	1.27e-12	rs10779751;rs12136082	6	1	1	913871	6.285	1.64e-10
ENSG00000171824	EXOSC10	1	11126675	11159938	-1	protein_coding	5394	EXOSC10	1.66e-07	0.238885	58	14.79	2.67e-14	rs10779751;rs11583653;rs12136082	6	14	1	913871	6.3339	1.2e-10
ENSG00000171877	FRMD5	15	44162962	44487450	-1	protein_coding	84978	FRMD5	0.991843	-1.54164	192	18.68	2.72e-09	rs7169988;rs2929282	639	184	10	913871	5.1204	1.52e-07
ENSG00000171988	JMJD1C	10	64926981	65225722	-1	protein_coding	221037	JMJD1C	1	-0.552974	179	20.3	3.8e-14	rs9804238;rs2163188	474	170	10	913871	5.7648	4.09e-09
ENSG00000171989	LDHAL6B	15	59499042	59500705	1	protein_coding	92483	LDHAL6B	7.95e-07	1.80709	14	22.8	1.33e-09	rs17302219	644	12	2	913871	4.884	5.2e-07
ENSG00000172137	CALB2	16	71392616	71424341	1	protein_coding	794	CALB2	0.0012389	-0.281638	29	15.57	1.03e-09	rs11643673;rs11644378;rs891124;rs4149497	680	33	6	913871	5.7815	3.7e-09
ENSG00000172247	C1QTNF4	11	47611216	47616211	-1	protein_coding	114900	C1QTNF4	0.679081	NA	16	14.54	4.43e-43	rs7124681;rs1483121;rs7933019;rs10769254;rs7942074;rs11039359	511	2	1	913871	6.1094	5e-10
ENSG00000172260	NEGR1	1	71861623	72748417	-1	protein_coding	257194	NEGR1	0.951349	-1.71358	324	20.5	3.62e-62	rs10518394;rs2554414;rs1342862;rs975480;rs4348675;rs1620977;rs2126077;rs1545933;rs1993709;rs7531118;rs10789340	22	608	52	913871	6.9868	1.41e-12
ENSG00000172262	ZNF131	5	43065278	43192123	1	protein_coding	7690	ZNF131	0.99946	0.151463	83	14.03	8.63e-18	rs7730004;rs782971;rs541143	236	78	10	913871	7.0675	7.89e-13
ENSG00000172264	MACROD2	20	13976015	16033842	1	protein_coding	140733	MACROD2	0.0113567	3.34669	91	19.88	3.95e-18	rs1040881;rs2143245;rs8123881	756:757	2473	229	913871	6.5634	2.63e-11
ENSG00000172348	RCAN2	6	46188475	46459709	-1	protein_coding	10231	RCAN2	0.430937	-0.297448	245	16.23	6.42e-15	rs6934171;rs1554790;rs4501427;rs876121;rs4711852;rs2141222	302	188	14	913871	7.2831	1.63e-13
ENSG00000172350	ABCG4	11	119019722	119033360	1	protein_coding	64137	ABCG4	0.000455417	-0.181637	30	15.43	2.1e-08	rs3809046	533	9	2	913871	5.7405	4.72e-09
ENSG00000172500	FIBP	11	65651212	65656010	-1	protein_coding	9158	FIBP	0.0147228	-0.597473	28	12.51	1.11e-16	rs501630;rs11227306;rs687672	515	7	1	913871	6.0249	8.46e-10
ENSG00000172543	CTSW	11	65647280	65651212	1	protein_coding	1521	CTSW	2.63e-07	0.389375	25	14.23	1.11e-16	rs501630;rs485036;rs11227306;rs687672	515	8	1	913871	6.1094	5e-10
ENSG00000172602	RND1	12	49250928	49259681	-1	protein_coding	27289	RND1	0.965632	-0.696006	1	5.814	NA	rs2453472	552	9	3	913871	4.5158	3.15e-06
ENSG00000172638	EFEMP2	11	65633912	65641063	-1	protein_coding	30008	EFEMP2	0.0283882	NA	21	14.23	1.11e-16	rs501630;rs485036;rs11227306;rs687672	515	9	2	913871	5.835	2.69e-09
ENSG00000172728	FUT10	8	33228342	33330940	-1	protein_coding	84750	FUT10	3.08e-07	-0.0779878	117	13.47	4.9e-08	rs2676419	394	98	11	913871	5.2996	5.8e-08
ENSG00000172732	MUS81	11	65624597	65635124	1	protein_coding	80198	MUS81	1.58e-06	-0.100509	14	14.23	1.69e-16	rs687672;rs501630;rs485036;rs11227306	515	13	2	913871	4.7261	1.14e-06
ENSG00000172733	PURG	8	30853321	30891231	-1	protein_coding	29942	PURG	0.934741	NA	47	15.16	1.84e-14	rs7827210;rs2725367;rs1362910;rs11783562;rs2543622;rs10808311	392	22	4	913871	7.5999	1.48e-14
ENSG00000172757	CFL1	11	65590493	65629497	-1	protein_coding	1072	CFL1	0.73105	-1.41934	43	14.49	2.87e-16	rs687672;rs501630;rs485036;rs11227306	515	16	2	913871	4.2939	8.78e-06
ENSG00000172878	METAP1D	2	172864490	172947158	1	protein_coding	254042	METAP1D	1.56e-06	-0.910147	108	19.54	3.43e-13	rs1607254;rs17499593;rs6738445;rs788163	110	41	9	913871	6.4523	5.51e-11
ENSG00000172938	MRGPRD	11	68747490	68748455	-1	protein_coding	116512	MRGPRD	0.000404523	-0.14784	13	8.191	3.44e-07	rs7940105;rs679596	516	8	2	913871	4.7908	8.31e-07
ENSG00000172985	SH3RF3	2	109745804	110262207	1	protein_coding	344558	SH3RF3	0.981101	NA	70	14.49	6.39e-09	rs4676084	91	379	35	913871	4.1924	1.38e-05
ENSG00000172995	ARPP21	3	35680437	35835988	1	protein_coding	10777	ARPP21	0.00367693	-0.595813	73	15.45	7.25e-12	rs10490869;rs11129662;rs2280097	141	150	17	913871	5.6938	6.21e-09
ENSG00000173068	BNC2	9	16409501	16870841	-1	protein_coding	54796	BNC2	0.999466	0.551639	150	19.89	5.46e-19	rs10962549;rs10810604;rs1330304;rs10810628;rs10962568;rs10810621;rs7024466;rs7855465;rs10511626;rs7861010	427	588	44	913871	7.3558	9.49e-14
ENSG00000173077	2023-12-01	9	117904097	118164923	1	protein_coding	50514	2023-12-01	0.000209449	0.712119	9	8.151	1.9e-05	rs2989518	448	348	39	913871	4.9188	4.35e-07
ENSG00000173080	RXFP4	1	155911480	155912625	1	protein_coding	339403	RXFP4	0.00549582	-0.164025	5	8.462	2.56e-07	rs11577179	40	3	1	913871	4.6854	1.4e-06
ENSG00000173113	TRMT112	11	64083932	64085556	-1	protein_coding	51504	TRMT112	0.141017	0.0659088	8	16.95	4.41e-16	rs11600990	514	5	2	913871	6.4783	4.64e-11
ENSG00000173153	ESRRA	11	64073044	64084215	1	protein_coding	2101	ESRRA	0.527244	-0.405327	9	16.95	4.41e-16	rs11600990	514	5	2	913871	6.2195	2.49e-10
ENSG00000173166	RAPH1	2	204259068	204400133	-1	protein_coding	65059	RAPH1	0.957851	-0.345685	52	11.7	2.24e-10	rs3731695;rs2250522;rs4675332	118	63	7	913871	4.7449	1.04e-06
ENSG00000173175	ADCY5	3	123001143	123168605	-1	protein_coding	111	ADCY5	0.989941	NA	53	16.1	1.25e-13	rs9870651;rs2124499;rs2062432	165	100	11	913871	5.6663	7.3e-09
ENSG00000173264	GPR137	11	64037534	64056972	1	protein_coding	56834	GPR137	0.484398	NA	6	10.57	8.1e-16	rs11600990	514	8	3	913871	5.1784	1.12e-07
ENSG00000173273	TNKS	8	9413424	9639856	1	protein_coding	8658	TNKS	0.777116	1.63727	449	21.8	6e-21	rs1394;rs17150211;rs1055328;rs9329203;rs7015700;rs12541709;rs13260526;rs13249234;rs13279794	382	201	10	913871	7.4209	5.82e-14
ENSG00000173281	PPP1R3B	8	8993765	9009084	-1	protein_coding	79660	PPP1R3B	0.0229191	3.70853	46	18.66	8.08e-17	rs4841103;rs330915;rs1530483;rs330933;rs398801	382	23	3	913871	7.8189	2.66e-15
ENSG00000173366	TLR9	3	52255097	52265206	-1	protein_coding	54106	TLR9	NA	-0.298969	4	9.631	1.33e-12	rs353547;rs2240919	146	11	3	913871	6.3173	1.33e-10
ENSG00000173402	DAG1	3	49506146	49573048	1	protein_coding	1605	DAG1	0.940922	-0.838742	77	19.42	2.67e-14	rs11130192;rs9811982;rs12631248	146	23	3	913871	6.4126	7.15e-11
ENSG00000173406	DAB1	1	57460451	59012406	-1	protein_coding	1600	DAB1	0.981409	-0.32808	38	12.6	6.16e-10	rs17424237	19	1755	176	913871	5.6137	9.9e-09
ENSG00000173452	TMEM196	7	19758933	19813221	-1	protein_coding	256130	TMEM196	1.5e-05	1.93818	110	17.17	4.6e-09	rs10263780	344	97	8	913871	5.263	7.08e-08
ENSG00000173457	PPP1R14B	11	64011956	64014413	-1	protein_coding	26472	PPP1R14B	0.709204	NA	16	20.5	3.02e-14	rs11600990;rs4672;rs685870	514	7	2	913871	5.4177	3.02e-08
ENSG00000173465	SSSCA1	11	65337901	65341413	1	protein_coding	10534	SSSCA1	0.00200151	-0.0763605	3	10.27	2.14e-11	rs10896012	515	6	2	913871	4.2583	1.03e-05
ENSG00000173473	SMARCC1	3	47626762	47823596	-1	protein_coding	6599	SMARCC1	1	-1.10286	160	18.27	7.25e-12	rs6442101;rs4858802	146	49	2	913871	6.1332	4.31e-10
ENSG00000173486	FKBP2	11	64008475	64011604	1	protein_coding	2286	FKBP2	0.30716	-0.905814	16	20.5	3.02e-14	rs11600990;rs4672	514	7	2	913871	6.5967	2.1e-11
ENSG00000173511	VEGFB	11	64002010	64006259	1	protein_coding	7423	VEGFB	1.52e-06	NA	12	20.5	3.02e-14	rs11600990;rs4672	514	7	2	913871	6.5354	3.17e-11
ENSG00000173517	PEAK1	15	77400471	77712486	-1	protein_coding	79834	PEAK1	0.760545	NA	81	18.08	3.47e-08	rs11632941;rs4886869	652	137	10	913871	4.9885	3.04e-07
ENSG00000173531	MST1	3	49721380	49726934	-1	protein_coding	4485	MST1	1.73e-10	0.158165	21	21	1.77e-15	rs9811982;rs13096480;rs11130192;rs12631248;rs1317140;rs11713193	146	5	1	913871	6.1094	5e-10
ENSG00000173540	GMPPB	3	49754277	49761384	-1	protein_coding	29925	GMPPB	8.25e-05	-0.659554	34	22.4	5.69e-14	rs11713193;rs13096480;rs1317140;rs12631248	146	3	1	913871	6.1094	5e-10
ENSG00000173662	TAS1R1	1	6615241	6639817	1	protein_coding	80835	TAS1R1	7.91e-09	0.103537	5	2.335	5.86e-09	rs4908901;rs10779795	3	9	3	913871	5.495	1.95e-08
ENSG00000173706	HEG1	3	124684554	124774802	-1	protein_coding	57493	HEG1	6.99e-06	0.180704	15	6.462	6.59e-10	rs1909586	166	85	12	913871	4.365	6.36e-06
ENSG00000173727	AP000769.1	11	65222728	65234028	1	protein_coding	NA	NA	NA	NA	35	13.16	8.87e-09	rs10896012	515	6	2	913871	4.3402	7.12e-06
ENSG00000173826	KCNH6	17	61600695	61626338	1	protein_coding	81033	KCNH6	3.94e-17	0.0654961	31	10.3	2.5e-13	rs11655589;rs9906903	704	13	3	913871	6.2508	2.04e-10
ENSG00000173852	DPY19L1	7	34968488	35077883	-1	protein_coding	23333	DPY19L1	0.142872	-0.82754	68	17.55	2.52e-09	rs329269	350	86	7	913871	4.7114	1.23e-06
ENSG00000173917	HOXB2	17	46618256	46623441	-1	protein_coding	3212	HOXB2	0.00183831	0.974079	3	9.015	3.75e-05	rs12450225	701	6	2	913871	4.3887	5.7e-06
ENSG00000173950	XXYLT1	3	194789008	194991896	-1	protein_coding	152002	XXYLT1	0.0516035	1.60523	172	14.63	1.14e-13	rs9825174;rs7652885;rs2279632;rs11721261;rs4677844;rs13072883	188	94	17	913871	7.4351	5.22e-14
ENSG00000174123	TLR10	4	38773860	38784611	-1	protein_coding	81793	TLR10	8.43e-08	4.13958	24	21.9	1.06e-09	rs10470854	199	41	7	913871	4.3277	7.53e-06
ENSG00000174151	CYB561D1	1	110036674	110045554	1	protein_coding	284613	CYB561D1	0.0158304	-0.395994	20	17.49	5.86e-09	rs3879450;rs17586966;rs3820667	33	10	2	913871	4.8912	5.01e-07
ENSG00000174197	MGA	15	41913422	42062141	1	protein_coding	23269	MGA	1	-1.75983	96	15.27	5.36e-11	rs12148330	638	86	8	913871	6.1861	3.08e-10
ENSG00000174233	ADCY6	12	49159975	49182820	-1	protein_coding	112	ADCY6	0.59668	-1.90069	28	21.6	1.96e-09	rs3730071;rs3730070	552	15	3	913871	5.7831	3.67e-09
ENSG00000174243	DDX23	12	49223547	49246625	-1	protein_coding	9416	DDX23	0.999558	0.146829	15	18.99	3.47e-08	rs3730071;rs2453472	552	13	3	913871	4.6873	1.38e-06
ENSG00000174437	ATP2A2	12	110718561	110788898	1	protein_coding	488	ATP2A2	0.998231	NA	20	10.97	2.67e-14	rs6606686;rs11065612	569	15	4	913871	4.5422	2.78e-06
ENSG00000174442	ZWILCH	15	66797297	66842115	1	protein_coding	55055	ZWILCH	8.31e-06	-0.145835	104	22.2	1.77e-11	rs11629783;rs12911730;rs3087660;rs16953563;rs12593241;rs11858742	648	31	6	913871	6.9906	1.37e-12
ENSG00000174444	RPL4	15	66790355	66816870	-1	protein_coding	6124	RPL4	0.999282	1.63333	68	22.2	1.77e-11	rs12911730;rs11629783;rs16953563;rs3087660;rs12593241	648	21	5	913871	6.2586	1.94e-10
ENSG00000174446	SNAPC5	15	66782473	66790151	-1	protein_coding	10302	SNAPC5	1.4e-05	-0.559813	37	22.2	1.99e-11	rs11629783;rs12911730;rs16953563;rs3087660	648	11	3	913871	5.4714	2.23e-08
ENSG00000174469	CNTNAP2	7	145813453	148118090	1	protein_coding	26047	CNTNAP2	3.83e-05	1.4988	228	20.8	4.21e-10	rs1922889;rs11773362;rs2859687;rs4726900	377	2720	177	913871	6.4127	7.15e-11
ENSG00000174473	GALNTL6	4	172733405	173962710	1	protein_coding	442117	GALNTL6	0.00165568	-0.977745	274	16.96	4.34e-09	rs1158684	230	926	59	913871	7.2592	1.95e-13
ENSG00000174482	LINGO2	9	27948076	28670283	-1	protein_coding	158038	LINGO2	0.807167	-0.935732	223	17.45	2.63e-52	rs10968575;rs1412235;rs979525;rs10757740;rs7040062;rs10812828;rs1412229;rs7020049;rs7856980	430	935	108	913871	8.1022	2.7e-16
ENSG00000174564	IL20RB	3	136665072	136729927	1	protein_coding	53833	IL20RB	0.000354183	0.165775	21	13.36	2e-12	rs16844241;rs1533445;rs13075615;rs6773440	170	18	4	913871	5.2709	6.79e-08
ENSG00000174579	MSL2	3	135867764	135916083	-1	protein_coding	55167	MSL2	0.889664	-1.74205	40	22.4	2.95e-20	rs6786582;rs6789152;rs12630999;rs8045;rs13066401;rs13097248;rs7650071;rs13075615;rs9845457	170	12	3	913871	7.7272	5.5e-15
ENSG00000174628	IQCK	16	19727778	19868907	1	protein_coding	124152	IQCK	0.0539326	-1.46317	221	22.6	1.97e-43	rs8056711;rs12446632;rs1858972;rs7199587;rs1690400;rs227761	666	77	4	913871	7.4095	6.34e-14
ENSG00000174842	GLMN	1	92711959	92764544	-1	protein_coding	11146	GLMN	4.17e-06	NA	19	12.73	9.6e-10	rs6690764;rs6604015	29	22	3	913871	4.962	3.49e-07
ENSG00000174871	CNIH2	11	66045661	66052772	1	protein_coding	254263	CNIH2	0.89454	NA	8	10.95	1.92e-10	rs524859;rs801741	515	4	2	913871	4.9574	3.57e-07
ENSG00000174891	RSRC1	3	157823644	158263519	1	protein_coding	51319	RSRC1	3.41e-05	-0.589078	765	21.3	1.83e-15	rs7614120;rs1724728;rs1656369;rs827092;rs1714509;rs6441201	177	339	10	913871	7.929	1.1e-15
ENSG00000174903	RAB1B	11	66036004	66044963	1	protein_coding	81876	RAB1B	0.751684	-0.263685	11	16.64	1.92e-10	rs524859;rs801741	515	7	2	913871	5.0501	2.21e-07
ENSG00000174938	SEZ6L2	16	29882480	29910868	-1	protein_coding	26470	SEZ6L2	0.130153	0.0113468	36	14.96	2.19e-14	rs12917712;rs12933766	670	5	1	913871	6.8412	3.93e-12
ENSG00000174939	ASPHD1	16	29911696	29931185	1	protein_coding	253982	ASPHD1	0.120036	-0.52857	42	14.96	3.1e-41	rs12917712;rs12933766;rs4548895;rs3814883;rs4787493	670	11	3	913871	7.6812	7.88e-15
ENSG00000174943	KCTD13	16	29916333	29938356	-1	protein_coding	253980	KCTD13	0.791961	-0.595148	47	14.96	5.55e-42	rs12917712;rs12933766;rs4548895;rs3814883;rs4787493	670	11	2	913871	7.7104	6.27e-15
ENSG00000174948	GPR149	3	154055461	154147504	-1	protein_coding	344758	GPR149	2.65e-05	0.039091	64	14.05	6.85e-19	rs1713843;rs1727885;rs357503;rs355777;rs789381;rs355761;rs7643022	175	104	12	913871	5.6294	9.04e-09
ENSG00000174953	DHX36	3	153990335	154042286	-1	protein_coding	170506	DHX36	0.990556	-0.635375	50	22.8	2.33e-21	rs1727885;rs357503;rs1713843;rs355761;rs7643022;rs355777	175	36	5	913871	7.7408	4.94e-15
ENSG00000174963	ZIC4	3	147103833	147124647	-1	protein_coding	84107	ZIC4	0.0018169	-1.43407	8	22	1.05e-07	rs12632830	173	16	5	913871	4.3104	8.15e-06
ENSG00000175029	CTBP2	10	126676421	126849739	-1	protein_coding	1488	CTBP2	0.655185	-0.454342	111	25.3	1.69e-16	rs17636031;rs11245450;rs3781446;rs3781445;rs1561589;rs3012066;rs2949371;rs4962424;rs718948	491	236	38	913871	7.1662	3.86e-13
ENSG00000175105	ZNF654	3	88188254	88193815	1	protein_coding	55279	ZNF654	0.947346	1.15505	50	22.1	9.15e-19	rs6551266;rs1006896	158	13	1	913871	6.346	1.1e-10
ENSG00000175115	PACS1	11	65837834	66012218	1	protein_coding	55690	PACS1	0.999906	-0.885764	50	14.49	2.6e-10	rs526852;rs524859;rs801741	515	82	6	913871	4.8736	5.48e-07
ENSG00000175161	CADM2	3	85008132	86123579	1	protein_coding	253559	CADM2	0.984669	0.117806	1509	20.6	9.71e-35	rs9837462;rs6803322;rs426444;rs1016305;rs7649296;rs13060392;rs13325879;rs6549007;rs1994315;rs1452118;rs7628129;rs9831374;rs1470797;rs1368737;rs7627971;rs9809258;rs13087042;rs10511073;rs7624230;rs1375561;rs11926266;rs17023381;rs13059866;rs2122042;rs4856604;rs7431895;rs13099482;rs9309995;rs9861174;rs6780837;rs17025272;rs2324999	157	833	34	913871	10	7.61e-24
ENSG00000175166	PSMD2	3	184016497	184026842	1	protein_coding	5708	PSMD2	0.999997	0.797725	10	16.29	3.72e-12	rs3914188;rs2293605	185	7	2	913871	5.0825	1.86e-07
ENSG00000175182	FAM131A	3	184053714	184064063	1	protein_coding	131408	FAM131A	0.0313284	-0.228806	5	8.256	4.65e-11	rs2293605;rs3914188;rs1881973	185	8	3	913871	5.1712	1.16e-07
ENSG00000175193	PARL	3	183547173	183602721	-1	protein_coding	55486	PARL	1.07e-05	0.118297	34	8.727	7.32e-11	rs2606227;rs262998	185	39	6	913871	4.6484	1.67e-06
ENSG00000175202	HIGD2B	15	72968124	72978490	-1	protein_coding	123346	HIGD2B	0.0943808	NA	15	11.64	2e-19	rs7164727;rs9806742;rs12439200;rs730180	650	8	4	913871	7.8698	1.78e-15
ENSG00000175216	CKAP5	11	46764598	46867847	-1	protein_coding	9793	CKAP5	1	-0.360017	58	17.7	1.33e-09	rs4647709;rs11570115	511	44	5	913871	5.0744	1.94e-07
ENSG00000175220	ARHGAP1	11	46698630	46722165	-1	protein_coding	392	ARHGAP1	0.185565	-0.389142	22	8.29	1.13e-10	rs4647709;rs10160701;rs11570115;rs10838613	511	10	2	913871	5.5271	1.63e-08
ENSG00000175224	ATG13	11	46638826	46696368	1	protein_coding	9776	ATG13	0.984297	-0.658639	36	11.62	2.97e-10	rs10160701;rs4647709;rs11570115	511	10	2	913871	6.0926	5.56e-10
ENSG00000175318	GRAMD2	15	72452148	72490126	-1	protein_coding	196996	GRAMD2	2.96e-08	-1.50452	32	13.58	1.85e-08	rs713048	650	21	3	913871	4.8017	7.87e-07
ENSG00000175426	PCSK1	5	95726119	95769847	-1	protein_coding	5122	PCSK1	0.0896398	-0.713945	57	22.7	1.25e-21	rs6235;rs11135450;rs10063744;rs6232	253	50	6	913871	6.6818	1.18e-11
ENSG00000175471	MCTP1	5	94039446	94620279	-1	protein_coding	79772	MCTP1	0.00988912	-0.289821	9	15.95	5.54e-11	rs159032	252	495	70	913871	4.6563	1.61e-06
ENSG00000175489	LRRC25	19	18501954	18508427	-1	protein_coding	126364	LRRC25	0.943472	1.25382	8	14.52	2.08e-10	rs16982345	740	10	4	913871	5.6196	9.57e-09
ENSG00000175592	FOSL1	11	65659520	65668044	-1	protein_coding	8061	FOSL1	0.289796	-0.19381	19	12.51	1.11e-16	rs687672	515	7	2	913871	7.6214	1.25e-14
ENSG00000175602	CCDC85B	11	65657875	65659105	1	protein_coding	11007	CCDC85B	0.49138	NA	20	12.51	1.11e-16	rs687672	515	5	1	913871	5.7511	4.43e-09
ENSG00000175727	MLXIP	12	122516628	122631894	1	protein_coding	22877	MLXIP	0.975748	NA	181	14.3	1.69e-16	rs7953704;rs9668430	576	23	3	913871	6.9499	1.83e-12
ENSG00000175785	PRIMA1	14	94184644	94254827	-1	protein_coding	145270	PRIMA1	0.367087	-0.798127	18	5.314	2.67e-18	rs1887195;rs1887197;rs2296686;rs11160135	628	66	20	913871	6.4632	5.12e-11
ENSG00000175806	MSRA	8	9911778	10286401	1	protein_coding	4482	MSRA	1.7e-06	0.60153	565	19.34	6.86e-28	rs13279701;rs7831285;rs532928;rs4294187;rs936749;rs12216834;rs4840463;rs6997865;rs11990610;rs2062332;rs670044;rs13271489;rs7832708;rs6981758;rs11993663;rs957240;rs7844115;rs2272598;rs10110380;rs4275226;rs13258691;rs2952166;rs13249929;rs10903323;rs4329276;rs11774474;rs11777348;rs7818307;rs7005363;rs6601449;rs11249992;rs1962073;rs7842443;rs4349986;rs4446774;rs7833781;rs10090800	382	660	48	913871	8.2666	6.89e-17
ENSG00000175854	SWI5	9	131037658	131051269	1	protein_coding	375757	SWI5	0.0263593	0.287163	37	8.789	1.09e-15	rs7871866;rs2270204;rs7048106;rs2286814;rs2231644	454	8	3	913871	6.9672	1.62e-12
ENSG00000175866	BAIAP2	17	79008948	79091232	1	protein_coding	10458	BAIAP2	0.464202	0.183175	75	12.3	5.55e-14	rs4076427;rs4969387;rs3935648	712	56	15	913871	7.2383	2.27e-13
ENSG00000175893	ZDHHC21	9	14611069	14693469	-1	protein_coding	340481	ZDHHC21	0.0512304	1.0098	49	15.8	8.43e-09	rs11790280	425	149	19	913871	5.1572	1.25e-07
ENSG00000175906	ARL4D	17	41476327	41478505	1	protein_coding	379	ARL4D	0.13243	0.197623	24	9.375	5.8e-08	rs11079338	699	5	2	913871	4.5703	2.44e-06
ENSG00000175938	ORAI3	16	30960387	30967782	1	protein_coding	93129	ORAI3	0.0109507	-0.705291	11	14.58	3.08e-12	rs1549293;rs11864054;rs12445568;rs7200879	670	4	1	913871	5.3991	3.35e-08
ENSG00000176020	AMIGO3	3	49754267	49761349	-1	protein_coding	386724	AMIGO3	7.51e-06	NA	34	22.4	5.69e-14	rs11713193;rs13096480;rs1317140;rs12631248	146	3	1	913871	6.1094	5e-10
ENSG00000176046	NUPR1	16	28548606	28550495	-1	protein_coding	26471	NUPR1	0.00754109	0.514991	27	14.97	2.41e-61	rs7187776;rs181206;rs480400	669	5	2	913871	6.8584	3.48e-12
ENSG00000176095	IP6K1	3	49761727	49823975	-1	protein_coding	9807	IP6K1	0.23518	-2.10343	117	22.4	1.04e-14	rs13096480;rs1317140;rs11713193;rs12631248;rs6446298;rs2230593	146	13	3	913871	7.5956	1.53e-14
ENSG00000176155	CCDC57	17	80059336	80170706	-1	protein_coding	284001	CCDC57	2.64e-13	NA	412	15.44	5.87e-11	rs7501461	713	94	3	913871	6.1141	4.86e-10
ENSG00000176256	HMGB4	1	34326076	34330392	1	protein_coding	127540	HMGB4	9.96e-06	-0.291459	24	21.4	3.62e-08	rs10158780;rs11589979	11	7	2	913871	5.6174	9.69e-09
ENSG00000176349	AC110781.3	7	1878222	1889567	1	protein_coding	NA	NA	NA	NA	29	13.57	6.19e-11	rs11766944;rs7807190	339	32	4	913871	4.1657	1.55e-05
ENSG00000176383	B3GNT4	12	122688090	122693499	1	protein_coding	79369	B3GNT4	3.94e-06	NA	24	9.875	1.03e-14	rs11060333;rs10270;rs7957117	576	2	1	913871	5.5754	1.23e-08
ENSG00000176422	SPRYD4	12	56862301	56864763	1	protein_coding	283377	SPRYD4	0.000589212	-0.887332	11	14.67	2.46e-09	rs774211	556	6	1	913871	4.8787	5.34e-07
ENSG00000176463	SLCO3A1	15	92396925	92715665	1	protein_coding	28232	SLCO3A1	0.732172	1.78342	37	13.52	9.6e-10	rs12101393	655	383	55	913871	4.2018	1.32e-05
ENSG00000176476	CCDC101	16	28565236	28603111	1	protein_coding	112869	CCDC101	0.867208	-0.543805	77	25	3.79e-53	rs7187776;rs181206;rs480400	669	20	4	913871	6.1094	5e-10
ENSG00000176555	OR4S1	11	48327775	48328704	1	protein_coding	256148	OR4S1	0.00461719	0.795798	2	0.62	3.05e-15	rs1483121	511	7	3	913871	4.6644	1.55e-06
ENSG00000176623	RMDN1	8	87480486	87526586	-1	protein_coding	51115	RMDN1	8.91e-07	1.16539	33	10.68	7.32e-11	rs7006629;rs4285463	406	45	4	913871	6.0929	5.55e-10
ENSG00000176697	BDNF	11	27676440	27743605	-1	protein_coding	627	BDNF	0.946719	0.108206	71	22.5	7.98e-96	rs11030104;rs7127507;rs12361806;rs12273363;rs7127273;rs10501086;rs908867	505	36	4	913871	6.1094	5e-10
ENSG00000176769	TCERG1L	10	132890654	133109984	-1	protein_coding	256536	TCERG1L	0.000228294	NA	67	10.45	4.39e-08	rs11017772	493	367	66	913871	4.6499	1.66e-06
ENSG00000176915	ANKLE2	12	133302254	133338474	-1	protein_coding	23141	ANKLE2	7.47e-07	-0.304202	12	9.501	6.84e-11	rs7969633;rs10781645;rs1564649	578	27	6	913871	5.007	2.76e-07
ENSG00000176927	EFCAB5	17	28256218	28435470	1	protein_coding	374786	EFCAB5	7.42e-16	-0.250082	159	21.7	2.45e-11	rs1038088;rs4794859;rs4436830;rs2020942;rs2289629	693	69	4	913871	6.0329	8.05e-10
ENSG00000176928	GCNT4	5	74323289	74326724	-1	protein_coding	51301	GCNT4	0.021235	1.25008	39	18.72	2.61e-24	rs6887521;rs6894634;rs10069744;rs6861101	247	5	1	913871	6.1094	5e-10
ENSG00000176953	NFATC2IP	16	28962128	28978418	1	protein_coding	84901	NFATC2IP	0.00232735	-0.714147	25	13.14	7.07e-39	rs7187575;rs12448482;rs7201929	669	5	2	913871	6.1094	5e-10
ENSG00000176973	FAM89B	11	65339820	65341669	1	protein_coding	23625	FAM89B	0.0291385	NA	3	10.27	2.14e-11	rs10896012	515	6	2	913871	4.2583	1.03e-05
ENSG00000177058	SLC38A9	5	54921673	55069022	-1	protein_coding	153129	SLC38A9	0.755167	-0.559095	36	12.93	2.27e-08	rs11738760	239	110	6	913871	4.5232	3.05e-06
ENSG00000177182	CLVS1	8	61969717	62414204	1	protein_coding	157807	CLVS1	0.853643	0.312817	234	18.19	1.16e-14	rs12681792;rs6471941;rs2978511;rs2978520	397	465	39	913871	6.92	2.26e-12
ENSG00000177225	PDDC1	11	767220	777488	-1	protein_coding	347862	PDDC1	0.61729	-1.49614	18	9.389	1.21e-08	rs4963153	496	6	2	913871	5.084	1.85e-07
ENSG00000177238	TRIM72	16	31225342	31236510	1	protein_coding	493829	TRIM72	0.000530648	-0.338908	7	18.74	3.14e-15	rs17708638;rs1052352	670	3	2	913871	6.2777	1.72e-10
ENSG00000177380	PPFIA3	19	49622646	49654283	1	protein_coding	8541	PPFIA3	1	NA	35	21.9	4.21e-10	rs2232003;rs4802566;rs11670142	747	32	5	913871	5.4975	1.93e-08
ENSG00000177453	NIM1K	5	43192173	43280952	1	protein_coding	167359	NIM1K	5.81e-09	NA	37	13.25	8.63e-18	rs782971;rs7730004;rs541143;rs779850;rs10473333	236	39	9	913871	7.1313	4.97e-13
ENSG00000177455	CD19	16	28943260	28950667	1	protein_coding	930	CD19	0.853622	-0.388221	18	10.87	1.61e-44	rs7187776;rs7187575;rs7201929;rs12448482	669	2	1	913871	6.1094	5e-10
ENSG00000177542	SLC25A22	11	790475	798316	-1	protein_coding	79751	SLC25A22	0.568406	-0.327393	20	13.67	4.07e-09	rs4963153;rs4963120	496	5	1	913871	5.4438	2.61e-08
ENSG00000177548	RABEP2	16	28915742	28947847	-1	protein_coding	79874	RABEP2	0.00273664	-0.555493	39	10.87	5.08e-57	rs7187776;rs7201929;rs12448482;rs7187575	669	9	1	913871	7.964	8.33e-16
ENSG00000177595	PIDD	11	799179	809753	-1	protein_coding	55367	PIDD	1.6e-09	NA	23	13.67	3.09e-11	rs4963153;rs4963120	496	5	2	913871	5.6996	6.01e-09
ENSG00000177600	RPLP2	11	809647	812880	1	protein_coding	6181	RPLP2	0.708518	-0.753874	24	13.67	1.11e-11	rs4963153;rs4963120	496	4	2	913871	5.6899	6.36e-09
ENSG00000177666	PNPLA2	11	818902	825573	1	protein_coding	57104	PNPLA2	0.00114119	-0.585814	36	22.7	1.39e-13	rs4963120;rs4963153;rs7924806	496	4	1	913871	6.7314	8.4e-12
ENSG00000177685	EFCAB4A	11	826144	831991	1	protein_coding	283229	EFCAB4A	0.00185894	0.62083	64	22.7	1.39e-13	rs4963120;rs7924806;rs4963183	496	5	1	913871	6.6395	1.57e-11
ENSG00000177697	CD151	11	832843	839831	1	protein_coding	977	CD151	0.00164311	NA	64	22.7	1.39e-13	rs4963120;rs7924806;rs4963183;rs10902227	496	7	2	913871	5.8703	2.17e-09
ENSG00000177700	POLR2L	11	837356	842545	-1	protein_coding	5441	POLR2L	0.532881	NA	63	22.7	2.55e-10	rs7924806;rs4963183;rs10902227	496	7	2	913871	6.863	3.37e-12
ENSG00000177710	SLC35G5	8	11188397	11189717	1	protein_coding	83650	SLC35G5	0.0274846	0.517542	49	22	3.33e-12	rs2249804;rs2572417;rs4410870	382	5	1	913871	6.1188	4.71e-10
ENSG00000177830	CHID1	11	867357	915058	-1	protein_coding	66005	CHID1	0.000725517	-1.18508	71	21.2	1.37e-12	rs4963183;rs10902227;rs11246340;rs6597972	496	17	2	913871	6.6106	1.91e-11
ENSG00000178074	C2orf69	2	200775979	200820658	1	protein_coding	205327	C2orf69	0.432172	-0.595155	24	14.74	5.99e-08	rs1704190	117	33	5	913871	5.5463	1.46e-08
ENSG00000178093	TSSK6	19	19623227	19626838	-1	protein_coding	83983	TSSK6	0.587551	-1.56843	40	19.09	1.5e-14	rs2965185;rs998732	740	7	2	913871	6.138	4.18e-10
ENSG00000178175	ZNF366	5	71738479	71803554	-1	protein_coding	167465	ZNF366	0.50482	0.485773	1	3.644	NA	rs13153166	245	88	8	913871	4.7833	8.62e-07
ENSG00000178188	SH2B1	16	28857921	28885526	1	protein_coding	25970	SH2B1	0.95683	-1.07205	84	22.5	2.72e-68	rs7187776;rs7201929;rs12448482;rs7187575	669	14	1	913871	7.1625	3.96e-13
ENSG00000178226	PRSS36	16	31150246	31161415	-1	protein_coding	146547	PRSS36	4.42e-13	-0.151363	17	14.24	3.35e-36	rs1549293;rs7200879;rs17708638;rs1052352	670	1	1	913871	11.936	3.84e-33
ENSG00000178568	ERBB4	2	212240446	213403565	-1	protein_coding	2066	ERBB4	0.999901	2.80334	206	21	2.44e-24	rs6749560;rs3791691;rs16846136;rs17344929;rs7599312;rs6435711	122:123	1353	117	913871	7.1018	6.16e-13
ENSG00000178662	CSRNP3	2	166326157	166545917	1	protein_coding	80034	CSRNP3	0.832453	-3.19173	50	15.63	3.84e-07	rs3769948	107	166	19	913871	5.1967	1.01e-07
ENSG00000178694	NSUN3	3	93781760	93847389	1	protein_coding	63899	NSUN3	2.57e-07	-0.600728	20	13.77	6.52e-20	rs7644769;rs8178591;rs9860972;rs9683303	159	18	4	913871	6.692	1.1e-11
ENSG00000178700	DHFRL1	3	93766680	93782233	-1	protein_coding	200895	DHFRL1	0.102598	-1.65954	9	11.21	6.52e-20	rs8178591;rs7644769	159	6	2	913871	7.4706	3.99e-14
ENSG00000178718	RPP25	15	75246757	75249805	-1	protein_coding	54913	RPP25	0.00695758	-2.0165	14	18.15	2.28e-09	rs1378942;rs936227;rs4886655	650	3	1	913871	5.188	1.06e-07
ENSG00000178741	COX5A	15	75212132	75230509	-1	protein_coding	9377	COX5A	0.324239	0.137798	36	12.33	1.76e-08	rs936227;rs1378942	650	9	1	913871	4.6825	1.42e-06
ENSG00000178750	STX19	3	93733213	93747454	-1	protein_coding	415117	STX19	1.15e-05	-0.312778	10	2.379	2.1e-19	rs7644769;rs8178591;rs9860972	159	5	2	913871	6.1094	5e-10
ENSG00000178761	FAM219B	15	75192328	75199462	-1	protein_coding	57184	FAM219B	0.00122765	-1.07926	20	17.02	1.76e-08	rs936227	650	8	2	913871	4.9694	3.36e-07
ENSG00000178802	MPI	15	75182346	75191798	1	protein_coding	4351	MPI	0.000142828	-0.346555	17	17.02	1.76e-08	rs936227	650	8	2	913871	4.3593	6.52e-06
ENSG00000178821	TMEM52	1	1849029	1850712	-1	protein_coding	339456	TMEM52	0.328693	NA	36	15.46	3.75e-19	rs12044597;rs6663586;rs10907185	1	3	1	913871	6.2463	2.1e-10
ENSG00000178882	FAM101A	12	124457788	124800570	1	protein_coding	144347	FAM101A	0.212634	0.253239	113	11.75	2.4e-12	rs7133378;rs11057354;rs10773049;rs7296124	576	312	42	913871	6.1597	3.64e-10
ENSG00000178951	ZBTB7A	19	4044362	4066943	-1	protein_coding	51341	ZBTB7A	NA	NA	48	21.7	1.51e-19	rs10402864;rs895330;rs350822;rs7245642	738	11	3	913871	7.7768	3.72e-15
ENSG00000178952	TUFM	16	28853732	28857729	-1	protein_coding	7284	TUFM	0.651456	-0.298214	45	10.05	2.72e-68	rs12448482;rs7187776;rs7201929	669	6	1	913871	6.1094	5e-10
ENSG00000178965	C1orf173	1	75033795	75139422	-1	protein_coding	127254	C1orf173	4.16e-32	-0.687768	45	20.4	2.11e-12	rs11210489	23	66	7	913871	6.421	6.77e-11
ENSG00000179021	C3orf38	3	88198893	88217879	1	protein_coding	285237	C3orf38	0.00699878	-0.636674	69	22.1	9.15e-19	rs1006896;rs6551266	158	21	1	913871	6.6094	1.93e-11
ENSG00000179088	C12orf42	12	103631369	103889749	-1	protein_coding	374470	C12orf42	2.29e-07	-0.161186	131	19.77	1.79e-26	rs7295291;rs2139555;rs4764949;rs2374053;rs7312908	567	231	21	913871	7.2483	2.11e-13
ENSG00000179097	HTR1F	3	88039846	88042919	1	protein_coding	3355	HTR1F	0.00161477	-0.187524	34	11.63	8.21e-12	rs17025214;rs9880480	158	2	1	913871	6.6697	1.28e-11
ENSG00000179195	ZNF664	12	124456392	124499986	1	protein_coding	144348	ZNF664	0.00162679	-0.308462	67	10.51	2.4e-12	rs7133378;rs11057354;rs10773049	576	28	2	913871	6.1901	3.01e-10
ENSG00000179213	SIGLECL1	19	51749603	51772584	1	protein_coding	284369	SIGLECL1	0.000332347	-0.180823	52	15.1	2.14e-11	rs11084065;rs12608738	748	58	7	913871	6.546	2.96e-11
ENSG00000179292	TMEM151A	11	66059341	66064135	1	protein_coding	256472	TMEM151A	0.788175	NA	3	9.83	4.66e-08	rs524859;rs801741	515	4	2	913871	5.0345	2.4e-07
ENSG00000179295	PTPN11	12	112856155	112947717	1	protein_coding	5781	PTPN11	0.999877	-2.25304	12	9.917	3.59e-18	rs11066028;rs11066301	570	16	5	913871	5.9103	1.71e-09
ENSG00000179546	HTR1D	1	23516993	23521222	-1	protein_coding	3352	HTR1D	0.813006	0.357859	12	10.46	1.68e-09	rs9426689	9	6	2	913871	4.5822	2.3e-06
ENSG00000179715	PCED1B	12	47473386	47630443	1	protein_coding	91523	PCED1B	0.00826613	-0.701179	7	16.11	4.07e-09	rs2269828	551	177	26	913871	4.6614	1.57e-06
ENSG00000179837	RBM15B	3	51428731	51435330	1	protein_coding	29890	RBM15B	0.998677	-1.40441	20	17.18	8.45e-08	rs10510757;rs13090011	146	2	1	913871	4.4379	4.54e-06
ENSG00000179889	PDXDC1	16	15068448	15233196	1	protein_coding	23042	PDXDC1	2.3e-07	-0.437005	65	22.7	5.22e-13	rs4985155;rs2280018;rs11075256	665	30	5	913871	6.7636	6.73e-12
ENSG00000179915	NRXN1	2	50145643	51259674	-1	protein_coding	9378	NRXN1	0.999949	-0.420818	612	21.7	1.83e-21	rs6755887;rs930295;rs10192012;rs17039682;rs1421569;rs2678229;rs1363045;rs4971552;rs930752;rs12475081;rs1520456;rs1520454;rs6724631;rs17536077;rs858952	74	1412	90	913871	11.291	7.27e-30
ENSG00000180176	TH	11	2185159	2193107	-1	protein_coding	7054	TH	0.00409874	-0.499953	2	0.041	4.95e-10	rs7129483;rs11564709	497	12	3	913871	4.9565	3.59e-07
ENSG00000180209	MYLPF	16	30382255	30389312	1	protein_coding	29895	MYLPF	0.602001	-0.35594	2	12.92	3.66e-17	rs4238961	670	6	1	913871	4.8789	5.33e-07
ENSG00000180210	F2	11	46740730	46761056	1	protein_coding	2147	F2	0.959943	-0.037985	30	10.93	5.14e-10	rs4647709;rs10160701	511	18	4	913871	6.6422	1.55e-11
ENSG00000180269	GPR139	16	20042807	20085239	-1	protein_coding	124274	GPR139	0.144424	-0.325491	83	15.74	5.78e-23	rs11074422;rs868554;rs16969473	666	70	15	913871	7.0419	9.48e-13
ENSG00000180287	PLD5	1	242246288	242687998	-1	protein_coding	200150	PLD5	0.124198	NA	166	11.32	7.37e-09	rs12131818;rs1439524	56	482	65	913871	5.4305	2.81e-08
ENSG00000180423	HARBI1	11	46624411	46639459	-1	protein_coding	283254	HARBI1	0.00570134	-0.629323	17	13.93	3.43e-10	rs10160701	511	3	1	913871	6.0541	7.06e-10
ENSG00000180488	FAM73A	1	78245309	78344106	1	protein_coding	374986	FAM73A	0.000750459	-1.12138	11	11.88	1.54e-26	rs7536433;rs12067638;rs9729667	24	25	6	913871	5.4803	2.12e-08
ENSG00000180573	HIST1H2AC	6	26124373	26139344	1	protein_coding	8334	HIST1H2AC	0.599176	0.739679	52	20.3	7.21e-11	rs198806;rs1150659;rs13206443;rs2066295	292	29	6	913871	6.1728	3.36e-10
ENSG00000180592	SKIDA1	10	21802407	21814611	-1	protein_coding	387640	SKIDA1	NA	-1.17475	15	22	3.77e-26	rs7098100;rs4364959;rs2050905	469	3	1	913871	6.1094	5e-10
ENSG00000180596	HIST1H2BC	6	26115101	26124154	-1	protein_coding	8347	HIST1H2BC	0.00287801	0.335736	73	20.3	7.21e-11	rs13206443;rs1150659;rs198806	292	34	5	913871	6.2278	2.37e-10
ENSG00000180628	PCGF5	10	92979908	93044088	1	protein_coding	84333	PCGF5	0.996022	-1.55203	24	14.29	1.28e-11	rs2631681;rs2245310	481	67	4	913871	4.3927	5.6e-06
ENSG00000180787	ZFP3	17	4981543	4999669	1	protein_coding	124961	ZFP3	0.00058403	0.817861	3	5.353	2.29e-08	rs10521138	688	18	6	913871	4.5138	3.18e-06
ENSG00000180834	MAP6D1	3	183533664	183543382	-1	protein_coding	79929	MAP6D1	0.051828	0.781365	12	7.635	2e-12	rs2606227;rs262998	185	21	3	913871	5.955	1.3e-09
ENSG00000180917	CMTR2	16	71315292	71323618	-1	protein_coding	55783	CMTR2	1.42e-07	-0.54122	19	14.67	6.54e-10	rs11643673	680	31	6	913871	5.1294	1.45e-07
ENSG00000181019	NQO1	16	69740899	69760854	-1	protein_coding	1728	NQO1	4.52e-11	-0.846834	35	24.8	7.44e-36	rs889398;rs12447326;rs11866219;rs7193778;rs8055756	680	14	4	913871	5.9884	1.06e-09
ENSG00000181274	FRAT2	10	99092255	99094458	-1	protein_coding	23401	FRAT2	0.630848	-1.0024	32	11.33	4.96e-07	rs1468069	483	2	1	913871	4.668	1.52e-06
ENSG00000181315	ZNF322	6	26636518	26659980	-1	protein_coding	79692	ZNF322	NA	-1.14047	31	13.55	4.21e-10	rs2494697;rs12202419;rs4711122	292	23	4	913871	5.3124	5.41e-08
ENSG00000181378	CCDC108	2	219867568	219906249	-1	protein_coding	255101	CCDC108	2.33e-18	0.0720093	4	4.482	1.69e-10	rs16859517	124	25	4	913871	4.2582	1.03e-05
ENSG00000181409	AATK	17	79091095	79139877	-1	protein_coding	9625	AATK	0.806764	0.778319	12	12.3	5.55e-14	rs4969387;rs3935648;rs4076427	712	25	9	913871	5.5632	1.32e-08
ENSG00000181418	DDN	12	49388932	49393092	-1	protein_coding	23109	DDN	0.98668	-0.593068	13	22.4	8.43e-09	rs1054442;rs11614738;rs7975791	552	3	2	913871	5.1762	1.13e-07
ENSG00000181722	ZBTB20	3	114056941	114866118	-1	protein_coding	26137	ZBTB20	0.982557	-0.268043	81	18.79	1.11e-10	rs17681451;rs17619973	162	475	62	913871	6.5542	2.8e-11
ENSG00000181754	AMIGO1	1	110046797	110052360	-1	protein_coding	57463	AMIGO1	0.888493	-0.212526	13	12.62	5.86e-09	rs3879450;rs3820667;rs17586966	33	8	2	913871	4.2929	8.82e-06
ENSG00000181896	ZNF101	19	19779605	19794318	1	protein_coding	94039	ZNF101	5.77e-07	-0.00197425	4	11.91	3.26e-09	rs2304130;rs8102530	740	9	3	913871	5.7666	4.04e-09
ENSG00000181929	PRKAG1	12	49396057	49412980	-1	protein_coding	5571	PRKAG1	0.00163709	-0.361118	26	22.4	5.08e-10	rs1054442;rs11614738;rs7975791	552	6	1	913871	5.0214	2.57e-07
ENSG00000182168	UNC5C	4	96083655	96470357	-1	protein_coding	8633	UNC5C	0.016927	0.157361	139	22.5	2.41e-11	rs2241743;rs11937369;rs1991946;rs4699414	214	503	65	913871	6.3948	8.04e-11
ENSG00000182179	UBA7	3	49842640	49851379	-1	protein_coding	7318	UBA7	2.68e-14	-0.315381	26	18.12	2.77e-24	rs12631248;rs13096480;rs1317140;rs11713193;rs6446298	146	2	1	913871	6.1094	5e-10
ENSG00000182197	EXT1	8	118806729	119124092	-1	protein_coding	2131	EXT1	0.99932	0.987829	39	16.29	8.92e-11	rs11781699;rs17450772	414	482	40	913871	6.2691	1.82e-10
ENSG00000182240	BACE2	21	42539728	42654445	1	protein_coding	25825	BACE2	0.952645	NA	32	9.494	1.97e-13	rs2838006;rs914187;rs12482242	777	120	23	913871	6.5168	3.59e-11
ENSG00000182263	FIGN	2	164449906	164592522	-1	protein_coding	55137	FIGN	0.741736	-0.741853	27	17	9.27e-15	rs1460678;rs1460676	106	86	19	913871	5.9416	1.41e-09
ENSG00000182319	SGK223	8	8175258	8244008	-1	protein_coding	157285	PRAG1	5.12e-20	NA	69	18.02	1.99e-20	rs7004604;rs7005904;rs11785239;rs2948300;rs13281575;rs1548198;rs13273161;rs11780979;rs2921078;rs2976921	382	73	13	913871	6.1094	5e-10
ENSG00000182450	KCNK4	11	64058774	64067503	1	protein_coding	50801	KCNK4	0.0424812	-0.751016	5	7.175	8.1e-16	rs11600990	514	4	2	913871	5.9923	1.03e-09
ENSG00000182481	KPNA2	17	66031635	66042958	1	protein_coding	3838	KPNA2	0.72864	-0.336633	63	12.29	1.11e-11	rs12602912;rs7502578	706	1	1	913871	6.6914	1.11e-11
ENSG00000182621	PLCB1	20	8112824	8949003	1	protein_coding	23236	PLCB1	0.979045	-0.375924	42	15.35	2.61e-09	rs1156958;rs1232779	753	1080	112	913871	6.1872	3.06e-10
ENSG00000182667	NTM	11	131240373	132206716	1	protein_coding	50863	NTM	0.525366	-0.215951	147	18.75	1.31e-17	rs1040101;rs7925748;rs2458787;rs2512885;rs7110535;rs1625427	538	1192	136	913871	8.7424	1.14e-18
ENSG00000182674	KCNB2	8	73449626	73850584	1	protein_coding	9312	KCNB2	0.954616	NA	57	14.68	6.04e-27	rs12550268;rs189467;rs4738265;rs4738266;rs1431656	401	507	40	913871	5.7315	4.98e-09
ENSG00000182698	RESP18	2	220192131	220197899	-1	protein_coding	389075	RESP18	NA	-0.178182	22	12.78	1.09e-15	rs11889536	124	14	2	913871	5.2003	9.95e-08
ENSG00000182704	TSKU	11	76493295	76509198	1	protein_coding	25987	TSKU	0.729713	-0.662705	20	18.51	6.91e-10	rs1465900	520	15	3	913871	5.2889	6.15e-08
ENSG00000182752	PAPPA	9	118916083	119164601	1	protein_coding	5069	PAPPA	0.967751	0.11743	38	20.6	1.56e-08	rs12340880	449	178	29	913871	5.431	2.8e-08
ENSG00000182771	GRID1	10	87359312	88126250	-1	protein_coding	2894	GRID1	0.950796	2.85081	383	19.31	1.9e-20	rs7899106;rs2280012;rs2280011;rs4031530;rs11818522;rs4325261;rs7895098;rs11201987;rs2114824;rs10887579	480	707	97	913871	9.0549	6.83e-20
ENSG00000182782	HCAR2	12	123185840	123187890	-1	protein_coding	338442	HCAR2	0.0201093	1.07703	18	7.217	2.45e-08	rs7131791	576	3	1	913871	4.5344	2.89e-06
ENSG00000182831	C16orf72	16	9185505	9215497	1	protein_coding	29035	C16orf72	0.986081	1.24321	24	17.13	8.06e-09	rs12933086	664	37	4	913871	5.4647	2.32e-08
ENSG00000182985	CADM1	11	115039938	115375675	-1	protein_coding	23705	CADM1	0.994386	-1.27628	81	18.9	1.02e-22	rs11602782;rs11215382;rs4936323;rs11215390;rs1048932;rs6589487	529	263	29	913871	6.664	1.33e-11
ENSG00000183020	AP2A2	11	924894	1012239	1	protein_coding	161	AP2A2	0.999932	0.0937053	211	24.1	1.21e-08	rs6597972	496	50	3	913871	5.1433	1.35e-07
ENSG00000183098	GPC6	13	93879095	95059655	1	protein_coding	10082	GPC6	0.338855	-0.297958	31	13.22	6.75e-09	rs7323827	601	1215	118	913871	5.4169	3.03e-08
ENSG00000183117	CSMD1	8	2792875	4852494	-1	protein_coding	64478	CSMD1	NA	NA	19	16.24	7.7e-12	rs17069831;rs1658820;rs1561341	380	5014	404	913871	8.4774	1.15e-17
ENSG00000183166	CALN1	7	71244476	71912136	-1	protein_coding	83698	CALN1	0.15365	1.04142	328	17.74	3.99e-12	rs3973896;rs10950290;rs12533623;rs860013;rs11772246;rs1232514;rs1914398;rs11764286	357	516	40	913871	7.6943	7.11e-15
ENSG00000183346	C10orf107	10	63422719	63526524	1	protein_coding	219621	C10orf107	0.00079093	-0.76989	21	17.2	2.82e-08	rs16916504	473	140	14	913871	4.7445	1.05e-06
ENSG00000183454	GRIN2A	16	9852376	10276611	-1	protein_coding	2903	GRIN2A	0.998045	-1.13815	47	8.716	2.69e-08	rs6497676	664	671	37	913871	4.6615	1.57e-06
ENSG00000183527	PSMG1	21	40546695	40555777	-1	protein_coding	8624	PSMG1	0.0129744	1.39073	66	17.49	1.36e-10	rs2836964;rs2836961	775	29	4	913871	5.9896	1.05e-09
ENSG00000183597	TANGO2	22	20004537	20053449	1	protein_coding	128989	TANGO2	4.22e-06	0.890582	17	6.386	1.88e-07	rs175165	780	48	10	913871	5.381	3.7e-08
ENSG00000183638	RP1L1	8	10463859	10569697	-1	protein_coding	94137	RP1L1	NA	1.24497	83	16.24	6.56e-24	rs7018397;rs13267180;rs7386213;rs4841408;rs4455790;rs4240663;rs7001281;rs11775702;rs7838749;rs6601503;rs6996979;rs2033368;rs11250064;rs10099100;rs4321967	382	97	20	913871	6.1094	5e-10
ENSG00000183682	BMP8A	1	39957318	39991607	1	protein_coding	353500	BMP8A	0.456963	NA	46	16.76	7.78e-11	rs4660808;rs599823;rs2254542;rs11206436;rs2695319	13	16	5	913871	5.4924	1.98e-08
ENSG00000183715	OPCML	11	132284871	133402414	-1	protein_coding	4978	OPCML	0.578156	-0.880256	154	20.6	2.02e-13	rs2007525;rs4936175;rs7350477;rs10791256;rs4287347;rs7926233;rs7107209;rs10894670;rs3923729	539	1283	164	913871	9.0753	5.67e-20
ENSG00000183763	TRAIP	3	49866034	49894007	-1	protein_coding	10293	TRAIP	0.125104	-0.132255	54	17.61	1.41e-48	rs11713193;rs13096480;rs1317140;rs6446298;rs2230593;rs2280405;rs12631248;rs2624826	146	13	3	913871	8.0023	6.11e-16
ENSG00000183783	KCTD8	4	44175926	44450824	-1	protein_coding	386617	KCTD8	0.291159	-0.504358	3	9.128	1.64e-10	rs12498157	201	184	26	913871	4.2006	1.33e-05
ENSG00000183908	LRRC55	11	56949221	56959191	1	protein_coding	219527	LRRC55	0.677224	1.59906	18	16.9	1.48e-07	rs1943477	513	31	6	913871	5.6171	9.71e-09
ENSG00000183971	NPW	16	2059927	2070756	1	protein_coding	283869	NPW	NA	NA	18	11.08	1.85e-08	rs2238373	660	9	2	913871	5.0722	1.97e-07
ENSG00000184047	DIABLO	12	122692210	122712081	-1	protein_coding	56616	DIABLO	0.000889965	-0.268036	36	11.27	1.03e-14	rs10270;rs11060333;rs7957117	576	9	2	913871	7.3062	1.37e-13
ENSG00000184185	KCNJ12	17	21279509	21323179	1	protein_coding	3768	KCNJ12	1.43e-05	8.29198	19	17.26	5.33e-19	rs11654455;rs4986044;rs7213608;rs4640244	692	11	4	913871	7.8088	2.89e-15
ENSG00000184226	PCDH9	13	66876967	67804468	-1	protein_coding	5101	PCDH9	0.973014	-0.248673	140	21.1	6.57e-14	rs9540938;rs9540919;rs9571687;rs1924571;rs9571696	592	769	75	913871	6.694	1.09e-11
ENSG00000184271	POU6F1	12	51580719	51611477	-1	protein_coding	5463	POU6F1	0.907559	0.518258	12	17.43	4.6e-08	rs6580806	553	22	6	913871	4.7179	1.19e-06
ENSG00000184304	PRKD1	14	30045687	30661104	-1	protein_coding	5587	PRKD1	2.13e-05	NA	50	18.31	8.77e-18	rs10483389	609	445	56	913871	6.799	5.27e-12
ENSG00000184305	CCSER1	4	91048686	92523064	1	protein_coding	401145	CCSER1	0.211351	0.195161	70	14.77	2.87e-11	rs1903579	212	970	99	913871	5.6792	6.77e-09
ENSG00000184347	SLIT3	5	168088745	168728133	-1	protein_coding	6586	SLIT3	0.991788	0.185144	43	16.82	8.65e-09	rs10062380	278	806	107	913871	6.3815	8.77e-11
ENSG00000184349	EFNA5	5	106712590	107006596	-1	protein_coding	1946	EFNA5	0.889437	-0.0424714	47	19.02	1.33e-09	rs252818;rs12519552;rs12519591	257	311	51	913871	7.8807	1.63e-15
ENSG00000184381	PLA2G6	22	38507502	38601697	-1	protein_coding	8398	PLA2G6	2.66e-08	-0.781564	177	19.72	4.16e-08	rs133015	782	104	9	913871	4.6101	2.01e-06
ENSG00000184389	A3GALT2	1	33772367	33786699	-1	protein_coding	127550	A3GALT2	6.5e-07	0.0915101	15	5.648	4.45e-13	rs4653017	11	19	4	913871	5.8857	1.98e-09
ENSG00000184445	KNTC1	12	123011793	123110943	1	protein_coding	9735	KNTC1	4.78e-32	-0.251481	148	14.97	1.75e-27	rs4319547;rs2062488;rs11058868;rs11058562;rs10846912;rs2277346;rs12369179;rs6489158	576	35	5	913871	6.1094	5e-10
ENSG00000184500	PROS1	3	93591881	93692910	-1	protein_coding	5627	PROS1	0.000209234	-0.863077	31	9.976	3.61e-20	rs7644769;rs8178591;rs9683303;rs9860972	159	28	7	913871	7.891	1.5e-15
ENSG00000184524	CEND1	11	787104	790123	-1	protein_coding	51286	CEND1	0.584353	-0.0678051	7	10.55	4.07e-09	rs4963153	496	4	1	913871	5.1037	1.67e-07
ENSG00000184564	SLITRK6	13	86366925	86373623	-1	protein_coding	84189	SLITRK6	8.61e-06	0.302792	51	14.7	8.21e-12	rs663540;rs9531840;rs7998343	599	14	2	913871	5.3471	4.47e-08
ENSG00000184588	PDE4B	1	66258197	66840259	1	protein_coding	5142	PDE4B	0.709079	-0.830512	254	16.98	4.72e-14	rs12760605;rs6691929;rs17451403;rs17419964;rs7519259;rs2455032	21	536	45	913871	8.2265	9.64e-17
ENSG00000184608	C8orf12	8	11225911	11296167	1	protein_coding	83656	C8orf12	0.311269	NA	177	14.74	2.55e-18	rs2249804;rs4841525;rs2572417;rs10098597;rs11774541;rs7844834;rs11782375	382	88	14	913871	6.1094	5e-10
ENSG00000184647	PRSS55	8	10383056	10411676	1	protein_coding	203074	PRSS55	1.23e-08	0.255257	12	3.946	1.23e-15	rs10090800;rs7815715;rs11785067	382	60	9	913871	4.3019	8.47e-06
ENSG00000184672	RALYL	8	85095022	85834079	1	protein_coding	138046	RALYL	0.02969	0.669571	341	19.75	1.88e-15	rs733594;rs2634047;rs1252201;rs1427050;rs1427054	405	460	32	913871	7.3177	1.26e-13
ENSG00000184730	APOBR	16	28505970	28510291	1	protein_coding	55911	APOBR	6.3e-06	-0.104221	24	22.5	1e-52	rs7187776;rs181206;rs480400	669	3	1	913871	6.1094	5e-10
ENSG00000184828	ZBTB7C	18	45553044	45937123	-1	protein_coding	201501	ZBTB7C	0.907221	-0.0627471	8	18.32	7.69e-14	rs8087074;rs7239114	727	363	79	913871	4.7673	9.34e-07
ENSG00000184886	PIGW	17	34890847	34895159	1	protein_coding	284098	PIGW	5.93e-07	-0.985541	13	22.1	7.93e-23	rs1106908;rs868340	696	4	2	913871	6.6856	1.15e-11
ENSG00000184924	PTRHD1	2	25012603	25016251	-1	protein_coding	391356	PTRHD1	9.18e-06	-0.352191	33	8.059	4.91e-27	rs2278483;rs3731629;rs17738465;rs12105106;rs4578807;rs6545729;rs4665273;rs1550115;rs11884143;rs17736503;rs11125627	62	11	4	913871	7.8357	2.33e-15
ENSG00000184956	MUC6	11	1012821	1036706	-1	protein_coding	4588	MUC6	1.09e-32	-0.43461	20	3.699	2.88e-08	rs6597972	496	16	4	913871	4.2377	1.13e-05
ENSG00000185008	ROBO2	3	75955846	77699115	1	protein_coding	6092	ROBO2	0.999996	-0.391564	216	17.73	5.62e-12	rs12487172;rs808966;rs775731;rs13063307;rs1523768	154	1498	137	913871	7.4899	3.45e-14
ENSG00000185009	AP3M1	10	75881524	75910821	-1	protein_coding	26985	AP3M1	0.768618	-1.1725	52	16.36	2.39e-11	rs12098284;rs11000857	476	35	3	913871	6.3546	1.04e-10
ENSG00000185022	MAFF	22	38597889	38612518	1	protein_coding	23764	MAFF	0.0422011	0.00756749	43	19.72	3.73e-07	rs133015	782	12	2	913871	4.7635	9.51e-07
ENSG00000185046	ANKS1B	12	99120235	100378432	-1	protein_coding	56899	ANKS1B	0.992772	NA	297	18.41	2.01e-15	rs651548;rs2372631;rs1552759;rs2246683;rs2712643	566	1025	100	913871	7.029	1.04e-12
ENSG00000185053	SGCZ	8	13947373	15095848	-1	protein_coding	137868	SGCZ	0.00198582	0.145185	898	18.39	9.15e-19	rs12675591;rs13263601;rs7838797;rs13266057;rs1559900;rs10096208;rs17301803;rs10110727;rs12543647;rs11203624;rs17119937	383	1821	107	913871	10.041	5.04e-24
ENSG00000185104	FAF1	1	50905150	51425935	-1	protein_coding	11124	FAF1	0.997398	-1.14258	59	19.06	2.11e-08	rs2356865	17	162	16	913871	5.1231	1.5e-07
ENSG00000185245	GP1BA	17	4835592	4838325	1	protein_coding	2811	GP1BA	0.0131577	-0.355364	12	17.95	2.91e-10	rs12936083;rs385471;rs1567238;rs12450045	688	9	3	913871	4.5349	2.88e-06
ENSG00000185278	ZBTB37	1	173837220	173872687	1	protein_coding	84614	ZBTB37	0.734037	-0.469796	32	15.06	1.29e-10	rs12564992	43	27	4	913871	5.2123	9.32e-08
ENSG00000185345	PARK2	6	161768452	163148803	-1	protein_coding	5071	PARK2	0.0218088	0.549835	546	18.12	1.1e-22	rs9456783;rs13191362;rs6936373;rs9365460;rs9347669;rs13206396;rs9458611;rs2803042;rs2803111	336	1645	157	913871	5.4599	2.38e-08
ENSG00000185352	HS6ST3	13	96743093	97485671	1	protein_coding	266722	HS6ST3	0.747378	NA	333	18.68	8.25e-22	rs1925133;rs537571;rs1877475;rs12585736;rs12583999;rs1925107;rs1927790;rs1164586;rs9516686;rs1164594;rs17767562;rs490016	602	606	45	913871	9.1096	4.13e-20
ENSG00000185532	PRKG1	10	52750945	54058110	1	protein_coding	5592	PRKG1	0.999744	-1.81553	125	12.72	1.79e-10	rs10508956;rs1937684;rs12259464	472	1455	150	913871	7.0688	7.81e-13
ENSG00000185565	LSAMP	3	115521235	117716095	-1	protein_coding	4045	LSAMP	0.946284	NA	219	20.7	3.52e-11	rs13098400;rs9815604;rs9855260;rs11711127	163	2171	200	913871	8.5298	7.33e-18
ENSG00000185591	SP1	12	53773960	53810230	1	protein_coding	6667	SP1	0.997637	-0.428432	75	12.5	4.97e-10	rs7134628;rs12831185	554	19	2	913871	5.2755	6.62e-08
ENSG00000185615	PDIA2	16	333152	337215	1	protein_coding	64714	PDIA2	2.53e-21	1.65184	35	14.6	5.55e-14	rs12925669;rs9925273;rs214247;rs7200589	659	11	3	913871	6.4522	5.51e-11
ENSG00000185658	BRWD1	21	40556102	40693485	-1	protein_coding	54014	BRWD1	0.999999	-0.10545	251	23.6	5.7e-11	rs2836961;rs2836964	775	119	8	913871	6.1064	5.09e-10
ENSG00000185664	PMEL	12	56347889	56367101	-1	protein_coding	6490	PMEL	1.12e-07	0.0288627	11	22.1	1.37e-14	rs2069408;rs11171710;rs1701704	556	15	6	913871	6.1692	3.43e-10
ENSG00000185760	KCNQ5	6	73331520	73908574	1	protein_coding	56479	KCNQ5	0.999535	0.34893	47	24.3	2.63e-10	rs13206405;rs6921533;rs7748411;rs9688431	310	547	57	913871	6.472	4.84e-11
ENSG00000185774	KCNIP4	4	20730239	21950422	-1	protein_coding	80333	KCNIP4	0.967715	NA	5	4.529	2.53e-09	rs6850639	194	1335	117	913871	4.7394	1.07e-06
ENSG00000185924	RTN4RL1	17	1837971	1928639	-1	protein_coding	146760	RTN4RL1	0.787531	NA	126	21.4	4.91e-27	rs4516268;rs4790292;rs11078741;rs12937079;rs4525525;rs8070780	687	57	14	913871	7.7197	5.83e-15
ENSG00000185928	PAGR1	16	29827285	29841948	1	protein_coding	79447	PAGR1	NA	-0.375105	32	10.93	8.19e-15	rs13332078	670	7	1	913871	7.2576	1.97e-13
ENSG00000186010	NDUFA13	19	19626545	19644285	1	protein_coding	51079	NDUFA13	0.000121027	-0.285092	63	19.73	6.72e-15	rs2965185;rs998732	740	13	2	913871	5.6353	8.74e-09
ENSG00000186088	GSAP	7	76940068	77045717	-1	protein_coding	54103	GSAP	3.6e-16	NA	63	14.94	2.54e-11	rs6974013;rs6970887;rs740157	360	124	17	913871	5.2005	9.94e-08
ENSG00000186090	HTR3D	3	183749332	183757157	1	protein_coding	200909	HTR3D	2.59e-06	0.758622	1	2.805	3.56e-10	rs7620457	185	13	3	913871	5.1505	1.3e-07
ENSG00000186094	AGBL4	1	48998527	50489585	-1	protein_coding	84871	AGBL4	3.58e-06	-0.0363485	731	19.21	3.84e-33	rs11205538;rs1934405;rs2032022;rs2355693;rs3121512;rs7531656;rs9659092;rs946106;rs4421632;rs12738636	17	815	34	913871	9.2177	1.52e-20
ENSG00000186231	KLHL32	6	97372605	97588630	1	protein_coding	114792	KLHL32	0.509587	-0.247135	55	15.44	6.48e-12	rs13203153;rs1206156	317	301	21	913871	5.3237	5.08e-08
ENSG00000186470	BTN3A2	6	26365387	26378546	1	protein_coding	11118	BTN3A2	0.000124519	2.20791	17	10.05	1.38e-05	rs12202419	292	64	7	913871	5.1379	1.39e-07
ENSG00000186487	MYT1L	2	1792885	2335032	-1	protein_coding	23040	MYT1L	0.999964	-0.306258	107	12.75	2.79e-08	rs17039365	58	410	52	913871	5.6552	7.78e-09
ENSG00000186577	C6orf1	6	34214157	34217247	-1	protein_coding	221491	C6orf1	0.298719	-0.834304	43	13.32	5.43e-09	rs6457769;rs4713766	294	1	1	913871	5.7167	5.43e-09
ENSG00000186665	C17orf58	17	65987217	65989765	-1	protein_coding	284018	C17orf58	0.0821564	0.225875	18	14.14	2.09e-14	rs12602912;rs7502578	706	2	1	913871	5.8224	2.9e-09
ENSG00000186666	BCDIN3D	12	50231573	50236912	-1	protein_coding	144233	BCDIN3D	0.00503915	-0.475447	30	8.739	3.79e-53	rs4898534;rs4898539;rs7138803	552	10	4	913871	6.1094	5e-10
ENSG00000186792	HYAL3	3	50330262	50336899	-1	protein_coding	8372	HYAL3	1.52e-05	-0.35315	5	21	1.29e-10	rs2236947;rs1283;rs1986599	146	3	2	913871	6.149	3.9e-10
ENSG00000186860	KRTAP17-1	17	39471173	39471947	-1	protein_coding	83902	KRTAP17-1	0.540108	0.773162	29	15.3	8.49e-11	rs16966801	698	17	2	913871	5.0176	2.62e-07
ENSG00000186866	POFUT2	21	46683843	46707813	-1	protein_coding	23275	POFUT2	0.0108409	-0.159699	35	12.13	1.21e-08	rs2297283	778	27	2	913871	4.1784	1.47e-05
ENSG00000187094	CCK	3	42299317	42307699	-1	protein_coding	885	CCK	0.0231054	-0.29734	10	11.43	4.97e-16	rs10460960	144	22	6	913871	6.2124	2.61e-10
ENSG00000187164	KIAA1598	10	118643742	118886097	-1	protein_coding	57698	KIAA1598	0.886314	-1.17282	163	14.78	1.69e-16	rs10886017;rs11197843;rs2170862;rs11197887	488	65	5	913871	7.307	1.37e-13
ENSG00000187272	KRTAP9-8	17	39394297	39395256	1	protein_coding	83901	KRTAP9-8	0.0437541	0.251398	11	1.638	4e-10	rs16966801;rs7503667	698	4	1	913871	4.8505	6.16e-07
ENSG00000187391	MAGI2	7	77646393	79082890	-1	protein_coding	9863	MAGI2	0.883174	-1.16025	132	14.79	3.09e-19	rs3807689;rs3807673;rs2691529;rs2214648;rs3807645;rs1852006;rs7805441;rs6963840;rs1030015;rs10259665	360:361	1860	176	913871	8.4601	1.34e-17
ENSG00000187475	HIST1H1T	6	26107640	26108364	-1	protein_coding	3010	HIST1H1T	NA	-0.0680391	46	13.32	6.42e-14	rs1150659;rs198806;rs13206443	292	23	5	913871	6.2893	1.59e-10
ENSG00000187479	C11orf96	11	43946892	43965888	1	protein_coding	387763	C11orf96	NA	NA	10	13.05	2.11e-12	rs10838202;rs1554316	509	28	9	913871	5.0776	1.91e-07
ENSG00000187486	KCNJ11	11	17407406	17410878	-1	protein_coding	3767	KCNJ11	0.314724	-0.62783	11	14.43	7.69e-14	rs10832778	502	13	3	913871	5.7199	5.33e-09
ENSG00000187492	CDHR4	3	49828165	49837268	-1	protein_coding	389118	CDHR4	0.0134739	0.0436097	34	18.12	1.04e-14	rs11713193;rs1317140;rs12631248;rs13096480	146	3	1	913871	5.9946	1.02e-09
ENSG00000187581	COX8C	14	93813537	93814702	1	protein_coding	341947	COX8C	0.144098	0.361603	20	13.5	3.38e-20	rs3783890;rs12894992;rs11622939;rs12878053;rs9989141;rs1503962	628	8	2	913871	6.0639	6.64e-10
ENSG00000187626	ZKSCAN4	6	28212401	28227011	-1	protein_coding	387032	ZKSCAN4	6.74e-05	0.661631	14	22.3	4.07e-09	rs853679	293	31	6	913871	5.4696	2.26e-08
ENSG00000187664	HAPLN4	19	19366450	19373605	-1	protein_coding	404037	HAPLN4	0.0326848	0.204998	43	12.02	1.01e-15	rs998732;rs2965185	740	9	2	913871	5.7321	4.96e-09
ENSG00000187672	ERC2	3	55542336	56502391	-1	protein_coding	26059	ERC2	0.996856	-1.91547	133	24.9	3.12e-11	rs12488237;rs965961	148	837	61	913871	5.0552	2.15e-07
ENSG00000187678	SPRY4	5	141689992	141706020	-1	protein_coding	81848	SPRY4	0.10992	-0.819639	9	9.728	3.47e-08	rs4912637	271	29	6	913871	5.4946	1.96e-08
ENSG00000187837	HIST1H1C	6	26055968	26056699	-1	protein_coding	3006	HIST1H1C	NA	0.137228	25	16.07	2.99e-09	rs1150659;rs3752420;rs13206443;rs6929805	292	4	2	913871	4.3713	6.18e-06
ENSG00000187957	DNER	2	230222345	230579274	-1	protein_coding	92737	DNER	0.785502	-0.191028	101	18.6	1.39e-13	rs7558924;rs2273999;rs6720868	127	350	55	913871	5.1818	1.1e-07
ENSG00000188026	RILPL1	12	123955925	124018265	-1	protein_coding	353116	RILPL1	0.0660196	-0.388983	12	12.06	9.33e-08	rs10846527	576	2	1	913871	4.3411	7.09e-06
ENSG00000188211	NCR3LG1	11	17373273	17398888	1	protein_coding	374383	NCR3LG1	NA	-0.541404	25	14.43	4.72e-14	rs757081;rs10832778	502	26	4	913871	5.7323	4.95e-09
ENSG00000188316	ENO4	10	118609023	118671299	1	protein_coding	387712	ENO4	NA	NA	48	14.78	1.69e-16	rs10886014;rs1023549;rs2170862;rs10886017;rs11197835;rs11197843;rs11197887	488	31	4	913871	7.8017	3.05e-15
ENSG00000188322	SBK1	16	28303840	28335170	1	protein_coding	388228	SBK1	0.437577	0.472517	20	13.33	7.95e-32	rs2650492;rs9939450;rs2726040;rs7187776	669	14	3	913871	7.8113	2.83e-15
ENSG00000188385	JAKMIP3	10	133918175	133998313	1	protein_coding	282973	JAKMIP3	0.0539318	2.18349	93	15.41	1.33e-12	rs2637645;rs11146205;rs12778246;rs7096307	494	111	18	913871	5.8684	2.2e-09
ENSG00000188501	LCTL	15	66839517	66858317	-1	protein_coding	197021	LCTL	4.65e-08	0.229488	70	11.5	1.14e-10	rs12911730;rs12593241;rs11629783;rs16953563;rs11858742;rs2119264;rs11637233	648	16	5	913871	5.405	3.24e-08
ENSG00000188554	NBR1	17	41322498	41363708	1	protein_coding	4077	NBR1	0.000436707	-0.826384	2	4.418	2.46e-09	rs17599948	699	11	1	913871	4.1379	1.75e-05
ENSG00000188580	NKAIN2	6	124125286	125146803	1	protein_coding	154215	NKAIN2	0.00783239	-0.975111	77	19.7	1.24e-12	rs584170;rs519615;rs687667;rs1871329;rs2875762	323	1144	118	913871	6.1387	4.16e-10
ENSG00000188603	CLN3	16	28477983	28506896	-1	protein_coding	1201	CLN3	9.99e-07	NA	37	22.5	1.43e-53	rs7187776;rs181206;rs480400	669	3	1	913871	6.1094	5e-10
ENSG00000188641	DPYD	1	97543299	98386605	-1	protein_coding	1806	DPYD	4.19e-09	0.587602	75	23.2	1.11e-11	rs2811219;rs4372296;rs17379561	31	550	64	913871	6.5276	3.34e-11
ENSG00000188779	SKOR1	15	68112042	68126899	1	protein_coding	390598	SKOR1	NA	-0.128486	74	21.9	5.91e-55	rs8030476;rs1026734;rs12441598;rs8025790;rs4776970;rs9302245;rs7359257;rs4776361;rs3803522	649	13	3	913871	7.9223	1.17e-15
ENSG00000188827	SLX4	16	3631182	3661599	-1	protein_coding	84464	SLX4	8.9e-08	-0.111653	24	7.658	6.9e-18	rs12448257;rs758747;rs9930893;rs12933120;rs8054140;rs11641763;rs740862	661	15	5	913871	7.7907	3.33e-15
ENSG00000188993	LRRC66	4	52859868	52883786	-1	protein_coding	339977	LRRC66	9.28e-14	-0.309402	27	12.78	9.73e-11	rs784944	203	15	2	913871	5.9146	1.66e-09
ENSG00000189045	ANKDD1B	5	74907284	74967671	1	protein_coding	728780	ANKDD1B	NA	0.593695	133	45	2.42e-58	rs6453133;rs10074747;rs17671496;rs13356670;rs2216572;rs4512110;rs2307114;rs34341;rs6871667;rs34344;rs7734618;rs7717355;rs2112347;rs10515214;rs2307113	247	90	12	913871	7.3685	8.63e-14
ENSG00000189056	RELN	7	103112231	103629963	-1	protein_coding	5649	RELN	1	0.040685	143	21.3	4.46e-25	rs6951931;rs13225455;rs155333;rs745541;rs39332;rs11496125;rs39329;rs39351;rs3914129;rs2237643	366	730	70	913871	7.6551	9.66e-15
ENSG00000189060	H1F0	22	38201114	38203442	1	protein_coding	3005	H1F0	0.154803	0.263936	28	14.37	2.7e-09	rs2285178	782	12	2	913871	4.8818	5.26e-07
ENSG00000189134	NKAPL	6	28227098	28228736	1	protein_coding	222698	NKAPL	0.000165621	0.0513426	12	22.3	4.07e-09	rs853679	293	15	4	913871	5.356	4.25e-08
ENSG00000189283	FHIT	3	59735036	61237133	-1	protein_coding	2272	FHIT	0.00139184	0.884593	277	21.1	1.54e-26	rs12486280;rs11706821;rs2886377;rs1978865;rs2365389;rs940338;rs9819588;rs12638466	149	2126	243	913871	7.8951	1.45e-15
ENSG00000189292	FAM150B	2	279558	288851	-1	protein_coding	285016	FAM150B	0.384938	NA	30	18.39	8.92e-15	rs3791221;rs2864044;rs6548221	57	15	3	913871	5.7495	4.48e-09
ENSG00000196092	PAX5	9	36833272	37034103	-1	protein_coding	5079	PAX5	0.984244	-0.198032	51	14.6	4.66e-11	rs7020776;rs3013733;rs10814498;rs7850825	433	257	33	913871	5.3292	4.93e-08
ENSG00000196176	HIST1H4A	6	26021907	26022278	1	protein_coding	8359	HIST1H4A	0.0022854	0.43417	23	16.34	1.72e-09	rs1150659;rs13206443;rs6929805;rs3752420	292	8	2	913871	5.5533	1.4e-08
ENSG00000196220	SRGAP3	3	9022275	9404737	-1	protein_coding	9901	SRGAP3	0.999998	-1.15134	6	14.09	4.9e-08	rs2251361	132	439	85	913871	5.8199	2.94e-09
ENSG00000196284	SUPT3H	6	44777054	45345690	-1	protein_coding	8464	SUPT3H	0.000109913	0.190064	265	19.96	4.08e-08	rs10948176	301	499	17	913871	4.4673	3.96e-06
ENSG00000196296	ATP2A1	16	28889726	28915830	1	protein_coding	487	ATP2A1	7.04e-09	-0.198598	55	18.68	2.55e-63	rs12448482;rs7187776;rs7201929;rs7187575	669	10	1	913871	6.1094	5e-10
ENSG00000196353	CPNE4	3	131252399	132004254	-1	protein_coding	131034	CPNE4	0.775139	-1.1262	812	16.82	3.35e-36	rs1393558;rs1225060;rs9876897;rs4854623;rs1355782;rs1355784;rs11705732;rs1398766;rs17361639;rs7630302;rs9289408;rs1913291;rs2010176;rs1513385;rs1358704;rs876424;rs9882252;rs13082797;rs6806453;rs1569281;rs11720820;rs7653440;rs13093947;rs1320903;rs9289415;rs1505813	168	986	64	913871	10.812	1.51e-27
ENSG00000196355	AC021860.1	4	38628029	38666430	-1	protein_coding	NA	NA	NA	NA	29	14.21	9.7e-16	rs1000096;rs4833079;rs6853752;rs9522	199	29	6	913871	5.8063	3.19e-09
ENSG00000196388	INCA1	17	4891425	4900905	-1	protein_coding	388324	INCA1	8.26e-09	NA	35	18.04	1.12e-10	rs385471;rs1567238;rs377623	688	7	3	913871	6.0659	6.56e-10
ENSG00000196458	ZNF605	12	133498019	133532892	-1	protein_coding	100289635	ZNF605	0.960905	1.82963	6	3.666	2.61e-09	rs7968230;rs10357	578	16	5	913871	5.2543	7.43e-08
ENSG00000196502	SULT1A1	16	28616903	28634946	-1	protein_coding	6817	SULT1A1	2.24e-09	NA	75	10.15	5.08e-57	rs7187776;rs181206;rs480400;rs2650492	669	4	1	913871	6.3214	1.3e-10
ENSG00000196532	HIST1H3C	6	26045639	26046097	1	protein_coding	8352	HIST1H3C	0.215541	-0.193879	29	16.07	2.99e-09	rs13206443;rs1150659;rs3752420;rs6929805	292	9	3	913871	4.5864	2.25e-06
ENSG00000196569	LAMA2	6	129204342	129837714	1	protein_coding	3908	LAMA2	1.18e-24	0.0236552	34	18.82	1.99e-08	rs4895846	325	638	45	913871	4.9412	3.88e-07
ENSG00000196588	MKL1	22	40806285	41032706	-1	protein_coding	57591	MKL1	0.540324	-0.588524	58	12.79	4.21e-09	rs9611310;rs5758018	783	84	8	913871	4.3685	6.25e-06
ENSG00000196652	ZKSCAN5	7	99102274	99132323	1	protein_coding	23660	ZKSCAN5	0.000618303	-0.539497	25	19.83	7.23e-18	rs13240600;rs10226310	364	9	2	913871	7.7408	4.94e-15
ENSG00000196666	FAM180B	11	47608198	47610746	1	protein_coding	399888	FAM180B	0.315838	NA	11	14.52	3.98e-44	rs7933019;rs11606287;rs7124681;rs1483121;rs10769254;rs7942074	511	3	1	913871	6.1094	5e-10
ENSG00000196781	TLE1	9	84198598	84304220	-1	protein_coding	7088	TLE1	0.957285	NA	27	21.7	6.45e-10	rs4877217;rs2796456;rs10481754	436	121	31	913871	5.2873	6.21e-08
ENSG00000196782	MAML3	4	140637907	141075338	-1	protein_coding	55534	MAML3	0.329895	-0.192465	149	19.69	1.37e-14	rs4863692;rs4863700;rs10027044;rs769674;rs3733385	221	357	54	913871	8.478	1.15e-17
ENSG00000196821	C6orf106	6	34555065	34664636	-1	protein_coding	64771	C6orf106	0.45403	-1.13555	227	15.78	6.9e-52	rs2814982;rs16894959;rs9469813;rs2814992;rs6932930;rs2104332;rs6912327	294	72	6	913871	6.1094	5e-10
ENSG00000196850	PPTC7	12	110969120	111021125	-1	protein_coding	160760	PPTC7	0.354852	-2.6034	8	15.15	2.88e-14	rs11065612;rs6606686	569	13	4	913871	6.513	3.68e-11
ENSG00000196917	HCAR1	12	123104824	123215390	-1	protein_coding	27198	HCAR1	0.140999	-0.89126	103	14.97	3.26e-27	rs11058868;rs11058562;rs4319547;rs2062488;rs6489158;rs2277346;rs7957117;rs7131791	576	44	8	913871	6.1094	5e-10
ENSG00000196966	HIST1H3E	6	26225383	26225844	1	protein_coding	8353	HIST1H3E	0.000813429	-0.209795	2	3.863	2.01e-12	rs806794;rs9379845	292	4	2	913871	4.7589	9.73e-07
ENSG00000197061	HIST1H4C	6	26104104	26104518	1	protein_coding	8364	HIST1H4C	8.86e-05	0.852192	44	13.32	6.42e-14	rs198806;rs13206443;rs1150659	292	19	5	913871	6.4198	6.82e-11
ENSG00000197111	PCBP2	12	53835525	53874946	1	protein_coding	5094	PCBP2	0.98703	NA	13	13.85	7.73e-09	rs12831185;rs7134628	554	13	3	913871	4.4051	5.29e-06
ENSG00000197157	SND1	7	127292234	127732661	1	protein_coding	27044	SND1	0.999917	-0.196239	99	19.9	2.88e-08	rs322840	372	230	16	913871	4.5926	2.19e-06
ENSG00000197165	SULT1A2	16	28603264	28608430	-1	protein_coding	6799	SULT1A2	1.84e-08	1.08454	58	25	1e-52	rs7187776;rs181206;rs480400	669	6	2	913871	7.3162	1.28e-13
ENSG00000197177	GPR123	10	134884433	134945179	1	protein_coding	84435	GPR123	0.512155	0.355334	8	14.89	2.29e-08	rs4838694	495	40	10	913871	4.2889	8.98e-06
ENSG00000197272	IL27	16	28510683	28523372	-1	protein_coding	246778	IL27	0.927793	-0.19185	38	22.5	1e-52	rs7187776;rs181206;rs480400	669	2	1	913871	6.1094	5e-10
ENSG00000197275	RAD54B	8	95384188	95487337	-1	protein_coding	25788	RAD54B	8.51e-10	0.348828	191	14.49	5.79e-10	rs16916760;rs12680842	409	88	7	913871	5.4624	2.35e-08
ENSG00000197279	ZNF165	6	28048753	28057341	1	protein_coding	7718	ZNF165	0.000563292	0.227981	3	10.67	2.05e-08	rs853679	293	19	5	913871	4.6789	1.44e-06
ENSG00000197343	ZNF655	7	99156029	99174076	1	protein_coding	79027	ZNF655	0.0378918	-0.877773	17	10.16	7.23e-17	rs13240600;rs10226310	364	9	2	913871	6.2638	1.88e-10
ENSG00000197345	MRPL21	11	68658744	68671303	-1	protein_coding	219927	MRPL21	5.46e-08	-0.421125	26	15.47	1.36e-07	rs7938117;rs7940105	516	19	3	913871	4.8442	6.36e-07
ENSG00000197381	ADARB1	21	46493768	46646478	1	protein_coding	104	ADARB1	0.843939	0.941077	139	13.31	2.29e-25	rs2838762;rs7282639;rs2838764;rs2838771;rs410184;rs3788157;rs427943;rs2838820;rs2838821;rs2297283	778	173	16	913871	6.1094	5e-10
ENSG00000197415	VEPH1	3	156977531	157251408	-1	protein_coding	79674	VEPH1	9.33e-12	-0.084117	88	19.18	2.54e-11	rs6767619	176	315	22	913871	4.5154	3.16e-06
ENSG00000197429	IPP	1	46159996	46216322	-1	protein_coding	3652	IPP	0.00253171	-0.243673	144	22.2	8.21e-12	rs1707322;rs946526;rs11211176	15	8	2	913871	6.1577	3.69e-10
ENSG00000197586	ENTPD6	20	25176329	25207365	1	protein_coding	955	ENTPD6	4.99e-05	0.27376	70	15.79	5.55e-14	rs6138482;rs6138537;rs4456769;rs6050427;rs6050446;rs2281212;rs6050679	760	39	7	913871	7.3475	1.01e-13
ENSG00000197622	CDC42SE1	1	151023447	151042801	-1	protein_coding	56882	CDC42SE1	0.0135195	-0.166256	33	9.905	3.64e-19	rs6587552;rs7523731;rs1045628;rs4357530;rs2864700	38	12	2	913871	7.6733	8.38e-15
ENSG00000197653	DNAH10	12	124247042	124420753	1	protein_coding	196385	DNAH10	4.14e-37	-0.520605	37	25.3	7.89e-13	rs11057354;rs7133378	576	107	14	913871	4.6354	1.78e-06
ENSG00000197724	PHF2	9	96338689	96441869	1	protein_coding	5253	PHF2	0.994132	0.745198	106	13.72	4.42e-15	rs2150752;rs12348927;rs4744275;rs7872863;rs3750358	442	144	14	913871	5.2758	6.61e-08
ENSG00000197728	RPS26	12	56435637	56438116	1	protein_coding	6231	RPS26	0.753343	-0.144336	10	9.023	8.8e-14	rs1701704;rs11171747;rs11171710	556	3	2	913871	5.1427	1.35e-07
ENSG00000197852	FAM212B	1	112223252	112298446	-1	protein_coding	55924	FAM212B	0.00359052	0.902451	46	22.3	7.2e-15	rs2477425;rs2076586;rs197374;rs12033257;rs563002	34	72	14	913871	5.9598	1.26e-09
ENSG00000197891	SLC22A12	11	64358113	64369820	1	protein_coding	116085	SLC22A12	4.9e-06	0.320311	42	7.096	2.19e-14	rs893006;rs17146216	514	13	2	913871	5.927	1.54e-09
ENSG00000198042	MAK16	8	33342268	33358778	1	protein_coding	84549	MAK16	0.99398	1.40296	69	11.8	2.81e-09	rs2676419	394	23	3	913871	5.9685	1.2e-09
ENSG00000198060	2023-03-05	10	94050920	94113721	1	protein_coding	54708	2023-03-05	0.898062	-1.14505	3	1.965	NA	rs1776209	482	31	4	913871	4.2112	1.27e-05
ENSG00000198083	KRTAP9-9	17	39411636	39412616	1	protein_coding	81870	KRTAP9-9	0.00729871	0.736648	12	9.549	4e-10	rs16966801	698	8	1	913871	4.6263	1.86e-06
ENSG00000198090	KRTAP4-6	17	39295685	39296739	-1	protein_coding	81871	KRTAP4-6	0.0145002	1.36986	15	5.354	9.68e-12	rs7219230	698	5	2	913871	5.306	5.6e-08
ENSG00000198225	FKBP1C	6	63921351	63922929	1	protein_coding	642489	FKBP1C	0.000605467	NA	28	15.31	2.36e-08	rs9294140	308	9	2	913871	5.2912	6.08e-08
ENSG00000198231	DDX42	17	61850963	61896677	1	protein_coding	11325	DDX42	0.999996	0.659646	36	11.38	1.39e-13	rs12325866	704	34	3	913871	5.8566	2.36e-09
ENSG00000198252	STYX	14	53196898	53241716	1	protein_coding	6815	STYX	0.972069	-1.25801	64	13.21	5.72e-09	rs10144318	616	19	3	913871	4.978	3.21e-07
ENSG00000198271	KRTAP4-5	17	39305178	39306054	-1	protein_coding	85289	KRTAP4-5	0.010388	0.113742	8	4.623	1.21e-08	rs7219230	698	8	2	913871	4.6504	1.66e-06
ENSG00000198366	HIST1H3A	6	26020718	26021186	1	protein_coding	8350	HIST1H3A	3.98e-05	-0.225707	23	16.34	1.72e-09	rs6929805;rs3752420;rs1150659;rs13206443	292	7	2	913871	5.0746	1.94e-07
ENSG00000198373	WWP2	16	69796209	69975644	1	protein_coding	11060	WWP2	0.977902	0.163311	228	21.6	3.9e-27	rs12447326;rs7193778;rs889398;rs8055756;rs8043925;rs2047597;rs11866219;rs904810;rs3748388;rs929840	680	112	11	913871	6.1094	5e-10
ENSG00000198556	ZNF789	7	99070464	99101273	1	protein_coding	285989	ZNF789	7.06e-08	-0.309224	20	19.83	1.27e-18	rs13240600;rs10226310	364	7	2	913871	7.2371	2.29e-13
ENSG00000198580	AC073343.1	7	6713376	6715991	1	protein_coding	NA	NA	NA	NA	4	4.959	9.27e-10	rs9639027	342	6	2	913871	5.0477	2.24e-07
ENSG00000198597	ZNF536	19	30719197	31204445	1	protein_coding	9745	ZNF536	0.965217	-0.424049	231	18.62	1.36e-19	rs7245985;rs10407344;rs33436;rs33429;rs8113277;rs10460186;rs3786810;rs11668301;rs3786791;rs16964244;rs10421376	741	360	57	913871	8.1831	1.38e-16
ENSG00000198646	NCOA6	20	33284722	33413452	-1	protein_coding	23054	NCOA6	0.990815	-0.852306	133	19.35	2.34e-10	rs6120750;rs6142199;rs12624640;rs17122844;rs4911442	762	56	5	913871	5.4409	2.65e-08
ENSG00000198673	FAM19A2	12	62102040	62672931	-1	protein_coding	338811	FAM19A2	0.547457	-1.13592	44	16.44	1.09e-08	rs7977950	558	625	64	913871	5.7086	5.7e-09
ENSG00000198700	IPO9	1	201798269	201853422	1	protein_coding	55705	IPO9	0.999992	3.33395	58	22.1	1.03e-42	rs1022361;rs10800796;rs2820292;rs2820311;rs10920259	49	26	4	913871	6.6343	1.63e-11
ENSG00000198711	SSBP3-AS1	1	54703710	54704736	1	protein_coding	619518	SSBP3-AS1	NA	NA	18	5.539	3.12e-10	rs4061073;rs630602	18	5	2	913871	4.8709	5.55e-07
ENSG00000198720	ANKRD13B	17	27916787	27941779	1	protein_coding	124930	ANKRD13B	0.970861	-0.678915	15	11.59	1.18e-09	rs1017529;rs4794859;rs2289629;rs1038088	693	7	2	913871	5.7914	3.49e-09
ENSG00000198755	RPL10A	6	35436185	35438562	1	protein_coding	4736	RPL10A	0.302379	-0.217537	40	21.8	6.18e-10	rs6457824;rs11962335;rs7744392;rs11756089;rs6457816	294	10	3	913871	6.2527	2.02e-10
ENSG00000198785	GRIN3A	9	104331635	104500862	-1	protein_coding	116443	GRIN3A	0.123333	-0.14385	272	25.8	2.6e-10	rs10118878;rs7856074;rs2756913;rs1572561	445	273	15	913871	5.8581	2.34e-09
ENSG00000198792	TMEM184B	22	38615298	38669040	-1	protein_coding	25829	TMEM184B	0.878341	-0.420833	32	9.05	6.42e-09	rs133015;rs7290372	782	39	6	913871	4.8777	5.37e-07
ENSG00000198793	MTOR	1	11166592	11322564	-1	protein_coding	2475	MTOR	1	-0.132113	144	16.38	2.01e-15	rs10779751;rs12136082	6	40	2	913871	7.2183	2.63e-13
ENSG00000198822	GRM3	7	86273230	86494200	1	protein_coding	2913	GRM3	0.98471	-0.444756	68	17.61	2.81e-09	rs802460	362	188	21	913871	4.5067	3.29e-06
ENSG00000198876	DCAF12	9	34086385	34127397	-1	protein_coding	25853	DCAF12	0.00348556	-0.645633	111	14.41	8.92e-11	rs12380143;rs10971709;rs1052656;rs4879744	432	31	5	913871	6.0119	9.17e-10
ENSG00000198890	PRMT6	1	107599267	107601916	1	protein_coding	55170	PRMT6	0.0241276	-0.632334	13	22.6	2.54e-11	rs1730859	32	10	2	913871	5.5746	1.24e-08
ENSG00000198892	SHISA4	1	201857808	201861434	1	protein_coding	149345	SHISA4	0.00107148	0.256183	17	22.1	2.68e-41	rs10800796;rs1022361;rs2820311;rs2820292	49	3	2	913871	6.1094	5e-10
ENSG00000198909	MAP3K3	17	61699775	61773663	1	protein_coding	4215	MAP3K3	0.999527	-1.19113	85	18.21	3.49e-14	rs12325866;rs9906903	704	31	1	913871	7.0535	8.73e-13
ENSG00000198911	SREBF2	22	42229109	42303312	1	protein_coding	6721	SREBF2	0.996272	0.410467	13	22.5	1.23e-06	rs10483213;rs738140	783	46	9	913871	4.7831	8.63e-07
ENSG00000198914	POU3F3	2	105471969	105476929	1	protein_coding	5455	POU3F3	NA	-1.31869	5	14.25	9.17e-20	rs3739154;rs1451533;rs754481	90	5	2	913871	4.9987	2.89e-07
ENSG00000198919	DZIP3	3	108308529	108413693	1	protein_coding	9666	DZIP3	3.74e-10	-0.416171	35	12.19	1.71e-10	rs11917965;rs7433826	161	61	6	913871	5.1536	1.28e-07
ENSG00000198925	ATG9A	2	220074494	220094439	-1	protein_coding	79065	ATG9A	0.714828	-0.114962	27	16.04	3e-11	rs6710315	124	13	2	913871	5.708	5.71e-09
ENSG00000198945	L3MBTL3	6	130334844	130462594	1	protein_coding	84456	L3MBTL3	0.999499	0.0178736	64	18.57	6.48e-12	rs6569648;rs9375702	326	128	14	913871	5.7558	4.31e-09
ENSG00000198961	PJA2	5	108670410	108745695	-1	protein_coding	9867	PJA2	0.466604	-0.0196174	73	15.43	9.37e-09	rs11738695	258	52	6	913871	5.2551	7.4e-08
ENSG00000203737	GPR52	1	174417212	174418683	1	protein_coding	9293	GPR52	0.0654586	-0.0326958	13	14.44	NA	rs6691857;rs12564992	43	2	1	913871	4.638	1.76e-06
ENSG00000203910	C1orf146	1	92683497	92711370	1	protein_coding	388649	C1orf146	0.0240479	-0.27844	18	11.7	9.6e-10	rs6690764	29	12	2	913871	5.1144	1.57e-07
ENSG00000204186	ZDBF2	2	207139387	207179148	1	protein_coding	57683	ZDBF2	1.38e-07	-0.145117	69	16.53	5.24e-12	rs1448902;rs13000757;rs12989476;rs10192193	120	20	2	913871	5.9378	1.44e-09
ENSG00000204188	GGNBP1	6	33551515	33556803	1	protein_coding	449520	GGNBP1	NA	NA	13	6.392	1.33e-12	rs210139;rs419261	294	20	5	913871	4.8727	5.5e-07
ENSG00000204220	PFDN6	6	33257079	33266178	1	protein_coding	10471	PFDN6	0.859422	0.536101	5	26.9	6.48e-11	rs9277972	294	2	1	913871	4.1795	1.46e-05
ENSG00000204316	MRPL38	17	73894724	73905899	-1	protein_coding	64978	MRPL38	4.09e-06	-0.135864	9	14.62	1.09e-08	rs9894383	709	8	2	913871	4.938	3.95e-07
ENSG00000204398	RP11-65D24.2	13	112240548	112324955	1	protein_coding	NA	NA	NA	NA	80	12.75	1.75e-14	rs12868881;rs9522264;rs2774440;rs4771760	606	104	16	913871	5.2455	7.79e-08
ENSG00000204671	IL31	12	122656577	122658746	-1	protein_coding	386653	IL31	0.150887	-0.447087	22	11.39	7.69e-14	rs11059505	576	8	2	913871	6.9267	2.15e-12
ENSG00000204682	CASC10	10	21781587	21786191	-1	protein_coding	399726	CASC10	0.0200549	-1.90404	9	14.69	2.36e-22	rs7098100	469	4	2	913871	6.1094	5e-10
ENSG00000204740	MALRD1	10	19492779	20079330	1	protein_coding	340895	MALRD1	NA	NA	92	16.39	6.48e-12	rs12776880;rs10827649	467	846	60	913871	4.304	8.39e-06
ENSG00000204764	RANBP17	5	170288874	170727019	1	protein_coding	64901	RANBP17	8.61e-36	0.250861	574	19.44	2.59e-22	rs4868038;rs7730898;rs3860765;rs7708999;rs11134679;rs1469438	279	247	8	913871	6.1094	5e-10
ENSG00000204852	TCTN1	12	111051832	111087235	1	protein_coding	79600	TCTN1	1.87e-09	-0.456703	6	11.16	2.88e-14	rs6606686;rs11065612	569	9	2	913871	7.0856	6.92e-13
ENSG00000204856	FAM216A	12	110906169	110928190	1	protein_coding	29902	FAM216A	0.0011163	-0.85449	8	6.563	8.5e-15	rs6606686;rs11065612	569	10	3	913871	7.7285	5.44e-15
ENSG00000204859	ZBTB48	1	6640061	6649340	1	protein_coding	3104	ZBTB48	0.680198	0.486681	11	3.148	7.32e-11	rs10779795;rs2235564	3	8	4	913871	6.7584	6.98e-12
ENSG00000204873	KRTAP9-3	17	39388715	39389705	1	protein_coding	83900	KRTAP9-3	0.0447129	0.0241941	8	6.207	4e-10	rs16966801;rs7503667	698	5	1	913871	4.8708	5.56e-07
ENSG00000204880	KRTAP4-8	17	39253233	39254393	-1	protein_coding	728224	KRTAP4-8	0.00977082	2.54323	112	16.14	2.61e-09	rs7219230;rs7503667	698	12	1	913871	4.433	4.65e-06
ENSG00000205147	AC016586.1	19	4041127	4043154	-1	protein_coding	NA	NA	NA	NA	27	8.078	5.55e-14	rs10402864;rs895330;rs350822;rs7245642	738	5	2	913871	5.5019	1.88e-08
ENSG00000205189	ZBTB10	8	81397854	81438500	1	protein_coding	65986	ZBTB10	0.881586	-2.60461	67	15.94	2.88e-12	rs7830160;rs16907740;rs449146	404	27	4	913871	5.8904	1.93e-09
ENSG00000205213	LGR4	11	27387508	27494322	-1	protein_coding	55366	LGR4	0.994113	0.243578	73	18.52	4.82e-38	rs1046568;rs4469846;rs1038101;rs4514364;rs12789402;rs11030024;rs12361806	505	68	12	913871	6.1094	5e-10
ENSG00000205221	VIT	2	36923833	37041935	1	protein_coding	5212	VIT	4.91e-22	0.268291	82	14.08	1.92e-10	rs11677279;rs4670171;rs4670627	67	183	31	913871	4.4082	5.21e-06
ENSG00000205352	PRR13	12	53835389	53840429	1	protein_coding	54458	PRR13	0.634332	-0.290702	3	9.222	NA	rs12831185;rs7134628	554	1	1	913871	4.6829	1.41e-06
ENSG00000205581	HMGN1	21	40714241	40721573	-1	protein_coding	3150	HMGN1	0.425365	NA	38	8.317	5.24e-10	rs2836964;rs2836961	775	14	3	913871	5.5527	1.41e-08
ENSG00000205683	DPF3	14	73086004	73360809	-1	protein_coding	8110	DPF3	0.828482	0.482532	198	18.28	1.29e-12	rs2526919;rs768840;rs8013337;rs7155359;rs17180949;rs6574093;rs3937455;rs9671327;rs763388;rs6574100;rs4243643;rs8014483;rs17182055;rs17182027	621	296	40	913871	7.4963	3.28e-14
ENSG00000205710	C17orf107	17	4802713	4806227	1	protein_coding	100130311	C17orf107	NA	NA	38	22.9	6.42e-14	rs1567238;rs12936083;rs12450045;rs9904177;rs385471	688	5	2	913871	6.2688	1.82e-10
ENSG00000205882	DEFB134	8	11850692	11853821	-1	protein_coding	613211	DEFB134	0.0322373	0.812798	27	8.665	5.75e-17	rs11250186;rs4841659;rs3924736;rs7835672	382	17	3	913871	7.0791	7.26e-13
ENSG00000205883	DEFB135	8	11839830	11842099	1	protein_coding	613209	DEFB135	1.32e-06	0.0826432	36	10.6	1.24e-16	rs4841659;rs9774603;rs4469501;rs10086500;rs11250186;rs3924736	382	20	6	913871	7.3088	1.35e-13
ENSG00000205884	DEFB136	8	11831446	11832108	-1	protein_coding	613210	DEFB136	0.0340001	0.275167	37	10.6	7.47e-20	rs4469501;rs4841659;rs9774603;rs10086500;rs11250186	382	14	3	913871	7.738	5.05e-15
ENSG00000205981	DNAJC19	3	180701497	180707562	-1	protein_coding	131118	DNAJC19	0.0144037	-0.796483	17	12.57	1.91e-09	rs10049181;rs1607678;rs1805207;rs6776895;rs2216427	183	9	2	913871	5.3874	3.58e-08
ENSG00000206026	SMIM21	18	73121431	73139658	-1	protein_coding	284274	SMIM21	0.000512614	0.704158	59	10.72	3.19e-08	rs12165099;rs7235563	735	45	6	913871	5.8308	2.76e-09
ENSG00000206527	PTPLB	3	123209667	123304032	-1	protein_coding	201562	PTPLB	0.922343	0.831986	74	17.63	2.88e-14	rs1965290;rs1456114;rs16834431	165	83	8	913871	6.2988	1.5e-10
ENSG00000206560	ANKRD28	3	15708743	15901278	-1	protein_coding	23243	ANKRD28	0.999929	-0.657585	225	18.19	4.76e-11	rs11128760;rs7640807	135	136	5	913871	5.9779	1.13e-09
ENSG00000212643	ZRSR1	5	112227313	112228791	1	protein_coding	7310	ZRSR1	1.31e-05	NA	18	12.18	1.27e-06	rs2229992	259	13	2	913871	4.5919	2.2e-06
ENSG00000212657	KRTAP16-1	17	39463952	39465505	-1	protein_coding	100505753	KRTAP16-1	NA	-0.15018	43	26.1	2.74e-11	rs16966801	698	18	3	913871	5.5956	1.1e-08
ENSG00000212658	KRTAP29-1	17	39458078	39459103	-1	protein_coding	100533177	KRTAP29-1	NA	0.0712986	44	26.1	2.74e-11	rs16966801	698	12	2	913871	5.6861	6.5e-09
ENSG00000212659	KRTAP9-6	17	39421591	39422893	1	protein_coding	100507608	KRTAP9-6	0.194495	NA	4	9.549	NA	rs16966801	698	1	1	913871	4.1728	1.5e-05
ENSG00000212997	AC023632.1	8	95558771	95560630	1	protein_coding	NA	NA	NA	NA	12	10.56	8.63e-14	rs12680842	409	14	4	913871	5.4254	2.89e-08
ENSG00000213190	MLLT11	1	151030234	151040970	1	protein_coding	10962	MLLT11	0.473312	-1.61676	25	9.905	1.88e-17	rs4357530;rs6587552;rs7523731;rs1045628;rs2864700	38	10	2	913871	6.3452	1.11e-10
ENSG00000213218	CSH2	17	61949372	61951126	-1	protein_coding	1443	CSH2	0.458224	0.124763	20	8.476	3.16e-11	rs12325866	704	7	1	913871	5.6156	9.79e-09
ENSG00000213281	NRAS	1	115247090	115259515	-1	protein_coding	4893	NRAS	0.912773	-1.24347	10	8.785	5.85e-09	rs2007231	35	7	3	913871	5.9545	1.3e-09
ENSG00000213390	ARHGAP19	10	98978996	99052413	-1	protein_coding	84986	ARHGAP19	1.63e-07	0.190138	95	13.49	5.86e-09	rs1468069	483	78	8	913871	5.2367	8.18e-08
ENSG00000213533	TMEM110	3	52870235	52931612	-1	protein_coding	375346	TMEM110	0.901349	0.93292	96	22.3	8.5e-15	rs6794389;rs2256332;rs3821831	146	46	5	913871	7.5831	1.69e-14
ENSG00000213578	CPLX3	15	75118888	75124141	1	protein_coding	594855	CPLX3	0.385407	-0.552614	17	24.2	8.45e-13	rs1378942;rs936227	650	7	2	913871	5.3075	5.56e-08
ENSG00000213619	NDUFS3	11	47586888	47606114	1	protein_coding	4722	NDUFS3	0.047137	-0.0123446	16	14.52	3.98e-44	rs7933019;rs7124681;rs7942074;rs11606287;rs1483121;rs10769254	511	4	2	913871	6.2563	1.97e-10
ENSG00000213625	LEPROT	1	65886270	65901690	1	protein_coding	54741	LEPROT	0.0947894	1.26654	14	13.46	6.64e-10	rs10889550	21	32	8	913871	6.3038	1.45e-10
ENSG00000213639	PPP1CB	2	28974506	29025806	1	protein_coding	5500	PPP1CB	0.997195	0.00183917	99	18.58	4.59e-16	rs4372836;rs3190;rs7586405;rs7592895	64	27	4	913871	7.0472	9.13e-13
ENSG00000213658	LAT	16	28996147	29002104	1	protein_coding	27040	LAT	0.0974333	-0.483408	13	13.34	3.22e-39	rs12448482;rs7187575	669	5	2	913871	6.9255	2.17e-12
ENSG00000213699	SLC35F6	2	26987152	27004099	1	protein_coding	54978	SLC35F6	0.0161308	-0.353051	29	18.06	1.1e-09	rs7603056;rs714447;rs1662988;rs12467466	63	7	2	913871	4.9585	3.55e-07
ENSG00000213918	DNASE1	16	3661729	3730144	1	protein_coding	1773	DNASE1	1.01e-11	0.676275	51	24.4	1.11e-15	rs8054140;rs11641763;rs12448257;rs12933120;rs740862;rs710891;rs17183750;rs1635404;rs3794701	661	37	8	913871	7.6812	7.88e-15
ENSG00000213996	TM6SF2	19	19375173	19384200	-1	protein_coding	53345	TM6SF2	1.94e-05	NA	45	10.75	1.01e-15	rs998732;rs2965185	740	12	3	913871	6.1561	3.73e-10
ENSG00000214063	TSPAN4	11	842808	867116	1	protein_coding	7106	TSPAN4	2.52e-06	-0.353452	73	21.2	3.09e-11	rs7924806;rs4963183;rs10902227;rs11246340	496	9	3	913871	7.4066	6.48e-14
ENSG00000214314	AC073063.1	7	99040552	99040747	1	protein_coding	NA	NA	NA	NA	14	13.36	9.4e-18	rs10226310;rs13240600	364	1	1	913871	7.5737	1.81e-14
ENSG00000214435	AS3MT	10	104629273	104661656	1	protein_coding	57412	AS3MT	5.09e-07	0.726881	105	14.9	5.91e-20	rs7096169;rs12411886;rs192569;rs7897654	486	32	6	913871	7.5079	3e-14
ENSG00000214706	IFRD2	3	50325163	50330349	-1	protein_coding	7866	IFRD2	5.53e-06	-0.616738	3	8.57	1.29e-10	rs12631248;rs2236947;rs1283	146	2	1	913871	5.3115	5.44e-08
ENSG00000214921	AC003102.1	17	42325758	42327236	-1	protein_coding	NA	NA	NA	NA	15	12.26	2.6e-08	rs7222349	700	4	1	913871	4.8866	5.13e-07
ENSG00000214941	ZSWIM7	17	15879874	15903031	-1	protein_coding	125150	ZSWIM7	0.0879255	0.0887136	68	13.46	1.38e-13	rs1075901	691	13	2	913871	6.9618	1.68e-12
ENSG00000214944	ARHGEF28	5	72921983	73237818	1	protein_coding	64283	ARHGEF28	1.83e-10	0.0745389	33	27.6	3.84e-09	rs2973565;rs3828583	246	319	35	913871	4.7083	1.25e-06
ENSG00000215045	GRID2IP	7	6537093	6591067	-1	protein_coding	392862	GRID2IP	0.314734	0.517681	14	9.49	3.47e-08	rs11761113	342	21	8	913871	4.3709	6.19e-06
ENSG00000215305	VPS16	20	2821349	2847378	1	protein_coding	64601	VPS16	2.29e-05	NA	19	13.07	1.33e-09	rs676749;rs4574173	751	18	4	913871	4.934	4.03e-07
ENSG00000215346	AF131215.5	8	10983980	10987745	-1	protein_coding	NA	NA	NA	NA	48	10.12	7.93e-23	rs7460507;rs11783247;rs6986032;rs11985603;rs10503416;rs7000141;rs11250120;rs13256092;rs11991716;rs6986002	382	22	2	913871	7.7222	5.72e-15
ENSG00000215474	SKOR2	18	44746293	44775554	-1	protein_coding	652991	SKOR2	0.611171	-0.166851	32	21.3	5.99e-08	rs9965170	726	28	4	913871	4.6043	2.07e-06
ENSG00000215704	CELA2B	1	15792404	15817895	1	protein_coding	51032	CELA2B	0.000617209	-0.18956	31	11.83	8.43e-09	rs12759296	7	30	6	913871	5.2513	7.55e-08
ENSG00000215906	LACTBL1	1	23279536	23291831	-1	protein_coding	646262	LACTBL1	NA	NA	33	13.19	6.7e-18	rs614202;rs4655138;rs6692586	9	11	3	913871	7.7907	3.33e-15
ENSG00000215912	TTC34	1	2567415	2718286	-1	protein_coding	100287898	TTC34	NA	NA	66	16.08	4.86e-16	rs4648360	2	6	2	913871	6.8727	3.15e-12
ENSG00000217075	AC007401.2	2	36758948	36779411	-1	protein_coding	NA	NA	NA	NA	39	20.1	9.09e-10	rs17019087	67	46	6	913871	5.1759	1.13e-07
ENSG00000219435	TEX40	11	64067863	64072242	1	protein_coding	25858	TEX40	0.477043	NA	5	16.95	4.21e-15	rs11600990	514	3	1	913871	5.3406	4.63e-08
ENSG00000219438	FAM19A5	22	48885272	49246724	1	protein_coding	25817	FAM19A5	0.310031	0.172455	7	17.06	4.76e-11	rs9615905	784	515	76	913871	5.3287	4.95e-08
ENSG00000221818	EBF2	8	25699246	25902913	-1	protein_coding	64641	EBF2	0.971966	-0.134721	1	0.665	NA	rs11784576	388	232	38	913871	4.9246	4.23e-07
ENSG00000221843	C2orf16	2	27799389	27805588	1	protein_coding	84226	C2orf16	3.92e-17	-0.329747	16	17.52	9.66e-08	rs6547735;rs2068834	63	8	2	913871	5.1471	1.32e-07
ENSG00000221909	FAM200A	7	99143931	99156159	-1	protein_coding	221786	FAM200A	6.01e-05	-0.916308	14	10.16	2.33e-17	rs13240600;rs10226310	364	7	2	913871	7.5335	2.47e-14
ENSG00000221916	C19orf73	19	49621655	49622397	-1	protein_coding	55150	C19orf73	0.484013	NA	10	14.26	3.33e-09	rs2232003;rs4802566	747	8	2	913871	4.4918	3.53e-06
ENSG00000221954	OR4C12	11	50003009	50004071	-1	protein_coding	283093	OR4C12	0.238213	0.0402321	18	7.578	4.53e-09	rs11602981	512	9	3	913871	6.091	5.61e-10
ENSG00000221986	MYBPHL	1	109834987	109849663	-1	protein_coding	343263	MYBPHL	0.00461844	0.281706	25	15.42	4.43e-11	rs17586966;rs3879450;rs3820667	33	21	5	913871	6.3106	1.39e-10
ENSG00000222005	LINC01118	2	47043807	47049796	1	protein_coding	388948	LINC01118	NA	NA	16	16.32	3.09e-11	rs935376	72	13	3	913871	5.6463	8.2e-09
ENSG00000222017	AC011997.1	2	198557830	198639547	1	protein_coding	NA	NA	NA	NA	91	13.55	1.21e-13	rs6757852;rs16826791	116	34	3	913871	6.3707	9.41e-11
ENSG00000223572	CKMT1A	15	43985084	43991420	1	protein_coding	548596	CKMT1A	0.0141218	-0.865449	10	9.716	1.82e-07	rs7169988	639	1	1	913871	5.0871	1.82e-07
ENSG00000224997	AL049840.1	14	104177607	104179149	1	protein_coding	NA	NA	NA	NA	20	8.273	3.47e-17	rs709400;rs11846404;rs11622552;rs6575997	634	4	2	913871	6.2741	1.76e-10
ENSG00000226124	FTCDNL1	2	200625267	200715896	-1	protein_coding	348751	FTCDNL1	NA	NA	9	7.728	3.6e-07	rs1704190	117	58	9	913871	4.7812	8.71e-07
ENSG00000227500	SCAMP4	19	1905213	1926016	1	protein_coding	113178	SCAMP4	0.0209517	-0.712428	10	3.414	5.1e-06	rs1866378;rs3957285;rs4807179;rs2028262	737	15	4	913871	4.8353	6.65e-07
ENSG00000227782	AC002553.1	17	15943505	15943994	1	protein_coding	NA	NA	NA	NA	25	13.78	5.64e-15	rs1075901	691	7	1	913871	6.757	7.05e-12
ENSG00000227839	AL645730.2	1	50459990	50461874	1	protein_coding	NA	NA	NA	NA	9	13.48	4.3e-25	rs7531656;rs9659092;rs946106;rs12738636	17	3	1	913871	6.1094	5e-10
ENSG00000227868	C1orf234	1	23337327	23342343	-1	protein_coding	729059	C1orf234	NA	0.199703	24	7.369	1.52e-17	rs6692586;rs4655138	9	6	2	913871	6.9893	1.38e-12
ENSG00000228008	CTD-2330K9.3	3	49941278	49954370	1	protein_coding	NA	NA	NA	NA	33	15.79	2.06e-49	rs11713193;rs12631248;rs2624826;rs2230593	146	5	1	913871	6.1094	5e-10
ENSG00000229117	RPL41	12	56510370	56511727	1	protein_coding	6171	RPL41	0.0415296	-0.78954	3	11.76	1.49e-17	rs4759228;rs11171747	556	5	2	913871	4.5578	2.58e-06
ENSG00000229729	RP11-159G9.5	3	88108424	88188123	1	protein_coding	NA	NA	NA	NA	207	21	3.09e-19	rs1006896;rs6551266	158	55	1	913871	6.1094	5e-10
ENSG00000231880	KBTBD4	11	47599277	47599823	1	protein_coding	55709	KBTBD4	NA	-0.492621	10	9.124	3.98e-44	rs7124681;rs7933019;rs11606287;rs1483121;rs10769254;rs7942074	511	1	1	913871	13.884	3.98e-44
ENSG00000232748	ZNF668	16	31072813	31073451	1	protein_coding	79759	ZNF668	NA	-0.544055	29	17.64	3.63e-35	rs1549293;rs12445568	670	3	1	913871	6.1094	5e-10
ENSG00000233276	GPX1	3	49394609	49396033	-1	protein_coding	2876	GPX1	0.00693165	-0.616399	15	19.22	6.96e-15	rs9811982;rs11130192	146	7	2	913871	6.6769	1.22e-11
ENSG00000234409	AC006547.14	22	20135950	20138399	-1	protein_coding	388849	CCDC188	NA	NA	13	10.8	4.9e-08	rs175165	780	6	2	913871	4.8892	5.06e-07
ENSG00000235109	ZSCAN31	6	28292470	28324048	-1	protein_coding	64288	ZSCAN31	3.77e-09	1.10713	8	12.22	6.51e-10	rs853679	293	51	7	913871	4.6357	1.78e-06
ENSG00000237289	CKMT1B	15	43885252	43897099	1	protein_coding	1159	CKMT1B	0.0732106	-0.423831	20	19.4	9.28e-09	rs7169988	639	3	1	913871	5.3563	4.25e-08
ENSG00000237435	RP11-147C23.1	1	96403457	96488436	1	protein_coding	102723661	LOC102723661	NA	NA	99	18.3	1.24e-12	rs1361739;rs1578682;rs321237;rs12125523;rs991220	30	109	12	913871	7.0109	1.18e-12
ENSG00000237441	RGL2	6	33259431	33267101	-1	protein_coding	5863	RGL2	0.0747683	-0.299562	6	26.9	4.31e-14	rs9277972	294	2	1	913871	4.1795	1.46e-05
ENSG00000239305	RNF103	2	86830516	86850989	-1	protein_coding	7844	RNF103	0.832673	NA	50	18.85	1.79e-19	rs7587034;rs3755002;rs4832294	86	13	3	913871	7.7543	4.44e-15
ENSG00000239732	TLR9	3	52255096	52273183	-1	protein_coding	54106	TLR9	0.000525226	-0.298969	6	9.631	1.33e-12	rs353547;rs2240919	146	12	4	913871	6.4506	5.57e-11
ENSG00000239886	KRTAP9-2	17	39382900	39383904	1	protein_coding	83899	KRTAP9-2	0.238025	-0.403539	8	6.207	4e-10	rs16966801;rs7503667	698	5	2	913871	4.1442	1.71e-05
ENSG00000239900	ADSL	22	40742507	40786467	1	protein_coding	158	ADSL	0.000212575	-0.459232	59	12.87	1.09e-08	rs9611310	783	16	2	913871	5.4474	2.56e-08
ENSG00000240563	L1TD1	1	62660503	62678000	1	protein_coding	54596	L1TD1	0.000340201	4.23611	18	9.078	1.08e-10	rs4915604	20	22	6	913871	6.9654	1.64e-12
ENSG00000240871	KRTAP4-7	17	39240459	39241396	1	protein_coding	100132476	KRTAP4-7	1.11e-05	0.8971	138	14.24	4e-10	rs7219230;rs7503667	698	10	1	913871	4.7852	8.54e-07
ENSG00000241468	ATP5J2	7	99046098	99063954	-1	protein_coding	9551	ATP5J2	0.348503	-0.131072	20	13.23	1.27e-18	rs13240600;rs10226310	364	8	2	913871	7.5222	2.69e-14
ENSG00000241595	KRTAP9-4	17	39405939	39406904	1	protein_coding	85280	KRTAP9-4	0.000785607	0.907321	12	9.549	4e-10	rs16966801	698	7	1	913871	4.5861	2.26e-06
ENSG00000241685	ARPC1A	7	98923521	98985787	1	protein_coding	10552	ARPC1A	0.73476	-0.899106	48	12.43	9.58e-11	rs13240600;rs2003499	364	23	4	913871	6.1877	3.05e-10
ENSG00000242028	HYPK	15	44088340	44095241	1	protein_coding	25764	HYPK	0.0210308	-0.443036	20	23.2	8.9e-09	rs7169988	639	6	2	913871	4.5785	2.34e-06
ENSG00000242173	ARHGDIG	16	318726	333003	1	protein_coding	398	ARHGDIG	0.48623	NA	25	14.6	5.55e-14	rs12925669;rs9925273;rs214247	659	11	4	913871	5.0288	2.47e-07
ENSG00000242866	STRC	15	43891596	44010458	-1	protein_coding	161497	STRC	0.00532185	-0.331252	88	19.4	4.04e-09	rs7169988	639	7	1	913871	5.4159	3.05e-08
ENSG00000243477	NAT6	3	50333833	50336852	-1	protein_coding	24142	NAT6	0.402945	-0.113189	5	21	1.29e-10	rs2236947;rs1283;rs1986599	146	3	2	913871	6.149	3.9e-10
ENSG00000243501	RP11-257K9.8	6	73919469	73972919	-1	protein_coding	NA	NA	NA	NA	20	7.993	3.22e-12	rs9688431	310	47	5	913871	4.2338	1.15e-05
ENSG00000243566	UPK3B	7	76139745	76648340	1	protein_coding	105375355	UPK3B	0.000192328	-0.147576	187	17.45	1.74e-31	rs3926926;rs1419995;rs2539499;rs2245368	360	101	26	913871	6.4903	4.28e-11
ENSG00000243696	RP5-966M1.6	3	52847298	52869745	-1	protein_coding	NA	NA	NA	NA	50	22.3	9.87e-17	rs2710323;rs2256332;rs2240919;rs3821831;rs6794389	146	27	4	913871	7.7806	3.61e-15
ENSG00000243708	PLA2G4B	15	42120283	42140345	1	protein_coding	100137049	PLA2G4B	9.16e-25	-0.473572	27	14.13	2.75e-10	rs12148330	638	33	5	913871	4.8162	7.32e-07
ENSG00000243789	JMJD7	15	42120283	42129779	1	protein_coding	100137047	JMJD7	0.234311	NA	21	14.13	2.75e-10	rs12148330	638	22	4	913871	4.1574	1.61e-05
ENSG00000243943	ZNF512	2	27805897	27858041	1	protein_coding	84450	ZNF512	0.949147	-1.27925	58	18.65	8.87e-09	rs6547735;rs2068834	63	44	3	913871	4.2913	8.88e-06
ENSG00000244405	ETV5	3	185764097	185828107	-1	protein_coding	2119	ETV5	0.999892	-0.923477	71	19.32	5.35e-59	rs4234588;rs10804904;rs6780296;rs4461451;rs6444106;rs9816226;rs7433760	186	28	4	913871	7.6438	1.05e-14
ENSG00000244754	N4BP2L2	13	33006554	33112970	-1	protein_coding	10443	N4BP2L2	3.06e-06	-0.451242	33	10.18	6.16e-22	rs9595908;rs4942925;rs762900	582	46	5	913871	7.5503	2.17e-14
ENSG00000247121	CTD-2260A17.2	5	96149731	96271513	-1	protein_coding	NA	NA	NA	NA	62	15.14	2.53e-09	rs26653;rs3822683;rs469783	253	128	19	913871	4.3146	8e-06
ENSG00000247596	TWF2	3	52262626	52273276	-1	protein_coding	11344	TWF2	0.85781	NA	6	9.631	1.33e-12	rs353547;rs2240919	146	12	3	913871	6.4824	4.52e-11
ENSG00000247626	MARS2	2	198570087	198573113	1	protein_coding	92935	MARS2	1.42e-06	-0.302062	33	10.7	1.2e-12	rs16826791;rs6757852	116	9	2	913871	6.8607	3.43e-12
ENSG00000248592	TMEM110-MUSTN1	3	52867137	52931578	-1	protein_coding	100526772	TMEM110-MUSTN1	0.684628	NA	99	22.3	8.5e-15	rs2256332;rs6794389;rs3821831	146	48	5	913871	7.7466	4.72e-15
ENSG00000248919	ATP5J2-PTCD1	7	99017372	99063820	-1	protein_coding	100526740	ATP5J2-PTCD1	1.78e-09	-0.453852	52	13.36	1.27e-18	rs2003499;rs13240600;rs10226310	364	17	3	913871	6.9516	1.81e-12
ENSG00000249884	RNF103-CHMP3	2	86732791	86948245	-1	protein_coding	100526767	RNF103-CHMP3	0.0362459	-0.19402	159	18.85	1.79e-19	rs3755002;rs4832294;rs7587034	86	82	11	913871	6.1094	5e-10
ENSG00000250067	YJEFN3	19	19627036	19648390	1	protein_coding	374887	YJEFN3	2.64e-06	NA	64	19.73	6.72e-15	rs2965185;rs998732	740	16	2	913871	5.7738	3.88e-09
ENSG00000250091	DNAH10OS	12	124410971	124419531	-1	protein_coding	642797	DNAH10OS	0.0133664	NA	35	25.3	7.89e-13	rs7133378	576	15	2	913871	6.2315	2.31e-10
ENSG00000250565	ATP6V1E2	2	46717889	46769696	-1	protein_coding	90423	ATP6V1E2	9.71e-05	1.34118	24	12.67	1.01e-08	rs2346416;rs2122715;rs3087822	72	77	10	913871	4.4775	3.78e-06
ENSG00000251209	LINC00923	15	98285448	98417780	-1	protein_coding	91948	LINC00923	NA	NA	81	17.18	6.19e-10	rs12898669;rs12901664	657	204	21	913871	4.5837	2.28e-06
ENSG00000253350	RP11-127H5.1	8	105602961	106431488	1	protein_coding	NA	NA	NA	NA	102	21.5	3.51e-09	rs2957454;rs16873050	411	880	75	913871	6.2978	1.51e-10
ENSG00000253426	RP11-10A14.4	8	9009252	9025646	1	protein_coding	NA	NA	NA	NA	39	9.985	1.57e-18	rs330915;rs330933;rs398801;rs1530483;rs453301	382	11	2	913871	7.7352	5.16e-15
ENSG00000253958	CLDN23	8	8559448	8561616	1	protein_coding	137075	CLDN23	2.47e-05	1.93902	103	15.95	3.76e-13	rs13277708;rs17628941;rs6601727	382	12	2	913871	5.5369	1.54e-08
ENSG00000254093	PINX1	8	10622473	10697394	-1	protein_coding	54984	PINX1	4.94e-09	-0.0639355	196	22	4.24e-23	rs7819602;rs4321967;rs11996727;rs7002117;rs11250064;rs7350124;rs733395;rs2033368;rs11783247;rs12156345;rs17721796	382	185	15	913871	7.5878	1.63e-14
ENSG00000254531	AP001816.1	4	102268937	102270040	1	protein_coding	90024	FLJ20021	NA	NA	12	16.07	7.68e-09	rs2583398	215	2	1	913871	5.1504	1.3e-07
ENSG00000254858	MPV17L2	19	18303992	18307758	1	protein_coding	84769	MPV17L2	1.67e-07	0.4649	33	22.7	9.68e-12	rs4808764;rs4808762;rs885683	740	7	2	913871	5.6142	9.87e-09
ENSG00000254999	BRK1	3	10157276	10168874	1	protein_coding	55845	BRK1	0.604509	0.902618	58	16.24	2.09e-06	rs17535749	132	11	1	913871	4.4088	5.2e-06
ENSG00000255046	RP11-297N6.4	8	11655437	11660077	-1	protein_coding	NA	NA	NA	NA	48	18.19	1.71e-10	rs904015;rs7009514;rs2686187;rs4841600	382	7	3	913871	6.3553	1.04e-10
ENSG00000255103	KIAA0754	1	39876151	39882154	1	protein_coding	643314	KIAA0754	0.0210361	NA	20	14.81	2.5e-14	rs2282231;rs2254542	13	7	3	913871	6.1094	5e-10
ENSG00000255284	AP006621.5	11	777578	784297	1	protein_coding	171391	LOC171391	NA	NA	19	10.55	4.07e-09	rs4963153	496	5	2	913871	4.8833	5.22e-07
ENSG00000255394	C8orf49	8	11618896	11620309	1	protein_coding	606553	C8orf49	NA	NA	23	6.309	3.34e-17	rs3735819;rs804280;rs3729851;rs2686187	382	26	6	913871	5.3912	3.5e-08
ENSG00000255439	RP11-196G11.1	16	31094760	31106277	-1	protein_coding	NA	NA	NA	NA	27	20.3	1.75e-34	rs1549293;rs12445568	670	5	1	913871	6.3478	1.09e-10
ENSG00000256053	APOPT1	14	104029299	104073860	1	protein_coding	84334	APOPT1	0.000361376	-0.703676	81	10.71	1.39e-18	rs11846404;rs709400;rs11622552	634	16	3	913871	5.6133	9.92e-09
ENSG00000256269	HMBS	11	118955576	118964259	1	protein_coding	3145	HMBS	0.944814	-0.188014	33	22.6	8.8e-14	rs1003081;rs592190;rs3809046	533	13	3	913871	6.776	6.18e-12
ENSG00000256463	SALL3	18	76740275	76762677	1	protein_coding	27164	SALL3	0.0901931	NA	14	15.26	2.07e-11	rs1787267;rs594821	736	16	4	913871	6.5004	4.01e-11
ENSG00000256500	RP11-73M18.2	14	104029299	104152261	1	protein_coding	NA	NA	NA	NA	133	14.34	6.52e-20	rs11846404;rs709400;rs11622552	634	47	4	913871	6.0605	6.79e-10
ENSG00000256861	RP11-512M8.5	12	122692326	122750970	-1	protein_coding	NA	NA	NA	NA	77	18.95	1.03e-14	rs10270;rs11060333;rs7957117	576	16	2	913871	7.0818	7.11e-13
ENSG00000256950	RP11-87C12.2	12	122326715	122359376	1	protein_coding	NA	NA	NA	NA	43	22.7	4.77e-07	rs1169091	576	17	4	913871	4.585	2.27e-06
ENSG00000256980	KHDC1L	6	73933267	73935493	-1	protein_coding	100129128	KHDC1L	0.0133528	0.164219	13	7.993	1.07e-08	rs9688431	310	8	2	913871	5.066	2.03e-07
ENSG00000257017	HP	16	72088491	72094954	1	protein_coding	3240	HP	0.0293907	1.0442	29	18.4	2.01e-07	rs2000999;rs12918956;rs4448948;rs12933482	680	7	2	913871	4.9464	3.78e-07
ENSG00000257184	RP1-170O19.20	7	27203154	27219632	-1	protein_coding	NA	NA	NA	NA	12	22.2	1.29e-10	rs10259620;rs2189239	347	19	5	913871	4.5236	3.04e-06
ENSG00000257411	RP11-603J24.9	12	56495115	56503073	1	protein_coding	NA	NA	NA	NA	9	16.08	1.49e-17	rs2271189;rs4759228	556	5	2	913871	4.8661	5.69e-07
ENSG00000257594	GALNT4	12	89913185	89920039	-1	protein_coding	8693	GALNT4	0.11293	0.0625349	58	21.5	6.45e-10	rs7313924;rs1054807	562	20	4	913871	5.9651	1.22e-09
ENSG00000257767	RP11-162P23.2	12	112191694	112229222	1	protein_coding	NA	NA	NA	NA	6	4.336	3.31e-07	rs11066028;rs11066301	570	13	1	913871	4.4609	4.08e-06
ENSG00000258674	CTC-260F20.3	19	19627036	19646885	1	protein_coding	NA	NA	NA	NA	62	19.73	6.72e-15	rs2965185;rs998732	740	15	2	913871	6.6626	1.34e-11
ENSG00000258677	RP11-463D19.2	8	74600926	74791089	-1	protein_coding	NA	NA	NA	NA	68	15.91	2.52e-11	rs900053	402	87	9	913871	6.2016	2.8e-10
ENSG00000258724	SOX7	8	10582909	10697357	-1	protein_coding	83595	SOX7	NA	0.63803	285	22	4.24e-23	rs10099100;rs6996979;rs11250064;rs4321967;rs7819602;rs11996727;rs7002117;rs733395;rs2033368;rs7350124;rs11783247;rs12156345;rs17721796	382	229	18	913871	7.6821	7.83e-15
ENSG00000258790	KIAA0391	14	35591755	35786680	1	protein_coding	9692	KIAA0391	NA	-0.2627	231	17.74	2.77e-11	rs9806058;rs17508487	611	143	16	913871	5.9105	1.71e-09
ENSG00000258817	OR4C13	11	49973943	49974971	1	protein_coding	283092	OR4C13	8.59e-09	0.286924	16	11.57	1.42e-07	rs11602981	512	9	3	913871	5.8236	2.88e-09
ENSG00000258864	CTC-554D6.1	5	112162910	112203279	1	protein_coding	NA	NA	NA	NA	71	18.84	1.64e-10	rs2229992;rs459552	259	37	4	913871	4.9438	3.83e-07
ENSG00000259030	FPGT-TNNI3K	1	74663919	75009666	1	protein_coding	100526835	FPGT-TNNI3K	1.84e-38	0.110264	78	20.5	2.62e-33	rs17095322;rs7551507;rs11210489	23	268	28	913871	6.6891	1.12e-11
ENSG00000259075	POC1B-GALNT4	12	89913185	89920039	-1	protein_coding	100528030	POC1B-GALNT4	0.0375965	0.0279601	58	21.5	6.45e-10	rs7313924;rs1054807	562	20	4	913871	5.9651	1.22e-09
ENSG00000259471	RP11-321F6.1	15	66874528	66978132	1	protein_coding	102723165	LINC01169	NA	NA	36	12.85	7.32e-11	rs11637233;rs2119264;rs2245586	648	124	24	913871	4.69	1.37e-06
ENSG00000260027	HOXB7	17	46684594	46710934	-1	protein_coding	3217	HOXB7	0.00759639	-0.376189	4	15.25	1.85e-08	rs9299;rs15689	701	17	5	913871	5.6379	8.61e-09
ENSG00000260537	RP11-529K1.3	16	70333097	70400163	1	protein_coding	NA	NA	NA	NA	28	15.07	5.79e-13	rs929840;rs7192865;rs12325419;rs7919	680	4	2	913871	6.6849	1.16e-11
ENSG00000260869	AC002310.13	16	30545548	30569600	-1	protein_coding	NA	NA	NA	NA	13	22.5	1.99e-11	rs10871453;rs2230434	670	4	2	913871	6.1866	3.07e-10
ENSG00000261359	C16orf98	16	31213206	31214773	1	protein_coding	100652740	C16orf98	0.136322	NA	7	6.605	2.01e-07	rs17708638;rs1052352	670	1	1	913871	5.0677	2.01e-07
ENSG00000261459	ZNF747	16	30537244	30546173	-1	protein_coding	65988	ZNF747	NA	-1.58195	9	22.5	1.99e-11	rs2230434;rs10871453	670	3	1	913871	6.1094	5e-10
ENSG00000261701	HPR	16	72088522	72111145	1	protein_coding	3250	HPR	2.95e-07	-0.259845	35	18.4	4.02e-08	rs2000999;rs12918956;rs4448948;rs12933482	680	14	4	913871	5.1589	1.24e-07
ENSG00000261832	CLN3	16	28477974	28503333	-1	protein_coding	1201	CLN3	NA	NA	33	16.07	1.43e-53	rs7187776;rs181206;rs480400	669	3	1	913871	6.1094	5e-10
ENSG00000262560	RP11-296A16.1	15	44064815	44091331	-1	protein_coding	NA	NA	NA	NA	32	23.2	1.85e-09	rs7169988	639	18	3	913871	5.7851	3.62e-09
ENSG00000263136	PAGR1	16	29827832	29831438	1	protein_coding	79447	PAGR1	0.500966	-0.375105	20	10.93	4.45e-14	rs13332078	670	5	1	913871	6.645	1.52e-11
ENSG00000264116	RP11-321M21.3	18	73118967	73130995	1	protein_coding	NA	NA	NA	NA	41	10.72	4.9e-08	rs12165099;rs7235563	735	30	5	913871	4.5325	2.91e-06
ENSG00000265817	FSBP	8	95390605	95449180	-1	protein_coding	100861412	FSBP	NA	-0.278829	110	14.49	8.58e-10	rs16916760	409	62	7	913871	5.4938	1.97e-08
ENSG00000266173	STRADA	17	61780192	61819330	-1	protein_coding	92335	STRADA	0.00201539	-0.394908	36	15.66	8.34e-13	rs12325866;rs9906903	704	21	3	913871	5.4676	2.28e-08
ENSG00000267426	RP11-552F3.12	17	73894726	73926210	-1	protein_coding	NA	NA	NA	NA	9	14.62	1.09e-08	rs9894383	709	16	3	913871	4.5732	2.4e-06
ENSG00000267757	C19orf83	19	46144752	46146098	1	protein_coding	100287177	C19orf83	NA	NA	12	6.421	7.07e-08	rs12972158;rs11671664	745	8	3	913871	5.1647	1.2e-07
ENSG00000267795	SMIM22	16	4838398	4846492	1	protein_coding	440335	SMIM22	NA	-0.000780926	20	16.48	1.57e-09	rs2075467;rs8064024	662	7	2	913871	5.3489	4.42e-08
ENSG00000267857	PRED58	21	46520728	46534873	-1	protein_coding	NA	NA	NA	NA	6	11.41	1.37e-14	rs2838771;rs7282639;rs410184;rs2838764	778	29	5	913871	4.1406	1.73e-05
ENSG00000267937	AP001421.1	21	38888740	38888973	1	protein_coding	NA	NA	NA	NA	2	18.38	4.16e-08	rs17193211;rs2298330	774	14	5	913871	4.1513	1.65e-05
ENSG00000268173	PIK3R2	19	18263968	18288927	1	protein_coding	5296	PIK3R2	NA	-1.47581	30	22.3	5.55e-14	rs273504;rs885683;rs4808762;rs4808764	740	8	3	913871	4.5577	2.59e-06
ENSG00000268192	AP002956.1	11	119027590	119027930	-1	protein_coding	NA	NA	NA	NA	21	15.43	2.1e-08	rs3809046	533	6	2	913871	5.4772	2.16e-08
ENSG00000268211	AL359091.2	9	131062367	131064212	1	protein_coding	NA	NA	NA	NA	26	8.472	1.15e-14	rs7871866;rs2270204;rs7048106;rs2286814;rs2231644	454	6	2	913871	7.0353	9.94e-13
ENSG00000268242	AC131935.1	11	11747060	11747257	-1	protein_coding	NA	NA	NA	NA	7	15.01	5.47e-10	rs7112296	499	12	5	913871	5.3224	5.12e-08
ENSG00000268302	AL035252.1	20	25207122	25207370	-1	protein_coding	NA	NA	NA	NA	20	9.299	8.67e-10	rs6050446;rs2281212;rs6050679;rs6138537	760	8	2	913871	5.4562	2.43e-08
ENSG00000268313	AC119673.1	1	205682497	205684153	1	protein_coding	NA	NA	NA	NA	9	14.12	8.58e-08	rs823074	50	8	3	913871	5.0968	1.73e-07
ENSG00000268488	AC018512.1	15	44075041	44075231	-1	protein_coding	NA	NA	NA	NA	17	10.34	1.28e-08	rs7169988	639	1	1	913871	4.2929	8.82e-06
ENSG00000268643	AC006486.9	19	42738735	42759284	-1	protein_coding	NA	NA	NA	NA	5	14.47	3.58e-07	rs3826705	744	4	1	913871	4.1898	1.4e-05
ENSG00000268805	PRED57	21	46511596	46515493	-1	protein_coding	728039	SSR4P1	NA	NA	5	11.44	4.59e-16	rs2838764;rs2838771;rs3788157;rs7282639;rs410184	778	21	5	913871	5.5954	1.1e-08
ENSG00000268821	AC068039.1	2	172560844	172567314	-1	protein_coding	NA	NA	NA	NA	26	15.82	2.35e-13	rs17499593;rs6738445;rs1607254	110	9	2	913871	5.899	1.83e-09
ENSG00000268856	AP001579.1	21	46492796	46492927	-1	protein_coding	NA	NA	NA	NA	22	13.1	6.11e-17	rs2838762;rs7282639;rs2838764;rs2838771;rs410184	778	9	2	913871	6.8127	4.79e-12
ENSG00000268863	AC135048.1	16	30996808	30997533	-1	protein_coding	NA	NA	NA	NA	18	19.75	5.36e-13	rs12445568;rs7200879;rs1549293	670	1	1	913871	6.8143	4.74e-12
ENSG00000268927	FLJ00418	16	70695570	70699739	1	protein_coding	NA	NA	NA	NA	20	14.72	2.13e-10	rs12930471;rs3752785;rs11075779	680	3	2	913871	6.6008	2.05e-11
ENSG00000269490	SBP1	6	33663196	33663474	-1	protein_coding	NA	NA	0.00238547	NA	45	14.48	4.67e-09	rs4713671;rs2296329	294	25	4	913871	5.4081	3.18e-08
ENSG00000269633	AC017081.1	2	207220463	207220843	1	protein_coding	NA	NA	NA	NA	33	15.47	1.91e-12	rs12989476;rs2084499;rs13000757;rs4675607;rs1448902	120	2	1	913871	5.3911	3.5e-08
ENSG00000269891	ARHGAP19-SLIT1	10	98757795	99052413	-1	protein_coding	100533184	ARHGAP19-SLIT1	2.95e-07	NA	96	13.49	5.86e-09	rs1468069	483	288	39	913871	5.1003	1.7e-07
ENSG00000270316	C10orf32-ASMT	10	104614029	104661656	1	protein_coding	100528007	C10orf32-ASMT	NA	NA	126	14.9	5.91e-20	rs12411886;rs7096169;rs192569;rs7897654	486	42	6	913871	7.6794	7.99e-15
ENSG00000270757	HSPE1-MOB4	2	198365137	198415450	1	protein_coding	100529241	HSPE1-MOB4	0.889798	NA	41	21.2	3.78e-10	rs16826791;rs7578368;rs6757852	116	17	3	913871	5.9827	1.1e-09
ENSG00000270800	RPS10-NUDT3	6	34256547	34393825	-1	protein_coding	100529239	RPS10-NUDT3	NA	NA	126	17.24	1.1e-20	rs9394215;rs6924682;rs4713766;rs6925243	294	50	6	913871	7.522	2.7e-14
ENSG00000270898	ASB3	2	53897430	54087297	-1	protein_coding	100302652	GPR75-ASB3	0.247642	NA	8	9.948	4.19e-09	rs10207892;rs2287347	76	145	15	913871	4.5919	2.2e-06
ENSG00000272305	RP11-894J14.5	3	53003135	53133469	-1	protein_coding	NA	NA	NA	NA	127	13.18	1.77e-15	rs6794389;rs1080500;rs2256332;rs7615099;rs3821831	146	74	8	913871	6.249	2.07e-10
ENSG00000272325	NUDT3	6	34247456	34360451	-1	protein_coding	11165	NUDT3	0.876817	0.134938	83	16.02	1.93e-19	rs4713766;rs9394215;rs6924682;rs6925243	294	47	5	913871	7.6214	1.25e-14
ENSG00000272573	MUSTN1	3	52867130	52869235	-1	protein_coding	389125	MUSTN1	0.00175219	0.119816	34	22.3	8.5e-15	rs2256332;rs6794389;rs3821831	146	7	2	913871	6.6014	2.04e-11
ENSG00000272647	GS1-259H13.10	7	99156291	99205433	1	protein_coding	NA	NA	NA	NA	31	10.16	1.14e-17	rs13240600;rs10226310	364	24	4	913871	6.5068	3.84e-11
ENSG00000272741	RP11-447L10.1	3	195975101	196045093	-1	protein_coding	NA	NA	NA	NA	74	15.32	1.34e-08	rs1948690;rs6764533	189	19	3	913871	4.5986	2.13e-06
ENSG00000272781	MDGA2	14	47311134	48143999	-1	protein_coding	161357	MDGA2	NA	0.397759	68	21.2	1.18e-18	rs7147873;rs2416009;rs10142781	615	914	53	913871	6.2538	2e-10
ENSG00000272869	CTC-487M23.8	5	112196885	112228776	1	protein_coding	NA	NA	NA	NA	45	15.28	2.61e-07	rs2229992;rs459552	259	45	3	913871	4.4945	3.49e-06
