# Supplementary material for: Disentangling the genetic overlap between ischemic stroke and obesity
Source: Diabetol Metab Syndr. 2024 Dec 30;16:314. doi: 10.1186/s13098-024-01555-x (PMC11684051; doi:10.1186/s13098-024-01555-x)
Supplement: Supplementary file 17 — Additional file 17. [file 13098_2024_1555_MOESM17_ESM.xlsx]

## Sheet: Sheet1
GENE	symbol	chr	start	end	strand	type	pLI	ncRVIS	posMapSNPs	posMapMaxCADD	minGwasP	IndSigSNPs	GenomicLocus	NSNPS	NPARAM	ZSTAT	P
ENSG00000001617	SEMA3F	3	50192478	50226508	1	protein_coding	0.999918	NA	5	5.977	9.65e-08	rs12185979;rs73082936	74	60	8	5.1264	1.48e-07
ENSG00000002330	BAD	11	64037302	64052176	-1	protein_coding	0.000414579	-0.403997	2	13.7	1.02e-09	rs479777	228	27	8	4.9801	3.18e-07
ENSG00000002822	MAD1L1	7	1855429	2272878	-1	protein_coding	2.04e-10	-0.0844627	639	16.24	3.25e-26	rs4602777;rs62442903;rs58120505;rs3996328;rs56180486;rs1554505;rs1860826;rs56918704;rs34255795;rs73039284;rs2159044;rs33922585	153	1381	26	8.3931	2.37e-17
ENSG00000004534	RBM6	3	49977440	50137478	1	protein_coding	1	-0.685653	10	10.86	2.4e-06	rs12185979	74	225	14	4.5965	2.15e-06
ENSG00000005483	KMT2E	7	104654626	104754808	1	protein_coding	1	-0.608756	39	22.3	1.71e-14	rs7794285;rs2057884;rs2428162;rs35851667	164	124	8	3.9951	3.23e-05
ENSG00000006025	OSBPL7	17	45884738	45899200	-1	protein_coding	0.181605	0.183707	2	0.768	NA	rs55745341	303	79	13	4.0997	2.07e-05
ENSG00000006740	ARHGAP44	17	12692856	12894960	1	protein_coding	0.999299	0.00303483	5	5.375	2.13e-09	rs73292401	299	669	50	4.273	9.65e-06
ENSG00000008196	TFAP2B	6	50786436	50815326	1	protein_coding	0.990904	0.192212	29	21.7	5.56e-08	rs2817332	135	84	13	5.6651	7.35e-09
ENSG00000008300	CELSR3	3	48673902	48700348	-1	protein_coding	0.999656	-0.878908	38	22.6	8.29e-09	rs41290686;rs12185979;rs138958327	74	28	2	5.3706	3.92e-08
ENSG00000010318	PHF7	3	52444673	52457657	1	protein_coding	0.0649139	NA	3	4.166	2.15e-10	rs187084;rs9311474	75	17	4	4.2693	9.8e-06
ENSG00000010319	SEMA3G	3	52467069	52479101	-1	protein_coding	6.08e-10	-0.542603	1	2.041	2.15e-10	rs9311474	75	17	7	5.4695	2.26e-08
ENSG00000010327	STAB1	3	52529354	52558511	1	protein_coding	2.8e-25	-0.149285	32	15.49	2.13e-17	rs6792369;rs55807227;rs2071044	75	45	10	7.7104	6.27e-15
ENSG00000010704	HFE	6	26087509	26098571	1	protein_coding	8.5e-07	0.210172	25	7.767	7.23e-25	rs68149500;rs72843784;rs6456701;rs1892252;rs1935234;rs198806	130	53	12	7.1478	4.41e-13
ENSG00000011405	PIK3C2A	11	17099277	17229530	-1	protein_coding	0.148703	-1.49942	90	17.37	4.3e-09	rs12801545	220	195	16	5.4004	3.32e-08
ENSG00000015413	DPEP1	16	89679716	89704839	1	protein_coding	0.000136493	-0.167373	15	9.37	1.67e-06	rs13330285	296	87	13	4.9262	4.19e-07
ENSG00000016864	GLT8D1	3	52728505	52740048	-1	protein_coding	0.00348978	NA	42	21.5	3.8e-19	rs6792369;rs2071044;rs55807227	75	24	2	7.0895	6.73e-13
ENSG00000019102	VSIG2	11	124617368	124622134	-1	protein_coding	0.000163566	-0.399229	16	11.7	1.21e-16	rs12293670;rs12541;rs1940171	235	22	5	7.2413	2.22e-13
ENSG00000019144	PHLDB1	11	118477155	118528741	1	protein_coding	0.81858	-0.142622	4	14.55	0.00134611	rs603486	234	76	12	3.9919	3.28e-05
ENSG00000023330	ALAS1	3	52232102	52248343	1	protein_coding	0.907957	-0.640089	18	16.39	2e-08	rs9311474;rs187084	75	20	3	5.3669	4.01e-08
ENSG00000023902	PLEKHO1	1	150121373	150136916	1	protein_coding	0.949231	NA	46	15.25	2.08e-12	rs12138231;rs78681982;rs72692873;rs143773357	22	31	2	5.4435	2.61e-08
ENSG00000026297	RNASET2	6	167342992	167370679	-1	protein_coding	0.00948041	0.087915	88	14.78	1.77e-30	rs34205129;rs9295378;rs2769340;rs2769343;rs57444856;rs239935;rs933243;rs13198107	152	109	18	6.1094	5e-10
ENSG00000026508	CD44	11	35160417	35253949	1	protein_coding	0.00826939	-0.278094	25	11.96	5.48e-18	rs12146523;rs7116432;rs10742339;rs11033036	223	313	49	7.2735	1.75e-13
ENSG00000026950	BTN3A1	6	26402465	26415444	1	protein_coding	8.65e-07	1.62791	43	10.39	3.54e-39	rs4634439;rs1614887;rs6935678;rs12199613;rs9379862;rs10456045;rs72843784	130	85	8	5.4353	2.74e-08
ENSG00000027644	INSRR	1	156809855	156828810	-1	protein_coding	4.92e-07	-0.136328	20	11.12	2.03e-11	rs926103;rs1888864	24	26	5	5.8993	1.83e-09
ENSG00000027869	SH2D2A	1	156776035	156786654	-1	protein_coding	8.43e-05	0.607906	39	18.9	3.48e-12	rs928391;rs11264545;rs926103;rs1888864;rs12719992	24	37	5	6.6797	1.2e-11
ENSG00000028116	VRK2	2	58134786	58387055	1	protein_coding	1.22e-08	-0.188348	245	24.5	2.51e-15	rs13011472;rs4672228;rs1356544;rs17049247;rs7596038	42	454	27	6.6461	1.5e-11
ENSG00000030066	NUP160	11	47799639	47870107	-1	protein_coding	0.0239792	-0.345694	23	11.78	4.58e-07	rs3781627	224	120	11	4.0094	3.04e-05
ENSG00000030110	BAK1	6	33540329	33548019	-1	protein_coding	0.00348655	-0.655757	54	14.04	2.98e-12	rs62405860;rs9366824;rs112538398;rs169738;rs210152;rs511515;rs11757379	131	48	10	6.593	2.16e-11
ENSG00000036257	CUL3	2	225334867	225450110	-1	protein_coding	0.974063	0.0625509	54	12.88	1.35e-09	rs72974238	63	272	13	3.9893	3.31e-05
ENSG00000038358	EDC4	16	67906926	67918406	1	protein_coding	0.995196	-0.559325	19	22.4	2.23e-07	rs80190634;rs7193701	295	16	3	5.258	7.28e-08
ENSG00000039523	FAM65A	16	67552321	67580691	1	protein_coding	0.895578	-0.435667	11	13.8	2.5e-08	rs80190634	295	39	7	4.0562	2.49e-05
ENSG00000041353	RAB27B	18	52385091	52562747	1	protein_coding	0.6873	-0.304479	66	10.81	5.73e-10	rs8093506	309	489	26	5.5668	1.3e-08
ENSG00000041357	PSMA4	15	78832747	78841604	1	protein_coding	0.620424	0.678455	22	8.757	1.52e-13	rs2456020;rs16969894;rs8040868	281	42	3	4.0534	2.52e-05
ENSG00000042832	TG	8	133879203	134147147	1	protein_coding	2.63e-29	-0.239932	194	17.19	4.22e-18	rs864898;rs2472540;rs2739034;rs2472539;rs2068128;rs2741218	190	769	39	7.5044	3.08e-14
ENSG00000048471	SNX29	16	12070594	12668146	1	protein_coding	1.78e-06	12.17	15	7.143	2.09e-08	rs9936260	288	2010	96	4.4069	5.24e-06
ENSG00000051825	MPHOSPH9	12	123636867	123728561	-1	protein_coding	0.000759987	-0.131484	207	17.2	3.22e-17	rs1790135;rs940904;rs1716183;rs10773000	250	216	9	7.542	2.31e-14
ENSG00000053371	AKR7A2	1	19630459	19638640	-1	protein_coding	3.56e-06	NA	7	10.79	3.05e-08	rs2473808;rs12089835	3	50	12	4.8772	5.38e-07
ENSG00000054219	LY75	2	160628362	160761260	-1	protein_coding	3.63e-27	NA	93	17.37	3.39e-14	rs7600347;rs35481084	51	395	28	5.4562	2.43e-08
ENSG00000054267	ARID4B	1	235294949	235491534	-1	protein_coding	0.999976	-1.63118	178	14.99	3.58e-09	rs60897342	32	343	10	5.4364	2.72e-08
ENSG00000054282	SDCCAG8	1	243419320	243663394	1	protein_coding	1.33e-07	-0.422227	1	14.19	1.43e-07	rs145071536	34	359	26	4.8925	4.98e-07
ENSG00000055955	ITIH4	3	52846991	52865495	-1	protein_coding	4.63e-05	0.372344	45	22.3	2.63e-22	rs2071044;rs6792369;rs2710339;rs3755803	75	57	7	6.1094	5e-10
ENSG00000055957	ITIH1	3	52811603	52826078	1	protein_coding	4.79e-18	-0.271541	56	25.1	7.17e-21	rs2071044;rs6792369	75	43	3	6.6818	1.18e-11
ENSG00000064393	HIPK2	7	139246316	139477577	-1	protein_coding	0.998346	NA	90	15.63	3.21e-09	rs66985026	173	335	29	5.0796	1.89e-07
ENSG00000064547	LPAR2	19	19734477	19739739	-1	protein_coding	0.33727	-0.426143	7	7.735	4.89e-09	rs9304962;rs56212061	318	16	3	5.2865	6.23e-08
ENSG00000064995	TAF11	6	34845555	34855866	-1	protein_coding	0.875432	-0.232569	10	7.826	1.14e-07	rs2820237;rs7738377	132	39	7	4.2307	1.16e-05
ENSG00000064999	ANKS1A	6	34857042	35059179	1	protein_coding	0.84686	0.260683	28	14.58	4e-08	rs7738377;rs2820237	132	409	29	4.8491	6.2e-07
ENSG00000065060	UHRF1BP1	6	34759857	34850915	1	protein_coding	2.47e-07	-0.830354	181	23.8	1.05e-12	rs7738377;rs2744944;rs2820237	132	224	14	6.2489	2.07e-10
ENSG00000065361	ERBB3	12	56473641	56497289	1	protein_coding	4.36e-06	-0.325931	29	16.08	1.18e-19	rs2271194;rs705702;rs11171733;rs10876879;rs10783779;rs4759228	243	29	5	7.8017	3.05e-15
ENSG00000065413	ANKRD44	2	197831741	198175897	-1	protein_coding	0.775903	NA	58	18.47	4.97e-10	rs2914983;rs3115366	57	789	51	4.7325	1.11e-06
ENSG00000065609	SNAP91	6	84262599	84419410	-1	protein_coding	0.974351	-1.23274	66	19.76	3.98e-08	rs217336	139	254	17	4.8696	5.59e-07
ENSG00000065989	PDE4A	19	10527449	10580305	1	protein_coding	0.976418	NA	1	1.294	NA	rs74956615	314	96	11	3.9941	3.25e-05
ENSG00000066056	TIE1	1	43766664	43788779	1	protein_coding	8.71e-12	-0.0196338	23	16.67	1.73e-07	rs2251804	9	34	4	4.8285	6.88e-07
ENSG00000066135	KDM4A	1	44115829	44171186	1	protein_coding	0.999994	-1.02943	63	17.97	4.48e-13	rs6697354;rs3001723;rs11580258;rs56319043	9	77	10	6.7653	6.65e-12
ENSG00000066248	NGEF	2	233743396	233877982	-1	protein_coding	0.949826	1.13119	121	16.74	6.39e-21	rs13387762;rs778371;rs11893358;rs2592114;rs10193403;rs67389537;rs747462;rs778342	64	464	44	6.6671	1.3e-11
ENSG00000066322	ELOVL1	1	43829068	43833696	-1	protein_coding	0.223415	NA	15	22.4	6.33e-08	rs2251804	9	14	5	5.4186	3e-08
ENSG00000066336	SPI1	11	47376411	47400127	-1	protein_coding	0.897231	NA	55	16.99	5.4e-09	rs3729986;rs3781627	224	68	8	4.9658	3.42e-07
ENSG00000067369	TP53BP1	15	43699407	43802926	-1	protein_coding	0.999856	-0.588436	51	18.66	2.84e-10	rs529611	277	162	8	5.6327	8.87e-09
ENSG00000067560	RHOA	3	49396578	49450431	-1	protein_coding	0.804698	-0.430263	1	6.996	3.3e-08	rs41290686;rs12185979	74	91	9	4.5044	3.33e-06
ENSG00000068745	IP6K2	3	48725436	48777786	-1	protein_coding	0.989458	-0.392799	65	19.23	4.61e-10	rs41290686;rs7633840;rs12185979;rs138958327	74	74	8	5.8358	2.68e-09
ENSG00000069493	CLEC2D	12	9817565	9848413	1	protein_coding	0.767945	-0.087142	57	14.03	5.55e-27	rs10743806;rs1560007;rs7959272;rs2894;rs7964018;rs10844706;rs11052710;rs11052384	240	144	16	6.9599	1.7e-12
ENSG00000070047	PHRF1	11	576486	612222	1	protein_coding	0.948919	NA	87	12.48	3.7e-09	rs7936397	219	98	10	5.7004	5.98e-09
ENSG00000070081	NUCB2	11	17229700	17371521	1	protein_coding	8.59e-08	-0.172074	78	15.2	2.01e-09	rs12801545	220	267	15	5.6304	8.99e-09
ENSG00000072134	EPN2	17	19118928	19240028	1	protein_coding	0.177427	-1.23699	21	13.15	9.67e-09	rs57433322	301	27	2	5.5266	1.63e-08
ENSG00000072310	SREBF1	17	17713713	17740325	-1	protein_coding	0.985658	-0.309371	51	14.58	5.02e-09	rs4925114;rs11656775;rs1108646;rs12953299;rs4925133	300	42	5	5.2088	9.5e-08
ENSG00000072736	NFATC3	16	68118654	68263162	1	protein_coding	0.998062	0.527374	218	15.77	1.02e-08	rs80190634;rs7193701	295	171	7	4.2563	1.04e-05
ENSG00000072818	ACAP1	17	7239848	7254797	1	protein_coding	0.237756	-0.214185	5	20.3	4.61e-16	rs61759532	297	24	5	5.5132	1.76e-08
ENSG00000073711	PPP2R3A	3	135684515	135866733	1	protein_coding	0.920488	-0.863679	48	15.92	3.42e-09	rs9852169;rs7634476	87	257	16	5.2507	7.58e-08
ENSG00000073861	TBX21	17	45810610	45823485	1	protein_coding	0.963243	0.0831505	37	19.87	1.65e-20	rs4794063;rs41519545;rs10514934;rs16947078;rs41444548;rs55745341	303	58	10	7.4827	3.64e-14
ENSG00000073969	NSF	17	44668035	44834830	1	protein_coding	0.713682	-0.566247	57	17.18	2.57e-13	rs112572874;rs199500	303	56	5	6.8134	4.77e-12
ENSG00000075399	VPS9D1	16	89773542	89787394	-1	protein_coding	0.00176648	NA	32	20.7	2.16e-08	rs13330285;rs7190823	296	38	9	5.2202	8.94e-08
ENSG00000075413	MARK3	14	103851729	103970168	1	protein_coding	6.11e-05	-0.0999703	107	16.68	2.09e-09	rs3759577;rs754287	273	254	9	5.7469	4.54e-09
ENSG00000075568	TMEM131	2	98372799	98612388	-1	protein_coding	0.999999	NA	8	15.66	2.93e-11	rs5865;rs11692435	48	399	16	4.2773	9.46e-06
ENSG00000076242	MLH1	3	37034823	37107380	1	protein_coding	0.739578	-0.437928	107	21.8	1.07e-08	rs4647222	72	133	10	5.386	3.6e-08
ENSG00000076513	ANKRD13A	12	110436991	110477568	1	protein_coding	0.350625	-0.732035	49	18.34	2.68e-11	rs80005999;rs11064860;rs73205069;rs41436646;rs77877120;rs10774600;rs6606679	249	75	12	6.4367	6.11e-11
ENSG00000076685	NT5C2	10	104845940	104953056	-1	protein_coding	0.0521979	0.0483286	112	13.65	3.82e-18	rs7085104;rs7092200;rs12412038;rs999867;rs12764899;rs7090337	216	228	16	6.7469	7.55e-12
ENSG00000077063	CTTNBP2	7	117350705	117514193	-1	protein_coding	2.6e-06	-0.293653	35	16.03	2.56e-11	rs7782815;rs2402267;rs1548461	169	287	32	4.6771	1.45e-06
ENSG00000077498	TYR	11	88910620	89028927	1	protein_coding	7.26e-21	0.225785	96	29.4	5.14e-10	rs9665832;rs72963135;rs10830220;rs12295166	230	283	15	4.748	1.03e-06
ENSG00000077549	CAPZB	1	19665267	19812066	-1	protein_coding	0.59216	NA	109	19.88	1.91e-11	rs12089835;rs4912000;rs10917470;rs12410532	3	487	25	5.9191	1.62e-09
ENSG00000077782	FGFR1	8	38268656	38326352	-1	protein_coding	0.988744	-1.74984	34	11.57	4.04e-09	rs7001340	180	90	16	5.8188	2.96e-09
ENSG00000078618	NRD1	1	52254863	52344477	-1	protein_coding	0.878722	-0.426817	31	18.36	1.25e-10	rs7551758	11	148	19	5.4617	2.36e-08
ENSG00000079689	SCGN	6	25652464	25702011	1	protein_coding	0.035946	0.102936	6	0.732	9.88e-22	rs72843784;rs6456701;rs4712936;rs68149500;rs1892252;rs9379780	130	171	25	4.0682	2.37e-05
ENSG00000079691	LRRC16A	6	25279306	25620758	1	protein_coding	0.502319	0.400707	29	15.12	5.51e-18	rs2744301;rs4712936;rs9366622;rs4712938;rs13212936	130	1309	67	5.1006	1.69e-07
ENSG00000080546	SESN1	6	109307640	109416022	-1	protein_coding	0.000638248	-1.11185	213	23.3	2.41e-08	rs12209480;rs1364450	145	177	7	5.4443	2.6e-08
ENSG00000080644	CHRNA3	15	78885394	78913637	-1	protein_coding	0.00706164	0.0115733	64	15.25	1.1e-15	rs2456020;rs8040868;rs12443170;rs3813567	281	79	8	7.0444	9.31e-13
ENSG00000080854	IGSF9B	11	133778459	133826880	-1	protein_coding	0.999873	NA	35	15.94	2.43e-13	rs558709;rs4936215;rs695134;rs612823	238	131	21	6.1768	3.27e-10
ENSG00000081019	RSBN1	1	114304454	114355098	-1	protein_coding	0.80514	-1.87091	73	21.6	1.21e-233	rs11102678;rs2358816;rs11102658;rs2636008;rs3789598;rs2476601;rs12144309;rs7533391;rs2488456;rs61817618;rs1217382	21	69	12	7.5027	3.13e-14
ENSG00000081026	MAGI3	1	113933371	114228545	1	protein_coding	0.57058	-0.477318	367	21	8.03e-165	rs12048327;rs72687906;rs151065194;rs2358816;rs11102658;rs7533391;rs12144309;rs7511816;rs11102678;rs61817588;rs2488456;rs3789598;rs6669008;rs1230666	21	463	29	7.205	2.9e-13
ENSG00000081059	TCF7	5	133450402	133487556	1	protein_coding	0.361555	0.398228	20	17.17	4.81e-13	rs244693;rs244686	117	78	9	4.0443	2.62e-05
ENSG00000081189	MEF2C	5	88013975	88199922	-1	protein_coding	0.00424617	-2.66223	92	18.12	5.04e-10	rs185291;rs797419	110	281	22	6.463	5.13e-11
ENSG00000081248	CACNA1S	1	201008642	201081694	-1	protein_coding	9.56e-08	0.33906	2	6.372	1.29e-08	rs12138260	30	222	38	3.9922	3.27e-05
ENSG00000081842	PCDHA6	5	140207563	140391929	1	protein_coding	6.16e-08	-0.972356	107	17	1.52e-08	rs246024	120	286	15	5.293	6.02e-08
ENSG00000082293	COL19A1	6	70576463	70919679	1	protein_coding	5.55e-17	1.30528	67	17.4	1.75e-08	rs2025286	137	741	59	4.381	5.91e-06
ENSG00000085788	DDHD2	8	38082736	38133076	1	protein_coding	3.1e-08	-1.45804	44	16.42	1.37e-08	rs7001340	180	47	5	5.4972	1.93e-08
ENSG00000088808	PPP1R13B	14	104200089	104313927	-1	protein_coding	0.976929	-0.731116	203	13.05	4.54e-13	rs1535099;rs12892189;rs2144080	273	216	9	6.6674	1.3e-11
ENSG00000088930	XRN2	20	21283942	21370463	1	protein_coding	0.81317	-0.511318	111	13.49	8.09e-15	rs3787500;rs910805;rs202849;rs720324;rs6035791;rs12625304;rs6137371	323	154	12	6.1094	5e-10
ENSG00000089009	RPL6	12	112842994	112856642	-1	protein_coding	0.988288	0.0267551	26	13.28	1.33e-44	rs113635624;rs11066085;rs11065961;rs7974266;rs73423235;rs112256561;rs3184504;rs11066320;rs3809276	249	21	6	7.5901	1.6e-14
ENSG00000089022	MAPKAPK5	12	112279782	112334343	1	protein_coding	0.0234226	NA	160	15.93	4.52e-118	rs3809276;rs3184504;rs11066320;rs75953948;rs112256561;rs11066085;rs11065961;rs7974266;rs73423235;rs10744774;rs113635624;rs61941292;rs233726;rs112142794	249	101	3	7.4227	5.74e-14
ENSG00000089169	RPH3A	12	113008184	113336686	1	protein_coding	0.738603	0.425292	115	15.37	1.42e-31	rs7974266;rs6489849;rs233726;rs73423235;rs112256561;rs494273;rs233721;rs232918;rs232924;rs2891403;rs976702;rs6489855;rs7313341;rs6489859	249	484	46	7.4136	6.15e-14
ENSG00000089234	BRAP	12	112079950	112123790	-1	protein_coding	0.0157033	-0.900035	39	11.71	7.38e-124	rs3809276;rs3184504;rs11066320;rs11065961;rs10744774;rs113635624;rs11066085;rs112256561;rs7974266;rs117532831;rs233726;rs61944378;rs61941292	249	28	5	7.7161	6e-15
ENSG00000089248	ERP29	12	112451120	112461255	1	protein_coding	0.470649	-0.618385	40	23.6	1e-44	rs73423235;rs112256561;rs10744774;rs117532831;rs11066085;rs11065961;rs7974266;rs113635624	249	26	4	7.5367	2.41e-14
ENSG00000089639	GMIP	19	19740285	19754476	-1	protein_coding	7.29e-05	-0.277164	5	7.735	4.89e-09	rs9304962	318	27	7	5.1578	1.25e-07
ENSG00000090238	YPEL3	16	30103635	30108236	-1	protein_coding	0.122709	NA	10	18.33	1.89e-10	rs3814883;rs4787491	292	11	4	5.0756	1.93e-07
ENSG00000090975	PITPNM2	12	123468027	123634562	-1	protein_coding	0.999994	-0.297419	95	16.51	4.19e-17	rs1790135;rs940904;rs1716183;rs10773000	250	141	13	6.1094	5e-10
ENSG00000091536	MYO15A	17	18012020	18083116	1	protein_coding	NA	-0.0449151	28	20.9	3.45e-08	rs4925133	300	128	15	5.2551	7.4e-08
ENSG00000092969	TGFB2	1	218519577	218617961	1	protein_coding	0.989116	0.25587	9	16.54	1.64e-12	rs1797071	31	167	25	4.8839	5.2e-07
ENSG00000093167	LRRFIP2	3	37094117	37225180	-1	protein_coding	4.8e-08	-0.734402	193	16.52	1.17e-08	rs4647222	72	222	11	5.3334	4.82e-08
ENSG00000096060	FKBP5	6	35541362	35696360	-1	protein_coding	0.498849	-0.767039	105	17.47	3.61e-09	rs6457834;rs6902321;rs6935659;rs4711428	132	233	21	4.6702	1.5e-06
ENSG00000096395	MLN	6	33762450	33771788	-1	protein_coding	0.00165857	0.983258	11	16.62	5.64e-09	rs35404844;rs4711350	131	70	10	5.0104	2.72e-07
ENSG00000096433	ITPR3	6	33588142	33664351	1	protein_coding	4.98e-12	NA	32	15.98	6.04e-11	rs112779317;rs79483930;rs2296342;rs4711350;rs3818528;rs35404844	131	310	32	7.1989	3.04e-13
ENSG00000096654	ZNF184	6	27418522	27440897	-1	protein_coding	0.133749	-0.545662	108	15	8.09e-42	rs6456788;rs7747283;rs12525266;rs9379979;rs13195636;rs72843784;rs7752448;rs9366717;rs6922815;rs113039233	130	88	7	7.4745	3.87e-14
ENSG00000099810	MTAP	9	21802542	21931646	1	protein_coding	0.000179316	1.58922	49	23	1.82e-08	rs6475585	199	208	21	4.0902	2.15e-05
ENSG00000099834	CDHR5	11	616565	626078	-1	protein_coding	1.31e-10	0.549306	49	12.48	6.47e-09	rs7936397	219	31	4	5.534	1.56e-08
ENSG00000099849	RASSF7	11	560404	564021	1	protein_coding	3.45e-06	NA	19	9.747	3.69e-07	rs7936397	219	33	7	4.6316	1.81e-06
ENSG00000100138	NHP2L1	22	42069934	42086508	-1	protein_coding	0.710585	0.0822262	53	16.28	2.23e-09	rs117064001;rs28638318;rs143426938;rs117181659	335	29	2	4.5918	2.2e-06
ENSG00000100147	CCDC134	22	42196683	42222303	1	protein_coding	0.000741173	0.32496	45	15.13	8.4e-08	rs28638318;rs2839715;rs2228314;rs5996093;rs5758504	335	70	9	5.3989	3.35e-08
ENSG00000100162	CENPM	22	42334725	42343168	-1	protein_coding	0.213984	0.020299	42	18.67	1.27e-11	rs5996093;rs2839715;rs7290134;rs5758504	335	52	7	7.1004	6.22e-13
ENSG00000100167	2023-09-03	22	42372276	42394225	1	protein_coding	0.0692482	-0.598387	33	11.27	1.98e-14	rs5996093;rs5751191;rs4822076;rs6002655	335	70	9	6.8087	4.93e-12
ENSG00000100197	CYP2D6	22	42522501	42526908	-1	protein_coding	9.23e-10	0.153954	78	14.04	6.04e-11	rs4822076;rs2743467;rs5751191;rs6002655	335	8	3	6.064	6.64e-10
ENSG00000100207	TCF20	22	42556019	42739622	-1	protein_coding	0.999978	-0.944696	50	8.835	1.01e-12	rs5751191;rs6002655;rs2743467	335	357	30	5.7478	4.52e-09
ENSG00000100296	THOC5	22	29901868	29951205	-1	protein_coding	0.000462815	1.61267	74	15.61	1.17e-09	rs2531848;rs4823045	332	116	10	5.8687	2.2e-09
ENSG00000100314	CABP7	22	30116073	30127828	1	protein_coding	0.899633	NA	20	16.23	2.15e-12	rs715595;rs5763797;rs41172;rs62226440;rs73162770	332	56	9	6.0244	8.49e-10
ENSG00000100319	ZMAT5	22	30126945	30163000	-1	protein_coding	0.000193623	-0.275603	31	16.23	2.15e-12	rs715595;rs5763797;rs41172;rs62226440;rs73162770	332	123	11	5.6538	7.84e-09
ENSG00000100325	ASCC2	22	30184597	30234271	-1	protein_coding	0.178385	-0.345582	48	16.83	1.89e-12	rs41172;rs62226440;rs5763797;rs715595;rs4823077;rs73162770	332	135	15	6.1331	4.31e-10
ENSG00000100330	MTMR3	22	30279144	30426855	1	protein_coding	0.994952	0.321111	152	17.97	1.92e-18	rs4823077;rs41172;rs62226440;rs5763797;rs715595;rs73162770	332	308	20	7.3723	8.39e-14
ENSG00000100346	CACNA1I	22	39966758	40085742	1	protein_coding	0.999999	0.144812	111	12.51	6.09e-11	rs5757730;rs5757736;rs5995756;rs732381;rs5750870	334	236	26	6.2774	1.72e-10
ENSG00000100385	IL2RB	22	37521878	37571094	-1	protein_coding	0.986757	0.0409568	4	6.649	5.69e-30	rs229549;rs73161834	333	127	27	5.426	2.88e-08
ENSG00000100399	CHADL	22	41625517	41636938	-1	protein_coding	0.0808135	0.299037	15	8.721	6.7e-09	rs11090039;rs11090045;rs73176684	335	26	4	4.0721	2.33e-05
ENSG00000100401	RANGAP1	22	41641615	41682255	-1	protein_coding	0.132719	-0.376522	37	12.65	7.29e-09	rs11090039;rs11090045;rs73176684	335	78	8	5.7495	4.48e-09
ENSG00000100403	ZC3H7B	22	41697526	41756151	1	protein_coding	0.990762	-0.628158	66	15.36	5.78e-10	rs11090039;rs11090045;rs28638318;rs73176684	335	77	8	5.8871	1.97e-09
ENSG00000100410	PHF5A	22	41855721	41864729	-1	protein_coding	0.849501	-0.474224	32	8.041	1.93e-08	rs28638318;rs11090045	335	25	3	5.5103	1.79e-08
ENSG00000100412	ACO2	22	41865129	41924993	1	protein_coding	0.454378	-0.617412	60	9.721	7.06e-11	rs28638318;rs143426938	335	63	8	5.453	2.48e-08
ENSG00000100413	POLR3H	22	41921808	41940610	-1	protein_coding	0.00200711	-1.30585	55	10.51	2.12e-07	rs28638318	335	37	3	4.9597	3.53e-07
ENSG00000100417	PMM1	22	41972898	41985894	-1	protein_coding	0.000159925	NA	26	16.44	8.95e-09	rs28638318;rs117064001;rs143426938;rs117181659	335	19	3	4.6185	1.93e-06
ENSG00000100418	DESI1	22	41994032	42017100	-1	protein_coding	0.0937225	-0.0430032	28	16.44	6.8e-09	rs117064001;rs28638318;rs143426938;rs117181659	335	26	5	5.4818	2.1e-08
ENSG00000100629	CEP128	14	80943330	81425861	-1	protein_coding	4.09e-18	0.575777	198	23.5	4.09e-13	rs75191394;rs327425;rs11846048;rs2114702;rs726020	269	1249	48	6.7098	9.75e-12
ENSG00000100711	ZFYVE21	14	104182067	104200005	1	protein_coding	0.713443	NA	26	6.488	1.1e-11	rs4906340;rs12892189;rs2403197;rs1535099;rs2144080	273	47	7	6.8464	3.79e-12
ENSG00000101017	CD40	20	44746911	44758502	1	protein_coding	0.658238	-0.0149088	5	14.99	7.21e-07	rs13037326	326	51	12	4.0616	2.44e-05
ENSG00000101438	SLC32A1	20	37353105	37358015	1	protein_coding	NA	NA	30	10.49	2.75e-12	rs2246672;rs2748663;rs4812325;rs2252541	324	34	9	6.2039	2.75e-10
ENSG00000101442	ACTR5	20	37377085	37400834	1	protein_coding	1e-12	0.539172	119	15.16	9.61e-11	rs2246672;rs2748663;rs2252541;rs4456761;rs4812325	324	130	13	6.8826	2.94e-12
ENSG00000101445	PPP1R16B	20	37434348	37551667	1	protein_coding	0.998537	-0.611906	80	17.41	2.95e-16	rs4812325;rs4456761;rs2252541;rs2748663;rs56245805;rs208820	324	267	33	6.8032	5.12e-12
ENSG00000102471	NDFIP2	13	80055287	80130210	1	protein_coding	0.801879	-0.744543	35	13.44	1.33e-10	rs9318627	258	114	11	4.9188	4.35e-07
ENSG00000102882	MAPK3	16	30125426	30134827	-1	protein_coding	0.409692	NA	17	13.16	3.58e-10	rs3814883;rs4787491;rs28529403	292	15	5	5.105	1.65e-07
ENSG00000102886	GDPD3	16	30116131	30125177	-1	protein_coding	1.05e-07	-0.375161	12	15.65	3.58e-10	rs4787491;rs3814883;rs28529403	292	16	6	5.4659	2.3e-08
ENSG00000102898	NUTF2	16	67880635	67906470	1	protein_coding	0.88515	-0.697364	35	22	1.29e-07	rs80190634;rs7193701	295	37	6	5.2495	7.63e-08
ENSG00000102901	CENPT	16	67862060	67881714	-1	protein_coding	0.0553624	-0.678946	30	25.3	1.29e-07	rs80190634;rs7193701	295	32	5	5.2012	9.9e-08
ENSG00000102904	TSNAXIP1	16	67840668	67866051	1	protein_coding	9.27e-18	-0.329502	31	25.3	1.44e-07	rs80190634;rs7193701	295	32	6	5.2856	6.26e-08
ENSG00000102977	ACD	16	67691415	67694713	-1	protein_coding	5.78e-07	NA	9	18.7	2.08e-07	rs80190634	295	10	2	5.1366	1.4e-07
ENSG00000102981	PARD6A	16	67694849	67696681	1	protein_coding	0.854735	NA	9	18.7	2.25e-07	rs80190634	295	10	2	5.1368	1.4e-07
ENSG00000103061	SLC7A6OS	16	68318406	68344849	-1	protein_coding	0.807327	-1.88576	33	15.01	1.06e-07	rs7193701;rs61733486;rs61593058	295	56	9	4.6351	1.78e-06
ENSG00000103064	SLC7A6	16	68298433	68335722	1	protein_coding	0.0224285	-2.22129	38	16.22	3.14e-08	rs7193701;rs80190634;rs61733486;rs61593058	295	68	9	4.425	4.82e-06
ENSG00000103066	PLA2G15	16	68279207	68294961	1	protein_coding	0.65843	-0.279351	44	16.22	1.85e-08	rs80190634;rs7193701;rs61593058;rs61733486	295	46	6	5.3216	5.14e-08
ENSG00000103067	ESRP2	16	68263014	68272005	-1	protein_coding	0.731425	-1.02275	31	11.82	1.85e-08	rs7193701;rs80190634	295	17	3	4.8613	5.83e-07
ENSG00000103723	AP3B2	15	83328033	83378666	-1	protein_coding	0.990066	0.133406	28	13.98	2.07e-10	rs4779050	283	125	20	6.2523	2.02e-10
ENSG00000104219	ZDHHC2	8	17013538	17082308	1	protein_coding	0.00703301	-0.645552	27	13.43	2.81e-08	rs2904684	178	206	30	4.4888	3.58e-06
ENSG00000104388	RAB2A	8	61429416	61536186	1	protein_coding	0.970736	-0.412665	178	15.7	6.34e-13	rs6995041;rs6995397	181	196	10	6.6889	1.12e-11
ENSG00000105355	PLIN3	19	4838353	4867780	-1	protein_coding	1.24e-08	-0.0707402	25	8.313	1.07e-25	rs6510826;rs10424978;rs937771;rs59129932	312	93	15	5.1302	1.45e-07
ENSG00000105538	RASIP1	19	49223844	49243978	-1	protein_coding	0.975494	-0.59919	68	26.2	1.26e-12	rs601338;rs427248	320	56	4	5.6661	7.3e-09
ENSG00000105550	FGF21	19	49258816	49261587	1	protein_coding	0.213002	-0.215278	13	13.17	3.87e-10	rs427248;rs601338	320	12	6	4.5258	3.01e-06
ENSG00000105705	SUGP1	19	19386827	19431653	-1	protein_coding	0.999636	NA	74	33	5.82e-14	rs1000237;rs4808931;rs56212061	318	88	9	6.8398	3.97e-12
ENSG00000105717	PBX4	19	19672522	19729725	-1	protein_coding	0.00677213	-0.679897	22	7.998	4.73e-12	rs56212061;rs9304962	318	83	10	5.6816	6.67e-09
ENSG00000105928	DFNA5	7	24737972	24809244	-1	protein_coding	1.22e-05	0.144415	72	14.15	1.92e-10	rs2954558;rs112509803;rs78849264	156	265	20	5.4795	2.13e-08
ENSG00000106266	SNX8	7	2291405	2393953	-1	protein_coding	0.165171	-0.451639	34	6.314	8.87e-10	rs2159044;rs33922585	153	218	28	4.8421	6.42e-07
ENSG00000106268	NUDT1	7	2281857	2290781	1	protein_coding	1.29e-09	NA	25	8.534	6.45e-11	rs2159044;rs33922585	153	56	12	5.8108	3.11e-09
ENSG00000106460	TMEM106B	7	12250867	12282993	1	protein_coding	0.515078	3.38065	148	21.2	1.67e-12	rs12666249;rs2043539	155	225	11	6.6783	1.21e-11
ENSG00000106785	TRIM14	9	100831557	100881494	-1	protein_coding	0.0102131	0.0881331	15	12.87	4.27e-13	rs10116976;rs751800;rs7849424;rs2761063	206	84	15	5.8633	2.27e-09
ENSG00000107020	PLGRKT	9	5357973	5437878	-1	protein_coding	8.36e-08	-0.41812	1	11.89	6.21e-09	rs34477738	195	261	22	4.7286	1.13e-06
ENSG00000107021	TBC1D13	9	131549483	131572711	1	protein_coding	0.611736	0.80128	57	16.2	2e-09	rs10819439;rs2900269;rs13297295;rs13283282	209	72	6	5.3005	5.77e-08
ENSG00000107679	PLEKHA1	10	124134212	124191867	1	protein_coding	0.0177773	-0.988609	90	17.59	2.15e-10	rs7350442;rs78305107;rs11200629	218	142	14	5.9065	1.75e-09
ENSG00000108379	WNT3	17	44839872	44910520	-1	protein_coding	0.946108	-0.191111	41	16.08	1.05e-12	rs112572874;rs199500	303	65	9	6.9451	1.89e-12
ENSG00000108424	KPNB1	17	45726842	45762871	1	protein_coding	0.999994	-0.517927	40	21.3	3.49e-09	rs67919208;rs1808192	303	57	9	4.7622	9.57e-07
ENSG00000108479	GALK1	17	73747675	73761792	-1	protein_coding	0.000940521	0.270557	10	9.832	1.48e-09	rs56011703	305	21	6	5.4463	2.57e-08
ENSG00000108557	RAI1	17	17584787	17714767	1	protein_coding	0.999136	NA	35	23.8	5.02e-09	rs11656775;rs4925114;rs1108646;rs12953299	300	154	20	4.6533	1.63e-06
ENSG00000108591	DRG2	17	17991200	18011285	1	protein_coding	0.148077	-0.609767	33	13.71	3.45e-08	rs4925133	300	49	5	5.8047	3.22e-09
ENSG00000108641	B9D1	17	19240867	19281495	-1	protein_coding	0.11914	-0.312975	7	8.635	2.21e-08	rs57433322	301	18	4	5.4235	2.92e-08
ENSG00000108771	DHX58	17	40253422	40264751	-1	protein_coding	7.29e-08	0.278801	25	14.03	1.75e-09	rs2158067;rs12325861	302	38	5	4.153	1.64e-05
ENSG00000108773	KAT2A	17	40265126	40273376	-1	protein_coding	0.408332	-0.658677	37	22.4	2.82e-13	rs2158067;rs12325861	302	25	3	4.2551	1.04e-05
ENSG00000108774	RAB5C	17	40276994	40307035	-1	protein_coding	0.82657	-0.36267	55	22.4	2.05e-13	rs2158067;rs12325861;rs117292219;rs75140957	302	63	6	5.3913	3.5e-08
ENSG00000109323	MANBA	4	103552660	103682151	-1	protein_coding	1.15e-11	-0.195397	21	10.21	7.21e-09	rs223481	97	188	12	4.388	5.72e-06
ENSG00000109332	UBE2D3	4	103715540	103790053	-1	protein_coding	0.748203	NA	144	14.36	1.19e-08	rs223481	97	159	7	5.418	3.01e-08
ENSG00000109471	IL2	4	123372625	123377880	-1	protein_coding	0.784778	0.00596326	8	6.723	1.71e-07	rs6835745	100	21	5	3.9662	3.65e-05
ENSG00000109572	CLCN3	4	170533784	170644824	1	protein_coding	0.993265	-0.84734	22	10.65	6.88e-08	rs61405217	103	224	17	4.2628	1.01e-05
ENSG00000109919	MTCH2	11	47638867	47664175	-1	protein_coding	0.166788	0.0369336	11	25	4.95e-08	rs3781627	224	24	7	5.1503	1.3e-07
ENSG00000109956	B3GAT1	11	134248398	134281812	-1	protein_coding	0.789153	2.20282	14	7.516	4.86e-12	rs11223774;rs7112912;rs4937882;rs893949	238	137	16	4.606	2.05e-06
ENSG00000110344	UBE4A	11	118230300	118269926	1	protein_coding	0.937619	0.396074	34	12.74	1.47e-08	rs60545357	234	69	9	4.7693	9.24e-07
ENSG00000110367	DDX6	11	118620034	118661858	-1	protein_coding	0.998986	0.855069	39	15.09	2.91e-08	rs544096;rs2187490;rs603486	234	84	9	5.3409	4.62e-08
ENSG00000110436	SLC1A2	11	35272753	35441610	-1	protein_coding	0.907793	1.49828	198	16.23	2.95e-24	rs10742339;rs10836357;rs7116432;rs11033036;rs12146523;rs6484785;rs2756218;rs4756222	223	494	34	7.387	7.51e-14
ENSG00000110492	MDK	11	46402306	46405375	1	protein_coding	0.0224328	-0.438483	9	19.06	4.91e-14	rs7476;rs12285419	224	9	3	6.2299	2.33e-10
ENSG00000110497	AMBRA1	11	46417964	46615675	-1	protein_coding	0.999972	-0.701715	101	16.75	5.72e-14	rs12285419;rs7476;rs10838634;rs61882672	224	121	11	7.2915	1.53e-13
ENSG00000110536	PTPMT1	11	47586982	47595013	1	protein_coding	0.459152	NA	4	11.24	8.63e-08	rs3781627	224	11	4	5.9742	1.16e-09
ENSG00000110700	RPS13	11	17095936	17099334	-1	protein_coding	0.960207	-0.290755	11	9.746	1.68e-07	rs12801545	220	27	7	4.7046	1.27e-06
ENSG00000110848	CD69	12	9905082	9913497	-1	protein_coding	0.0188834	0.760407	68	14.62	5.59e-37	rs10844706;rs4763879;rs11053043;rs7488011;rs3176774;rs118103654	240	56	11	6.1094	5e-10
ENSG00000111199	TRPV4	12	110220890	110271212	-1	protein_coding	7.32e-06	-0.73897	16	17.76	1.43e-09	rs17616911;rs117145318;rs80005999;rs77877120;rs11064860	249	142	24	5.4638	2.33e-08
ENSG00000111229	ARPC3	12	110872630	110888227	-1	protein_coding	0.931507	-0.463583	31	14.96	4.25e-13	rs73205069;rs1973505;rs28555214;rs28764794;rs80005999;rs10774600;rs41436646	249	34	7	5.6429	8.36e-09
ENSG00000111231	GPN3	12	110890289	110907073	-1	protein_coding	0.000100472	-0.618749	39	14.96	1.6e-12	rs73205069;rs1973505;rs28555214;rs28764794;rs10774600;rs41436646;rs80005999	249	34	6	6.1581	3.68e-10
ENSG00000111237	VPS29	12	110928902	110939922	-1	protein_coding	0.934744	-0.696583	23	10.48	3.87e-13	rs28764794;rs73205069;rs80005999;rs1973505;rs11064860	249	20	6	6.1759	3.29e-10
ENSG00000111245	MYL2	12	111348623	111358526	-1	protein_coding	0.0168131	-0.496132	50	14.65	7.21e-27	rs11065749;rs11065784	249	49	8	7.6839	7.72e-15
ENSG00000111249	CUX2	12	111471828	111788358	1	protein_coding	0.999656	-1.06059	230	18.97	1.21e-38	rs10774613;rs73413596;rs4766540;rs1985097;rs739484;rs6489979;rs9783423;rs7952972;rs10774616;rs2339716;rs4766453;rs6490042;rs7963641;rs2301658;rs1265566;rs7299183;rs2879564;rs7398796;rs6490061;rs112158477;rs113668560	249	336	22	8.1817	1.4e-16
ENSG00000111252	SH2B3	12	111843752	111889427	1	protein_coding	0.00592219	-0.243854	47	21.4	6.34e-151	rs3184504;rs10849941;rs11065961;rs3809276;rs79065604;rs112142794;rs61944378	249	33	3	6.1094	5e-10
ENSG00000111271	ACAD10	12	112123857	112194903	1	protein_coding	4.01e-20	-0.311041	79	11.71	2.21e-120	rs11065961;rs113635624;rs3809276;rs112256561;rs11066085;rs7974266;rs61941292;rs233726;rs61944378;rs117532831;rs112142794;rs3184504;rs11066320	249	57	5	7.8778	1.67e-15
ENSG00000111275	ALDH2	12	112204691	112247782	1	protein_coding	1.73e-06	NA	54	14.56	2.21e-120	rs11066085;rs11065961;rs7974266;rs3809276;rs117532831;rs3184504;rs11066320;rs79065604;rs115056781;rs113635624;rs73423235;rs112256561	249	42	5	7.7173	5.94e-15
ENSG00000111300	NAA25	12	112464500	112546826	-1	protein_coding	0.99999	-1.15626	77	23.6	1.63e-107	rs73423235;rs112256561;rs11066085;rs11065961;rs7974266;rs113635624;rs112142794;rs3184504;rs11066320;rs3809276;rs117532831;rs61941292;rs233726	249	66	10	6.1094	5e-10
ENSG00000111325	OGFOD2	12	123459127	123464590	1	protein_coding	3.81e-07	-0.495076	13	16.51	1.41e-12	rs1790135;rs940904;rs1716183	250	8	2	7.0279	1.05e-12
ENSG00000111328	CDK2AP1	12	123745528	123756881	-1	protein_coding	0.742361	NA	38	14.16	3.12e-16	rs1790135;rs10773000;rs940904	250	58	8	7.3975	6.94e-14
ENSG00000111540	RAB5B	12	56367697	56388490	1	protein_coding	0.215699	-0.941662	26	22.1	1.05e-19	rs2069408;rs11171733;rs705702;rs2271194	243	49	7	6.1094	5e-10
ENSG00000111796	KLRB1	12	9747147	9760482	-1	protein_coding	4.43e-06	1.09034	23	6.599	7.89e-10	rs10743806;rs1560007	240	99	14	4.9046	4.68e-07
ENSG00000111801	BTN3A3	6	26440700	26453643	1	protein_coding	7.19e-10	1.09011	30	23.7	4.95e-31	rs4634439;rs1614887;rs12199613;rs6935678;rs72843784	130	52	8	6.7566	7.06e-12
ENSG00000112041	TULP1	6	35465651	35480715	-1	protein_coding	0.807904	-0.139077	5	6.559	4.72e-08	rs6457834	132	67	12	4.5664	2.48e-06
ENSG00000112182	BACH2	6	90636248	91006627	-1	protein_coding	0.87404	0.545282	165	20.8	4.62e-49	rs207270;rs10455168;rs4707605;rs656214;rs72928038;rs1394220;rs7754251;rs755178	140	571	57	8.7194	1.4e-18
ENSG00000112337	SLC17A2	6	25912982	25930946	-1	protein_coding	0.00466985	-0.129201	25	15.35	1.09e-23	rs6456701;rs68149500;rs1892252;rs72843784	130	81	9	6.0489	7.29e-10
ENSG00000112343	TRIM38	6	25963030	25987384	1	protein_coding	4.75e-06	-0.220583	18	12.17	6.37e-24	rs6456701;rs68149500;rs72843784	130	54	11	7.7642	4.11e-15
ENSG00000112462	OR12D3	6	29341200	29343068	-1	protein_coding	1.34e-05	0.883549	40	13.66	6.39e-10	rs142403264;rs116380322	130	5	2	6.0656	6.57e-10
ENSG00000112486	CCR6	6	167525295	167553184	1	protein_coding	0.0664815	2.01028	63	15.5	6.39e-20	rs2021033;rs6909475;rs3093006	152	126	18	7.8622	1.89e-15
ENSG00000112511	PHF1	6	33378176	33384230	1	protein_coding	0.999559	NA	23	16.31	1.33e-12	rs76766085;rs1705003;rs112538398;rs9394145;rs9461856	131	9	4	7.3386	1.08e-13
ENSG00000112514	CUTA	6	33384219	33386094	-1	protein_coding	1.14e-05	-0.619996	16	14.1	7.01e-13	rs76766085;rs1705003;rs112538398;rs9461856;rs9394145	131	10	3	7.5561	2.08e-14
ENSG00000112541	PDE10A	6	165740776	166400091	-1	protein_coding	0.998485	0.211815	41	6.413	3.27e-15	rs1358785;rs1079418	151	2069	164	4.513	3.2e-06
ENSG00000112763	BTN2A1	6	26458150	26476849	1	protein_coding	1.07e-18	0.260571	47	23.7	4.95e-31	rs12199613;rs6935678;rs72843784;rs4634439;rs1614887;rs2273558;rs9393716;rs3799380;rs9393741	130	82	12	6.1094	5e-10
ENSG00000112812	PRSS16	6	27215480	27224403	1	protein_coding	2.24e-06	0.00884812	17	15.96	2.76e-32	rs150186873;rs6915678;rs3800307;rs3800314;rs13195636;rs72843784	130	38	8	6.9527	1.79e-12
ENSG00000112893	MAN2A1	5	109025067	109205326	1	protein_coding	0.0186444	NA	122	13.95	2.28e-08	rs35945232	116	562	21	5.2984	5.84e-08
ENSG00000112996	MRPS30	5	44809027	44820530	1	protein_coding	5.58e-05	-0.210522	48	10.86	1.23e-08	rs7702731	107	37	4	5.6654	7.34e-09
ENSG00000113013	HSPA9	5	137890571	137911133	-1	protein_coding	0.981119	-0.307165	32	15.4	1.01e-09	rs10117	118	36	6	5.6323	8.89e-09
ENSG00000113231	PDE8B	5	76506274	76725632	1	protein_coding	0.986862	1.2549	99	16.44	3.38e-32	rs7448368;rs72766910;rs9687206;rs6867654;rs28622161;rs6453295;rs1096752;rs7702192;rs79244870;rs16874125;rs35689253	109	567	39	5.8374	2.65e-09
ENSG00000113263	ITK	5	156569944	156682201	1	protein_coding	1.5e-05	0.141883	57	9.882	3.78e-10	rs13360007	125	383	34	5.5991	1.08e-08
ENSG00000113580	NR3C1	5	142657496	142815077	-1	protein_coding	0.311618	NA	2	7.061	1.37e-08	rs11950238	121	192	20	4.8146	7.38e-07
ENSG00000113845	TIMMDC1	3	119217379	119243937	1	protein_coding	5.68e-07	1.22088	33	12.15	3.44e-09	rs62264487	86	117	15	4.6298	1.83e-06
ENSG00000114054	PCCB	3	135969148	136056738	1	protein_coding	0.000735839	-0.38516	23	14.81	9.72e-10	rs7634476	87	105	13	5.9628	1.24e-09
ENSG00000114302	PRKAR2A	3	48782030	48885279	-1	protein_coding	0.983251	-2.8684	54	17.7	1.12e-08	rs41290686;rs12185979;rs7633840;rs138958327	74	60	7	5.719	5.36e-09
ENSG00000114316	USP4	3	49315264	49378145	-1	protein_coding	6.2e-07	NA	14	13.31	2.96e-07	rs41290686;rs12185979;rs138958327	74	70	8	4.5064	3.3e-06
ENSG00000114349	GNAT1	3	50229045	50233949	1	protein_coding	2.51e-06	-0.274733	2	3.306	2.34e-06	rs12185979;rs73082936	74	11	2	4.5456	2.74e-06
ENSG00000114378	HYAL1	3	50337320	50349812	-1	protein_coding	0.00553671	0.476164	1	2.775	NA	rs73082936	74	16	6	4.2315	1.16e-05
ENSG00000114383	TUSC2	3	50357458	50365682	-1	protein_coding	0.703033	-0.593776	3	21.6	1.45e-06	rs73082936	74	7	3	4.3426	7.04e-06
ENSG00000114388	NPRL2	3	50384761	50388522	-1	protein_coding	0.345175	-0.107064	1	10.67	1.68e-06	rs73082936	74	4	2	4.4755	3.81e-06
ENSG00000114395	CYB561D2	3	50388126	50395891	1	protein_coding	0.0147105	-0.298456	1	10.67	1.68e-06	rs73082936	74	7	3	4.2407	1.11e-05
ENSG00000114416	FXR1	3	180585929	180700541	1	protein_coding	0.999992	-1.75887	128	17.32	1.2e-11	rs7618914;rs7647398;rs6803773;rs1805645	89	173	13	6.4355	6.15e-11
ENSG00000114861	FOXP1	3	71003844	71633140	-1	protein_coding	0.999751	-0.0806505	111	19.47	4.05e-10	rs11714337;rs830621	79	1059	96	8.1465	1.87e-16
ENSG00000114902	SPCS1	3	52738971	52742182	1	protein_coding	0.118911	NA	30	12.57	4.3e-19	rs6792369;rs2071044;rs55807227	75	17	4	7.155	4.18e-13
ENSG00000114904	NEK4	3	52744800	52804965	-1	protein_coding	1.22e-12	-0.30452	98	24.2	1.82e-19	rs6792369;rs2071044;rs55807227	75	85	5	7.1879	3.29e-13
ENSG00000115073	ACTR1B	2	98272431	98280570	-1	protein_coding	0.0316601	-0.221583	2	28.3	8.21e-09	rs11692435	48	16	3	4.4498	4.3e-06
ENSG00000115085	ZAP70	2	98330023	98356325	1	protein_coding	0.272667	0.186157	1	1.897	NA	rs11692435	48	55	8	4.3747	6.08e-06
ENSG00000115392	FANCL	2	58386378	58468507	-1	protein_coding	2.1e-08	NA	58	21.1	2.33e-14	rs7596038;rs4672228;rs17049247;rs1356544	42	172	22	5.7431	4.65e-09
ENSG00000115415	STAT1	2	191829084	191885686	-1	protein_coding	0.999994	-0.650494	23	12.5	1.34e-10	rs10199181;rs3024896	56	142	21	5.9588	1.27e-09
ENSG00000115419	GLS	2	191745553	191830278	1	protein_coding	0.999303	-0.163004	1	5.639	4.74e-08	rs1033249	56	108	12	4.5828	2.29e-06
ENSG00000115464	USP34	2	61414598	61697904	-1	protein_coding	1	NA	120	13.86	1.58e-08	rs778754	43	497	23	4.0116	3.02e-05
ENSG00000115474	KCNJ13	2	233631174	233641278	-1	protein_coding	0.758052	-0.762971	22	18.07	2.34e-20	rs11893358;rs778371;rs13387762	64	45	8	7.8017	3.05e-15
ENSG00000115520	COQ10B	2	198318147	198340032	1	protein_coding	0.140033	-0.989156	31	12.36	3.42e-13	rs3115366;rs2914983	57	24	5	6.3986	7.84e-11
ENSG00000115524	SF3B1	2	198254508	198299815	-1	protein_coding	1	-0.619089	36	18.96	3.42e-13	rs3115366;rs2914983	57	40	6	7.7197	5.83e-15
ENSG00000115540	MOB4	2	198380295	198418423	1	protein_coding	0.777833	-1.62684	44	15.71	2.17e-12	rs2914983;rs3115366;rs1541953	57	43	6	7.3735	8.31e-14
ENSG00000115541	HSPE1	2	198364718	198368181	1	protein_coding	0.787528	-0.835658	20	18.44	1.65e-12	rs2914983;rs3115366;rs1541953	57	14	3	6.8236	4.44e-12
ENSG00000115705	TPO	2	1377995	1547483	1	protein_coding	1.36e-07	0.590394	107	10.49	2.11e-31	rs9753098;rs2071401;rs56003829;rs2298876;rs11675342;rs9326170	35	506	30	5.2585	7.26e-08
ENSG00000115825	PRKD3	2	37477645	37551951	-1	protein_coding	0.00807566	2.57989	36	15.86	4.08e-08	rs3770752	39	260	15	4.835	6.66e-07
ENSG00000115844	DLX2	2	172964167	172967628	-1	protein_coding	0.887611	-0.66458	15	21.5	9.16e-09	rs62183855	54	22	9	4.5561	2.61e-06
ENSG00000115896	PLCL1	2	198669426	199437305	1	protein_coding	0.0110524	NA	299	26.7	4.96e-12	rs3115366;rs1541953;rs2914983	57	1147	53	7.2476	2.12e-13
ENSG00000115970	THADA	2	43393800	43823185	-1	protein_coding	1.24e-28	-0.3799	9	8.006	2.05e-09	rs11897732	40	881	32	3.983	3.4e-05
ENSG00000116127	ALMS1	2	73612886	73837920	1	protein_coding	3.04e-39	NA	239	23	1.38e-08	rs6546857	45	312	9	4.8674	5.65e-07
ENSG00000116774	OLFML3	1	114522063	114524876	1	protein_coding	0.000588287	0.339887	49	18.16	1.86e-34	rs11102707;rs1000528;rs3007014;rs36064592;rs12029840;rs3811019;rs10494164;rs11810241;rs6656609	21	37	8	7.6192	1.28e-14
ENSG00000116793	PHTF1	1	114239453	114302111	-1	protein_coding	5.47e-18	-0.796158	85	21.6	1.21e-233	rs2358816;rs11102658;rs11102678;rs3789598;rs7533391;rs2488456;rs2636008;rs61817588;rs2476601	21	96	11	7.4422	4.95e-14
ENSG00000117020	AKT3	1	243651535	244014381	-1	protein_coding	0.999585	-1.49767	123	17.95	2.08e-12	rs145071536;rs1486472;rs11590190	34	421	18	5.3116	5.43e-08
ENSG00000117360	PRPF3	1	150293925	150325671	1	protein_coding	0.999999	-0.213771	30	12.26	1.78e-09	rs12120428	22	79	9	4.4919	3.53e-06
ENSG00000117362	APH1A	1	150237804	150241980	-1	protein_coding	0.132136	-0.813124	7	13.9	1.24e-09	rs12120428	22	8	3	6.1968	2.88e-10
ENSG00000117399	CDC20	1	43824626	43828874	1	protein_coding	0.000181854	-0.3227	11	22.4	1.3e-07	rs2251804	9	13	4	5.557	1.37e-08
ENSG00000117400	MPL	1	43803478	43818443	1	protein_coding	1.44e-06	-0.172844	17	22.4	2.05e-07	rs2251804	9	20	3	5.3363	4.74e-08
ENSG00000117407	ARTN	1	44398992	44402913	1	protein_coding	0.2931	-0.349064	18	12	3.66e-08	rs2527776	9	29	5	4.4184	4.97e-06
ENSG00000117408	IPO13	1	44412611	44433694	1	protein_coding	0.972444	-1.04746	19	13.6	4.07e-07	rs2527776	9	40	6	4.012	3.01e-05
ENSG00000117411	B4GALT2	1	44444615	44456840	1	protein_coding	0.295417	-0.0492133	6	16	8.14e-07	rs2527776	9	29	6	4.3821	5.88e-06
ENSG00000117971	CHRNB4	15	78916461	79020096	-1	protein_coding	0.0186266	-0.177327	53	15.25	1.1e-15	rs2456020;rs12443170;rs8040868;rs3813567;rs12594247	281	225	22	5.6113	1e-08
ENSG00000118007	STAG1	3	136055077	136471220	-1	protein_coding	1	-0.647638	109	14.81	1.51e-10	rs7634476;rs1394094	87	503	20	5.0983	1.71e-07
ENSG00000118058	KMT2A	11	118307205	118397539	1	protein_coding	1	-1.78895	8	12.38	3.09e-06	rs60545357	234	68	7	4.9629	3.47e-07
ENSG00000118137	APOA1	11	116706467	116708666	-1	protein_coding	0.0487384	0.161101	6	10.23	1.53e-09	rs6589606;rs7931398	233	43	9	4.1596	1.59e-05
ENSG00000118197	DDX59	1	200593024	200639097	-1	protein_coding	0.00107792	NA	68	14.53	1.42e-11	rs12126676	30	139	16	5.2148	9.2e-08
ENSG00000118200	CAMSAP2	1	200708686	200829832	1	protein_coding	0.999974	-0.620619	103	15.34	1.2e-11	rs12756886;rs10920052;rs76364860;rs6684083	30	225	20	6.8881	2.83e-12
ENSG00000118263	KLF7	2	207938861	208031991	-1	protein_coding	0.929931	-2.11539	27	16.35	1.95e-07	rs55772859;rs6732724	60	285	34	3.9964	3.22e-05
ENSG00000118292	C1orf54	1	150240600	150253327	1	protein_coding	0.178652	-0.647221	11	13.9	1.24e-09	rs12120428;rs143773357;rs78681982	22	18	4	5.965	1.22e-09
ENSG00000118298	CA14	1	150229554	150237478	1	protein_coding	1.43e-09	-0.466304	11	13.9	1.24e-09	rs12120428	22	12	4	6.2432	2.14e-10
ENSG00000118473	SGIP1	1	66999066	67213982	1	protein_coding	0.999651	-0.315319	154	15.14	9.14e-10	rs2859914;rs4488004;rs7538938	13	695	23	6.4184	6.89e-11
ENSG00000118655	DCLRE1B	1	114447763	114456708	1	protein_coding	0.107858	-0.43843	38	23.1	3.12e-77	rs1217382;rs2488456;rs10858022;rs11102694;rs11102707;rs36064592;rs72691846	21	21	7	7.6659	8.88e-15
ENSG00000118690	ARMC2	6	109169619	109295186	1	protein_coding	2.2e-08	0.466251	81	14.84	6.79e-09	rs12209480;rs1364450	145	248	25	4.2941	8.77e-06
ENSG00000118922	KLF12	13	74260226	74708394	-1	protein_coding	0.982233	-0.751238	41	15.62	3.23e-09	rs12877581;rs3812849;rs9600232	257	1077	91	4.5914	2.2e-06
ENSG00000119042	SATB2	2	200134223	200335989	-1	protein_coding	0.999563	-1.16977	49	16.57	1.15e-13	rs1451488;rs7605111	58	223	18	5.3457	4.5e-08
ENSG00000119408	NEK6	9	127019885	127115586	1	protein_coding	0.644138	-0.314011	114	15.55	3.44e-20	rs10760343;rs1107342;rs3949752;rs10986307;rs2026191;rs2026192;rs11793963	208	202	18	6.1094	5e-10
ENSG00000119596	YLPM1	14	75230069	75322244	1	protein_coding	0.999933	-0.911821	97	19.24	7.2e-12	rs7152906;rs10143492;rs722599	268	146	11	6.2952	1.54e-10
ENSG00000119608	PROX2	14	75319736	75330537	-1	protein_coding	7.89e-07	0.50268	27	13.08	9.26e-11	rs722599;rs7152906;rs10143492	268	33	5	6.3958	7.98e-11
ENSG00000119616	FCF1	14	75179847	75203394	1	protein_coding	0.934257	-1.34336	14	18.66	5.63e-12	rs7152906;rs722599;rs10143492	268	27	5	4.3813	5.9e-06
ENSG00000119682	AREL1	14	75120140	75179818	-1	protein_coding	0.0118021	-0.560095	19	18.66	1.87e-12	rs7152906;rs722599;rs10143492	268	59	4	4.682	1.42e-06
ENSG00000119689	DLST	14	75348594	75370448	1	protein_coding	0.950394	0.114612	54	15.79	2.72e-10	rs722599;rs10143492;rs7152906	268	68	8	5.9659	1.22e-09
ENSG00000119919	NKX2-3	10	101292690	101296278	1	protein_coding	0.802089	-0.0957717	33	15.88	3.55e-15	rs10748781	215	43	6	5.7034	5.87e-09
ENSG00000120071	KANSL1	17	44107282	44302733	-1	protein_coding	0.999734	0.0589452	1069	26.4	2.03e-17	rs112572874;rs199500	303	42	10	7.3671	8.72e-14
ENSG00000120088	CRHR1	17	43699267	43913194	1	protein_coding	0.792134	2.03809	949	19.39	3.37e-17	rs112572874;rs117615688;rs12942300	303	243	11	7.4825	3.65e-14
ENSG00000120451	SNX19	11	130745331	130786404	-1	protein_coding	9.83e-07	0.319172	4	3.851	7.32e-08	rs10791097;rs10894308	236	229	13	4.5097	3.25e-06
ENSG00000120458	MSANTD2	11	124636394	124670569	-1	protein_coding	0.709972	-0.431692	27	17.61	4.42e-14	rs1940171;rs3802902	235	69	10	5.4507	2.51e-08
ENSG00000120705	ETF1	5	137841784	137878989	-1	protein_coding	0.998925	-1.33722	48	14.02	1.8e-09	rs11743810;rs10117	118	68	11	5.8111	3.1e-09
ENSG00000120738	EGR1	5	137801179	137805004	1	protein_coding	0.674345	-0.140244	11	16.76	2.51e-08	rs11743810	118	27	6	4.5203	3.09e-06
ENSG00000120885	CLU	8	27454434	27472548	-1	protein_coding	NA	0.0733593	31	8.654	4.65e-10	rs11777131;rs73229090;rs11778040	179	68	12	4.7269	1.14e-06
ENSG00000121749	TBC1D15	12	72233487	72320629	1	protein_coding	0.148719	1.92281	82	16.63	6.06e-09	rs10160905	245	160	12	5.5716	1.26e-08
ENSG00000122490	PQLC1	18	77662420	77711664	-1	protein_coding	0.000252469	-0.0711085	28	7.129	8.82e-09	rs8091497;rs55642704	311	117	15	4.6883	1.38e-06
ENSG00000122687	FTSJ2	7	2273866	2281840	-1	protein_coding	1.97e-05	0.0965956	26	8.534	6.27e-11	rs2159044;rs33922585	153	47	10	6.0558	6.99e-10
ENSG00000122877	EGR2	10	64571756	64679660	-1	protein_coding	0.619543	-0.491267	5	5.26	3.79e-09	rs34384324	214	330	21	4.7432	1.05e-06
ENSG00000122970	IFT81	12	110562140	110656602	1	protein_coding	5.76e-07	-0.471138	76	20.3	1.16e-12	rs28764794;rs41436646;rs73205069;rs80005999;rs1973505;rs28555214;rs6606679;rs10774600	249	100	16	6.7256	8.74e-12
ENSG00000122986	HVCN1	12	111065646	111142755	-1	protein_coding	0.750491	-0.518136	90	12.17	3.98e-14	rs73205069;rs6606679;rs28764794;rs1973505;rs80005999;rs10774600;rs850518;rs10161511	249	92	7	5.6598	7.58e-09
ENSG00000123374	CDK2	12	56360553	56366568	1	protein_coding	0.958299	0.0341742	12	22.1	1.28e-19	rs10876863;rs2069408;rs11171733;rs705702;rs2271194	243	20	6	5.5716	1.26e-08
ENSG00000123411	IKZF4	12	56401443	56432219	1	protein_coding	0.953608	-1.66787	15	9.023	1.59e-18	rs2271194;rs705702	243	30	5	5.9512	1.33e-09
ENSG00000123444	KBTBD4	11	47593749	47600567	-1	protein_coding	0.0180744	-0.492621	4	7.302	8.63e-08	rs3781627	224	10	4	5.3234	5.09e-08
ENSG00000123636	BAZ2B	2	160175490	160473203	-1	protein_coding	0.999921	-0.650522	115	20.3	8.39e-14	rs1863218;rs35481084;rs7600347	51	768	45	6.7519	7.3e-12
ENSG00000123908	AGO2	8	141541264	141645718	-1	protein_coding	0.999992	-0.0298215	53	16.61	8.34e-12	rs938726;rs11783023;rs12679974	191	270	28	5.2297	8.49e-08
ENSG00000124067	SLC12A4	16	67977377	68003504	-1	protein_coding	1.83e-07	-0.363904	33	17.17	2.74e-08	rs7193701;rs80190634	295	26	4	5.4989	1.91e-08
ENSG00000124074	ENKD1	16	67696848	67701168	-1	protein_coding	2.15e-05	NA	9	18.7	2.25e-07	rs80190634	295	5	1	5.0405	2.32e-07
ENSG00000124212	PTGIS	20	48120411	48184683	-1	protein_coding	2.42e-05	0.0725085	35	13.02	1.3e-08	rs6125656;rs495146	328	102	23	5.2044	9.73e-08
ENSG00000124508	BTN2A2	6	26383324	26395102	1	protein_coding	0.000150288	1.01572	68	11.26	4.02e-29	rs4634439;rs9379862;rs1614887;rs12199613;rs2273558;rs9393716;rs10456045;rs6935678;rs1796518	130	97	12	4.5153	3.16e-06
ENSG00000124529	HIST1H4B	6	26027124	26027480	-1	protein_coding	0.00854183	0.166119	12	11.55	4.55e-24	rs68149500;rs72843784;rs6456701	130	18	5	7.9347	1.05e-15
ENSG00000124557	BTN1A1	6	26501449	26510650	1	protein_coding	1.14e-09	-0.329705	15	9.839	6.3e-40	rs3799380;rs9393741;rs72843784;rs4634439;rs13195636	130	43	7	6.1094	5e-10
ENSG00000124562	SNRPC	6	34725183	34741571	1	protein_coding	0.727262	-0.35112	95	14.9	6.08e-10	rs2744944;rs7738377	132	71	7	6.1247	4.54e-10
ENSG00000124564	SLC17A3	6	25833294	25882514	-1	protein_coding	9.88e-14	-0.246503	69	12.01	4.64e-24	rs3799346;rs6456701;rs68149500;rs1892252;rs72843784	130	157	17	6.9193	2.27e-12
ENSG00000124568	SLC17A1	6	25783125	25832287	-1	protein_coding	2.59e-10	-0.181263	57	12.06	4.14e-23	rs6456701;rs68149500;rs1892252;rs3799346;rs72843784;rs4712936	130	154	14	6.2957	1.53e-10
ENSG00000124575	HIST1H1D	6	26234440	26235216	-1	protein_coding	NA	0.136123	6	5.564	1.91e-11	rs10946808;rs3999544;rs34661691;rs9348708;rs6908402	130	26	3	4.0378	2.7e-05
ENSG00000124610	HIST1H1A	6	26017260	26018040	-1	protein_coding	0.0035308	-0.372207	8	11.55	3.03e-24	rs6456701;rs68149500;rs72843784	130	27	8	7.7338	5.22e-15
ENSG00000124613	ZNF391	6	27342394	27371683	1	protein_coding	9.26e-07	1.23172	166	15.41	1.75e-42	rs13195636;rs72843784;rs7752448;rs9366717;rs6922815;rs6456788;rs7747283;rs9357035;rs12525266	130	169	7	6.6102	1.92e-11
ENSG00000124635	HIST1H2BJ	6	27093676	27100541	-1	protein_coding	0.478842	0.308582	11	8.913	2.18e-40	rs2142685;rs6933999;rs3800307;rs13195636;rs72843784;rs3800314;rs150186873;rs6915678;rs7744759	130	28	10	7.6255	1.22e-14
ENSG00000124657	OR2B6	6	27925019	27925960	1	protein_coding	0.0407309	-0.0981731	4	12.01	1.75e-42	rs200951;rs149963;rs10484404;rs13195636;rs7752448;rs9366717	130	14	6	5.2446	7.83e-08
ENSG00000124693	HIST1H3B	6	26031817	26032288	-1	protein_coding	0.307283	0.251696	15	10.38	2.64e-24	rs72843784;rs6456701;rs68149500	130	18	4	7.4133	6.16e-14
ENSG00000124920	MYRF	11	61520114	61555990	1	protein_coding	0.999848	-1.65959	16	14.1	1.84e-08	rs198457;rs174600	227	68	13	5.4696	2.26e-08
ENSG00000125245	GPR18	13	99906968	99913998	-1	protein_coding	9.92e-07	-0.344565	6	3.949	8.39e-11	rs9557201;rs9557176	260	18	6	5.1924	1.04e-07
ENSG00000125816	NKX2-4	20	21376005	21378666	-1	protein_coding	0.278448	-0.618232	19	11.39	4.53e-14	rs910805;rs202849;rs3787500;rs720324;rs6137371	323	16	5	7.4364	5.17e-14
ENSG00000125820	NKX2-2	20	21491648	21494664	-1	protein_coding	0.337334	0.40326	5	15.42	3.84e-08	rs6137371;rs6082445	323	18	6	5.7568	4.29e-09
ENSG00000126062	TMEM115	3	50392180	50397041	-1	protein_coding	0.876895	-0.780372	1	10.67	1.68e-06	rs73082936	74	7	3	4.2407	1.11e-05
ENSG00000126091	ST3GAL3	1	44171495	44396831	1	protein_coding	0.573989	0.35827	177	17.97	8.44e-12	rs11580258;rs56319043;rs6697354;rs2527776;rs3011216	9	426	19	6.3107	1.39e-10
ENSG00000126214	KLC1	14	104028233	104167888	1	protein_coding	0.514955	NA	184	14.34	5.62e-11	rs10141157;rs2403197;rs4906340;rs12892189	273	279	16	7.481	3.69e-14
ENSG00000126215	XRCC3	14	104163946	104181841	-1	protein_coding	6.32e-08	0.467663	28	6.488	1.3e-11	rs12892189;rs2403197;rs4906340;rs1535099;rs2144080	273	45	8	7.2346	2.33e-13
ENSG00000126432	PRDX5	11	64085560	64089283	1	protein_coding	0.00314038	-0.356656	3	1.847	6.59e-10	rs479777	228	16	5	5.582	1.19e-08
ENSG00000126453	BCL2L12	19	50168823	50177173	1	protein_coding	1.56e-05	0.449267	17	13.26	3.97e-24	rs7251;rs8109314;rs6509440;rs2304207	321	18	4	7.7408	4.94e-15
ENSG00000126456	IRF3	19	50162826	50169132	-1	protein_coding	0.00321742	NA	16	11.47	3.97e-24	rs7251;rs8109314;rs6509440;rs2304207	321	20	5	7.7559	4.39e-15
ENSG00000126457	PRMT1	19	50179043	50192286	1	protein_coding	0.993588	-0.276978	18	13.99	5.23e-16	rs2304207;rs7251;rs8109314;rs12980063;rs61189653	321	21	6	7.7559	4.39e-15
ENSG00000126458	RRAS	19	50138549	50143458	-1	protein_coding	0.287257	-0.530932	17	4.477	4.02e-23	rs34647824;rs2116922;rs6509440;rs2304207;rs7251;rs8109314	321	22	4	6.7664	6.6e-12
ENSG00000126460	PRRG2	19	50083903	50094272	1	protein_coding	5.97e-05	-0.0307732	39	21.6	1.69e-15	rs2116922	321	38	4	7.6175	1.29e-14
ENSG00000126461	SCAF1	19	50145382	50161899	1	protein_coding	0.998788	NA	23	11.47	3.97e-24	rs6509440;rs2116922;rs34647824;rs2304207;rs7251;rs8109314	321	22	5	6.1094	5e-10
ENSG00000126464	PRR12	19	50094900	50129696	1	protein_coding	0.99997	NA	72	21.6	6.95e-19	rs2116922;rs6509440;rs7251;rs34647824;rs2304207	321	88	8	6.1094	5e-10
ENSG00000126561	STAT5A	17	40439565	40463961	1	protein_coding	0.999866	-0.759016	17	8.683	1.2e-09	rs72820899;rs117292219	302	54	6	4.2626	1.01e-05
ENSG00000127152	BCL11B	14	99635624	99737861	-1	protein_coding	0.929785	-2.62425	12	21.8	6.83e-10	rs2664308	272	208	33	5.6171	9.71e-09
ENSG00000127666	TICAM1	19	4815944	4831716	-1	protein_coding	0.852477	0.199244	47	8.313	1.07e-25	rs937771;rs10424978;rs7252263;rs6510826;rs59129932	312	64	10	6.1094	5e-10
ENSG00000128340	RAC2	22	37621301	37640488	-1	protein_coding	0.873092	0.592177	2	2.127	1.91e-08	rs929023	333	105	12	4.582	2.3e-06
ENSG00000128573	FOXP2	7	113726382	114333827	1	protein_coding	0.996179	-0.404517	158	20.8	1.77e-11	rs2049604;rs7794413;rs9969232;rs10953765	168	718	40	5.1457	1.33e-07
ENSG00000128594	LRRC4	7	127667124	127672160	-1	protein_coding	0.877361	-0.672173	3	13.77	6.42e-08	rs806180	170	13	6	5.7027	5.9e-09
ENSG00000128886	ELL3	15	44064798	44069741	-1	protein_coding	3.17e-06	-0.742052	8	19.3	6.14e-10	rs529611	277	19	3	5.5091	1.8e-08
ENSG00000129292	PHF20L1	8	133787618	133861052	1	protein_coding	0.999912	-0.146737	121	18.77	4.35e-12	rs2739034;rs2472540;rs864898;rs2245068;rs2472539	190	118	10	6.7677	6.54e-12
ENSG00000129933	MAU2	19	19431490	19469563	1	protein_coding	0.999718	0.0144236	75	15.92	9.86e-17	rs1000237;rs4808931;rs56212061	318	74	7	7.1129	5.68e-13
ENSG00000130287	NCAN	19	19322782	19363042	1	protein_coding	0.154547	-1.28077	31	12.02	5.4e-12	rs56212061;rs4808931	318	81	10	4.4362	4.58e-06
ENSG00000130449	ZSWIM6	5	60628100	60841997	1	protein_coding	0.330185	-0.924572	38	17.08	2.06e-16	rs7701440;rs10223052	108	269	17	5.8933	1.89e-09
ENSG00000130518	KIAA1683	19	18367908	18385319	-1	protein_coding	8.28e-06	-0.117608	40	17.46	1.69e-15	rs141294350;rs12610691;rs146942947;rs4254438	317	101	10	5.2677	6.91e-08
ENSG00000130522	JUND	19	18390563	18392432	-1	protein_coding	0.560887	NA	41	17.46	1.69e-15	rs141294350;rs12610691;rs146942947;rs4254438	317	33	5	6.4059	7.48e-11
ENSG00000130921	C12orf65	12	123717463	123742506	1	protein_coding	0.172329	0.226571	89	17.2	1.13e-16	rs1790135;rs1716183;rs940904;rs10773000	250	98	7	7.4409	5e-14
ENSG00000131165	CHMP1A	16	89710839	89724253	-1	protein_coding	0.252037	0.2287	28	9.37	1.52e-08	rs13330285;rs12445808	296	72	11	4.6553	1.62e-06
ENSG00000131196	NFATC1	18	77155856	77289325	1	protein_coding	0.96922	0.750396	84	13.68	9.83e-11	rs11875260;rs113864961;rs8093850;rs58014733	311	251	19	5.6375	8.62e-09
ENSG00000131374	TBC1D5	3	17198654	18486309	-1	protein_coding	6.52e-10	0.114586	605	20.9	7.49e-10	rs56221450;rs1430894;rs9869999	68	2405	43	5.7397	4.74e-09
ENSG00000132478	UNK	17	73780681	73821886	1	protein_coding	0.994321	-0.431197	14	15.31	2.02e-07	rs56011703	305	88	11	4.2572	1.04e-05
ENSG00000132563	REEP2	5	137774706	137782658	1	protein_coding	0.876389	0.126709	1	3.965	2.17e-07	rs11743810	118	34	6	4.5977	2.14e-06
ENSG00000132768	DPH2	1	44435672	44439041	1	protein_coding	0.00684675	0.10353	7	7.566	1.53e-06	rs2527776	9	16	3	4.3541	6.68e-06
ENSG00000133466	C1QTNF6	22	37576207	37595425	-1	protein_coding	0.0237894	0.359453	40	17.88	8.6e-38	rs229549;rs73161834;rs2858483;rs62235065;rs229559;rs5995398	333	97	11	6.1094	5e-10
ENSG00000134107	BHLHE40	3	5020801	5027008	1	protein_coding	0.941607	1.06353	19	11.4	1.46e-08	rs1110261	66	42	9	5.1904	1.05e-07
ENSG00000134215	VAV3	1	108113782	108507766	-1	protein_coding	0.0200593	-0.265741	287	16.18	4.3e-67	rs78264169;rs12403627;rs12567695;rs17020139;rs17019855;rs78651845;rs4915071;rs4514263;rs17484960;rs11576851;rs10494077;rs7537605;rs12128738;rs7520261;rs17020160;rs74486046	19	1082	66	9.3051	6.69e-21
ENSG00000134242	PTPN22	1	114356433	114414381	-1	protein_coding	3.08e-16	-0.402711	101	17.25	1.19e-236	rs2358816;rs11102658;rs1217382;rs11102678;rs7533391;rs2488456;rs3789598;rs12144309;rs2476601;rs7511816;rs6669008;rs10858022	21	90	11	7.612	1.35e-14
ENSG00000134262	AP4B1	1	114437370	114447823	-1	protein_coding	2.69e-08	-0.248524	42	23.1	3.12e-77	rs10858022;rs7533391;rs2488456;rs1217382;rs11102694;rs11102707	21	30	7	6.1094	5e-10
ENSG00000134376	CRB1	1	197170592	197447585	1	protein_coding	3.36e-09	-0.367869	49	8.638	6.59e-13	rs16841904;rs2477059	29	334	28	5.1563	1.26e-07
ENSG00000134453	RBM17	10	6130950	6159420	1	protein_coding	0.998602	-0.0611879	21	15.44	1.35e-22	rs2476491;rs7090512;rs41295145;rs117005264;rs117846960	211	105	18	5.7905	3.51e-09
ENSG00000134460	IL2RA	10	6052652	6104288	-1	protein_coding	0.881289	0.647289	91	12.94	1.05e-26	rs12722592;rs11256311;rs6602398;rs1107345;rs10905656;rs4747846;rs11256442;rs791588;rs117846960;rs11598648;rs2476491;rs11256516;rs3118469;rs7090512;rs10795763;rs706779;rs7096384;rs10905716	211	232	39	6.1094	5e-10
ENSG00000134569	LRP4	11	46878419	46940193	-1	protein_coding	0.100209	0.314362	38	19.99	2.94e-13	rs10838634;rs61882672;rs4606447	224	81	9	6.4298	6.39e-11
ENSG00000134571	MYBPC3	11	47352957	47374253	-1	protein_coding	1.35e-06	-0.432352	28	16.99	5.4e-09	rs3729986;rs3781627	224	54	12	4.041	2.66e-05
ENSG00000134780	DAGLA	11	61447905	61514473	1	protein_coding	0.953148	-0.966158	4	15.11	6.14e-10	rs198457	227	126	15	4.4543	4.21e-06
ENSG00000134824	FADS2	11	61560452	61634826	1	protein_coding	0.990052	-0.476246	45	14.1	2.31e-10	rs174600	227	166	17	5.2139	9.24e-08
ENSG00000134825	TMEM258	11	61535973	61560274	-1	protein_coding	0.000864646	0.122739	16	14.1	1.84e-08	rs174600	227	40	8	5.2058	9.66e-08
ENSG00000134882	UBAC2	13	99853028	100038688	1	protein_coding	0.111492	-0.618331	64	11.88	2.29e-11	rs9557201;rs9557176	260	373	21	5.1086	1.62e-07
ENSG00000135077	HAVCR2	5	156512843	156569880	-1	protein_coding	0.111384	0.941	21	9.632	3.78e-10	rs13360007	125	160	13	4.2308	1.16e-05
ENSG00000135148	TRAFD1	12	112563305	112591407	1	protein_coding	1.83e-05	-1.37633	31	15.74	1.08e-114	rs73423235;rs112256561;rs3809276;rs3184504;rs11066320;rs11066085;rs11065961;rs7974266;rs113635624	249	25	5	7.333	1.13e-13
ENSG00000135250	SRPK2	7	104751151	105039755	-1	protein_coding	0.997504	-0.650865	299	15.45	4.55e-17	rs2057884;rs2428162;rs7794285;rs35851667;rs13310815	164	432	14	7.2721	1.77e-13
ENSG00000135482	ZC3H10	12	56511943	56516278	1	protein_coding	0.79202	-0.739788	2	11.76	3.2e-11	rs4759228;rs11171733;rs10876879	243	12	4	4.0416	2.65e-05
ENSG00000135503	ACVR1B	12	52345451	52390862	1	protein_coding	0.998904	NA	37	17.63	1.8e-09	rs11612312	242	70	9	4.7752	8.98e-07
ENSG00000135541	AHI1	6	135604670	135818914	-1	protein_coding	3.26e-14	-0.773499	44	13.93	6.37e-11	rs9385726	147	276	20	4.5176	3.13e-06
ENSG00000135940	COX5B	2	98262503	98264846	1	protein_coding	0.412577	-0.0577582	1	0.237	NA	rs11692435	48	11	3	4.1919	1.38e-05
ENSG00000135976	ANKRD36	2	97779233	97930258	1	protein_coding	2.12e-19	-0.664441	2	10.69	NA	rs11692435	48	39	4	4.0127	3e-05
ENSG00000136158	SPRY2	13	80910111	80915086	-1	protein_coding	0.930517	-0.791672	4	7.153	1.82e-08	rs508502	259	20	7	4.7199	1.18e-06
ENSG00000136379	ABHD17C	15	80972025	81047962	1	protein_coding	0.840829	0.10123	37	14.42	2.07e-08	rs59892204	282	248	29	4.2862	9.09e-06
ENSG00000136381	IREB2	15	78729773	78793798	1	protein_coding	1	0.131406	48	12.8	2.2e-13	rs16969894;rs2869030;rs8040868;rs2456020	281	118	10	6.1276	4.46e-10
ENSG00000136383	ALPK3	15	85359911	85416713	1	protein_coding	3.54e-09	1.05641	43	24.2	1.9e-13	rs8023276;rs11638554;rs11633788;rs182517	284	156	26	7.0029	1.25e-12
ENSG00000136536	2023-03-07	2	160569000	160627538	1	protein_coding	0.977026	-0.421753	164	17.37	3.39e-14	rs35481084;rs7600347	51	225	18	6.2615	1.91e-10
ENSG00000136631	VPS45	1	150039369	150117505	1	protein_coding	0.00030557	-0.505427	98	19.7	2.98e-09	rs12138231;rs72692873;rs143773357	22	79	2	5.1875	1.07e-07
ENSG00000136842	TMOD1	9	100263462	100364030	1	protein_coding	0.856622	0.280702	53	10.82	6.13e-19	rs12004491;rs10817781;rs10817778;rs76724197;rs913912;rs11789701	206	222	37	6.1082	5.04e-10
ENSG00000136925	TSTD2	9	100362362	100395962	-1	protein_coding	1.63e-06	0.431982	17	11.7	2.17e-14	rs76724197;rs12004491;rs913912;rs11789701;rs12552830;rs145301301	206	35	10	5.1061	1.64e-07
ENSG00000136929	HEMGN	9	100689073	100707138	-1	protein_coding	3.19e-07	-0.164432	31	14.82	8.56e-36	rs10984601;rs4560904;rs7024922;rs7851498;rs10760017;rs78193171;rs75857772;rs74433582;rs140405800;rs2120263	206	39	4	6.1174	4.76e-10
ENSG00000136930	PSMB7	9	127115745	127177723	-1	protein_coding	0.941262	-0.188455	61	22.6	4.2e-17	rs1107342;rs10986307;rs11793963;rs2026191;rs3949752	208	81	8	6.1094	5e-10
ENSG00000136932	C9orf156	9	100666771	100684852	-1	protein_coding	4.08e-05	-0.347007	78	19.55	2.38e-101	rs6478413;rs12347191;rs723227;rs7042459;rs10984601;rs4560904;rs6478423;rs10984290;rs7024922;rs7851498;rs7870125;rs2120263;rs7028759;rs10760017;rs78193171	206	67	8	7.542	2.31e-14
ENSG00000136936	XPA	9	100437191	100459639	-1	protein_coding	6.12e-05	0.134818	9	18.74	2.64e-13	rs76724197;rs2808667;rs145301301;rs913912	206	27	8	5.8123	3.08e-09
ENSG00000136937	NCBP1	9	100395908	100436030	1	protein_coding	0.999956	-1.21137	13	18.74	2.64e-13	rs145301301;rs76724197;rs12004491;rs12552830;rs2808667	206	31	9	6.4342	6.2e-11
ENSG00000136938	ANP32B	9	100745643	100778225	1	protein_coding	0.957395	NA	47	13.31	8.62e-21	rs10984601;rs4560904;rs4743154;rs10116976;rs28549286;rs932998;rs12555343	206	43	9	6.1094	5e-10
ENSG00000137185	ZSCAN9	6	28192664	28201260	1	protein_coding	4.1e-08	0.461166	53	13.63	8.82e-43	rs9366717;rs1474589;rs758398;rs149963;rs2531806;rs2859348;rs13195636;rs7752448;rs10484404;rs9368563;rs1150696;rs200951;rs116380322;rs16894095	130	34	8	6.1094	5e-10
ENSG00000137204	SLC22A7	6	43263432	43273276	1	protein_coding	3.72e-06	-0.728454	11	14.47	7.86e-09	rs79641366	134	26	7	4.5943	2.17e-06
ENSG00000137259	HIST1H2AB	6	26033320	26033796	-1	protein_coding	0.00531944	0.228135	12	10.38	2.64e-24	rs68149500;rs6456701;rs72843784	130	19	4	7.2388	2.26e-13
ENSG00000137288	UQCC2	6	33662070	33679504	-1	protein_coding	0.0595477	0.254208	15	18.43	6.04e-11	rs35404844;rs112779317;rs79483930;rs3818528;rs4711350	131	106	9	5.0785	1.9e-07
ENSG00000137338	PGBD1	6	28249314	28270326	1	protein_coding	1.47e-05	-0.0800605	62	14.75	1.19e-42	rs149963;rs7752448;rs9366717;rs9368563;rs758398;rs1778482;rs1474589;rs10484404;rs13195636;rs2531806;rs2859348;rs16894095;rs61289879;rs116380322	130	60	10	7.464	4.2e-14
ENSG00000137822	TUBGCP4	15	43661419	43699293	1	protein_coding	0.00528348	-0.84387	21	21.8	8.26e-10	rs529611	277	58	6	4.7463	1.04e-06
ENSG00000137841	PLCB2	15	40570377	40600136	-1	protein_coding	3.02e-12	0.0875472	19	17.1	2.43e-10	rs56205728;rs3784397	276	52	9	5.6492	8.06e-09
ENSG00000138175	ARL3	10	104433488	104474164	-1	protein_coding	0.716101	-0.600026	19	15.31	1.87e-11	rs11191365	216	70	12	4.6924	1.35e-06
ENSG00000138311	ZNF365	10	64133951	64431771	1	protein_coding	3.62e-05	-0.151965	7	19.16	7.54e-05	rs10761621;rs148672683	214	809	64	5.5615	1.34e-08
ENSG00000138378	STAT4	2	191894302	192016322	-1	protein_coding	0.988868	-0.393433	122	15.93	2.68e-46	rs10199181;rs3024896;rs10168266;rs3024861;rs16833215;rs3024847;rs13389408;rs7568275;rs4254532;rs4341966;rs35672585	56	200	24	7.2207	2.59e-13
ENSG00000138386	NAB1	2	191511472	191557492	1	protein_coding	0.848508	-1.33616	12	6.001	3.01e-11	rs1155061	56	120	15	5.4015	3.3e-08
ENSG00000138684	IL21	4	123533783	123542224	-1	protein_coding	0.502191	0.22488	9	6.559	9.85e-10	rs6835745	100	34	7	4.4346	4.61e-06
ENSG00000138688	KIAA1109	4	123073488	123283913	1	protein_coding	3.91e-08	-0.835199	4	9.832	1.54e-07	rs6835745	100	263	19	4.2853	9.13e-06
ENSG00000139269	INHBE	12	57846106	57853063	1	protein_coding	7.68e-06	-0.670671	4	10.36	8.52e-08	rs11614077	244	26	5	4.279	9.39e-06
ENSG00000139433	GLTP	12	110288748	110318293	-1	protein_coding	0.227089	0.0638576	56	10.28	3.65e-11	rs11064860;rs80005999;rs6606679;rs73205069;rs41436646	249	62	9	5.9604	1.26e-09
ENSG00000139436	GIT2	12	110367607	110434194	-1	protein_coding	0.970633	-0.942959	66	23.2	4.68e-11	rs80005999;rs28555214;rs11064860;rs73205069;rs41436646;rs6606679;rs77877120;rs10774600	249	117	12	6.2075	2.69e-10
ENSG00000139437	TCHP	12	110338069	110421646	1	protein_coding	7e-12	-0.572434	83	23.2	4.68e-11	rs77877120;rs10774600;rs11064860;rs73205069;rs80005999;rs41436646;rs28555214;rs6606679	249	162	13	5.7578	4.26e-09
ENSG00000139531	SUOX	12	56390964	56400425	1	protein_coding	0.00208477	0.565694	16	21.2	1.05e-19	rs705702;rs2271194;rs11171733	243	19	5	7.542	2.31e-14
ENSG00000139697	SBNO1	12	123773656	123849390	-1	protein_coding	1	-1.46751	55	22.9	6.9e-10	rs1790135;rs940904;rs10773000	250	221	13	4.3376	7.2e-06
ENSG00000139746	RBM26	13	79885962	79980612	-1	protein_coding	0.999997	0.978767	239	20.3	6.48e-12	rs9318627	258	235	7	5.5221	1.67e-08
ENSG00000139832	RAB20	13	111175417	111214080	-1	protein_coding	0.697709	NA	48	10.26	4.38e-08	rs331602	261	196	23	4.6791	1.44e-06
ENSG00000140259	MFAP1	15	44096690	44117000	-1	protein_coding	0.986959	-0.653268	8	6.716	1.87e-09	rs529611	277	31	3	4.5267	3e-06
ENSG00000140264	SERF2	15	44069285	44094787	1	protein_coding	0.138976	-0.560227	10	19.3	6.14e-10	rs529611	277	35	4	5.4946	1.96e-08
ENSG00000140265	ZSCAN29	15	43650370	43663223	-1	protein_coding	2.29e-06	-1.04456	18	21.8	2.11e-09	rs529611	277	33	4	5.5865	1.16e-08
ENSG00000140386	SCAPER	15	76640526	77197785	-1	protein_coding	0.0392829	0.499724	87	16.76	1.12e-09	rs147895868	280	899	22	4.188	1.41e-05
ENSG00000140564	FURIN	15	91411822	91426688	1	protein_coding	0.999933	-0.15638	35	17.36	1.38e-22	rs6227;rs7497418;rs4702	286	53	9	7.7197	5.83e-15
ENSG00000140612	SEC11A	15	85212775	85259947	-1	protein_coding	0.173328	-0.758988	48	15.71	4.16e-15	rs11638554;rs11633788;rs182517;rs8023276	284	93	14	6.7371	8.08e-12
ENSG00000140749	IGSF6	16	21652609	21663981	-1	protein_coding	0.0725548	-0.0813355	2	2.51	3.32e-08	rs2369818	290	16	5	5.0862	1.83e-07
ENSG00000141034	GID4	17	17942606	17971718	1	protein_coding	0.937456	-1.87294	56	15.93	3.87e-10	rs4925133;rs4925114;rs1108646;rs12953299	300	63	5	6.0054	9.54e-10
ENSG00000141084	RANBP10	16	67757005	67840555	-1	protein_coding	0.951824	-2.1592	61	13.62	1.22e-07	rs80190634;rs7193701	295	69	6	5.1137	1.58e-07
ENSG00000141086	CTRL	16	67961543	67966317	-1	protein_coding	7.87e-06	-0.42882	13	17.17	2.74e-08	rs80190634;rs7193701	295	5	2	6.3186	1.32e-10
ENSG00000141096	DPEP3	16	68009566	68014732	-1	protein_coding	9.14e-07	-0.50899	20	10.08	7.65e-08	rs80190634;rs7193701	295	12	4	5.6713	7.08e-09
ENSG00000141098	GFOD2	16	67708434	67753324	-1	protein_coding	0.0605374	-0.955753	31	10.36	1.22e-07	rs80190634	295	43	5	5.0592	2.11e-07
ENSG00000141279	NPEPPS	17	45600308	45700642	1	protein_coding	0.999906	-0.210177	110	18.74	7e-20	rs67919208;rs139112908;rs41444548;rs79553110	303	95	11	5.14	1.37e-07
ENSG00000141506	PIK3R5	17	8782233	8869029	-1	protein_coding	0.817694	-0.659327	34	10.98	2.18e-10	rs9303234;rs2470233	298	206	35	5.3544	4.29e-08
ENSG00000141965	FEM1A	19	4791728	4795571	1	protein_coding	NA	-1.05066	8	9.238	9.36e-14	rs937771	312	31	5	4.2019	1.32e-05
ENSG00000142186	SCYL1	11	65292548	65306175	1	protein_coding	0.00778441	NA	10	9.565	4.62e-09	rs2846139	229	14	4	5.1193	1.53e-07
ENSG00000142188	TMEM50B	21	34804792	34852318	-1	protein_coding	0.298982	1.109	24	35	4.77e-10	rs3761352;rs2070386	330	144	9	4.4862	3.62e-06
ENSG00000142546	NOSIP	19	50058968	50093519	-1	protein_coding	0.00230157	-0.458735	43	21.6	1.69e-15	rs2116922	321	68	8	7.3521	9.75e-14
ENSG00000142599	RERE	1	8412457	8877702	-1	protein_coding	0.999996	-0.582722	396	21.8	1.33e-15	rs1055236;rs10399665;rs301801;rs2784738;rs301802;rs72636929;rs4908511;rs11577530	2	578	20	7.2709	1.79e-13
ENSG00000142606	MMEL1	1	2522078	2564481	-1	protein_coding	8.88e-13	0.424399	119	13.86	2.32e-10	rs10910093;rs897625	1	125	6	5.5892	1.14e-08
ENSG00000142949	PTPRF	1	43990858	44089343	1	protein_coding	0.999998	-1.11692	128	18.13	8.08e-15	rs11580258;rs1889588;rs3001723;rs6697354;rs530373;rs56319043	9	222	15	7.2059	2.88e-13
ENSG00000143207	RFWD2	1	175913967	176176629	-1	protein_coding	0.998566	NA	90	15.3	1.15e-09	rs12031733	27	394	17	4.4392	4.51e-06
ENSG00000143294	PRCC	1	156720402	156770607	1	protein_coding	0.921293	-0.644689	60	18.9	3.69e-10	rs11264545;rs928391;rs926103	24	126	14	6.0564	6.96e-10
ENSG00000143321	HDGF	1	156711899	156736717	-1	protein_coding	0.269699	0.146889	19	9.473	3.69e-10	rs11264545;rs928391;rs926103	24	53	10	4.5193	3.1e-06
ENSG00000143363	PRUNE	1	150980896	151008189	1	protein_coding	0.0107618	-1.12226	6	9.329	9.83e-08	rs72702561;rs143773357	22	66	15	4.3956	5.52e-06
ENSG00000143374	TARS2	1	150459887	150480078	1	protein_coding	1.87e-08	0.846507	13	12.88	5.11e-12	rs12120428;rs72692873;rs143773357	22	76	8	4.0156	2.96e-05
ENSG00000143401	ANP32E	1	150190717	150208504	-1	protein_coding	0.976919	-1.2513	22	8.331	1.49e-09	rs12120428;rs78681982	22	30	4	4.8964	4.88e-07
ENSG00000143409	FAM63A	1	150969025	150980851	-1	protein_coding	8.24e-06	-0.357503	16	9.329	7.52e-08	rs72702561;rs143773357	22	28	9	4.705	1.27e-06
ENSG00000143412	ANXA9	1	150954493	150968110	1	protein_coding	3.36e-14	0.18946	15	9.329	7.52e-08	rs72702561;rs143773357	22	45	9	4.8792	5.33e-07
ENSG00000143575	HAX1	1	154244987	154248351	1	protein_coding	1.11e-05	-0.241211	6	11.58	5.64e-09	rs11584755	23	9	2	4.8616	5.82e-07
ENSG00000144199	FAHD2B	2	97749320	97760619	-1	protein_coding	0.0279114	-0.0554663	1	1.531	1.33e-07	rs11692435	48	15	2	4.3942	5.56e-06
ENSG00000144355	DLX1	2	172949468	172954405	1	protein_coding	0.926719	-0.868333	13	21.5	9.16e-09	rs62183855	54	28	7	4.8922	4.99e-07
ENSG00000144381	HSPD1	2	198351305	198381461	-1	protein_coding	0.985208	-0.813832	34	18.44	1.5e-12	rs3115366;rs2914983;rs1541953	57	30	5	7.3704	8.5e-14
ENSG00000144619	CNTN4	3	2140497	3099645	1	protein_coding	0.996606	3.21872	68	15.71	8.1e-11	rs13061721;rs67888396;rs9845120;rs71309902;rs6800347	65	3253	250	5.7003	5.98e-09
ENSG00000144821	MYH15	3	108099216	108248169	-1	protein_coding	4.74e-39	-0.0236116	70	23.7	3.88e-13	rs6786515;rs2603139;rs9851242;rs60176477	83	345	31	6.3521	1.06e-10
ENSG00000145012	LPP	3	187871072	188608460	1	protein_coding	0.5824	3.50954	117	18.83	4.09e-52	rs79650876;rs73888217;rs7640386;rs2049218;rs6790359	90	1510	139	7.8433	2.19e-15
ENSG00000145020	AMT	3	49454211	49460186	-1	protein_coding	0.000569475	-0.0226371	2	14.57	2.09e-06	rs138958327;rs41290686;rs12185979	74	20	5	4.6093	2.02e-06
ENSG00000145022	TCTA	3	49449639	49453908	1	protein_coding	0.0132648	-0.595941	1	14.57	2.09e-06	rs138958327	74	14	4	4.2729	9.65e-06
ENSG00000145029	NICN1	3	49460379	49466759	-1	protein_coding	0.257246	-1.08729	3	14.57	2.09e-06	rs138958327;rs41290686;rs12185979	74	22	5	4.8026	7.83e-07
ENSG00000145040	UCN2	3	48599160	48601206	-1	protein_coding	0.157236	0.00632673	2	6.878	1.46e-09	rs41290686	74	12	6	5.2774	6.55e-08
ENSG00000145075	CCDC39	3	180320646	180588793	-1	protein_coding	5.1e-05	-0.233426	41	13.05	3.6e-11	rs7618914;rs6803773;rs1805645;rs7647398	89	508	30	4.9995	2.87e-07
ENSG00000145354	CISD2	4	103790135	103810399	1	protein_coding	0.649111	-0.514322	57	13.18	1.14e-08	rs223481	97	48	4	5.4555	2.44e-08
ENSG00000146039	SLC17A4	6	25754927	25781419	1	protein_coding	6.33e-06	0.944836	25	6.531	1.27e-22	rs6456701;rs1892252;rs68149500;rs3799346;rs72843784;rs4712936	130	119	15	5.4291	2.83e-08
ENSG00000146109	ABT1	6	26597180	26600278	1	protein_coding	0.0271056	0.104221	34	17.98	1.19e-39	rs13195636;rs72843784;rs4634439;rs3799380;rs9393741;rs62396201	130	34	6	7.3217	1.22e-13
ENSG00000146192	FGD2	6	36973422	36996846	1	protein_coding	4.71e-05	-0.0659922	12	9.718	1.34e-10	rs1753289;rs1724088;rs1724087	133	96	21	4.0291	2.8e-05
ENSG00000146215	CRIP3	6	43267448	43276535	-1	protein_coding	0.0339026	-0.289212	13	14.47	7.86e-09	rs79641366	134	27	5	5.2762	6.6e-08
ENSG00000146285	SCML4	6	108025308	108145521	-1	protein_coding	0.268213	-0.122272	45	9.588	3.16e-09	rs9320236	144	329	22	4.1462	1.69e-05
ENSG00000146830	GIGYF1	7	100277130	100287071	-1	protein_coding	0.978705	1.43215	11	10.21	6.18e-11	rs314294	163	34	10	5.4518	2.49e-08
ENSG00000147535	PPAPDC1B	8	38120648	38126761	-1	protein_coding	3.07e-07	-0.702559	16	16.42	1.37e-08	rs7001340	180	12	3	5.4384	2.69e-08
ENSG00000147548	WHSC1L1	8	38127215	38239790	-1	protein_coding	1	-2.66855	104	18.73	9.01e-09	rs7001340	180	122	8	5.3697	3.94e-08
ENSG00000147905	ZCCHC7	9	37120536	37358146	1	protein_coding	3.37e-09	0.160586	145	20.1	6.85e-09	rs62535714;rs308498	203	257	13	6.4237	6.65e-11
ENSG00000148090	AUH	9	93976097	94124195	-1	protein_coding	0.00725254	0.0803972	59	10.25	3.12e-08	rs7042178	205	302	16	4.436	4.58e-06
ENSG00000148219	ASTN2	9	119187504	120177348	-1	protein_coding	0.989172	NA	47	14.88	1.15e-08	rs2418449	207	2633	139	4.8478	6.24e-07
ENSG00000148795	CYP17A1	10	104590288	104597290	-1	protein_coding	0.0350306	0.086682	25	9.785	6.19e-15	rs12412038;rs7085104;rs999867	216	40	7	5.6232	9.37e-09
ENSG00000148842	CNNM2	10	104678050	104849978	1	protein_coding	0.994106	-0.511524	157	18.07	3.82e-18	rs7085104;rs7092200;rs12412038;rs7090337;rs999867	216	383	19	6.346	1.1e-10
ENSG00000149091	DGKZ	11	46354455	46402104	1	protein_coding	0.998143	-0.438701	36	19.06	2.23e-14	rs12285419;rs61882672;rs7476;rs10838634	224	52	10	7.5551	2.09e-14
ENSG00000149179	C11orf49	11	46958240	47185936	1	protein_coding	5.45e-07	0.564558	11	11.47	3.37e-11	rs10838634;rs61882672	224	257	15	4.763	9.54e-07
ENSG00000149182	ARFGAP2	11	47185848	47198676	-1	protein_coding	0.562991	-0.150782	2	18.88	1.8e-09	rs10838634;rs61882672	224	40	9	4.9548	3.62e-07
ENSG00000149187	CELF1	11	47487496	47587121	-1	protein_coding	0.998617	-0.376216	17	17.63	8.74e-08	rs3781627	224	96	17	5.2577	7.29e-08
ENSG00000149292	TTC12	11	113185251	113254266	1	protein_coding	1.45e-07	-0.271528	20	11.47	3.08e-07	rs2734837	232	127	16	4.584	2.28e-06
ENSG00000149295	DRD2	11	113280318	113346413	-1	protein_coding	0.733264	NA	57	19.05	9.15e-14	rs2734837;rs2514218	232	178	23	6.803	5.12e-12
ENSG00000149328	GLB1L2	11	134201768	134248235	1	protein_coding	1.45e-16	0.183323	14	7.516	7.65e-09	rs11223774;rs7112912	238	131	33	4.5436	2.76e-06
ENSG00000149485	FADS1	11	61567099	61596790	-1	protein_coding	0.383801	-0.763753	31	14.1	7.38e-09	rs174600	227	42	5	5.0364	2.37e-07
ENSG00000149564	ESAM	11	124622026	124632186	-1	protein_coding	0.191979	NA	25	17.61	1.21e-16	rs12293670;rs12541;rs1940171;rs3802902	235	27	7	7.3466	1.02e-13
ENSG00000149577	SIDT2	11	117049449	117068160	1	protein_coding	0.0025724	-0.315318	33	21.8	2.93e-13	rs6589606;rs2269397	233	74	11	6.816	4.68e-12
ENSG00000149591	TAGLN	11	117070037	117075498	1	protein_coding	0.241538	-0.64579	22	21.8	2.93e-13	rs6589606;rs2269397	233	36	7	6.7173	9.26e-12
ENSG00000149782	PLCB3	11	64018995	64036622	1	protein_coding	0.968377	NA	4	18.33	1.75e-09	rs479777	228	39	10	5.6963	6.12e-09
ENSG00000149922	TBX6	16	30097114	30103208	-1	protein_coding	0.0291475	-0.69371	12	18.33	1.89e-10	rs4787491;rs3814883	292	13	4	5.472	2.23e-08
ENSG00000149923	PPP4C	16	30087299	30096698	1	protein_coding	0.759586	-0.372627	12	18.33	1.89e-10	rs4787491;rs3814883	292	15	3	5.0428	2.29e-07
ENSG00000149925	ALDOA	16	30064411	30081778	1	protein_coding	0.0248344	-1.30116	18	13.6	6.68e-11	rs4787491;rs3814883	292	14	3	5.4701	2.25e-08
ENSG00000149926	FAM57B	16	30035748	30064299	-1	protein_coding	0.285736	NA	49	15.67	6.68e-11	rs3814883;rs4787491;rs11150582	292	40	4	5.6904	6.34e-09
ENSG00000149927	DOC2A	16	30016830	30034591	-1	protein_coding	0.0185536	NA	43	18.17	6.53e-14	rs3814883;rs4787491;rs11150582	292	41	5	6.7468	7.56e-12
ENSG00000149929	HIRIP3	16	30003645	30007757	-1	protein_coding	0.0190028	-1.20371	21	18.16	9.15e-15	rs3814883;rs4787491	292	10	3	6.135	4.26e-10
ENSG00000149930	TAOK2	16	29984962	30003582	1	protein_coding	0.998764	-1.19163	35	18.16	9.15e-15	rs3814883;rs4787491	292	30	4	7.4211	5.81e-14
ENSG00000149932	TMEM219	16	29952206	29984373	1	protein_coding	0.00103536	-0.146993	48	18	2.33e-14	rs3814883;rs28529403;rs4787491	292	47	5	7.5464	2.24e-14
ENSG00000150347	ARID5B	10	63661059	63856703	1	protein_coding	0.99989	-1.13936	56	20.9	2.45e-23	rs2893877;rs7087125;rs71508903;rs68156080;rs12761779;rs10821945;rs4948496;rs7908159;rs148672683	214	431	52	7.3862	7.55e-14
ENSG00000150394	CDH8	16	61681146	62070939	-1	protein_coding	0.997464	1.66171	87	19.45	7.84e-09	rs4131786;rs1162202	294	703	45	6.021	8.67e-10
ENSG00000150625	GPM6A	4	176554085	176923815	-1	protein_coding	0.952962	-0.408715	61	12.43	2.62e-11	rs12498839;rs11736069;rs2333321	104	901	70	5.164	1.21e-07
ENSG00000150637	CD226	18	67498394	67629039	-1	protein_coding	0.505154	0.135038	70	15.31	1.79e-10	rs8099412;rs7241191;rs1788244	310	255	23	5.3936	3.45e-08
ENSG00000150967	ABCB9	12	123405498	123466196	-1	protein_coding	0.00290111	NA	14	16.51	1.41e-12	rs1790135;rs940904;rs1716183	250	44	8	5.8168	3e-09
ENSG00000150977	RILPL2	12	123899936	123921264	-1	protein_coding	0.0608722	-0.185559	15	14.37	5.32e-11	rs1790135;rs10773000;rs1716183	250	48	9	4.8112	7.5e-07
ENSG00000151067	CACNA1C	12	2079952	2802108	1	protein_coding	0.999998	-0.354015	147	18.11	4.15e-25	rs10774030;rs10774034;rs1860002;rs4298967;rs2238051;rs882195;rs882193;rs4765913	239	1638	137	7.1465	4.45e-13
ENSG00000151164	RAD9B	12	110939460	110969891	1	protein_coding	3.63e-05	-0.761697	52	22.1	7.38e-14	rs73205069;rs1973505;rs11064860;rs80005999;rs28764794;rs6606679;rs10774600;rs28555214	249	49	6	5.6669	7.27e-09
ENSG00000151320	AKAP6	14	32798479	33300567	1	protein_coding	0.999937	-0.797217	43	17.32	6.87e-13	rs12883788	263	1282	108	4.3654	6.34e-06
ENSG00000152430	BOLL	2	198591603	198651486	-1	protein_coding	0.00790218	-1.24188	51	11.55	1.21e-11	rs3115366;rs1541953;rs2914983	57	61	6	6.1053	5.13e-10
ENSG00000152611	CAPSL	5	35904397	35938881	-1	protein_coding	0.000440615	0.113538	23	14	2.09e-08	rs12153578;rs4594881;rs4869672	106	126	15	4.3783	5.98e-06
ENSG00000152760	TCTEX1D1	1	67218142	67244470	1	protein_coding	0.00642468	-0.383983	11	15.14	7.66e-08	rs7538938	13	89	12	4.9151	4.44e-07
ENSG00000152904	GGPS1	1	235490665	235507847	1	protein_coding	0.66663	0.869877	47	12.42	2.35e-09	rs60897342	32	46	5	5.5302	1.6e-08
ENSG00000153064	BANK1	4	102332443	102995969	1	protein_coding	1.76e-10	-0.305251	10	3.926	2.75e-13	rs1813006;rs13101632	97	1404	71	5.5282	1.62e-08
ENSG00000153310	FAM49B	8	130851839	131029375	-1	protein_coding	0.996857	-1.60855	52	14.06	7.77e-09	rs710616	189	303	28	4.6137	1.98e-06
ENSG00000154146	NRGN	11	124609742	124617106	1	protein_coding	0.536942	-0.467861	18	11.7	1.21e-16	rs11822545;rs585454;rs36053597;rs12293670;rs12541	235	28	6	7.5685	1.89e-14
ENSG00000154822	PLCL2	3	16844159	17132086	1	protein_coding	0.999119	NA	73	16.03	7.12e-14	rs9866541;rs12489270;rs2014490	68	679	33	5.8645	2.25e-09
ENSG00000155849	ELMO1	7	36893961	37488852	-1	protein_coding	0.993001	-1.16518	64	14.2	4.51e-08	rs60600003	157	1533	99	4.6047	2.07e-06
ENSG00000155868	MED7	5	156564423	156586030	-1	protein_coding	0.21574	0.742592	29	9.632	3.78e-10	rs13360007	125	80	8	5.4469	2.56e-08
ENSG00000156103	MMP16	8	89044237	89340254	-1	protein_coding	0.916974	-3.43243	55	11.03	2.95e-08	rs1915019	182	574	43	4.5401	2.81e-06
ENSG00000156218	ADAMTSL3	15	84322838	84708594	1	protein_coding	9.55e-09	-1.01962	5	21.6	6.87e-10	rs11638554	284	881	40	4.1977	1.35e-05
ENSG00000156395	SORCS3	10	106400859	107024993	1	protein_coding	0.325134	0.170375	242	20.6	2.56e-12	rs11599236;rs1021363;rs17117923	217	1624	46	7.5263	2.61e-14
ENSG00000156599	ZDHHC5	11	57435219	57468659	1	protein_coding	0.999924	-0.831025	18	21.8	5.79e-08	rs11229113	225	60	9	5.8604	2.31e-09
ENSG00000156603	MED19	11	57471186	57479693	-1	protein_coding	0.68379	-0.1517	16	11.04	5.4e-08	rs11229113	225	23	6	5.1378	1.39e-07
ENSG00000156735	BAG4	8	38034051	38070819	1	protein_coding	0.0237409	-0.434242	63	10.92	1.16e-08	rs7001340	180	42	2	5.409	3.17e-08
ENSG00000157150	TIMP4	3	12194551	12200851	-1	protein_coding	0.00355403	-0.237345	17	11.26	2.5e-13	rs308974;rs307558;rs4684833;rs62240408	67	33	9	6.485	4.44e-11
ENSG00000157613	CREB3L1	11	46299212	46342972	1	protein_coding	0.399379	NA	19	13.12	8.64e-15	rs61882672;rs7476;rs12285419	224	79	14	4.8895	5.06e-07
ENSG00000157680	DGKI	7	137065783	137531838	-1	protein_coding	0.738016	-0.0814026	40	14.59	6.85e-14	rs728055	172	575	42	5.5171	1.72e-08
ENSG00000157870	FAM213B	1	2517930	2522908	1	protein_coding	0.0001667	-0.796177	49	12.22	1.97e-10	rs10910093;rs897625	1	32	4	5.4067	3.21e-08
ENSG00000158373	HIST1H2BD	6	26158349	26171577	1	protein_coding	0.000277979	-0.0152977	19	8.619	3.37e-32	rs75499503;rs34661691;rs9379831;rs72843784;rs6456701;rs67575965;rs10946808	130	28	7	7.7995	3.11e-15
ENSG00000158406	HIST1H4H	6	26281283	26285762	-1	protein_coding	0.00879033	1.05907	49	14.58	1.29e-14	rs3999544;rs9348708;rs6908402;rs10946808	130	45	5	6.8837	2.92e-12
ENSG00000158445	KCNB1	20	47980414	48099184	-1	protein_coding	0.982588	-3.11667	13	12.97	6.86e-11	rs73120393;rs6125656	328	385	38	4.8276	6.91e-07
ENSG00000158553	POM121L2	6	27253682	27279949	-1	protein_coding	NA	0.313408	41	19.9	2.57e-41	rs3800307;rs3800316;rs9379971;rs9368501;rs3800314;rs150186873;rs13195636;rs72843784;rs6915678;rs7746199;rs2393923;rs12174489	130	95	15	6.1094	5e-10
ENSG00000158691	ZSCAN12	6	28346732	28367511	-1	protein_coding	1.44e-05	NA	94	14.91	7.34e-43	rs16894095;rs116380322;rs149963;rs2531806;rs2859348;rs758398;rs13195636;rs7752448;rs9366717;rs61289879;rs1778482;rs13215804;rs1474589;rs10484404	130	86	8	6.1094	5e-10
ENSG00000158792	SPATA2L	16	89762751	89768113	-1	protein_coding	0.0469219	1.08873	19	10.71	2.16e-08	rs13330285	296	23	6	4.8705	5.57e-07
ENSG00000158805	ZNF276	16	89786808	89807311	1	protein_coding	0.000257275	NA	51	20.7	8.63e-08	rs13330285;rs7190823	296	112	12	4.806	7.7e-07
ENSG00000159128	IFNGR2	21	34775202	34851655	1	protein_coding	0.881281	NA	31	35	4.77e-10	rs2070386;rs3761352	330	189	13	4.5258	3.01e-06
ENSG00000159131	GART	21	34876238	34915797	-1	protein_coding	0.0630561	-0.273121	24	21.2	2.54e-09	rs3761352;rs2070386	330	54	10	5.6807	6.71e-09
ENSG00000159140	SON	21	34914924	34949812	1	protein_coding	1	-0.877191	18	14.7	3.88e-09	rs3761352;rs2070386	330	36	7	5.6872	6.46e-09
ENSG00000159147	DONSON	21	34931848	34961014	-1	protein_coding	4.37e-05	NA	14	14.7	4.98e-09	rs3761352;rs2070386	330	30	8	5.6532	7.87e-09
ENSG00000159208	C1orf51	1	150254953	150259505	1	protein_coding	0.804528	0.11871	13	9.817	1.53e-09	rs12120428;rs143773357;rs78681982	22	23	3	4.7884	8.41e-07
ENSG00000159214	CCDC24	1	44457031	44462200	1	protein_coding	2.01e-08	-0.436775	5	16	8.14e-07	rs2527776	9	24	6	4.3039	8.39e-06
ENSG00000159314	ARHGAP27	17	43471275	43511787	-1	protein_coding	0.00125584	-0.761628	86	18.95	3.79e-11	rs112572874	303	19	6	6.2807	1.68e-10
ENSG00000159479	MED8	1	43849588	43855479	-1	protein_coding	8.16e-06	0.403723	18	18.26	3.51e-09	rs2251804	9	20	4	5.672	7.06e-09
ENSG00000159495	TGM7	15	43568478	43594453	-1	protein_coding	6.34e-10	-0.0767256	21	13.36	4.39e-08	rs529611	277	37	5	4.7978	8.02e-07
ENSG00000159556	ISL2	15	76629065	76634817	1	protein_coding	0.32933	-0.901159	6	9.971	4.42e-09	rs147895868	280	28	7	5.0204	2.58e-07
ENSG00000159708	LRRC36	16	67360701	67419106	1	protein_coding	3.63e-10	NA	54	24.4	3.55e-07	rs80190634	295	93	8	4.9295	4.12e-07
ENSG00000159713	TPPP3	16	67423712	67427438	-1	protein_coding	0.311517	0.0216755	16	16.65	3.22e-07	rs80190634	295	20	5	4.8678	5.64e-07
ENSG00000159714	ZDHHC1	16	67428322	67450736	-1	protein_coding	5.11e-06	NA	32	17.24	1.56e-07	rs80190634	295	43	6	5.2401	8.02e-08
ENSG00000159720	ATP6V0D1	16	67471917	67515140	-1	protein_coding	0.988132	-0.0425072	25	16.47	6.12e-08	rs80190634	295	47	7	5.1834	1.09e-07
ENSG00000159723	AGRP	16	67516474	67517716	-1	protein_coding	0.0903873	-0.228652	11	16.47	1.53e-07	rs80190634	295	8	2	5.0238	2.53e-07
ENSG00000159753	RLTPR	16	67678822	67691472	1	protein_coding	0.0223533	NA	11	18.7	2.12e-08	rs80190634	295	21	4	4.6648	1.54e-06
ENSG00000159761	C16orf86	16	67700719	67702661	1	protein_coding	0.652429	NA	7	18.7	2.67e-07	rs80190634	295	4	1	5.0466	2.25e-07
ENSG00000159792	PSKH1	16	67927175	67963581	1	protein_coding	0.0178742	-1.24293	30	22.4	6.36e-07	rs7193701;rs80190634	295	34	5	5.0776	1.91e-07
ENSG00000159958	TNFRSF13C	22	42321045	42322822	-1	protein_coding	0.641055	-0.0639812	8	7.568	7.78e-12	rs7290134;rs5758504;rs5996093;rs2839715	335	22	3	4.1693	1.53e-05
ENSG00000160161	CILP2	19	19649057	19657468	1	protein_coding	0.000278936	-0.132917	31	19.73	2.91e-17	rs56212061;rs1000237	318	29	4	6.0042	9.61e-10
ENSG00000160185	UBASH3A	21	43824008	43867791	1	protein_coding	3.97e-07	0.0455067	1	2.756	6.43e-11	rs12482947	331	208	22	4.5782	2.35e-06
ENSG00000160445	ZER1	9	131492065	131534693	-1	protein_coding	0.998769	-0.449353	22	12.4	5.93e-11	rs10819439;rs13283282;rs13297295	209	37	6	6.1736	3.34e-10
ENSG00000160446	ZDHHC12	9	131483148	131486406	-1	protein_coding	0.0117662	-0.529329	3	0.545	5.93e-11	rs10819439;rs13283282	209	5	3	4.3838	5.83e-06
ENSG00000160447	PKN3	9	131464802	131483197	1	protein_coding	1.47e-09	NA	5	3.446	1.75e-11	rs13283282;rs10819439	209	14	6	6.9345	2.04e-12
ENSG00000160584	SIK3	11	116714118	116969153	-1	protein_coding	0.999883	0.278236	329	19.82	6.52e-13	rs6589606;rs7931398	233	801	24	6.7468	7.55e-12
ENSG00000160613	PCSK7	11	117075053	117103241	-1	protein_coding	0.19137	NA	25	21.8	2.79e-13	rs6589606;rs2269397	233	99	17	6.3761	9.08e-11
ENSG00000161896	IP6K3	6	33689444	33714762	-1	protein_coding	0.0485339	1.72324	39	18.43	4.27e-10	rs112779317;rs79483930;rs3818528;rs4711350;rs35404844	131	140	18	6.3118	1.38e-10
ENSG00000161904	LEMD2	6	33738979	33756913	-1	protein_coding	0.302373	0.39292	34	16.62	2.44e-09	rs4711350;rs112779317;rs79483930;rs3818528;rs35404844	131	97	10	4.7419	1.06e-06
ENSG00000162267	ITIH3	3	52828784	52843025	1	protein_coding	6.67e-12	0.023185	48	25.1	2.63e-22	rs6792369;rs2071044;rs2710339;rs3755803	75	39	6	7.1344	4.86e-13
ENSG00000162302	RPS6KA4	11	64126620	64139687	1	protein_coding	0.999475	NA	24	16.99	1.73e-07	rs479777	228	48	6	5.2749	6.64e-08
ENSG00000162426	SLC45A1	1	8377886	8404227	1	protein_coding	0.0451893	NA	26	15.76	2.25e-11	rs1844583;rs10399665;rs1055236;rs301801	2	95	14	6.2337	2.28e-10
ENSG00000162434	JAK1	1	65298912	65432187	-1	protein_coding	0.99591	-0.642049	29	11.33	3.67e-12	rs12121669;rs77560334;rs526407	12	316	23	5.21	9.44e-08
ENSG00000162437	RAVER2	1	65210778	65298915	1	protein_coding	1.86e-06	-0.746777	20	12.13	1.92e-11	rs12121669;rs77560334	12	154	15	4.725	1.15e-06
ENSG00000162702	ZNF281	1	200374068	200379184	-1	protein_coding	0.951672	-0.699359	9	11.53	8.45e-09	rs7515363	30	16	3	5.0021	2.83e-07
ENSG00000162944	RFTN2	2	198432948	198540769	-1	protein_coding	0.00207696	0.166398	121	13.6	3.95e-12	rs2914983;rs3115366;rs1541953	57	131	9	7.1986	3.04e-13
ENSG00000162971	TYW5	2	200794698	200820459	-1	protein_coding	2.2e-07	-0.822528	29	18.36	1.55e-14	rs4673660;rs7588746;rs11680723	58	59	10	6.7885	5.67e-12
ENSG00000162972	C2orf47	2	200820040	200873263	1	protein_coding	0.00977968	0.253138	29	18.36	1.55e-14	rs11680723;rs4673660;rs11687313;rs7588746	58	109	16	5.5924	1.12e-08
ENSG00000163125	RPRD2	1	150335567	150449042	1	protein_coding	0.999977	-0.208277	55	16.24	5.38e-12	rs12120428;rs143773357	22	295	11	4.3546	6.67e-06
ENSG00000163349	HIPK1	1	114471814	114520426	1	protein_coding	0.999943	-1.59247	88	18.16	1.06e-49	rs11102707;rs36064592;rs72691846;rs1000528;rs3811019;rs10494164;rs12029840;rs11810241;rs150616587;rs3007014;rs6656609	21	73	13	6.1094	5e-10
ENSG00000163362	C1orf106	1	200860176	200884863	1	protein_coding	0.555283	0.339411	3	12.17	4.14e-05	rs12756886;rs12138260	30	81	16	4.5501	2.68e-06
ENSG00000163389	POGLUT1	3	119187785	119213555	1	protein_coding	0.000114466	0.891712	15	12.15	4.31e-09	rs62264487	86	90	14	4.4345	4.61e-06
ENSG00000163507	KIAA1524	3	108268716	108308491	-1	protein_coding	5.75e-08	-0.119081	13	10.94	4.36e-13	rs60176477;rs2603139	83	61	11	4.8071	7.66e-07
ENSG00000163515	RETNLB	3	108462271	108476231	-1	protein_coding	0.00994746	0.974257	38	25	4.28e-12	rs2603139;rs60176477;rs3762793	83	66	10	6.7867	5.74e-12
ENSG00000163599	CTLA4	2	204732509	204738683	1	protein_coding	0.577322	-0.782346	28	11.61	5.32e-104	rs231779;rs79570815;rs138585195;rs3087243;rs12464033;rs34037980	59	26	5	7.7995	3.11e-15
ENSG00000163600	ICOS	2	204801471	204826300	1	protein_coding	0.0520092	0.991322	44	13.63	4.09e-81	rs3087243;rs231779;rs12464033;rs34037980;rs138585195;rs78465484;rs77130284;rs10166287;rs12466129	59	68	14	7.6372	1.11e-14
ENSG00000163634	THOC7	3	63819546	63849579	-1	protein_coding	0.97832	NA	4	10.37	7.96e-10	rs704367	78	42	11	4.6805	1.43e-06
ENSG00000163635	ATXN7	3	63850233	63989138	1	protein_coding	0.928556	-1.0287	34	13.2	9.84e-11	rs704367	78	185	21	5.2319	8.39e-08
ENSG00000163636	PSMD6	3	63996225	64009658	-1	protein_coding	0.962086	0.350545	9	3.448	3.37e-09	rs704367	78	55	11	4.5933	2.18e-06
ENSG00000163931	TKT	3	53258723	53290068	-1	protein_coding	0.0602835	NA	33	12.98	1.94e-08	rs11717767;rs13080668	75	162	12	4.2706	9.75e-06
ENSG00000163932	PRKCD	3	53190025	53226733	1	protein_coding	0.997594	NA	3	6.361	2.77e-08	rs11717767	75	90	13	4.0838	2.22e-05
ENSG00000163935	SFMBT1	3	52937588	53080766	-1	protein_coding	0.995894	-0.337614	187	14.31	1.03e-19	rs2710339;rs3755803;rs2255107;rs9818819	75	253	14	7.1055	5.99e-13
ENSG00000163938	GNL3	3	52715172	52728508	1	protein_coding	1.54e-09	NA	46	21.5	3.8e-19	rs6792369;rs2071044;rs55807227	75	26	3	6.8505	3.68e-12
ENSG00000163939	PBRM1	3	52579368	52719933	-1	protein_coding	1	NA	233	21.5	2.96e-19	rs6792369;rs2071044;rs55807227	75	216	7	7.0282	1.05e-12
ENSG00000164037	SLC9B1	4	103806205	103940896	-1	protein_coding	8.49e-05	-0.347279	238	14.57	1.14e-08	rs223481	97	228	9	5.3381	4.7e-08
ENSG00000164038	SLC9B2	4	103941025	104006986	-1	protein_coding	0.0670567	-1.38429	22	13.65	2.55e-08	rs223481	97	85	14	4.4444	4.41e-06
ENSG00000164061	BSN	3	49591922	49708978	1	protein_coding	1	-1.28511	7	6.838	3.57e-08	rs41290686;rs12185979	74	141	11	5.3878	3.57e-08
ENSG00000164068	RNF123	3	49726932	49758962	1	protein_coding	0.969715	-0.461991	2	22.7	1.37e-06	rs12185979	74	52	8	4.194	1.37e-05
ENSG00000164076	CAMKV	3	49895421	49907655	-1	protein_coding	0.996846	-0.638323	3	15.39	6.11e-07	rs12185979	74	31	6	5.0854	1.83e-07
ENSG00000164088	PPM1M	3	52279841	52284613	1	protein_coding	0.0923289	-0.870254	6	9.631	1.02e-14	rs9311474;rs187084	75	12	4	5.8008	3.3e-09
ENSG00000164091	WDR82	3	52288437	52322036	-1	protein_coding	0.923062	-0.84365	12	15.24	1.3e-15	rs187084;rs9311474	75	63	9	4.963	3.47e-07
ENSG00000164113	ADAD1	4	123300121	123350957	1	protein_coding	0.974992	-0.43573	11	6.456	2.86e-07	rs6835745	100	96	13	4.368	6.27e-06
ENSG00000164180	TMEM161B	5	87485450	87565293	-1	protein_coding	0.003685	0.0123156	4	3.115	1.38e-12	rs3099439	110	119	15	5.7208	5.3e-09
ENSG00000164342	TLR3	4	186990306	187009223	1	protein_coding	0.00121124	0.101867	17	24	9.81e-14	rs6552950;rs13137589	105	65	12	5.9027	1.79e-09
ENSG00000164574	GALNT10	5	153570290	153800544	1	protein_coding	0.00044926	1.46954	10	9.004	4.38e-09	rs11740474	124	746	52	4.7033	1.28e-06
ENSG00000164588	HCN1	5	45259349	45696253	-1	protein_coding	0.953139	-1.22713	143	10.18	4.96e-13	rs10035564;rs10044408;rs1527831	107	342	18	6.4971	4.09e-11
ENSG00000165046	LETM2	8	38243725	38267045	1	protein_coding	1.34e-10	-0.443339	41	10.03	4.04e-09	rs7001340	180	32	4	5.5058	1.84e-08
ENSG00000165071	TMEM71	8	133697253	133772958	-1	protein_coding	4.17e-10	0.169538	199	10.76	1.35e-11	rs3739278;rs6651261;rs2433068;rs2553610;rs2472540;rs2739034	190	257	13	6.966	1.63e-12
ENSG00000165379	LRFN5	14	42076773	42373752	1	protein_coding	0.712325	0.122069	65	21.5	9.53e-12	rs1950829	264	647	31	5.9392	1.43e-09
ENSG00000165409	TSHR	14	81421333	81612646	1	protein_coding	5.8e-06	0.79987	30	13.39	1.78e-11	rs726020;rs327425	269	566	36	5.9228	1.58e-09
ENSG00000165912	PACSIN3	11	47199076	47207994	-1	protein_coding	0.016793	-0.514939	2	18.88	1.8e-09	rs10838634;rs61882672	224	23	5	4.1062	2.01e-05
ENSG00000165915	SLC39A13	11	47428683	47438047	1	protein_coding	0.011852	-0.332419	36	21.7	4.23e-09	rs3781627	224	43	6	5.5491	1.44e-08
ENSG00000165916	PSMC3	11	47440320	47447993	-1	protein_coding	0.9792	-0.404697	26	14.02	4.23e-09	rs3781627	224	35	6	4.888	5.09e-07
ENSG00000165923	AGBL2	11	47681143	47736941	-1	protein_coding	6.81e-12	-0.765874	11	7.718	1.72e-07	rs3781627	224	83	10	3.9769	3.49e-05
ENSG00000165995	CACNB2	10	18429606	18830798	1	protein_coding	0.00182034	-0.0423939	216	18.31	2.87e-12	rs7099380;rs2489221;rs10764437;rs7071123;rs12777225;rs12784387;rs12777508	212	1340	98	8.4696	1.23e-17
ENSG00000165997	ARL5B	10	18948334	18970568	1	protein_coding	0.463976	0.319438	23	9.978	5.92e-08	rs12784387;rs12777508	212	99	13	4.0727	2.32e-05
ENSG00000166164	BRD7	16	50347398	50402845	-1	protein_coding	0.944865	NA	59	15.42	1.52e-12	rs7196135	293	109	13	6.4773	4.67e-11
ENSG00000166165	CKB	14	103985996	103989448	-1	protein_coding	0.850845	NA	20	8.956	1.42e-11	rs3759577;rs754287;rs2403197	273	24	5	5.9121	1.69e-09
ENSG00000166166	TRMT61A	14	103995521	104003410	1	protein_coding	0.00570207	0.113457	33	9.099	1.42e-11	rs754287;rs2403197;rs4906340	273	43	6	6.4134	7.12e-11
ENSG00000166170	BAG5	14	104022881	104029168	-1	protein_coding	0.0432182	-0.768927	35	10.91	5.17e-12	rs2403197;rs754287;rs4906340;rs10141157	273	22	3	7.4074	6.44e-14
ENSG00000166275	C10orf32	10	104613980	104624718	1	protein_coding	0.0316379	0.490358	52	12.93	4.16e-17	rs12412038;rs7085104;rs999867;rs7092200;rs12764899	216	44	7	7.5789	1.74e-14
ENSG00000166482	MFAP4	17	19286755	19290553	-1	protein_coding	0.559557	-0.283359	3	6.204	5.1e-08	rs57433322	301	3	1	3.9907	3.29e-05
ENSG00000166484	MAPK7	17	19281034	19286857	1	protein_coding	0.232914	-0.294429	4	6.204	5.1e-08	rs57433322	301	4	1	5.3308	4.89e-08
ENSG00000166716	ZNF592	15	85291866	85349659	1	protein_coding	0.949423	-0.880796	70	15.65	3.19e-14	rs11638554;rs11633788;rs182517;rs8023276	284	120	16	6.1094	5e-10
ENSG00000166793	YPEL4	11	57412560	57417417	-1	protein_coding	0.805555	-2.01157	8	8.553	9.1e-07	rs11229113	225	19	4	4.7624	9.57e-07
ENSG00000166886	NAB2	12	57482677	57489259	1	protein_coding	0.987535	NA	4	12.73	1.31e-12	rs324017	244	25	7	5.1808	1.1e-07
ENSG00000166888	STAT6	12	57489191	57525922	-1	protein_coding	0.100775	0.0810364	4	12.73	1.31e-12	rs324017	244	74	14	4.2806	9.32e-06
ENSG00000166963	MAP1A	15	43803156	43823818	1	protein_coding	0.999689	-0.820834	15	10.35	2.84e-10	rs529611	277	26	5	5.7933	3.45e-09
ENSG00000167004	PDIA3	15	44038590	44065477	1	protein_coding	0.959251	-0.294235	18	19.3	5.53e-10	rs529611	277	35	4	5.0264	2.5e-07
ENSG00000167074	TEF	22	41763337	41795330	1	protein_coding	0.421036	0.114829	71	15.85	1.66e-09	rs11090045;rs28638318;rs117064001;rs73176684	335	54	5	5.8442	2.55e-09
ENSG00000167077	MEI1	22	42095503	42195460	1	protein_coding	1.22e-08	0.500155	166	16.28	4.53e-09	rs28638318;rs117064001;rs143426938;rs117181659	335	168	9	4.7173	1.2e-06
ENSG00000167136	ENDOG	9	131580753	131584956	1	protein_coding	0.00624335	-0.0179448	49	16.2	2e-09	rs2900269;rs13297295;rs13283282	209	42	5	5.9448	1.38e-09
ENSG00000167194	C16orf92	16	30034655	30039057	1	protein_coding	0.0189254	0.293839	31	15.67	9.45e-11	rs3814883;rs4787491;rs11150582	292	16	3	5.5309	1.59e-08
ENSG00000167207	NOD2	16	50727514	50766988	1	protein_coding	5.52e-19	0.20794	7	9.522	1e-11	rs61736932;rs3743781	293	71	10	4.8883	5.09e-07
ENSG00000167261	DPEP2	16	68021297	68034489	-1	protein_coding	4.01e-05	-0.461549	25	9.982	7.65e-08	rs7193701;rs80190634	295	23	4	4.5688	2.45e-06
ENSG00000167264	DUS2	16	68021649	68113223	1	protein_coding	0.000272032	NA	104	17.05	7.65e-08	rs7193701;rs80190634	295	95	7	4.1521	1.65e-05
ENSG00000167283	ATP5L	11	118271869	118302211	1	protein_coding	0.337891	-0.416063	37	12.74	1.05e-08	rs60545357	234	54	7	5.1717	1.16e-07
ENSG00000167286	CD3D	11	118209669	118213459	-1	protein_coding	0.00662795	0.00400454	2	2.035	1.98e-07	rs60545357	234	21	7	4.1646	1.56e-05
ENSG00000167491	GATAD2A	19	19496635	19619740	1	protein_coding	0.995363	-0.496926	139	22.3	1.98e-17	rs1000237;rs4808931;rs56212061	318	142	9	7.8865	1.55e-15
ENSG00000167523	SPATA33	16	89724210	89737680	1	protein_coding	2.73e-06	0.425958	38	10.59	9.59e-09	rs13330285;rs12445808	296	74	11	4.6601	1.58e-06
ENSG00000167925	GHDC	17	40340817	40346531	-1	protein_coding	2.12e-05	-0.790743	2	7.523	3.92e-08	rs117292219;rs2306580	302	5	3	4.2736	9.62e-06
ENSG00000168016	TRANK1	3	36868311	36986548	-1	protein_coding	2.79e-10	-0.69975	61	12.46	4.56e-13	rs9876421;rs11129735;rs4647222	72	235	21	5.8861	1.98e-09
ENSG00000168056	LTBP3	11	65306276	65326401	-1	protein_coding	0.996034	NA	10	12.77	4.62e-09	rs2846139	229	26	7	4.4097	5.18e-06
ENSG00000168071	CCDC88B	11	64107695	64125006	1	protein_coding	0.000929045	0.920183	21	13.15	6.28e-11	rs479777	228	47	7	6.086	5.79e-10
ENSG00000168092	PAFAH1B2	11	117014983	117047610	1	protein_coding	0.962029	3.35677	41	14.11	6.03e-13	rs6589606	233	108	13	6.0889	5.68e-10
ENSG00000168131	OR2B2	6	27878963	27880174	-1	protein_coding	6.87e-05	-0.212076	10	23.2	1.6e-42	rs61289879;rs13195636;rs9366717;rs7759217;rs1150696;rs200951;rs149963;rs7752448;rs10484404	130	18	5	7.721	5.77e-15
ENSG00000168237	GLYCTK	3	52321105	52329272	1	protein_coding	1.36e-06	-0.331397	6	14.8	6.85e-16	rs187084;rs9311474	75	28	6	4.6286	1.84e-06
ENSG00000168242	HIST1H2BI	6	26273144	26273622	1	protein_coding	0.138012	-0.249748	19	14.55	2.81e-32	rs3999544;rs9348708;rs6908402;rs72843784;rs10946808	130	23	5	7.112	5.72e-13
ENSG00000168268	NT5DC2	3	52558386	52569070	-1	protein_coding	0.00460887	NA	33	15.49	1.04e-15	rs2071044;rs6792369	75	37	5	6.7968	5.35e-12
ENSG00000168273	SMIM4	3	52568029	52613253	1	protein_coding	NA	-0.0074017	95	18.58	1.6e-18	rs6792369;rs2071044	75	88	6	6.9316	2.08e-12
ENSG00000168286	THAP11	16	67876213	67878097	1	protein_coding	0.465633	NA	19	22	1.29e-07	rs80190634;rs7193701	295	12	3	5.2498	7.61e-08
ENSG00000168298	HIST1H1E	6	26156559	26157343	1	protein_coding	NA	-0.396522	9	7.945	1.89e-26	rs75499503;rs34661691	130	14	5	7.9284	1.11e-15
ENSG00000168329	CX3CR1	3	39304985	39323226	-1	protein_coding	0.107292	0.274774	24	17.41	5.08e-11	rs11706384;rs73056203;rs11720041	73	86	19	5.6511	7.97e-09
ENSG00000168496	FEN1	11	61560109	61564716	1	protein_coding	3.48e-05	-0.45994	13	14.1	1.84e-08	rs174600	227	12	3	5.2909	6.09e-08
ENSG00000168610	STAT3	17	40465342	40540586	-1	protein_coding	0.999989	-0.485533	44	9.579	1.18e-08	rs72820899;rs2306580	302	130	10	4.1328	1.79e-05
ENSG00000168676	KCTD19	16	67323331	67360666	-1	protein_coding	3.34e-08	NA	23	16.88	3.68e-07	rs80190634	295	49	6	4.9366	3.98e-07
ENSG00000168685	IL7R	5	35852797	35879705	1	protein_coding	3.72e-06	1.76705	32	12.84	1.43e-12	rs4594881;rs11953434;rs4869672	106	100	9	5.0818	1.87e-07
ENSG00000168781	PPIP5K1	15	43825660	43882430	-1	protein_coding	0.102605	-0.983223	17	10.35	9.65e-10	rs529611	277	24	3	5.4113	3.13e-08
ENSG00000168803	ADAL	15	43622872	43646096	1	protein_coding	8.52e-09	0.36708	23	13.62	2.11e-09	rs529611	277	52	5	5.2654	6.99e-08
ENSG00000168959	GRM5	11	88237744	88799113	-1	protein_coding	0.985984	-0.290923	388	15.33	8.68e-12	rs6483414;rs598134;rs10430815;rs72963135;rs10830220;rs9665832;rs12295166	230	1483	41	6.7248	8.79e-12
ENSG00000169169	CPT1C	19	50194155	50216988	1	protein_coding	0.000284628	-0.155831	15	13.99	2.94e-15	rs12980063;rs61189653	321	61	10	5.7721	3.91e-09
ENSG00000169508	GPR183	13	99946784	99959659	-1	protein_coding	0.0255456	0.12215	10	7.228	2.49e-10	rs9557201;rs9557176	260	38	10	6.2203	2.48e-10
ENSG00000169554	ZEB2	2	145141648	145282147	-1	protein_coding	0.999834	-3.33245	36	18.68	1.09e-11	rs78719985;rs12991836;rs13016542;rs17677434	49	164	30	6.6132	1.88e-11
ENSG00000169592	INO80E	16	30006615	30017114	1	protein_coding	0.0174147	-1.07729	27	18.17	4.32e-14	rs3814883;rs4787491	292	26	4	7.303	1.41e-13
ENSG00000169684	CHRNA5	15	78857862	78887611	1	protein_coding	2.41e-06	0.421142	48	14.97	6.29e-16	rs2456020;rs8040868;rs16969894	281	73	9	5.9641	1.23e-09
ENSG00000170128	GPR25	1	200842083	200843306	1	protein_coding	0.00563545	NA	12	15.34	1.04e-11	rs10920052;rs12756886	30	27	9	4.6578	1.6e-06
ENSG00000170209	ANKK1	11	113258513	113271140	1	protein_coding	2.51e-08	-0.0175482	20	8.685	7.63e-08	rs2734837	232	53	8	4.625	1.87e-06
ENSG00000170515	PA2G4	12	56498103	56507691	1	protein_coding	0.998001	-0.439062	7	16.08	1.75e-13	rs10783779;rs4759228	243	17	4	4.7626	9.56e-07
ENSG00000170613	FAM71B	5	156588857	156593275	-1	protein_coding	0.00232967	0.465365	23	8.8	7.16e-10	rs13360007	125	29	6	6.3184	1.32e-10
ENSG00000171045	TSNARE1	8	143293441	143484601	-1	protein_coding	3.6e-07	NA	206	15.17	1.37e-18	rs11777164;rs4072917;rs4129585;rs4284148;rs34667744;rs55637681;rs72687350;rs34066697;rs4976992;rs34853464	192	601	30	6.8973	2.65e-12
ENSG00000171097	CCBL1	9	131595221	131644773	-1	protein_coding	6.51e-08	NA	41	15.51	1.55e-11	rs2900269;rs13297295;rs13283282	209	86	7	4.3206	7.78e-06
ENSG00000171105	INSR	19	7112266	7294045	-1	protein_coding	0.186548	NA	15	9.962	1.14e-10	rs7248104	313	450	45	5.6776	6.83e-09
ENSG00000171206	TRIM8	10	104404253	104418164	1	protein_coding	0.992012	-0.52129	19	10.09	3.36e-11	rs11191365	216	42	8	5.117	1.55e-07
ENSG00000171467	ZNF318	6	43274872	43337216	-1	protein_coding	0.053783	-0.194711	41	15.3	7.86e-09	rs79641366	134	81	10	5.3605	4.15e-08
ENSG00000171604	CXXC5	5	139026884	139063467	1	protein_coding	0.795355	NA	48	18.15	4.03e-08	rs35123781	119	54	6	4.9216	4.29e-07
ENSG00000171953	ATPAF2	17	17880723	17942523	-1	protein_coding	0.00143054	-0.70191	87	25.8	2.06e-10	rs4925133;rs4925114;rs1108646;rs12953299	300	84	5	6.0452	7.46e-10
ENSG00000171962	LRRC48	17	17876127	17920203	1	protein_coding	6.09e-06	0.121792	65	25.8	2.06e-10	rs4925133;rs4925114;rs1108646;rs12953299	300	75	6	6.0954	5.46e-10
ENSG00000172037	LAMB2	3	49158547	49170551	-1	protein_coding	7.45e-11	-0.451082	9	32	1.29e-09	rs7633840;rs41290686;rs12185979;rs138958327	74	13	5	6.2143	2.58e-10
ENSG00000172046	USP19	3	49145479	49158371	-1	protein_coding	0.999992	-0.429633	11	32	1.29e-09	rs7633840;rs41290686;rs12185979;rs138958327	74	14	4	5.6868	6.47e-09
ENSG00000172053	QARS	3	49133365	49142553	-1	protein_coding	8.79e-08	-0.634756	15	15.6	2.23e-09	rs41290686;rs12185979;rs138958327;rs7633840	74	13	3	5.9601	1.26e-09
ENSG00000172247	C1QTNF4	11	47611216	47616211	-1	protein_coding	0.679081	NA	6	14.52	6.58e-08	rs3781627	224	19	8	5.5085	1.81e-08
ENSG00000172260	NEGR1	1	71861623	72748417	-1	protein_coding	0.951349	-1.71358	225	17.85	1.28e-20	rs11209906;rs1620977;rs1026566;rs2815757;rs2568958	14	1503	76	8.1011	2.72e-16
ENSG00000172336	POP7	7	100303676	100305118	1	protein_coding	0.28566	-0.206279	13	13.79	7.15e-11	rs314294	163	31	7	4.4573	4.15e-06
ENSG00000172346	CSDC2	22	41956767	41973745	1	protein_coding	0.0798035	0.319356	46	9.224	1.98e-07	rs28638318	335	33	4	4.8238	7.04e-07
ENSG00000172409	CLP1	11	57416465	57429340	1	protein_coding	0.937605	-0.832602	11	21.8	1.7e-07	rs11229113	225	28	5	4.5753	2.38e-06
ENSG00000172575	RASGRP1	15	38780304	38857776	-1	protein_coding	0.189677	-0.7689	31	9.266	4.52e-22	rs11073332;rs11631591;rs61109886	275	152	21	6.5819	2.32e-11
ENSG00000173064	HECTD4	12	112597992	112819896	-1	protein_coding	1	NA	179	21	1.08e-114	rs3184504;rs11066320;rs112256561;rs73423235;rs11066085;rs11065961;rs7974266;rs113635624;rs61941292;rs233726;rs112142794;rs3809276;rs11615234;rs79065604;rs115056781;rs10744774	249	193	15	7.1805	3.47e-13
ENSG00000173093	CCDC63	12	111284573	111345339	1	protein_coding	4.48e-10	0.140066	49	10.25	5.63e-11	rs73205069;rs11065749;rs11065755	249	136	18	5.5702	1.27e-08
ENSG00000173113	TRMT112	11	64083932	64085556	-1	protein_coding	0.141017	0.0659088	2	1.847	6.59e-10	rs479777	228	14	5	5.8278	2.81e-09
ENSG00000173153	ESRRA	11	64073044	64084215	1	protein_coding	0.527244	-0.405327	2	1.847	6.59e-10	rs479777	228	17	5	4.7255	1.15e-06
ENSG00000173209	AHSA2	2	61404553	61418338	1	protein_coding	5.61e-06	-0.34552	9	10.21	0.00022735	rs778754	43	36	9	4.3013	8.49e-06
ENSG00000173264	GPR137	11	64037534	64056972	1	protein_coding	0.484398	NA	2	13.7	1.02e-09	rs479777	228	29	9	5.2193	8.98e-08
ENSG00000173366	TLR9	3	52255097	52265206	-1	protein_coding	NA	-0.298969	10	9.631	1.79e-14	rs9311474;rs187084	75	30	8	4.9719	3.32e-07
ENSG00000173402	DAG1	3	49506146	49573048	1	protein_coding	0.940922	-0.838742	4	10.37	3.74e-08	rs41290686;rs12185979;rs138958327	74	97	9	4.3343	7.31e-06
ENSG00000173421	CCDC36	3	49235861	49295537	1	protein_coding	0.509349	-0.452713	32	12.5	1.44e-07	rs41290686;rs12185979	74	73	9	6.2787	1.71e-10
ENSG00000173457	PPP1R14B	11	64011956	64014413	-1	protein_coding	0.709204	NA	4	18.33	1.75e-09	rs479777	228	22	4	5.178	1.12e-07
ENSG00000173486	FKBP2	11	64008475	64011604	1	protein_coding	0.30716	-0.905814	3	18.33	1.78e-09	rs479777	228	21	4	4.8172	7.28e-07
ENSG00000173511	VEGFB	11	64002010	64006259	1	protein_coding	1.52e-06	NA	2	18.33	2.14e-09	rs479777	228	17	5	3.9974	3.2e-05
ENSG00000173540	GMPPB	3	49754277	49761384	-1	protein_coding	8.25e-05	-0.659554	1	22.7	1.37e-06	rs12185979	74	22	5	4.249	1.07e-05
ENSG00000173757	STAT5B	17	40351186	40428725	-1	protein_coding	0.999953	-0.776026	5	7.523	7.23e-09	rs117292219;rs2306580;rs72820899	302	62	7	5.2102	9.43e-08
ENSG00000173930	SLCO4C1	5	101569690	101632253	-1	protein_coding	1.37e-06	1.50334	49	9.279	1.8e-08	rs1901512	113	234	25	4.561	2.54e-06
ENSG00000174437	ATP2A2	12	110718561	110788898	1	protein_coding	0.998231	NA	46	15.84	9.69e-18	rs73205069;rs28764794;rs4766428;rs80005999;rs1973505;rs10774600;rs6606679	249	73	13	6.4708	4.87e-11
ENSG00000174453	VWC2L	2	215275789	215443683	1	protein_coding	0.612118	-1.05683	28	19.62	2.14e-09	rs6435829	62	384	26	5.3638	4.07e-08
ENSG00000174456	C12orf76	12	110465872	110511491	-1	protein_coding	0.000101301	-0.549718	66	18.34	6.02e-13	rs11064860;rs41436646;rs80005999;rs73205069;rs77877120;rs28555214;rs28764794	249	90	15	7.3737	8.3e-14
ENSG00000174579	MSL2	3	135867764	135916083	-1	protein_coding	0.889664	-1.74205	6	22.4	3.37e-10	rs7634476;rs9845457	87	48	10	4.2749	9.56e-06
ENSG00000174939	ASPHD1	16	29911696	29931185	1	protein_coding	0.120036	-0.52857	22	13.7	2.02e-11	rs4787491;rs3814883;rs28529403	292	31	5	5.8555	2.38e-09
ENSG00000174943	KCTD13	16	29916333	29938356	-1	protein_coding	0.791961	-0.595148	28	13.7	9.47e-12	rs4787491;rs3814883;rs28529403	292	35	4	6.0116	9.18e-10
ENSG00000174951	FUT1	19	49251268	49258647	-1	protein_coding	0.000508775	0.370474	35	13.35	3.87e-10	rs427248;rs601338	320	45	5	5.0682	2.01e-07
ENSG00000175213	ZNF408	11	46722368	46727462	1	protein_coding	7.89e-06	-0.0780348	19	22.5	4.6e-10	rs4606447;rs12285419;rs10838634;rs61882672	224	20	3	5.6162	9.76e-09
ENSG00000175216	CKAP5	11	46764598	46867847	-1	protein_coding	1	-0.360017	63	17.7	3.44e-11	rs10838634;rs61882672;rs4606447	224	122	12	6.4669	5e-11
ENSG00000175220	ARHGAP1	11	46698630	46722165	-1	protein_coding	0.185565	-0.389142	30	22.5	3.1e-11	rs4606447;rs10838634;rs61882672;rs12285419;rs7476	224	28	6	6.149	3.9e-10
ENSG00000175224	ATG13	11	46638826	46696368	1	protein_coding	0.984297	-0.658639	44	11.62	6.17e-14	rs7476;rs12285419;rs10838634;rs61882672;rs4606447	224	44	5	7.1215	5.34e-13
ENSG00000175324	LSM1	8	38020839	38034248	-1	protein_coding	0.931277	-0.320883	31	11.28	1.16e-08	rs7001340	180	26	3	5.4402	2.66e-08
ENSG00000175354	PTPN2	18	12785477	12929642	-1	protein_coding	0.995606	0.362131	30	10.41	2.2e-12	rs7237497;rs6505765	306	354	34	6.4012	7.71e-11
ENSG00000175662	TOM1L2	17	17746828	17875736	-1	protein_coding	0.414476	-0.0316627	170	17.34	2.06e-10	rs4925114;rs1108646;rs12953299;rs4925133	300	163	6	5.7811	3.71e-09
ENSG00000175806	MSRA	8	9911778	10286401	1	protein_coding	1.7e-06	0.60153	205	20.6	3.18e-11	rs11993663;rs28406568;rs55768139;rs3750310;rs3088186;rs11774221;rs11250015	177	1403	60	6.9147	2.35e-12
ENSG00000176020	AMIGO3	3	49754267	49761349	-1	protein_coding	7.51e-06	NA	1	22.7	1.37e-06	rs12185979	74	22	5	4.249	1.07e-05
ENSG00000176046	NUPR1	16	28548606	28550495	-1	protein_coding	0.00754109	0.514991	4	3.715	3.22e-06	rs151233	291	13	4	5.0995	1.7e-07
ENSG00000176095	IP6K1	3	49761727	49823975	-1	protein_coding	0.23518	-2.10343	4	9.436	4.81e-08	rs12185979	74	87	8	4.2361	1.14e-05
ENSG00000176349	AC110781.3	7	1878222	1889567	1	protein_coding	NA	NA	70	16.24	2.86e-13	rs4602777;rs62442903;rs58120505;rs3996328;rs56180486	153	101	9	7.0319	1.02e-12
ENSG00000176371	ZSCAN2	15	85144217	85171027	1	protein_coding	0.0182037	-1.50593	32	13.78	4.7e-14	rs11638554;rs8023276;rs11633788;rs182517	284	64	11	6.9184	2.28e-12
ENSG00000176387	HSD11B2	16	67464555	67471456	1	protein_coding	0.244955	NA	16	17.24	6.12e-08	rs80190634	295	14	4	4.8764	5.4e-07
ENSG00000176454	LPCAT4	15	34651106	34659479	-1	protein_coding	0.996223	NA	4	2.51	2.31e-09	rs7403630	274	35	11	4.5239	3.04e-06
ENSG00000176476	CCDC101	16	28565236	28603111	1	protein_coding	0.867208	-0.543805	16	23.5	4.15e-06	rs151233	291	60	8	4.6483	1.67e-06
ENSG00000176635	HORMAD2	22	30476163	30573064	1	protein_coding	3.45e-05	-0.524289	75	17.8	2.71e-21	rs41172;rs62226440;rs4823077;rs5763797;rs715595	332	181	19	6.1094	5e-10
ENSG00000176697	BDNF	11	27676440	27743605	-1	protein_coding	0.946719	0.108206	30	21.4	9.6e-08	rs36029218	222	85	10	5.4875	2.04e-08
ENSG00000176909	MAMSTR	19	49215999	49222978	-1	protein_coding	0.00123326	-0.0520318	64	52	1.18e-13	rs601338;rs427248	320	34	3	6.1527	3.81e-10
ENSG00000176920	FUT2	19	49199228	49209207	1	protein_coding	5.47e-12	4.20043	50	52	1.18e-13	rs601338;rs427248	320	46	4	6.9584	1.72e-12
ENSG00000176956	LY6H	8	144239331	144242128	-1	protein_coding	0.460606	NA	14	11.64	1.35e-08	rs7835985	193	20	5	5.0461	2.25e-07
ENSG00000177082	WDR73	15	85185999	85197574	-1	protein_coding	7.9e-06	-0.417346	37	13.78	2.32e-13	rs8023276;rs11638554;rs11633788;rs182517	284	45	8	7.3281	1.17e-13
ENSG00000177096	FAM109B	22	42470255	42475445	1	protein_coding	0.000109677	0.439359	34	18.26	2.37e-11	rs2743467;rs4822076;rs5751191;rs6002655	335	33	4	6.5097	3.76e-11
ENSG00000177352	CCDC71	3	49199968	49203754	-1	protein_coding	0.0169896	NA	9	11.93	4.38e-08	rs41290686;rs12185979;rs138958327	74	12	4	5.642	8.4e-09
ENSG00000177479	ARIH2	3	48956254	49023815	1	protein_coding	0.987412	-1.69992	49	13.03	7.04e-09	rs7633840;rs41290686;rs12185979;rs138958327	74	57	7	5.7548	4.34e-09
ENSG00000177692	DNAJC28	21	34860497	34864027	-1	protein_coding	2.51e-07	-0.522843	13	35	1.28e-09	rs2070386;rs3761352	330	24	5	4.471	3.89e-06
ENSG00000178035	IMPDH2	3	49061758	49066841	-1	protein_coding	0.00135317	-0.509343	12	11.17	7.95e-09	rs7633840;rs41290686;rs12185979;rs138958327	74	7	3	5.0491	2.22e-07
ENSG00000178074	C2orf69	2	200775979	200820658	1	protein_coding	0.432172	-0.595155	40	18.36	1.55e-14	rs11680723;rs4673660;rs7588746	58	97	14	6.7902	5.6e-12
ENSG00000178093	TSSK6	19	19623227	19626838	-1	protein_coding	0.587551	-1.56843	40	19.09	4.09e-16	rs1000237;rs56212061;rs4808931	318	23	3	6.7851	5.8e-12
ENSG00000178149	DALRD3	3	49052921	49059726	-1	protein_coding	1.85e-05	0.0723068	7	22.6	1.09e-08	rs41290686;rs12185979;rs7633840	74	10	4	4.338	7.19e-06
ENSG00000178252	WDR6	3	49044495	49053386	1	protein_coding	9.2e-07	-0.0589495	7	22.6	1.69e-09	rs7633840;rs41290686;rs12185979	74	8	2	4.824	7.03e-07
ENSG00000178342	KCNG2	18	77623668	77660184	1	protein_coding	0.00583162	NA	37	9.148	6.44e-12	rs8091497	311	141	15	5.9401	1.42e-09
ENSG00000178467	P4HTM	3	49027319	49044587	1	protein_coding	0.0232749	NA	10	22.6	1.69e-09	rs7633840;rs41290686;rs12185979	74	16	4	5.4233	2.92e-08
ENSG00000178537	SLC25A20	3	48894369	48936426	-1	protein_coding	2.05e-07	-0.773546	36	17.7	5.98e-09	rs41290686;rs12185979;rs7633840;rs138958327	74	38	4	5.6602	7.56e-09
ENSG00000178562	CD28	2	204571198	204603635	1	protein_coding	0.511989	-0.824137	10	14.37	9.26e-13	rs3181102;rs12693993	59	85	10	4.2507	1.07e-05
ENSG00000178567	EPM2AIP1	3	37027357	37034795	-1	protein_coding	0.164415	0.811082	28	13.44	1.07e-08	rs4647222	72	20	3	5.2924	6.04e-08
ENSG00000178568	ERBB4	2	212240446	213403565	-1	protein_coding	0.999901	2.80334	39	11.81	2.91e-08	rs7422793	61	3545	166	7.7847	3.49e-15
ENSG00000178919	FOXE1	9	100615536	100618986	1	protein_coding	NA	0.0484919	79	18.47	2.64e-102	rs6478423;rs7024922;rs7851498;rs6478413;rs12347191;rs7870125;rs723227;rs7042459;rs10984290	206	57	6	7.0899	6.71e-13
ENSG00000178922	HYI	1	43916824	43919660	-1	protein_coding	3.16e-08	-0.18705	16	18.87	8.03e-10	rs2251804	9	14	4	5.9648	1.22e-09
ENSG00000179088	C12orf42	12	103631369	103889749	-1	protein_coding	2.29e-07	-0.161186	149	19.77	4.78e-17	rs7138383;rs10861030;rs1320344;rs12582330;rs7139385	248	501	29	7.3421	1.05e-13
ENSG00000179295	PTPN11	12	112856155	112947717	1	protein_coding	0.999877	-2.25304	65	11.39	2.81e-104	rs112256561;rs11066085;rs11065961;rs7974266;rs113635624;rs73423235;rs61941292;rs233726;rs3184504;rs11066320;rs10744774;rs3809276	249	59	12	7.1604	4.02e-13
ENSG00000179934	CCR8	3	39371197	39375171	1	protein_coding	0.0176258	-0.228972	3	2.232	2.07e-09	rs111976179	73	31	9	4.1643	1.56e-05
ENSG00000180098	TRNAU1AP	1	28879597	28905051	1	protein_coding	0.88282	-0.346136	1	1.596	2.42e-06	rs61786047	5	39	5	4.3673	6.29e-06
ENSG00000180210	F2	11	46740730	46761056	1	protein_coding	0.959943	-0.037985	35	10.93	1.6e-10	rs10838634;rs61882672;rs4606447;rs12285419	224	49	7	6.7246	8.81e-12
ENSG00000180423	HARBI1	11	46624411	46639459	-1	protein_coding	0.00570134	-0.629323	17	13.93	6.17e-14	rs12285419;rs7476	224	14	2	6.2962	1.52e-10
ENSG00000180573	HIST1H2AC	6	26124373	26139344	1	protein_coding	0.599176	0.739679	37	20.3	1.2e-25	rs198806;rs6456701;rs68149500;rs72843784;rs75499503	130	64	9	6.5028	3.94e-11
ENSG00000180596	HIST1H2BC	6	26115101	26124154	-1	protein_coding	0.00287801	0.335736	51	20.3	1.2e-25	rs6456701;rs68149500;rs198806;rs72843784	130	66	8	6.778	6.09e-12
ENSG00000180720	CHRM4	11	46406640	46408107	-1	protein_coding	0.916844	-0.156543	5	19.06	4.91e-14	rs12285419	224	7	3	6.4902	4.29e-11
ENSG00000181315	ZNF322	6	26636518	26659980	-1	protein_coding	NA	-1.14047	70	19.82	8.3e-40	rs9393741;rs62396201;rs13195636;rs72843784;rs4634439	130	86	8	7.5283	2.57e-14
ENSG00000181751	C5orf30	5	102594403	102614361	1	protein_coding	0.778881	-0.60461	50	16.1	9.27e-13	rs2288789	114	46	4	6.7461	7.6e-12
ENSG00000182010	RTKN2	10	63942794	64028466	-1	protein_coding	1.31e-14	2.54628	163	17.85	3.38e-15	rs12767995;rs10821967;rs141758988;rs7099161;rs1864836;rs1432413	214	213	14	6.9839	1.44e-12
ENSG00000182179	UBA7	3	49842640	49851379	-1	protein_coding	2.68e-14	-0.315381	2	7.625	5.73e-05	rs12185979	74	11	3	5.1771	1.13e-07
ENSG00000182185	RAD51B	14	68286496	69196935	1	protein_coding	1.46e-09	0.621695	135	19.44	5.42e-14	rs8008961;rs1570106;rs7140939	266	1697	102	5.1716	1.16e-07
ENSG00000182196	ARL6IP4	12	123464607	123467456	1	protein_coding	0.0112342	-0.527874	13	16.51	1.32e-12	rs1790135;rs940904;rs1716183	250	8	2	6.5831	2.3e-11
ENSG00000182197	EXT1	8	118806729	119124092	-1	protein_coding	0.99932	0.987829	31	16.29	7.22e-10	rs7842361	185	665	49	4.5705	2.43e-06
ENSG00000182199	SHMT2	12	57623110	57628718	1	protein_coding	0.00748754	-0.580842	2	7.767	4.65e-13	rs61937595;rs12814239;rs11614077	244	13	5	3.9978	3.2e-05
ENSG00000182257	C22orf26	22	46445358	46450024	-1	protein_coding	0.035846	-0.0535616	12	14.95	8.42e-10	rs9627391	336	11	3	5.2497	7.62e-08
ENSG00000182264	IZUMO1	19	49244109	49250166	-1	protein_coding	0.00241626	0.753533	45	13.35	3.87e-10	rs427248;rs601338	320	50	4	5.1797	1.11e-07
ENSG00000182450	KCNK4	11	64058774	64067503	1	protein_coding	0.0424812	-0.751016	2	13.7	1.02e-09	rs479777	228	11	4	4.3136	8.03e-06
ENSG00000182511	FES	15	91426925	91439006	1	protein_coding	2.77e-05	NA	24	17.36	1.38e-22	rs6227;rs4702	286	44	6	6.962	1.68e-12
ENSG00000182572	HIST1H3I	6	27839623	27840099	-1	protein_coding	0.36088	-0.232438	21	16.41	5.66e-44	rs13195636;rs200991;rs9366717;rs200951;rs6940116;rs7752448;rs200964;rs7759217	130	18	4	8.1259	2.22e-16
ENSG00000182600	C2orf82	2	233721980	233743418	1	protein_coding	0.466831	-0.411154	45	13.23	6.39e-21	rs13387762;rs778371;rs11893358;rs2592114;rs10193403	64	74	11	6.6417	1.55e-11
ENSG00000182611	HIST1H2AJ	6	27782112	27782607	-1	protein_coding	0.191198	0.615054	21	16.23	2.54e-44	rs7759217;rs200951;rs13195636;rs7752448;rs9366717;rs6940116;rs200991	130	14	3	8.0577	3.89e-16
ENSG00000182774	RPS17L	15	83205504	83209315	-1	protein_coding	NA	NA	4	15.35	1.23e-08	rs4779050	283	2	1	4.8617	5.82e-07
ENSG00000182810	DDX28	16	68055179	68057770	-1	protein_coding	0.0348937	-0.695273	16	9.906	2.72e-07	rs7193701;rs80190634	295	6	2	4.6339	1.79e-06
ENSG00000182952	HMGN4	6	26538633	26546482	1	protein_coding	0.557082	-0.351003	15	8.42	1.18e-30	rs13195636;rs72843784;rs4634439;rs62396201	130	35	5	5.9812	1.11e-09
ENSG00000182957	SPATA13	13	24553944	24881212	1	protein_coding	0.528844	2.01666	70	10.69	8.78e-36	rs17364832;rs7318364;rs9511151;rs1220604	251	1172	133	8.3593	3.15e-17
ENSG00000183066	WBP2NL	22	42394729	42454460	1	protein_coding	2.07e-09	0.730693	73	16.79	1.15e-12	rs5751191;rs6002655;rs2743467;rs4822076	335	114	9	7.0261	1.06e-12
ENSG00000183117	CSMD1	8	2792875	4852494	-1	protein_coding	NA	NA	43	3.671	4.69e-09	rs10503253;rs10104718	175	13158	511	5.8277	2.81e-09
ENSG00000183137	CEP57L1	6	109416313	109485135	1	protein_coding	4.26e-09	-0.858775	68	16.95	4.53e-05	rs1364450	145	55	6	4.1272	1.84e-05
ENSG00000183166	CALN1	7	71244476	71912136	-1	protein_coding	0.15365	1.04142	378	14.36	1.83e-10	rs35188259;rs1996399;rs1914399	159	1556	53	7.3267	1.18e-13
ENSG00000183172	SMDT1	22	42475695	42480288	1	protein_coding	0.16335	-0.139727	38	18.75	6.29e-11	rs5751191;rs6002655;rs4822076;rs2743467	335	17	3	6.7666	6.59e-12
ENSG00000183386	FHL3	1	38462442	38471278	-1	protein_coding	0.534417	NA	8	16.97	1.35e-08	rs2127645	7	21	7	4.3011	8.5e-06
ENSG00000183396	TMEM89	3	48658192	48659288	-1	protein_coding	0.711076	-0.325142	6	4.261	1.16e-07	rs41290686	74	7	3	4.4174	4.99e-06
ENSG00000183454	GRIN2A	16	9852376	10276611	-1	protein_coding	0.998045	-1.13815	162	16.57	1.21e-09	rs7191183	287	1553	45	4.905	4.67e-07
ENSG00000183473	SSTR3	22	37600278	37608362	-1	protein_coding	0.0372244	1.12847	22	11.98	8.84e-38	rs73161834;rs2858483;rs229549;rs229559;rs62235065;rs5995398	333	53	9	6.7776	6.11e-12
ENSG00000183715	OPCML	11	132284871	133402414	-1	protein_coding	0.578156	-0.880256	74	15.06	3.98e-08	rs3016386	237	2882	222	5.8766	2.09e-09
ENSG00000183763	TRAIP	3	49866034	49894007	-1	protein_coding	0.125104	-0.132255	5	15.39	3.02e-06	rs12185979	74	39	6	4.9419	3.87e-07
ENSG00000183864	TOB2	22	41829496	41843027	-1	protein_coding	0.70319	-1.01474	51	13.97	1.93e-08	rs28638318	335	23	2	5.62	9.55e-09
ENSG00000183955	SETD8	12	123868320	123893905	1	protein_coding	0.945359	0.950256	34	14.37	9.12e-13	rs1790135;rs10773000;rs940904;rs1716183	250	60	9	5.4823	2.1e-08
ENSG00000184117	NIPSNAP1	22	29950797	29977326	-1	protein_coding	0.979279	0.250689	68	11.67	1.15e-09	rs2531848;rs4823045	332	82	8	5.6627	7.45e-09
ENSG00000184208	C22orf46	22	42084943	42094140	1	protein_coding	NA	-0.442689	42	16.28	6.66e-06	rs28638318	335	14	2	4.2199	1.22e-05
ENSG00000184293	CLECL1	12	9868456	9885895	-1	protein_coding	1.65e-06	0.878504	101	21	9.9e-29	rs11052710;rs2894;rs10844706;rs7964018;rs10743806;rs4763879	240	130	10	7.9006	1.39e-15
ENSG00000184304	PRKD1	14	30045687	30661104	-1	protein_coding	2.13e-05	NA	109	19.07	6.04e-09	rs1959440	262	1234	96	5.4553	2.44e-08
ENSG00000184348	HIST1H2AK	6	27805658	27806117	-1	protein_coding	0.0684285	-0.0412441	25	12.22	1.88e-44	rs13195636;rs7752448;rs9366717;rs6940116;rs200991;rs7759217;rs200951;rs10946935;rs200964	130	15	4	7.7451	4.77e-15
ENSG00000184357	HIST1H1B	6	27834570	27835359	-1	protein_coding	0.509139	-0.0898951	20	16.41	5.66e-44	rs200951;rs13195636;rs200991;rs9366717;rs6940116;rs7752448	130	23	4	6.1094	5e-10
ENSG00000184716	SERINC4	15	44086360	44092419	-1	protein_coding	0.0107594	-0.978461	5	12.26	6.14e-10	rs529611	277	14	3	4.8488	6.21e-07
ENSG00000184825	HIST1H2AH	6	27114861	27115317	1	protein_coding	6.3e-05	0.19492	7	7.427	6.93e-12	rs3800307;rs6933999;rs150186873;rs7744759;rs6915678;rs2142685	130	12	4	5.6079	1.02e-08
ENSG00000184903	IMMP2L	7	110303110	111202573	-1	protein_coding	0.0407609	-0.338556	153	16.48	6.83e-14	rs214455;rs2109298;rs2396358;rs7803571	167	1484	68	5.9688	1.2e-09
ENSG00000184983	NDUFA6	22	42481529	42486959	-1	protein_coding	0.00325949	-0.532149	45	18.75	6.29e-11	rs4822076;rs2743467;rs5751191;rs6002655	335	27	4	6.716	9.34e-12
ENSG00000185090	MANEAL	1	38259474	38266809	1	protein_coding	0.00438904	NA	4	6.508	5.02e-08	rs28469609	7	23	6	4.777	8.9e-07
ENSG00000185130	HIST1H2BL	6	27775257	27775709	-1	protein_coding	0.00286755	-0.030111	24	16.23	2.54e-44	rs13195636;rs7752448;rs9366717;rs6940116;rs200991;rs7759217;rs200951;rs10946935	130	17	4	7.1213	5.35e-13
ENSG00000185189	NRBP2	8	144915764	144924200	-1	protein_coding	0.00241295	0.0151314	12	6.513	1.34e-08	rs7464611	194	11	3	4.8685	5.62e-07
ENSG00000185294	SPPL2C	17	43922256	43924438	1	protein_coding	2.3e-05	0.187395	120	23.5	1.97e-17	rs112572874	303	5	3	5.7852	3.62e-09
ENSG00000185324	CDK10	16	89747145	89762772	1	protein_coding	2.34e-10	-0.209288	39	10.71	9.59e-09	rs13330285;rs12445808	296	69	9	4.0265	2.83e-05
ENSG00000185507	IRF7	11	612553	615999	-1	protein_coding	3.31e-07	-0.857856	38	12.48	6.47e-09	rs7936397	219	30	4	5.6353	8.74e-09
ENSG00000185532	PRKG1	10	52750945	54058110	1	protein_coding	0.999744	-1.81553	13	16.51	4.68e-08	rs1896370	213	3603	191	4.3043	8.38e-06
ENSG00000185565	LSAMP	3	115521235	117716095	-1	protein_coding	0.946284	NA	132	18.11	2.37e-09	rs76954012;rs66511648	84:85	5416	260	8.1213	2.31e-16
ENSG00000185614	FAM212A	3	49840687	49842463	1	protein_coding	0.000589161	NA	1	7.625	5.73e-05	rs12185979	74	7	3	4.2406	1.11e-05
ENSG00000185664	PMEL	12	56347889	56367101	-1	protein_coding	1.12e-07	0.0288627	12	22.1	1.28e-19	rs10876863;rs2069408;rs11171733;rs705702;rs2271194	243	24	7	5.9318	1.5e-09
ENSG00000185909	KLHDC8B	3	49209044	49213917	1	protein_coding	0.0104214	-0.0773522	9	11.93	2.5e-07	rs41290686;rs12185979	74	20	4	6.687	1.14e-11
ENSG00000186010	NDUFA13	19	19626545	19644285	1	protein_coding	0.000121027	-0.285092	63	19.73	3.7e-16	rs1000237;rs56212061	318	40	3	5.8688	2.19e-09
ENSG00000186298	PPP1CC	12	111157485	111180744	-1	protein_coding	0.944905	NA	61	12.33	1.14e-14	rs1973505;rs73205069;rs80005999;rs28764794;rs10161511	249	48	5	6.2627	1.89e-10
ENSG00000186470	BTN3A2	6	26365387	26378546	1	protein_coding	0.000124519	2.20791	110	9.653	4.02e-29	rs9379862;rs4634439;rs12199613;rs1614887;rs2273558;rs9393716;rs10456045;rs6935678	130	142	12	7.232	2.38e-13
ENSG00000186472	PCLO	7	82383329	82792246	-1	protein_coding	1	-0.00757724	172	21.9	5.59e-09	rs9655918;rs2247523	161	896	39	5.8892	1.94e-09
ENSG00000186575	NF2	22	29999545	30094587	1	protein_coding	0.999923	0.150793	78	17.13	6.24e-10	rs2531848;rs4823045;rs2530676;rs73162770	332	158	16	5.1322	1.43e-07
ENSG00000186868	MAPT	17	43971748	44105700	1	protein_coding	4.68e-05	2.01024	789	26.8	1.12e-17	rs112572874	303	39	8	6.1094	5e-10
ENSG00000187323	DCC	18	49866542	51057784	1	protein_coding	0.999999	-0.23995	251	18.56	1.85e-09	rs17410557;rs4632195;rs10164055	308	3883	96	7.0982	6.32e-13
ENSG00000187475	HIST1H1T	6	26107640	26108364	-1	protein_coding	NA	-0.0680391	32	9.103	3.84e-19	rs198806;rs68149500;rs6456701	130	38	8	7.6858	7.61e-15
ENSG00000187492	CDHR4	3	49828165	49837268	-1	protein_coding	0.0134739	0.0436097	2	9.436	4.81e-08	rs12185979	74	24	8	5.9262	1.55e-09
ENSG00000187626	ZKSCAN4	6	28212401	28227011	-1	protein_coding	6.74e-05	0.661631	50	22.3	1.44e-42	rs13195636;rs7752448;rs9366717;rs149963;rs2531806;rs2859348;rs10484404;rs9368563;rs1474589;rs758398;rs116380322;rs16894095;rs1778482	130	42	9	6.1094	5e-10
ENSG00000187664	HAPLN4	19	19366450	19373605	-1	protein_coding	0.0326848	0.204998	44	12.02	5.4e-12	rs56212061;rs4808931;rs1000237	318	27	3	5.686	6.5e-09
ENSG00000187676	B3GALTL	13	31774073	31906413	1	protein_coding	2.02e-10	1.41187	157	23.2	7.42e-10	rs9529314;rs41292151;rs7339288	252	253	16	6.1039	5.18e-10
ENSG00000187741	FANCA	16	89803957	89883065	-1	protein_coding	2.08e-34	NA	197	11.04	2.91e-08	rs13330285;rs7190823	296	388	14	4.9076	4.61e-07
ENSG00000187837	HIST1H1C	6	26055968	26056699	-1	protein_coding	NA	0.137228	6	6.153	8.5e-19	rs68149500;rs6456701	130	15	5	7.6493	1.01e-14
ENSG00000187987	ZSCAN23	6	28399707	28411279	-1	protein_coding	0.00270295	0.0706565	51	13.61	3.46e-42	rs61289879;rs1778482;rs16894095;rs13215804;rs758398;rs149963;rs2531806;rs2859348;rs13195636;rs7752448;rs9366717;rs116380322	130	51	7	7.8357	2.33e-15
ENSG00000188038	NRN1L	16	67918708	67922758	1	protein_coding	0.000386711	-0.414516	18	22.4	6.23e-07	rs80190634;rs7193701	295	10	4	4.1995	1.34e-05
ENSG00000188266	HYKK	15	78799906	78829714	1	protein_coding	0.000214856	-0.450544	37	12.8	1.52e-13	rs16969894;rs8040868;rs2456020	281	85	6	5.0975	1.72e-07
ENSG00000188315	C3orf62	3	49306035	49315342	-1	protein_coding	0.00712466	-1.95031	11	13.31	2.96e-07	rs41290686;rs12185979;rs138958327	74	15	3	5.9726	1.17e-09
ENSG00000188641	DPYD	1	97543299	98386605	-1	protein_coding	4.19e-09	0.587602	404	24.9	2.13e-18	rs11165868;rs10875071;rs6701322;rs74105109;rs7531138;rs56012174;rs4375301;rs61785886;rs75451404;rs4271249;rs1198588	18	1721	101	9.2215	1.47e-20
ENSG00000188761	BCL2L15	1	114420790	114430169	-1	protein_coding	0.00361469	-0.0219988	49	23.1	3.69e-100	rs3789598;rs1217382;rs11102678;rs7533391;rs2488456;rs2358816;rs11102658;rs10858022;rs11102694	21	32	6	6.1094	5e-10
ENSG00000188786	MTF1	1	38275239	38325292	-1	protein_coding	0.991395	-1.99028	11	22.2	1.98e-09	rs28469609;rs61776678	7	78	11	5.0342	2.4e-07
ENSG00000188987	HIST1H4D	6	26188938	26189304	-1	protein_coding	0.0022643	0.870145	36	22.4	4.82e-12	rs67575965;rs10946808;rs3999544;rs72843784;rs6456701	130	35	4	3.9614	3.73e-05
ENSG00000189134	NKAPL	6	28227098	28228736	1	protein_coding	0.000165621	0.0513426	23	22.3	1.75e-42	rs7752448;rs9366717;rs9368563;rs10484404;rs758398;rs1778482;rs149963;rs1474589;rs13195636	130	21	7	7.7222	5.72e-15
ENSG00000189283	FHIT	3	59735036	61237133	-1	protein_coding	0.00139184	0.884593	192	19.84	1.28e-10	rs741896;rs9816087;rs843812	76:77	5296	302	5.6405	8.48e-09
ENSG00000189298	ZKSCAN3	6	28317691	28336947	1	protein_coding	0.000122608	-0.652443	75	13.57	8.08e-43	rs61289879;rs758398;rs1778482;rs1474589;rs149963;rs13195636;rs7752448;rs9366717;rs2531806;rs2859348;rs16894095;rs10484404;rs13215804;rs116380322	130	70	12	7.1215	5.34e-13
ENSG00000196092	PAX5	9	36833272	37034103	-1	protein_coding	0.984244	-0.198032	41	15.91	3.38e-10	rs10973149;rs10973158;rs7030813	203	668	56	5.2452	7.8e-08
ENSG00000196141	SPATS2L	2	201170604	201346986	1	protein_coding	0.970345	0.539346	42	20.4	4.61e-13	rs994280;rs34305260;rs11687313	58	391	39	5.847	2.5e-09
ENSG00000196155	PLEKHG4	16	67311413	67323402	1	protein_coding	1.46e-09	-1.21685	7	16.36	6.87e-07	rs80190634	295	24	5	4.6765	1.46e-06
ENSG00000196176	HIST1H4A	6	26021907	26022278	1	protein_coding	0.0022854	0.43417	10	11.55	3.03e-24	rs68149500;rs72843784;rs6456701	130	23	6	6.5632	2.63e-11
ENSG00000196226	HIST1H2BB	6	26043455	26043885	-1	protein_coding	0.130328	0.288117	12	15.37	1.44e-24	rs6456701;rs68149500;rs72843784	130	27	7	7.5289	2.56e-14
ENSG00000196331	HIST1H2BO	6	27861203	27861669	1	protein_coding	3.07e-05	-0.223063	22	21.5	5.44e-43	rs200964;rs200991;rs7759217;rs200951;rs13195636;rs149963;rs7752448;rs9366717;rs61289879	130	15	4	6.1094	5e-10
ENSG00000196374	HIST1H2BM	6	27782822	27783267	1	protein_coding	0.00275346	-0.27562	22	16.23	2.54e-44	rs7759217;rs200951;rs13195636;rs7752448;rs9366717;rs6940116;rs200991	130	15	3	7.7559	4.39e-15
ENSG00000196419	XRCC6	22	42017123	42060044	1	protein_coding	0.996856	-0.128101	38	13.57	2.23e-09	rs28638318;rs117064001;rs143426938;rs117181659	335	36	5	4.7495	1.02e-06
ENSG00000196449	YRDC	1	38268616	38273857	-1	protein_coding	0.133396	0.27734	5	14.53	5.02e-08	rs28469609	7	19	5	4.6363	1.77e-06
ENSG00000196510	ANAPC7	12	110810705	110841535	-1	protein_coding	0.999258	-0.621643	65	15.43	6.21e-14	rs73205069;rs28764794;rs1973505;rs80005999;rs6606679;rs28555214	249	69	8	5.9279	1.53e-09
ENSG00000196517	SLC6A9	1	44457172	44497139	-1	protein_coding	0.044253	-0.177976	6	16	4.23e-08	rs2527776	9	80	16	4.4701	3.91e-06
ENSG00000196532	HIST1H3C	6	26045639	26046097	1	protein_coding	0.215541	-0.193879	11	15.37	1.44e-24	rs68149500;rs72843784;rs6456701	130	29	6	6.9441	1.9e-12
ENSG00000196628	TCF4	18	52889562	53332018	-1	protein_coding	0.999867	0.443466	231	22	1.85e-16	rs74914300;rs17512480;rs12967143;rs1452788;rs17522826;rs2924321;rs4801157;rs1377243;rs2924329;rs3017183;rs9636107;rs1452787;rs1319637;rs72627232;rs7227376	309	658	47	9.1288	3.46e-20
ENSG00000196666	FAM180B	11	47608198	47610746	1	protein_coding	0.315838	NA	3	14.52	8.63e-08	rs3781627	224	16	6	5.0893	1.8e-07
ENSG00000196747	HIST1H2AI	6	27775899	27776429	1	protein_coding	0.581587	-0.0583265	26	16.23	2.54e-44	rs13195636;rs7752448;rs9366717;rs6940116;rs200991;rs7759217;rs200951;rs10946935	130	16	4	7.6858	7.61e-15
ENSG00000196787	HIST1H2AG	6	27100832	27103070	1	protein_coding	0.000610464	-0.741637	10	8.913	2.18e-40	rs2142685;rs3800307;rs6933999;rs13195636;rs72843784;rs3800314;rs150186873;rs6915678;rs7744759	130	13	7	8.027	5e-16
ENSG00000196812	ZSCAN16	6	28092338	28097860	1	protein_coding	2.67e-06	0.184187	56	10.5	8.88e-43	rs1150696;rs116380322;rs200951;rs13195636;rs9366717;rs7752448;rs10484404;rs61289879;rs149963;rs2859348;rs758398;rs2531806	130	27	5	7.7048	6.55e-15
ENSG00000196821	C6orf106	6	34555065	34664636	-1	protein_coding	0.45403	-1.13555	147	15.38	9.62e-14	rs7738377;rs2744944	132	179	12	6.2742	1.76e-10
ENSG00000196850	PPTC7	12	110969120	111021125	-1	protein_coding	0.354852	-2.6034	54	22.1	7.38e-14	rs80005999;rs73205069;rs1973505;rs6606679;rs10774600;rs28555214;rs11064860;rs28764794	249	48	8	6.8197	4.56e-12
ENSG00000196866	HIST1H2AD	6	26199079	26199471	-1	protein_coding	4e-05	0.287759	53	21.1	1.29e-33	rs67575965;rs72843784;rs6456701;rs3999544;rs10946808	130	45	6	4.7849	8.55e-07
ENSG00000197006	METTL9	16	21608539	21668794	1	protein_coding	0.377292	-1.17129	6	6.649	1.5e-08	rs2369818	290	50	9	4.9315	4.08e-07
ENSG00000197061	HIST1H4C	6	26104104	26104518	1	protein_coding	8.86e-05	0.852192	31	9.103	3.84e-19	rs198806;rs6456701;rs68149500	130	32	8	7.6905	7.33e-15
ENSG00000197153	HIST1H3J	6	27858093	27860884	-1	protein_coding	0.695884	-0.189708	25	21.5	5.44e-43	rs200991;rs200964;rs7759217;rs200951;rs13195636;rs149963;rs7752448;rs9366717;rs61289879	130	20	4	7.7234	5.66e-15
ENSG00000197157	SND1	7	127292234	127732661	1	protein_coding	0.999917	-0.196239	35	16.17	1.3e-08	rs806180	170	583	25	4.1113	1.97e-05
ENSG00000197165	SULT1A2	16	28603264	28608430	-1	protein_coding	1.84e-08	1.08454	7	23.5	5.62e-06	rs151233	291	20	5	3.9668	3.64e-05
ENSG00000197182	FLJ27365	22	46449749	46509808	1	protein_coding	NA	NA	12	14.95	8.42e-10	rs9627391	336	21	4	5.3485	4.43e-08
ENSG00000197238	HIST1H4J	6	27791884	27792257	1	protein_coding	0.423754	0.59845	25	9.571	2.54e-44	rs13195636;rs7752448;rs9366717;rs6940116;rs200991;rs7759217	130	9	3	7.6954	7.05e-15
ENSG00000197279	ZNF165	6	28048753	28057341	1	protein_coding	0.000563292	0.227981	56	12.61	7.34e-43	rs13195636;rs7752448;rs9366717;rs1150696;rs149963;rs2531806;rs2859348;rs10484404;rs200951;rs758398;rs116380322	130	55	7	6.1094	5e-10
ENSG00000197283	SYNGAP1	6	33387847	33421466	1	protein_coding	0.999998	-1.10912	46	22.5	1.19e-13	rs76766085;rs1705003;rs112538398;rs9461856;rs9394145;rs35404844	131	50	10	6.1094	5e-10
ENSG00000197409	HIST1H3D	6	26197068	26199521	-1	protein_coding	0.0111951	NA	55	21.1	1.29e-33	rs3999544;rs67575965;rs72843784;rs6456701;rs10946808	130	49	6	4.6175	1.94e-06
ENSG00000197696	NMB	15	85198360	85201794	-1	protein_coding	0.156904	NA	27	13.99	1.2e-13	rs11638554;rs11633788;rs182517;rs8023276	284	31	7	7.2049	2.9e-13
ENSG00000197697	HIST1H2BE	6	26183958	26184454	1	protein_coding	0.000307872	0.445738	27	22.4	3.37e-32	rs9379831;rs72843784;rs6456701;rs67575965;rs10946808;rs3999544	130	33	4	4.2437	1.1e-05
ENSG00000197723	HSPB9	17	40274756	40275371	1	protein_coding	5.41e-05	-0.525749	26	22.4	2.82e-13	rs2158067;rs12325861	302	13	2	5.4597	2.38e-08
ENSG00000197846	HIST1H2BF	6	26199748	26200942	1	protein_coding	0.00030002	0.851063	48	21.1	1.29e-33	rs67575965;rs3999544;rs72843784;rs6456701;rs10946808	130	48	6	4.8035	7.8e-07
ENSG00000197903	HIST1H2BK	6	27106073	27114619	-1	protein_coding	0.490754	-0.0430523	11	8.913	8.21e-28	rs2142685;rs150186873;rs6915678;rs7744759;rs3800307;rs6933999	130	18	7	7.5697	1.87e-14
ENSG00000197914	HIST1H4K	6	27798952	27799305	-1	protein_coding	0.429119	0.387416	21	12.22	1.88e-44	rs13195636;rs7752448;rs9366717;rs7759217;rs6940116;rs200991	130	8	4	7.8088	2.89e-15
ENSG00000197935	ZNF311	6	28962562	28973093	-1	protein_coding	0.000129446	0.377858	34	11.6	2.15e-10	rs116380322;rs7752448;rs9366717;rs142403264	130	3	2	5.1069	1.64e-07
ENSG00000197982	C1orf122	1	38272651	38275126	1	protein_coding	0.123246	NA	3	14.53	5.83e-08	rs28469609	7	16	4	4.9735	3.29e-07
ENSG00000198198	SZT2	1	43855553	43918321	1	protein_coding	1.52e-07	0.623916	58	18.87	8.03e-10	rs2251804	9	83	7	5.815	3.03e-09
ENSG00000198208	RPS6KL1	14	75370657	75390099	-1	protein_coding	0.000674281	0.895648	20	15.79	2.72e-10	rs10143492;rs7152906;rs722599	268	59	9	5.077	1.92e-07
ENSG00000198218	QRICH1	3	49067140	49131796	-1	protein_coding	0.99607	-0.279294	44	15.6	2.23e-09	rs41290686;rs12185979;rs7633840;rs138958327	74	46	8	6.2428	2.15e-10
ENSG00000198270	TMEM116	12	112369086	112450970	-1	protein_coding	1.15e-09	-0.62084	167	17.1	1.02e-26	rs112256561;rs3809276;rs113635624;rs73423235;rs112142794;rs61941292;rs11066085;rs11065961;rs7974266;rs10744774;rs117532831	249	128	6	7.4219	5.77e-14
ENSG00000198315	ZKSCAN8	6	28109688	28127250	1	protein_coding	0.000231595	-0.142528	91	17.5	8.88e-43	rs758398;rs149963;rs2531806;rs2859348;rs1150696;rs200951;rs13195636;rs9366717;rs10484404;rs7752448;rs116380322	130	71	6	6.1094	5e-10
ENSG00000198324	FAM109A	12	111798455	111806925	-1	protein_coding	0.00514983	-0.607261	39	17.49	4.96e-43	rs7398796;rs6490042;rs6490061;rs113668560;rs1265566;rs79065604	249	22	4	7.7285	5.44e-15
ENSG00000198339	HIST1H4I	6	27107076	27108418	1	protein_coding	0.446296	-0.468005	9	8.913	8.21e-28	rs2142685;rs150186873;rs6915678;rs7744759;rs3800307;rs6933999	130	10	6	7.5101	2.95e-14
ENSG00000198366	HIST1H3A	6	26020718	26021186	1	protein_coding	3.98e-05	-0.225707	9	11.55	3.03e-24	rs68149500;rs72843784;rs6456701	130	22	7	7.0128	1.17e-12
ENSG00000198374	HIST1H2AL	6	27833034	27833606	1	protein_coding	0.0624869	-0.360341	18	16.41	5.66e-44	rs200951;rs13195636;rs200991;rs9366717;rs6940116;rs7752448	130	23	5	6.1094	5e-10
ENSG00000198400	NTRK1	1	156785432	156851642	1	protein_coding	0.000424899	NA	59	18.9	3.48e-12	rs928391;rs11264545;rs926103;rs1888864;rs12719992	24	95	13	6.4199	6.82e-11
ENSG00000198518	HIST1H4E	6	26204858	26206266	1	protein_coding	0.000642251	1.83578	41	21.1	1.29e-33	rs67575965;rs3999544;rs72843784;rs6456701;rs10946808	130	58	7	4.5889	2.23e-06
ENSG00000198558	HIST1H4L	6	27840926	27841289	-1	protein_coding	0.191235	0.42689	22	16.41	5.66e-44	rs13195636;rs200991;rs9366717;rs200951;rs6940116;rs7752448;rs200964;rs7759217	130	15	5	8.027	5e-16
ENSG00000198561	CTNND1	11	57520715	57587018	1	protein_coding	0.995313	-1.42886	21	18.45	3e-08	rs11229113	225	70	9	5.7234	5.22e-09
ENSG00000198597	ZNF536	19	30719197	31204445	1	protein_coding	0.965217	-0.424049	25	18.22	1.45e-08	rs2053079	319	859	95	5.1028	1.67e-07
ENSG00000198740	ZNF652	17	47366568	47439835	-1	protein_coding	0.97074	0.214055	53	19.07	3.22e-08	rs16948048	304	150	13	4.1503	1.66e-05
ENSG00000198797	BRINP2	1	177140633	177251558	1	protein_coding	0.999086	-0.807649	17	14.69	3.69e-11	rs16851048;rs4650963	28	195	26	4.0837	2.22e-05
ENSG00000198821	CD247	1	167399877	167487847	-1	protein_coding	0.661383	0.25669	32	19.15	8.09e-13	rs1723022;rs2995091	26	214	42	6.5794	2.36e-11
ENSG00000198822	GRM3	7	86273230	86494200	1	protein_coding	0.98471	-0.444756	30	14.53	9e-16	rs6943762;rs10268818;rs13230321;rs12704289	162	393	32	5.5038	1.86e-08
ENSG00000198911	SREBF2	22	42229109	42303312	1	protein_coding	0.996272	0.410467	63	15.63	1.13e-09	rs5996093;rs2839715;rs5758504;rs2228314;rs117181659	335	157	20	6.1555	3.74e-10
ENSG00000198917	C9orf114	9	131581930	131592100	-1	protein_coding	0.10485	-0.0972542	56	16.2	2e-09	rs2900269;rs13297295;rs13283282	209	51	6	6.0742	6.23e-10
ENSG00000198919	DZIP3	3	108308529	108413693	1	protein_coding	3.74e-10	-0.416171	27	14.29	5.51e-13	rs60176477;rs2603139	83	131	12	4.7266	1.14e-06
ENSG00000198933	TBKBP1	17	45771447	45789416	1	protein_coding	0.0383778	-1.54619	26	21.3	4.99e-15	rs67919208;rs1808192	303	44	8	5.3022	5.72e-08
ENSG00000198951	NAGA	22	42454358	42466846	-1	protein_coding	2.02e-06	0.183467	42	18.26	1.04e-11	rs4822076;rs2743467;rs5751191;rs6002655	335	42	6	6.5783	2.38e-11
ENSG00000203813	HIST1H3H	6	27777842	27778314	1	protein_coding	0.0249392	-0.177817	25	16.23	2.54e-44	rs6940116;rs200991;rs7759217;rs200951;rs10946935;rs13195636;rs7752448;rs9366717	130	18	4	6.1094	5e-10
ENSG00000204084	INPP5B	1	38326369	38412729	-1	protein_coding	7.43e-09	0.0191111	49	17.72	3.66e-11	rs28469609;rs61776678;rs2127645	7	156	17	6.1009	5.27e-10
ENSG00000204120	GIGYF2	2	233562009	233725285	1	protein_coding	1	-0.484434	150	18.07	2.34e-20	rs7588513;rs13387762;rs11893358;rs778371;rs67389537	64	371	17	7.2273	2.46e-13
ENSG00000204188	GGNBP1	6	33551515	33556803	1	protein_coding	NA	NA	17	11.27	2.49e-08	rs9366824;rs11757379;rs511515	131	44	9	5.1456	1.33e-07
ENSG00000204209	DAXX	6	33286335	33297046	-1	protein_coding	0.842737	0.0174434	2	11.13	NA	rs76766085;rs35404844	131	7	2	4.6696	1.51e-06
ENSG00000204220	PFDN6	6	33257079	33266178	1	protein_coding	0.859422	0.536101	2	2.536	5.68e-13	rs35404844	131	6	4	6.629	1.69e-11
ENSG00000204681	GABBR1	6	29523406	29601753	-1	protein_coding	0.99997	0.238892	4	7.624	4.82e-09	rs147147780	130	17	8	5.9934	1.03e-09
ENSG00000204702	OR2J1	6	29068386	29069658	1	protein_coding	0.0174945	NA	23	36	5.16e-11	rs142403264;rs116380322;rs7752448;rs9366717	130	2	1	5.5472	1.45e-08
ENSG00000204713	TRIM27	6	28870779	28891766	-1	protein_coding	0.878752	-0.142068	51	18.69	3.1e-11	rs116380322;rs142403264;rs7752448;rs9366717	130	7	3	4.5886	2.23e-06
ENSG00000204842	ATXN2	12	111890018	112037480	-1	protein_coding	0.999862	-0.359942	128	18.59	6.34e-151	rs11065961;rs10849941;rs3809276;rs3184504;rs61944378;rs73201772;rs11066320;rs79065604;rs115056781;rs112256561;rs61941292;rs11066085;rs117532831	249	95	6	7.6821	7.83e-15
ENSG00000204852	TCTN1	12	111051832	111087235	1	protein_coding	1.87e-09	-0.456703	30	12.14	1.68e-13	rs73205069;rs80005999;rs1973505;rs28555214;rs6606679;rs28764794;rs10774600	249	34	8	6.51	3.76e-11
ENSG00000204856	FAM216A	12	110906169	110928190	1	protein_coding	0.0011163	-0.85449	46	10.48	3.87e-13	rs73205069;rs1973505;rs41436646;rs80005999;rs28764794;rs11064860	249	43	6	5.6165	9.74e-09
ENSG00000204961	PCDHA9	5	140227048	140391929	1	protein_coding	7.89e-14	-0.676834	107	17	1.52e-08	rs246024	120	269	14	5.0744	1.94e-07
ENSG00000204962	PCDHA8	5	140220907	140391929	1	protein_coding	3.7e-10	-0.652196	107	17	1.52e-08	rs246024	120	274	14	5.1839	1.09e-07
ENSG00000204963	PCDHA7	5	140213969	140391929	1	protein_coding	0.000137152	-0.427091	107	17	1.52e-08	rs246024	120	284	14	5.1281	1.46e-07
ENSG00000204965	PCDHA5	5	140201222	140391929	1	protein_coding	0.00353825	-0.181196	107	17	1.52e-08	rs246024	120	296	15	5.1581	1.25e-07
ENSG00000204967	PCDHA4	5	140186659	140391929	1	protein_coding	2.88e-15	-0.622279	107	17	1.52e-08	rs246024	120	324	15	5.0891	1.8e-07
ENSG00000204969	PCDHA2	5	140174444	140391929	1	protein_coding	1.99e-09	-0.824134	107	17	1.52e-08	rs246024	120	343	15	5.0815	1.87e-07
ENSG00000204970	PCDHA1	5	140165876	140391929	1	protein_coding	0.000559475	-0.840725	107	17	1.52e-08	rs246024	120	359	17	5.5067	1.83e-08
ENSG00000204991	SPIRE2	16	89884587	89937727	1	protein_coding	1.13e-10	-0.545172	23	11.04	5.62e-08	rs7190823	296	159	16	4.2873	9.04e-06
ENSG00000205220	PSMB10	16	67968405	67970990	-1	protein_coding	2.34e-05	-0.21892	10	17.17	2.74e-08	rs7193701;rs80190634	295	7	2	5.4408	2.65e-08
ENSG00000205359	SLCO6A1	5	101707486	101834720	-1	protein_coding	2.71e-06	-0.165537	250	12.84	1.97e-09	rs1901512	113	422	15	5.6599	7.57e-09
ENSG00000205726	ITSN1	21	35014706	35272165	1	protein_coding	1	0.560049	16	9.105	3.46e-10	rs3761352;rs2070386	330	390	53	4.1982	1.35e-05
ENSG00000205758	CRYZL1	21	34961647	35016232	-1	protein_coding	0.0906157	-0.0654259	17	9.105	3.46e-10	rs3761352;rs2070386	330	61	15	5.4304	2.81e-08
ENSG00000205981	DNAJC19	3	180701497	180707562	-1	protein_coding	0.0144037	-0.796483	15	12.57	1.12e-11	rs7647398;rs6803773	89	14	3	6.4193	6.85e-11
ENSG00000211450	C11orf31	11	57508825	57510986	1	protein_coding	0.000781712	-0.641634	5	9.805	3e-08	rs11229113	225	8	3	5.6492	8.06e-09
ENSG00000212743	DKFZP667F0711	10	6392278	6394723	1	protein_coding	NA	NA	21	16.33	7.05e-17	rs2387397;rs2181622	211	33	8	7.3627	9.01e-14
ENSG00000213047	DENND1B	1	197473878	197744826	-1	protein_coding	0.636578	-0.145185	54	16.44	1.07e-14	rs16841904;rs2477059	29	302	16	5.9685	1.2e-09
ENSG00000213066	FGFR1OP	6	167412670	167466201	1	protein_coding	0.710818	2.03149	212	13.78	1.76e-30	rs933243;rs239935;rs57444856;rs6909475;rs1331301;rs9457250;rs191160309	152	277	10	6.3237	1.28e-10
ENSG00000213398	LCAT	16	67973653	67978034	-1	protein_coding	0.496436	-0.294093	14	17.17	2.74e-08	rs7193701;rs80190634	295	9	3	5.4479	2.55e-08
ENSG00000213533	TMEM110	3	52870235	52931612	-1	protein_coding	0.901349	0.93292	95	22.3	2.91e-18	rs3755803;rs2071044;rs2710339;rs2255107	75	119	9	6.1094	5e-10
ENSG00000213588	ZBTB9	6	33422356	33425325	1	protein_coding	0.0121594	-0.691754	23	12.03	1.57e-12	rs76766085;rs1705003;rs112538398;rs9461856;rs9394145;rs35404844	131	7	3	6.1094	5e-10
ENSG00000213593	TMX2	11	57480072	57508445	1	protein_coding	0.429914	0.120517	22	11.04	3e-08	rs11229113	225	38	5	6.1928	2.96e-10
ENSG00000213619	NDUFS3	11	47586888	47606114	1	protein_coding	0.047137	-0.0123446	6	14.52	8.63e-08	rs3781627	224	28	8	5.6555	7.77e-09
ENSG00000213672	NCKIPSD	3	48701364	48723797	-1	protein_coding	0.00713136	-0.551018	43	22.2	4.61e-10	rs41290686;rs12185979;rs138958327;rs7633840	74	30	3	5.8393	2.62e-09
ENSG00000213996	TM6SF2	19	19375173	19384200	-1	protein_coding	1.94e-05	NA	47	10.75	5.54e-12	rs56212061;rs4808931;rs1000237	318	36	5	6.6021	2.03e-11
ENSG00000214435	AS3MT	10	104629273	104661656	1	protein_coding	5.09e-07	0.726881	101	14.9	4.16e-17	rs7085104;rs12412038;rs7092200;rs12764899;rs3740393	216	113	12	7.4496	4.68e-14
ENSG00000214575	CPEB1	15	83211951	83317612	-1	protein_coding	0.999591	NA	75	15.35	1.78e-09	rs4779050	283	239	25	5.7087	5.69e-09
ENSG00000214670	AC007956.1	14	75158879	75179800	-1	protein_coding	NA	NA	10	18.66	4.33e-12	rs7152906;rs722599;rs10143492	268	31	3	4.198	1.35e-05
ENSG00000215041	NEURL4	17	7218947	7232712	-1	protein_coding	0.999977	-0.520877	6	20.3	4.61e-16	rs61759532	297	46	8	5.6007	1.07e-08
ENSG00000215912	TTC34	1	2567415	2718286	-1	protein_coding	NA	NA	54	12.1	1.27e-09	rs897625;rs10910093	1	92	8	4.2019	1.32e-05
ENSG00000221883	ARIH2OS	3	48955221	48956818	-1	protein_coding	0.437613	-0.628346	17	11.63	7.15e-09	rs7633840;rs41290686;rs12185979;rs138958327	74	17	3	5.894	1.89e-09
ENSG00000222017	AC011997.1	2	198557830	198639547	1	protein_coding	NA	NA	74	12.07	1.35e-10	rs3115366;rs1541953;rs2914983	57	79	7	6.0708	6.36e-10
ENSG00000224420	ADM5	19	50191921	50193832	1	protein_coding	0.0362144	-1.24324	14	13.99	2.94e-15	rs8109314;rs12980063;rs61189653	321	16	4	6.8324	4.18e-12
ENSG00000224586	GPX5	6	28493702	28502729	1	protein_coding	0.00888468	0.354876	1	0.816	4.44e-10	rs116380322	130	2	1	4.248	1.08e-05
ENSG00000224997	AL049840.1	14	104177607	104179149	1	protein_coding	NA	NA	12	6.488	1.3e-11	rs12892189;rs2403197;rs4906340;rs1535099	273	12	4	6.9182	2.29e-12
ENSG00000225190	PLEKHM1	17	43513266	43568115	-1	protein_coding	0.840543	-0.663068	139	18.95	3.33e-12	rs112572874	303	42	6	6.5371	3.14e-11
ENSG00000225399	RP11-3B7.1	3	49297518	49298744	1	protein_coding	NA	NA	7	11.79	4.54e-07	rs41290686;rs12185979	74	8	3	5.9755	1.15e-09
ENSG00000225697	SLC26A6	3	48663156	48672926	-1	protein_coding	3.31e-05	-0.384056	21	22.6	4.84e-08	rs41290686	74	18	2	4.9809	3.16e-07
ENSG00000226124	FTCDNL1	2	200625267	200715896	-1	protein_coding	NA	NA	6	10.55	1.11e-13	rs11680723;rs4673660	58	176	25	4.5375	2.85e-06
ENSG00000227184	EPPK1	8	144939497	144952632	-1	protein_coding	4.95e-21	NA	5	3.366	1.34e-08	rs7464611	194	1	1	3.9604	3.74e-05
ENSG00000227839	AL645730.2	1	50459990	50461874	1	protein_coding	NA	NA	2	7.324	1.58e-09	rs11579246	10	9	4	4.6347	1.79e-06
ENSG00000230610	AL929472.1	1	38292232	38293886	-1	protein_coding	NA	NA	4	22.2	9.68e-08	rs28469609	7	22	7	5.1157	1.56e-07
ENSG00000230778	ANKRD63	15	40573645	40574787	-1	protein_coding	NA	NA	9	17.1	2.43e-10	rs56205728;rs3784397	276	14	4	5.8403	2.61e-09
ENSG00000231880	KBTBD4	11	47599277	47599823	1	protein_coding	NA	-0.492621	3	1.457	8.63e-08	rs3781627	224	7	3	4.6937	1.34e-06
ENSG00000231925	TAPBP	6	33267471	33282164	-1	protein_coding	0.000393582	0.574655	1	1.185	5.68e-13	rs35404844	131	23	4	4.9834	3.12e-07
ENSG00000233224	HIST1H2AM	6	27860477	27860963	-1	protein_coding	0.000856482	-0.225135	24	21.5	5.44e-43	rs13195636;rs200964;rs200991;rs7759217;rs200951;rs149963;rs7752448;rs9366717;rs61289879	130	15	4	7.8163	2.72e-15
ENSG00000233436	BTBD18	11	57510986	57519253	-1	protein_coding	NA	-0.504689	11	9.805	3e-08	rs11229113	225	17	4	5.9236	1.57e-09
ENSG00000233822	HIST1H2BN	6	27806323	27823487	1	protein_coding	0.139775	0.145508	33	15.9	1.88e-44	rs13195636;rs7752448;rs9366717;rs6940116;rs200991;rs7759217;rs200951;rs10946935;rs200964	130	34	7	7.8698	1.78e-15
ENSG00000235109	ZSCAN31	6	28292470	28324048	-1	protein_coding	3.77e-09	1.10713	82	13.57	6.62e-43	rs758398;rs1778482;rs16894095;rs149963;rs116380322;rs13195636;rs7752448;rs9366717;rs2531806;rs2859348;rs1474589;rs61289879;rs10484404;rs13215804	130	97	16	6.1094	5e-10
ENSG00000236104	ZBTB22	6	33282183	33285719	-1	protein_coding	0.235099	0.0159136	1	11.13	NA	rs76766085	131	9	2	4.3678	6.27e-06
ENSG00000236980	C3orf84	3	49215065	49229291	-1	protein_coding	0.000221292	0.0590497	15	12.5	2.5e-07	rs41290686;rs12185979	74	28	4	6.2649	1.87e-10
ENSG00000237441	RGL2	6	33259431	33267101	-1	protein_coding	0.0747683	-0.299562	1	1.185	5.68e-13	rs35404844	131	6	4	7.4531	4.56e-14
ENSG00000239389	PCDHA13	5	140261793	140391929	1	protein_coding	4.29e-11	-0.705577	95	16.72	1.52e-08	rs246024	120	238	17	5.0866	1.82e-07
ENSG00000239732	TLR9	3	52255096	52273183	-1	protein_coding	0.000525226	-0.298969	12	9.631	1.79e-14	rs9311474;rs187084	75	34	9	5.1227	1.51e-07
ENSG00000241058	NSUN6	10	18834490	18940551	-1	protein_coding	1.73e-14	-0.298656	105	18.31	9.44e-10	rs12784387;rs12777508	212	298	15	4.6099	2.01e-06
ENSG00000241399	CD302	2	160625364	160654753	-1	protein_coding	0.00938529	1.12721	83	17.37	3.39e-14	rs7600347;rs35481084	51	104	12	6.7868	5.73e-12
ENSG00000242028	HYPK	15	44088340	44095241	1	protein_coding	0.0210308	-0.443036	5	12.26	6.14e-10	rs529611	277	11	3	5.0629	2.06e-07
ENSG00000243696	RP5-966M1.6	3	52847298	52869745	-1	protein_coding	NA	NA	46	22.3	2.63e-22	rs2071044;rs6792369;rs2710339;rs3755803	75	64	7	6.1094	5e-10
ENSG00000243729	OR5V1	6	29323007	29399744	-1	protein_coding	0.00344262	0.323635	48	13.66	1.89e-11	rs116380322;rs142403264	130	22	6	4.5474	2.72e-06
ENSG00000247596	TWF2	3	52262626	52273276	-1	protein_coding	0.85781	NA	9	9.631	1.79e-14	rs9311474;rs187084	75	31	8	4.9078	4.6e-07
ENSG00000247626	MARS2	2	198570087	198573113	1	protein_coding	1.42e-06	-0.302062	21	12.07	7.98e-10	rs2914983;rs3115366;rs1541953	57	15	3	5.39	3.52e-08
ENSG00000248383	PCDHAC1	5	140306302	140391929	1	protein_coding	4.58e-09	-1.07308	87	16.72	1.52e-08	rs246024	120	176	14	5.2885	6.17e-08
ENSG00000248458	AL139147.1	1	67131547	67142710	-1	protein_coding	NA	NA	30	11.88	9.14e-10	rs7538938;rs4488004	13	61	9	5.7639	4.11e-09
ENSG00000248483	POU5F2	5	93070508	93077343	-1	protein_coding	0.00100875	-0.448785	12	17.91	2.9e-08	rs71639293	112	14	3	4.4866	3.62e-06
ENSG00000248592	TMEM110-MUSTN1	3	52867137	52931578	-1	protein_coding	0.684628	NA	97	22.3	2.91e-18	rs2071044;rs2710339;rs3755803;rs2255107	75	128	9	7.2932	1.51e-13
ENSG00000248672	LY75-CD302	2	160628362	160761221	-1	protein_coding	3.63e-27	NA	93	17.37	3.39e-14	rs7600347;rs35481084	51	395	28	5.4562	2.43e-08
ENSG00000249034	AC005609.1	5	140240341	140243224	-1	protein_coding	NA	NA	11	17	1.32e-06	rs246024	120	15	5	4.1256	1.85e-05
ENSG00000249141	RP11-514O12.4	6	167271582	167369612	-1	protein_coding	NA	NA	113	14.78	1.77e-30	rs9295378;rs34205129;rs13198107;rs2769340;rs2769343;rs57444856;rs239935;rs933243	152	286	28	6.0336	8.02e-10
ENSG00000249158	PCDHA11	5	140248689	140391929	1	protein_coding	3.59e-10	-0.641249	99	16.97	1.52e-08	rs246024	120	254	14	5.2593	7.23e-08
ENSG00000249209	AP000304.12	21	34956993	35284635	-1	protein_coding	NA	NA	29	9.105	3.46e-10	rs3761352;rs2070386	330	473	60	4.8622	5.8e-07
ENSG00000250067	YJEFN3	19	19627036	19648390	1	protein_coding	2.64e-06	NA	64	19.73	2.91e-17	rs1000237;rs56212061	318	49	3	5.835	2.69e-09
ENSG00000250120	PCDHA10	5	140235595	140391929	1	protein_coding	4.18e-11	-0.910087	106	17	1.52e-08	rs246024	120	268	13	5.0661	2.03e-07
ENSG00000251664	PCDHA12	5	140255058	140391929	1	protein_coding	3.52e-10	-0.630755	98	16.97	1.52e-08	rs246024	120	247	17	5.0747	1.94e-07
ENSG00000254462	TMX2-CTNND1	11	57480077	57559058	1	protein_coding	NA	NA	39	18.45	3e-08	rs11229113	225	88	9	6.1213	4.64e-10
ENSG00000254732	RP11-691N7.6	11	57509635	57560715	1	protein_coding	NA	NA	22	18.45	3e-08	rs11229113	225	57	9	6.0679	6.48e-10
ENSG00000254873	RP11-770J1.5	11	118267810	118272610	-1	protein_coding	NA	NA	18	12.74	1.05e-08	rs60545357	234	25	6	4.8919	4.99e-07
ENSG00000255384	RP11-770J1.4	11	118303836	118305921	-1	protein_coding	NA	NA	12	12.38	8.82e-07	rs60545357	234	9	3	5.0023	2.83e-07
ENSG00000255408	PCDHA3	5	140180783	140391929	1	protein_coding	1.46e-13	0.00212253	107	17	1.52e-08	rs246024	120	333	18	5.4453	2.59e-08
ENSG00000256018	HIST1H3G	6	26271146	26271612	-1	protein_coding	1.71e-05	0.23442	19	14.55	2.81e-32	rs9348708;rs6908402;rs10946808;rs3999544;rs72843784	130	25	5	6.8195	4.57e-12
ENSG00000256053	APOPT1	14	104029299	104073860	1	protein_coding	0.000361376	-0.703676	112	10.91	5.62e-11	rs4906340;rs2403197	273	105	10	7.3834	7.72e-14
ENSG00000256500	RP11-73M18.2	14	104029299	104152261	1	protein_coding	NA	NA	172	14.34	5.62e-11	rs4906340;rs2403197;rs12892189	273	246	18	7.0814	7.13e-13
ENSG00000256762	STH	17	44076616	44077060	1	protein_coding	0.00444467	0.274193	95	19.15	1.12e-17	rs112572874	303	5	3	7.0117	1.18e-12
ENSG00000257040	AC005477.1	14	72456191	72458326	-1	protein_coding	NA	NA	44	16.99	2.01e-14	rs10138176;rs6574035;rs10150071;rs35607894;rs35858041	267	47	7	6.6143	1.87e-11
ENSG00000257411	RP11-603J24.9	12	56495115	56503073	1	protein_coding	NA	NA	9	16.08	1.75e-13	rs10783779;rs4759228	243	10	3	5.9096	1.72e-09
ENSG00000257767	RP11-162P23.2	12	112191694	112229222	1	protein_coding	NA	NA	38	14.56	2.21e-120	rs3809276;rs11065961;rs11066085;rs7974266;rs117532831;rs3184504;rs11066320;rs79065604;rs115056781;rs113635624	249	33	4	6.1094	5e-10
ENSG00000258674	CTC-260F20.3	19	19627036	19646885	1	protein_coding	NA	NA	62	19.73	3.7e-16	rs1000237;rs56212061	318	44	3	5.973	1.16e-09
ENSG00000258830	RP11-123K3.4	12	57643392	57690267	-1	protein_coding	NA	NA	13	16.61	2.58e-16	rs11614077;rs61937595	244	43	6	4.3232	7.69e-06
ENSG00000259207	ITGB3	17	45331212	45421658	1	protein_coding	0.1417	-0.214709	62	12.41	1.87e-17	rs12942340;rs2292699;rs7223956;rs73316435;rs41444548;rs67919208	303	294	23	6.08	6.01e-10
ENSG00000259753	ITGB3	17	45331263	45421658	1	protein_coding	NA	-0.214709	62	12.41	1.87e-17	rs12942340;rs2292699;rs7223956;rs73316435;rs41444548;rs67919208	303	294	23	6.08	6.01e-10
ENSG00000260836	RP11-152F13.10	15	83208783	83224682	-1	protein_coding	NA	NA	6	15.35	8.32e-09	rs4779050	283	31	7	5.4365	2.72e-08
ENSG00000261086	RP11-379H8.1	15	83209620	83231124	1	protein_coding	NA	NA	7	15.35	2.9e-09	rs4779050	283	44	11	5.6915	6.3e-09
ENSG00000261884	CTC-479C5.12	16	67963517	67969920	-1	protein_coding	NA	NA	12	17.17	2.74e-08	rs80190634;rs7193701	295	7	2	5.4408	2.65e-08
ENSG00000261915	RP11-542C16.2	17	7215980	7222493	-1	protein_coding	NA	NA	1	12.62	2.11e-13	rs61759532	297	25	6	4.5651	2.5e-06
ENSG00000262560	RP11-296A16.1	15	44064815	44091331	-1	protein_coding	NA	NA	11	19.3	6.14e-10	rs529611	277	41	5	5.4707	2.24e-08
ENSG00000264545	RP11-145E5.5	9	21802635	22032985	1	protein_coding	NA	NA	49	23	1.82e-08	rs6475585	199	344	35	4.2089	1.28e-05
ENSG00000267261	CTD-2132N18.3	17	40271692	40306934	-1	protein_coding	NA	NA	55	22.4	2.05e-13	rs2158067;rs12325861;rs117292219;rs75140957	302	71	6	5.1827	1.09e-07
ENSG00000268265	AP000304.1	21	34947431	34947645	-1	protein_coding	NA	NA	7	14.7	4.98e-09	rs3761352;rs2070386	330	8	3	5.5332	1.57e-08
ENSG00000268367	AC126614.1	12	57810198	57810536	1	protein_coding	NA	NA	5	4.187	2.07e-08	rs11614077	244	10	2	4.1052	2.02e-05
ENSG00000268488	AC018512.1	15	44075041	44075231	-1	protein_coding	NA	NA	6	12.26	6.14e-10	rs529611	277	12	3	5.6264	9.2e-09
ENSG00000268838	AC027228.1	15	78830023	78831288	1	protein_coding	NA	NA	16	8.757	1.52e-13	rs2456020;rs16969894;rs8040868	281	30	3	4.933	4.05e-07
ENSG00000269104	AL035681.1	22	41685388	41685686	-1	protein_coding	NA	NA	9	7.486	1.17e-08	rs11090039;rs11090045	335	12	3	5.5188	1.71e-08
ENSG00000269490	SBP1	6	33663196	33663474	-1	protein_coding	0.00238547	NA	8	15.98	6.04e-11	rs112779317;rs79483930;rs3818528;rs4711350	131	43	5	4.9993	2.88e-07
ENSG00000270316	C10orf32-ASMT	10	104614029	104661656	1	protein_coding	NA	NA	122	14.9	4.16e-17	rs12412038;rs7085104;rs999867;rs7092200;rs12764899;rs3740393	216	143	14	7.2881	1.57e-13
ENSG00000270757	HSPE1-MOB4	2	198365137	198415450	1	protein_coding	0.889798	NA	52	18.44	1.65e-12	rs3115366;rs2914983;rs1541953	57	54	6	7.4365	5.17e-14
ENSG00000272305	RP11-894J14.5	3	53003135	53133469	-1	protein_coding	NA	NA	142	14.31	3.7e-19	rs2710339;rs3755803;rs2255107;rs9818819	75	273	15	5.8702	2.18e-09
ENSG00000272573	MUSTN1	3	52867130	52869235	-1	protein_coding	0.00175219	0.119816	32	22.3	8.78e-17	rs2071044;rs2710339;rs3755803	75	27	4	7.8017	3.05e-15
ENSG00000273167	RP11-307N16.6	13	24553839	24895169	1	protein_coding	NA	NA	70	10.69	8.78e-36	rs17364832;rs7318364;rs9511151;rs1220604	251	1199	137	5.9138	1.67e-09
