# Supplementary material for: Disentangling the genetic overlap between ischemic stroke and obesity
Source: Diabetol Metab Syndr. 2024 Dec 30;16:314. doi: 10.1186/s13098-024-01555-x (PMC11684051; doi:10.1186/s13098-024-01555-x)
Supplement: Supplementary file 18 — Additional file 18. [file 13098_2024_1555_MOESM18_ESM.xlsx]

## Sheet: Sheet1
nsnps	PP.H0	PP.H1	PP.H2	PP.H3	PP.H4	loci
520	1.5e-15	1.43e-08	5.8e-10	0.00451235	0.995488	570
927	5.15e-05	1.51e-06	0.183312	0.00457104	0.812064	42
1649	0.0137356	0.00578471	0.169418	0.0706097	0.740452	75
1097	4.62e-11	4.32e-12	0.25244	0.0228932	0.724667	263
850	2.09e-07	1.03e-08	0.322288	0.0151841	0.662528	502
917	2.34e-26	1.92e-26	0.27314	0.223948	0.502913	509
840	0.0914464	0.00357698	0.393637	0.0149009	0.496439	204
404	1.83e-16	4.94e-18	0.503058	0.013084	0.483858	696
220	8.79e-28	3.05e-29	0.568725	0.0193145	0.41196	359
984	5.25e-08	1.76e-07	0.146884	0.493044	0.360072	397
719	0.0137093	0.00282015	0.525961	0.107846	0.349664	717
1082	3.92e-06	4.01e-07	0.62174	0.0632887	0.314967	770
792	0.00035955	9.03e-06	0.733088	0.0181715	0.248372	520
1380	0.000395002	3.7e-05	0.695468	0.0649651	0.239135	425
743	1.74e-06	3.13e-08	0.764579	0.0135767	0.221843	763
944	1.08e-06	4.04e-08	0.752858	0.0279965	0.219144	37
839	6.07e-08	3.24e-08	0.528698	0.281874	0.189428	378
432	1.11e-11	2.59e-13	0.795788	0.0183899	0.185822	738
831	7.47e-17	2.27e-18	0.799737	0.0241602	0.176103	487
839	5.34e-17	1.25e-18	0.80899	0.0187264	0.172283	119
468	1.66e-12	1.8e-13	0.747108	0.080635	0.172257	783
657	2.65e-05	5.81e-06	0.679271	0.148722	0.171975	555
750	2.59e-05	6.9e-07	0.811187	0.0214811	0.167306	193
763	1.36e-06	4.23e-08	0.832135	0.0258142	0.14205	356
1132	0.00714301	0.000275768	0.828305	0.0318457	0.132431	151
822	8.92e-09	3.83e-10	0.834416	0.0356742	0.12991	732
1568	0.000371419	9.64e-06	0.848928	0.0218983	0.128793	422
526	1.52e-05	5.5e-07	0.841437	0.0303854	0.128162	171
1002	4.11e-24	9.75e-26	0.857044	0.0202105	0.122746	257
817	0.0248578	0.00257705	0.771692	0.0798818	0.120991	140
426	0.000311962	4.64e-05	0.773343	0.114955	0.111344	268
968	0.0594518	0.00187944	0.804014	0.0253079	0.109347	76
882	0.000131301	3.49e-06	0.872699	0.0231041	0.104062	148
629	0.000581974	3.18e-05	0.85592	0.0467118	0.0967545	5
1289	0.000171647	3.5e-06	0.891089	0.018095	0.0906405	326
808	0.0261927	0.000457992	0.869176	0.0151089	0.0890648	726
1168	0.00264559	8.5e-05	0.881106	0.0282058	0.0879579	572
1090	0.0226815	0.000848933	0.864891	0.0322922	0.0792868	312
965	1.5e-08	2.53e-10	0.90974	0.0152826	0.0749771	766
843	0.0210476	0.000424707	0.886716	0.0178185	0.0739936	456
437	1.11e-21	7.66e-24	0.922168	0.00629352	0.0715389	740
645	8.91e-06	1.09e-07	0.92128	0.0111676	0.067543	376
805	1.09e-10	4.27e-12	0.89856	0.0351149	0.0663249	242
513	0.000673074	2.27e-05	0.903432	0.0304514	0.0654203	512
1086	0.120785	0.00307723	0.791465	0.0200996	0.0645729	96
788	0.0549406	0.00255094	0.839093	0.0388952	0.0645205	113
668	0.0451727	0.000944137	0.871533	0.0181514	0.0641987	173
640	7.11e-06	7.95e-08	0.927469	0.0103092	0.0622151	404
761	0.00905953	0.000593537	0.871991	0.0570674	0.0612882	773
383	1.44e-11	2.16e-13	0.925584	0.013867	0.060549	515
1320	1.89e-09	4.64e-11	0.918087	0.0224965	0.0594169	285
625	2.9e-46	1.7e-47	0.888951	0.0519038	0.0591453	649
588	2.5e-26	6.87e-28	0.916283	0.0250785	0.0586382	718
1157	0.00772652	0.000114504	0.921069	0.0135924	0.0574976	316
947	0.105545	0.00119163	0.827714	0.00928886	0.0562608	396
385	1.36e-17	7.7e-20	0.939585	0.00527703	0.0551383	692
711	0.0280552	0.000540763	0.899489	0.017283	0.0546318	616
991	0.00458912	0.000276064	0.887711	0.0533473	0.0540763	103
1018	0.0495908	0.00123268	0.874708	0.0216899	0.052779	174
970	4.5e-07	1.3e-08	0.921279	0.0265454	0.0521757	21
649	3.97e-07	1.33e-08	0.917406	0.0306115	0.0519825	440
732	0.0301828	0.000425227	0.905097	0.0126998	0.0515954	681
881	3.15e-08	4.63e-10	0.936011	0.0136998	0.0502893	539
801	0.000300675	6.27e-06	0.931422	0.0193649	0.0489066	252
780	1.09e-09	2.23e-11	0.932169	0.0190411	0.0487901	111
945	0.0849173	0.00162383	0.849029	0.0161873	0.0482427	473
765	7.12e-08	3.05e-09	0.914202	0.0390807	0.0467171	626
1003	1.87e-08	4.28e-10	0.932822	0.0212397	0.0459386	584
661	2.27e-05	3.02e-07	0.942753	0.0124996	0.044724	308
361	1.86e-06	1.93e-08	0.946709	0.00976471	0.0435239	693
943	0.000452167	6.53e-06	0.942701	0.013576	0.0432639	78
998	3.18e-05	6.39e-07	0.939258	0.0188443	0.0418648	226
1555	0.00175142	5.49e-05	0.927429	0.0290404	0.0417238	423
913	0.0355794	0.000965456	0.898257	0.0243336	0.0408642	627
889	0.00275678	5.19e-05	0.93874	0.0176154	0.0408362	277
769	7.15e-05	2.61e-06	0.925781	0.0337525	0.0403923	407
963	0.0142622	0.000281745	0.927669	0.0182863	0.0395005	708
373	1.11e-07	1.98e-09	0.943965	0.0167573	0.0392778	43
747	0.00608022	8.73e-05	0.941445	0.0134726	0.038915	373
811	4.08e-09	6.81e-11	0.945424	0.0157665	0.0388096	147
811	0.0143658	0.000203302	0.933504	0.013172	0.0387552	129
762	0.00593034	5.57e-05	0.946666	0.00885725	0.0384909	14
1313	0.00450524	9.55e-05	0.937312	0.0198263	0.0382608	755
446	4.99e-11	6.46e-13	0.949655	0.01225	0.0380947	364
335	3.59e-24	2.98e-26	0.954967	0.00788478	0.037148	576
650	0.0651192	0.000920348	0.884696	0.0124669	0.0367979	44
873	0.0332116	0.00136403	0.892094	0.0366025	0.0367282	125
557	0.0564232	0.000579745	0.897549	0.00918601	0.0362618	187
180	0.00188626	1.05e-05	0.957046	0.00526895	0.0357881	202
589	2.13e-40	6.21e-42	0.937183	0.027244	0.0355725	294
415	0.000167702	1.42e-06	0.956673	0.00806635	0.0350919	203
1245	1.12e-05	2.5e-07	0.943891	0.0210152	0.0350823	332
1026	0.000113002	3.22e-06	0.938435	0.0267406	0.0347086	387
757	0.0168819	0.000383007	0.927158	0.0210002	0.034577	136
672	2.92e-46	3.44e-48	0.955071	0.0111886	0.0337402	186
634	3.88e-12	5.9e-13	0.838859	0.127458	0.0336825	99
1601	1.91e-09	5.95e-11	0.938075	0.0292383	0.0326871	757
1251	1.63e-07	1.23e-08	0.899582	0.067859	0.0325588	331
1346	3.72e-12	3.83e-13	0.877443	0.0901321	0.0324248	59
626	0.000164709	1.6e-06	0.958329	0.00929102	0.0322135	98
266	0.00424616	1.56e-05	0.960772	0.00350022	0.0314664	744
563	1.09e-06	1.08e-08	0.959616	0.00945189	0.0309312	299
662	1.16e-07	1.4e-09	0.957607	0.0114999	0.0308934	106
1021	2.54e-07	5.67e-09	0.948315	0.0210957	0.0305893	618
488	0.00106061	9.57e-06	0.959966	0.00863361	0.03033	761
912	0.0654789	0.00121192	0.886742	0.0163821	0.0301847	228
757	0.000396815	3.28e-06	0.961782	0.00792531	0.0298925	532
843	1.25e-05	1.44e-07	0.959983	0.0110295	0.0289753	470
382	0.0716507	0.000845922	0.888127	0.0104565	0.0289203	577
741	4.42e-10	6.01e-12	0.95819	0.012982	0.0288283	609
456	1.8e-53	1.85e-54	0.881088	0.0901602	0.0287518	511
804	0.00108256	1.08e-05	0.961265	0.00954062	0.0281015	164
1150	0.0065364	0.00084009	0.854896	0.109848	0.0278803	513
162	3.14e-35	1.22e-37	0.968595	0.00373322	0.0276713	670
723	4.19e-79	4.79e-81	0.961769	0.010973	0.027258	505
759	1.84e-32	2.37e-34	0.960516	0.0123266	0.0271573	49
690	0.16434	0.00447675	0.782926	0.0213006	0.0269571	518
589	0.00167218	2.08e-05	0.959475	0.0118807	0.0269517	12
590	0.0153674	0.000108087	0.95099	0.00666193	0.0268728	686
980	4e-38	1.2e-39	0.945069	0.0283354	0.0265958	623
955	8.29e-11	1.35e-12	0.958708	0.0156312	0.0256603	688
1273	0.0507613	0.00171467	0.891927	0.030103	0.0254937	504
832	0.155991	0.00473588	0.790233	0.0239663	0.0250731	721
968	0.0832719	0.00103243	0.879881	0.0108841	0.0249311	25
710	0.00252774	3.94e-05	0.957701	0.0149086	0.0248232	217
645	4.51e-05	5.77e-07	0.962982	0.0123072	0.0246655	190
894	4.21e-11	4.98e-13	0.964114	0.0113727	0.0245132	568
1061	0.00598247	9.78e-05	0.953931	0.0155699	0.0244191	95
825	0.000260596	5.05e-06	0.957089	0.0185096	0.0241362	104
1190	0.000213595	9.43e-06	0.934723	0.0412281	0.0238257	776
1042	1.16e-29	5.56e-31	0.931511	0.0446903	0.0237987	585
1238	3.95e-19	1.28e-20	0.945612	0.0307061	0.023682	382
1148	0.00109469	0.000912098	0.531495	0.442818	0.0236808	291
344	9.74e-10	5.54e-12	0.971217	0.00549678	0.0232865	556
1087	3.74e-05	2.76e-06	0.909495	0.0672312	0.0232333	390
983	3.08e-06	4.49e-08	0.963334	0.0140127	0.0226497	32
1142	0.102669	0.00212381	0.85498	0.0176635	0.0225637	545
402	0.000490343	2.88e-06	0.97136	0.00568002	0.0224667	189
1111	6.36e-06	2.43e-06	0.707357	0.270462	0.0221715	695
774	0.044469	0.000504818	0.922722	0.010453	0.0218509	534
835	1.75e-05	9.7e-07	0.926774	0.0514249	0.0217825	765
523	9.54e-31	9.06e-33	0.96904	0.00918519	0.0217744	250
1173	0.0397587	0.000801755	0.919289	0.0185163	0.0216343	492
1328	4.57e-11	4.22e-12	0.895947	0.0826152	0.0214379	427
1236	0.0149964	0.000431152	0.936327	0.0268985	0.0213471	750
1175	0.0014306	4.31e-05	0.948871	0.0285689	0.021086	472
883	0.000114698	2.04e-06	0.961818	0.0171154	0.0209497	402
735	6.3e-06	1.23e-07	0.96029	0.0187548	0.0209488	224
685	8.7e-05	6.68e-06	0.909361	0.0697872	0.020758	222
838	7.46e-16	1.21e-17	0.963735	0.0155865	0.020679	484
720	9.14e-17	1.42e-18	0.96466	0.0149977	0.020342	20
1231	0.0108878	0.000238964	0.947899	0.0207842	0.0201904	479
1690	0.118874	0.00346971	0.833227	0.0243002	0.0201291	138
999	5.22e-05	1.1e-06	0.959897	0.0201707	0.0198787	644
1015	0.039962	0.000636168	0.924985	0.0147054	0.019711	707
629	7.74e-07	1.38e-08	0.963212	0.0171005	0.0196865	3
685	0.00830505	0.000102382	0.960626	0.0118232	0.0191434	298
828	0.0052576	6.46e-05	0.963732	0.0118235	0.0191224	295
836	0.0244015	0.000262154	0.946232	0.0101468	0.0189578	218
684	0.00734196	0.000128927	0.957001	0.0167865	0.0187416	516
885	0.000107454	1.51e-06	0.967635	0.0136149	0.018641	574
778	0.00247917	7.15e-05	0.951442	0.0274379	0.018569	710
727	2.54e-54	2.57e-56	0.971659	0.00979861	0.0185423	247
721	1.07e-09	2.03e-09	0.339117	0.642447	0.018436	562
317	8.78e-08	2.54e-07	0.252369	0.729235	0.0183964	118
1136	0.0173964	0.000555325	0.933868	0.0297924	0.0183882	728
1084	2.61e-14	5.28e-16	0.962244	0.0194526	0.0183032	336
1311	0.120794	0.00381064	0.830921	0.0261945	0.0182801	130
980	3.76e-28	1.08e-29	0.954469	0.0273859	0.0181452	607
962	0.0252413	0.000693528	0.930583	0.0255508	0.0179313	702
571	5.19e-30	2.29e-30	0.681748	0.300345	0.0179072	24
705	2.06e-06	4.22e-08	0.962736	0.0196957	0.0175663	370
920	1.13e-79	2.58e-81	0.960553	0.0218861	0.0175612	304
986	0.0251833	0.000615031	0.933903	0.0227905	0.0175078	58
1270	0.00519271	0.000461303	0.897263	0.0796924	0.017391	280
834	4.85e-11	1.43e-12	0.954733	0.0281476	0.0171198	517
433	0.0039198	2.57e-05	0.972766	0.00636814	0.0169201	341
1102	2.16e-18	2.95e-19	0.865084	0.118093	0.0168229	274
519	7.01e-06	1.32e-07	0.965056	0.0181343	0.0168025	476
769	7.32e-06	1.49e-07	0.963805	0.0196413	0.016546	636
710	4.79e-06	7.4e-08	0.96863	0.014941	0.0164239	759
984	0.321502	0.00928458	0.634565	0.0183091	0.0163387	415
421	0.00294722	4.47e-05	0.96606	0.0146396	0.0163084	639
1047	0.000306349	6.01e-06	0.964479	0.0189005	0.0163078	719
972	3.72e-05	1.01e-06	0.95761	0.0261192	0.0162323	546
365	0.000483172	2.46e-06	0.978484	0.00495665	0.0160736	713
488	3.41e-08	8.92e-10	0.958893	0.0250413	0.0160653	39
958	4.42e-09	1.49e-10	0.95193	0.0321558	0.0159142	199
945	4.09e-05	2.2e-06	0.933836	0.0502211	0.0158994	736
797	0.000136473	1.59e-06	0.972628	0.0113508	0.0158832	310
828	0.000192979	4.9e-06	0.959706	0.0243752	0.0157209	481
1009	0.00488641	0.000184676	0.943619	0.0356474	0.015662	411
835	1.77e-06	3.07e-08	0.967582	0.0167657	0.0156504	241
967	3.59e-10	1.62e-11	0.941992	0.0423629	0.0156449	122
730	0.296292	0.00275831	0.679445	0.00631006	0.0151949	742
1153	1.89e-07	6.6e-09	0.951641	0.0331645	0.0151938	733
1042	2.69e-25	1.61e-26	0.929452	0.0555104	0.0150379	768
523	5.02e-07	5.65e-09	0.974094	0.0109302	0.0149757	15
404	7.55e-05	6.41e-07	0.976761	0.00827812	0.0148844	342
835	0.000104863	1.71e-06	0.969382	0.0157523	0.0147591	676
1094	6.48e-05	2e-06	0.955727	0.0294617	0.0147441	163
917	0.0255859	0.000417647	0.943869	0.0153923	0.0147354	767
717	8.23e-09	1.64e-10	0.966059	0.0192189	0.014722	237
466	2.12e-10	1.5e-12	0.978467	0.00693427	0.0145989	2
1039	7.43e-07	1.32e-08	0.96845	0.0171371	0.0144121	47
399	1.27e-06	4.41e-08	0.952481	0.0331825	0.0143353	578
830	4.03e-13	2.53e-14	0.927608	0.0581042	0.0142881	313
1087	4.16e-07	9.71e-08	0.799144	0.186668	0.0141865	646
831	7.47e-05	6.47e-07	0.977309	0.00844555	0.0141702	352
900	1.29e-16	2.14e-18	0.969741	0.0160927	0.0141666	778
747	1.38e-08	1.51e-10	0.975214	0.0106802	0.0141059	177
1078	0.0266846	0.00110322	0.920096	0.0380253	0.0140909	278
803	6.57e-06	1.18e-07	0.968592	0.0173277	0.0140741	506
652	4.34e-10	2.43e-11	0.933793	0.0521645	0.0140421	236
969	2.19e-07	3.54e-09	0.970383	0.0156784	0.013938	560
750	0.0588837	0.00204508	0.894096	0.0310388	0.0139368	270
445	4.95e-18	5.26e-20	0.975726	0.0103554	0.013919	469
640	0.0714287	0.000664573	0.90561	0.00841191	0.013885	167
1016	5.24e-15	2.61e-16	0.939385	0.0468078	0.0138069	587
477	2.39e-07	1.56e-09	0.979813	0.00640982	0.0137771	660
544	1.04e-07	2.84e-09	0.95996	0.0262926	0.0137475	300
631	0.00120621	1.72e-05	0.971234	0.0137976	0.0137451	293
714	6.93e-19	1.41e-20	0.966601	0.0196547	0.0137439	701
583	1.63e-20	6.22e-22	0.950061	0.0362325	0.0137061	608
996	8.67e-07	1.28e-08	0.972025	0.0143042	0.0136699	640
1241	5.79e-05	2.08e-06	0.952231	0.0342939	0.0134156	571
579	5.53e-17	2.48e-18	0.944299	0.0422951	0.0134059	634
735	0.000977997	0.00090401	0.511728	0.473002	0.0133885	114
644	0.00231923	2.5e-05	0.973845	0.0104933	0.0133172	554
1118	1.12e-12	2.5e-14	0.96524	0.021493	0.0132669	480
982	2.14e-06	3.7e-08	0.970002	0.0167993	0.0131963	723
898	0.0299849	0.000404156	0.943759	0.0127074	0.0131445	108
1463	3.51e-05	2.92e-06	0.911042	0.0758303	0.0130893	421
1328	0.000392578	8.19e-06	0.966403	0.0201399	0.0130562	445
599	0.000294986	4.32e-06	0.97249	0.0142391	0.0129714	162
862	0.0213711	0.000450953	0.945326	0.0199344	0.012917	630
522	0.0453979	0.000356727	0.934037	0.00732657	0.0128815	94
1236	0.0270183	0.00161809	0.904385	0.0541496	0.0128291	448
992	0.00152417	6.45e-05	0.945648	0.0399823	0.0127806	54
1117	0.0103196	0.0004816	0.932897	0.0435242	0.0127773	333
315	3.68e-38	8.09e-40	0.965992	0.0212326	0.0127756	146
1942	1.22e-05	1.6e-06	0.872385	0.114879	0.012723	684
427	2.13e-07	1.2e-09	0.981786	0.00553734	0.0126761	704
753	1.28e-05	1.29e-07	0.977542	0.00981994	0.0126256	494
455	0.00962818	6.63e-05	0.971053	0.00667302	0.0125791	651
1056	1.48e-06	6e-08	0.948883	0.038544	0.0125719	264
414	0.0183893	0.00015617	0.960749	0.00814655	0.0125587	400
437	9.75e-28	7.58e-30	0.979856	0.00760543	0.0125383	680
988	5.34e-16	8.27e-18	0.972426	0.0150617	0.0125122	580
583	4.34e-32	1.59e-32	0.722521	0.26498	0.0124989	33
973	0.0413024	0.00221054	0.896055	0.0479452	0.0124866	588
446	0.0300558	0.00027962	0.948379	0.00881063	0.0124744	524
1157	5.7e-05	2.15e-06	0.951643	0.0358615	0.0124367	68
729	0.001657	2.9e-05	0.968935	0.0169454	0.0124334	132
652	0.162347	0.00234861	0.811215	0.0117232	0.0123664	115
1113	0.0118001	0.000196125	0.959815	0.0159404	0.0122488	527
1195	3.1e-06	6.53e-08	0.967352	0.0204016	0.0122436	347
1038	0.000148301	1.89e-06	0.975228	0.012403	0.0122191	451
905	0.0209362	0.000331551	0.951527	0.0150565	0.0121489	624
648	5.49e-06	1.48e-07	0.961986	0.0258628	0.0121451	698
931	0.0933554	0.00142686	0.879717	0.0134337	0.0120671	93
1038	0.0294778	0.000776285	0.933128	0.0245614	0.0120569	101
1509	0.000924274	1.78e-05	0.968375	0.0186456	0.0120369	499
524	7.39e-20	6.44e-22	0.979449	0.00851963	0.0120312	650
902	0.028773	0.000301023	0.949032	0.0099168	0.0119772	530
1028	1.29e-10	6.72e-12	0.939022	0.0490207	0.0119571	322
719	8.8e-13	1.98e-14	0.966298	0.0217713	0.0119311	444
934	0.000205552	2.96e-06	0.97396	0.014006	0.0118255	531
408	0.0799477	0.000950193	0.89672	0.0106459	0.011736	338
847	4.98e-06	1.93e-07	0.951469	0.0368069	0.0117188	330
1142	9.8e-05	2.03e-06	0.968255	0.02001	0.0116346	214
1154	1.86e-07	6.86e-09	0.953382	0.0350525	0.011565	471
884	0.021742	0.00033664	0.951638	0.014723	0.0115601	191
763	0.00122846	1.31e-05	0.97687	0.0103714	0.0115173	210
837	4.74e-05	7.2e-07	0.973777	0.0147793	0.0113956	315
1011	0.000464979	7.95e-06	0.971605	0.0165982	0.0113236	26
1165	0.0302048	0.00329243	0.861339	0.0938779	0.0112857	523
840	0.0120159	0.000198117	0.960676	0.0158282	0.0112816	419
1169	0.000368227	8.39e-06	0.96643	0.0220036	0.0111895	414
1494	0.00264355	6.05e-05	0.964101	0.0220356	0.0111593	371
631	4.04e-26	5.94e-28	0.974551	0.0143136	0.0111352	541
916	0.0055749	0.000999321	0.833009	0.149309	0.0111079	673
825	0.00985639	0.000211283	0.958318	0.0205315	0.0110832	245
1022	2.1e-05	4.29e-07	0.969095	0.0198082	0.011075	446
760	3.19e-07	4.19e-09	0.976132	0.0128265	0.011041	121
1006	3.66e-08	3.85e-10	0.978703	0.0102911	0.0110054	354
842	4.9e-11	7.86e-13	0.973391	0.0156195	0.0109893	180
841	3.08e-10	3.61e-12	0.977566	0.011446	0.0109876	641
791	7.01e-42	5.14e-44	0.981832	0.00718916	0.0109792	215
444	0.00446512	6.41e-05	0.970619	0.0139337	0.0109175	281
144	1.1e-09	6.8e-12	0.98303	0.00607623	0.010894	358
821	0.00217422	4.19e-05	0.968262	0.0186386	0.010883	557
954	0.00331941	4e-05	0.974142	0.0117195	0.0107792	393
1190	1.2e-15	1.82e-17	0.974483	0.0147831	0.0107334	123
1501	1e-05	4.47e-07	0.946964	0.0422943	0.0107316	84
1154	5.64e-05	1.67e-06	0.960805	0.0284201	0.0107171	559
434	0.00226082	1.7e-05	0.979688	0.00735761	0.0106765	519
804	1.2e-07	2.76e-09	0.967148	0.0222205	0.0106316	89
670	0.0153593	0.000246918	0.958402	0.0153967	0.0105953	586
1071	0.0192696	0.0004269	0.948736	0.0210078	0.0105594	466
1409	5.8e-11	1.44e-12	0.965507	0.0239886	0.0105045	81
1265	0.193332	0.00380746	0.777094	0.0152935	0.0104727	468
733	6.54e-12	9.9e-14	0.974807	0.0147409	0.0104519	158
1016	0.00411537	8.24e-05	0.966026	0.0193391	0.0104373	70
751	0.000312669	3.59e-06	0.978056	0.0112172	0.0104104	439
943	8.07e-06	1.07e-06	0.873632	0.115986	0.010373	52
1929	0.0209994	0.00198683	0.883133	0.0835463	0.0103347	381
881	2.86e-10	6.96e-12	0.966156	0.0235252	0.0103188	195
1423	0.0121902	0.000272873	0.955865	0.0213864	0.0102856	605
510	0.000149628	2.11e-06	0.97582	0.013752	0.0102763	265
976	0.0173583	0.000266134	0.957434	0.0146689	0.0102722	716
1035	0.00113643	2.39e-05	0.968239	0.0203541	0.0102464	328
733	1.83e-19	1.61e-20	0.909818	0.0800537	0.0101284	172
875	1.73e-12	1.75e-14	0.980046	0.00987575	0.0100778	126
924	0.0196046	0.000710618	0.935704	0.0339069	0.0100743	573
670	3.24e-05	6.24e-07	0.97121	0.0186926	0.0100643	324
788	0.00137658	1.93e-05	0.974938	0.0136269	0.0100397	521
446	1.16e-05	7.89e-08	0.983274	0.00669217	0.0100224	183
856	8.33e-06	2.81e-07	0.957686	0.0323173	0.00998763	621
1243	9.84e-05	2.16e-06	0.96868	0.021247	0.00997274	346
831	0.000841636	9.48e-05	0.888957	0.100164	0.00994236	603
1293	0.010608	0.00102104	0.892531	0.0858985	0.0099414	631
430	4.08e-22	2.54e-24	0.983987	0.00612909	0.00988437	360
643	0.0411006	0.000585938	0.935164	0.0133221	0.0098276	91
623	0.000618309	6.69e-06	0.97897	0.0105779	0.00982701	611
1325	0.00096637	1.68e-05	0.972324	0.0168949	0.00979803	377
810	0.164937	0.00215405	0.812528	0.0106017	0.00977929	391
435	3.26e-10	3.38e-12	0.980171	0.0101499	0.00967947	706
925	3.34e-05	4.87e-07	0.97607	0.0142332	0.00966324	85
523	0.00498193	6.16e-05	0.973274	0.0120311	0.00965156	689
763	3.04e-24	2.68e-26	0.981715	0.00865862	0.0096263	23
359	1.85e-09	9.63e-12	0.985278	0.00511734	0.00960457	762
880	3.86e-05	7.32e-07	0.971942	0.0184185	0.00960021	133
911	1.17e-13	1.83e-15	0.975229	0.0152145	0.00955624	507
1126	0.00231683	6.25e-05	0.962202	0.0259308	0.00948762	749
521	1.45e-30	1.24e-32	0.982165	0.00835212	0.00948311	661
1001	0.00872811	0.000889166	0.890222	0.0906808	0.00948015	418
615	6.39e-15	8.82e-17	0.977063	0.0134741	0.00946274	63
830	0.0556909	0.00106245	0.916323	0.0174718	0.00945216	677
899	0.0958033	0.00650091	0.831869	0.0564386	0.00938768	594
1083	5.45e-06	2.7e-07	0.943845	0.0467828	0.00936602	632
669	2.9e-08	3.33e-10	0.979426	0.0112183	0.00935608	662
1910	2.31e-11	6.82e-13	0.962288	0.028374	0.00933768	383
1181	6.31e-14	1.76e-15	0.963852	0.0268394	0.00930871	610
668	1.22e-07	1.03e-09	0.982422	0.00827216	0.00930593	432
913	1.47e-07	1.2e-08	0.91591	0.0747838	0.00930573	671
1217	0.0852106	0.00192526	0.883618	0.0199553	0.00929084	462
989	0.000271903	7.71e-06	0.963145	0.0272863	0.00928943	658
932	2.01e-05	3.11e-07	0.97564	0.0150575	0.00928173	176
724	4.16e-15	3.85e-17	0.981628	0.00909201	0.00927954	413
1161	0.00292807	4.68e-05	0.972272	0.0155272	0.00922599	431
641	0.00844913	0.000177777	0.961921	0.0202305	0.00922144	225
1580	0.000361181	7.43e-06	0.970469	0.0199454	0.00921713	758
893	0.0110908	0.00018105	0.963806	0.0157243	0.00919825	464
854	0.00981086	0.000125992	0.968462	0.0124279	0.00917279	206
961	0.213076	0.0124246	0.723204	0.0421614	0.00913388	200
767	0.371724	0.0106999	0.591437	0.0170152	0.00912298	379
1107	3.79e-09	7.35e-11	0.97202	0.0188592	0.00912037	547
869	0.00193363	2.86e-05	0.974538	0.0143841	0.00911592	248
1152	9.95e-06	1.86e-07	0.972668	0.0182187	0.00910367	625
1174	0.095107	0.00180087	0.877391	0.0166045	0.00909661	51
974	6.04e-06	1.11e-07	0.973028	0.0178953	0.00907091	777
902	0.00146797	3.86e-05	0.964108	0.0253384	0.00904686	600
382	9.66e-05	1.11e-06	0.979656	0.0112004	0.00904624	739
951	7.06e-07	1.38e-08	0.972005	0.0189494	0.00904446	273
838	0.043931	0.000532894	0.935183	0.011335	0.00901768	198
1029	0.00964945	0.00031349	0.950162	0.0308597	0.00901509	256
886	1.19e-09	3.21e-11	0.965024	0.025968	0.00900841	654
704	0.000602588	1.32e-05	0.969218	0.0211596	0.0090071	408
464	2.69e-08	3.99e-10	0.976515	0.014479	0.0090062	514
1005	0.00488545	6.7e-05	0.972742	0.0133268	0.0089785	589
527	0.000207974	1.32e-06	0.984585	0.00624612	0.00895962	8
892	1.92e-05	4.1e-07	0.970279	0.0207739	0.00892723	675
1308	0.138248	0.00373379	0.826823	0.022322	0.00887299	337
1204	0.000210781	8.16e-06	0.953989	0.0369346	0.00885736	683
668	8.19e-07	1.78e-08	0.970119	0.021024	0.00885596	120
620	2.38e-15	3.45e-17	0.977168	0.0141194	0.00871228	321
580	0.00892864	0.000110577	0.97032	0.0120083	0.00863202	780
1134	0.0864309	0.00222783	0.880036	0.022675	0.00862974	437
790	1.16e-06	1.48e-08	0.978848	0.0125267	0.00862383	211
1060	0.0509894	0.00152348	0.911647	0.0272299	0.0086102	303
916	0.00471358	8.13e-05	0.969901	0.0167259	0.00857862	260
814	3.13e-05	4.61e-06	0.864035	0.127371	0.00855848	53
510	1.49e-07	2.99e-09	0.972039	0.0194095	0.00855164	533
689	5.59e-06	9.96e-08	0.974115	0.0173305	0.00854912	11
505	4.58e-12	8.47e-14	0.973472	0.0180084	0.00852	729
604	5.42e-09	5.52e-11	0.981496	0.00999056	0.00851382	124
872	9.24e-06	1.19e-07	0.978931	0.0125543	0.0085054	318
811	0.0118336	0.000343935	0.951675	0.0276512	0.00849613	208
686	0.0331662	0.000519672	0.943054	0.014768	0.00849191	619
1158	0.00176687	3.23e-05	0.971936	0.0177783	0.00848618	19
968	7.54e-10	1.45e-11	0.972882	0.018704	0.00841408	653
693	6.79e-06	7.89e-08	0.980206	0.0113763	0.00841104	575
926	0.000620542	1.15e-05	0.973009	0.0179577	0.00840176	657
1046	1.97e-07	2.12e-09	0.98104	0.0105626	0.00839771	760
947	1.59e-05	2.58e-07	0.975756	0.0158398	0.0083881	71
889	5.37e-07	7.37e-09	0.978211	0.0134099	0.00837868	197
1025	2.69e-09	4.76e-11	0.974406	0.0172225	0.00837166	715
931	0.0207161	0.00035436	0.954287	0.0163153	0.00832689	267
541	3.53e-06	1.57e-08	0.987301	0.0043703	0.00832531	29
702	0.0196486	0.000176129	0.963229	0.00862602	0.00832069	117
830	7.61e-18	1.57e-19	0.971608	0.0200951	0.00829724	567
1029	0.0699691	0.00169587	0.898297	0.0217641	0.00827404	28
1027	0.000585079	1.04e-05	0.973813	0.0173426	0.008249	67
1077	0.000199698	5.6e-06	0.964515	0.027039	0.00824091	309
881	0.0149608	0.000906017	0.920201	0.0557185	0.00821406	449
1240	6.51e-05	1.45e-06	0.970076	0.021664	0.0081931	642
888	1.78e-11	2.37e-13	0.978813	0.013031	0.00815582	615
785	4.64e-09	7.97e-11	0.975095	0.0167662	0.00813829	156
1072	0.00885673	0.000309644	0.949517	0.0331884	0.00812813	301
864	0.00689089	0.000120505	0.967948	0.0169189	0.00812165	703
788	0.123996	0.00203934	0.851844	0.0140021	0.00811921	460
898	0	0	0.954657	0.0372486	0.00809484	674
1211	0.000737538	1.27e-05	0.974411	0.0167486	0.00808996	417
603	8.64e-07	1.09e-08	0.979547	0.0123658	0.0080868	216
860	4.96e-08	6.95e-10	0.978262	0.0136811	0.00805646	134
556	0.0574937	0.000323492	0.928935	0.00521868	0.00802949	482
717	3.16e-05	5.73e-07	0.974316	0.0176442	0.00800787	638
1179	0.00136373	2.49e-05	0.972852	0.0177531	0.00800586	305
372	0.0516961	0.000212809	0.936247	0.0038461	0.00799831	694
361	0.0148827	0.000462966	0.947207	0.0294575	0.0079894	699
755	0.0382671	0.000335763	0.945163	0.00828509	0.00794926	503
1216	0.00565534	8.72e-05	0.971342	0.0149731	0.00794242	287
471	7.01e-06	7.94e-08	0.980958	0.0110941	0.00794117	772
635	2.16e-13	2.71e-14	0.881389	0.110707	0.00790485	486
947	0.00811601	0.000254318	0.953893	0.0298828	0.00785389	598
814	0.00186721	2.7e-05	0.976126	0.0141317	0.00784843	102
1445	7.48e-07	2.47e-08	0.960428	0.0317266	0.00784508	735
1221	0.00677229	0.000216269	0.95469	0.0304796	0.00784206	754
1147	0.000174114	5.59e-06	0.961125	0.0308655	0.00782959	438
778	2.67e-09	4.01e-11	0.977492	0.0146905	0.0078173	591
773	2.29e-14	2.54e-16	0.981306	0.0108777	0.00781651	368
1008	0.0374279	0.001611	0.913867	0.0393275	0.00776677	374
863	0.026495	0.000373891	0.951942	0.0134258	0.00776285	271
1379	6e-07	7.2e-08	0.885879	0.106365	0.00775516	233
802	4.08e-08	4.38e-10	0.981735	0.0105138	0.00775143	453
397	1.48e-13	1.23e-15	0.984129	0.00813218	0.00773843	170
699	2.77e-16	2.29e-18	0.98416	0.00811858	0.0077217	220
565	0.00453577	7e-05	0.972673	0.015013	0.00770793	105
257	0.00735088	2.3e-05	0.981866	0.00305973	0.00770039	459
1065	0.118786	0.00344014	0.845593	0.0244814	0.00769966	678
806	0.000469781	6.5e-06	0.978316	0.0135336	0.00767377	412
889	2.37e-06	1.1e-07	0.948544	0.0438004	0.00765292	727
683	0.0108195	0.000128896	0.969857	0.0115465	0.00764784	764
355	4.9e-10	2.6e-12	0.987124	0.00523293	0.00764268	269
769	0.0438929	0.000410014	0.939303	0.00876664	0.00762766	416
757	0.000794758	7.12e-06	0.982787	0.00879361	0.00761769	166
1144	0.000268487	8.2e-06	0.962724	0.0294116	0.00758788	682
1615	0.00290103	0.000131441	0.94651	0.0428772	0.00758026	461
665	0.139211	0.00134231	0.843745	0.00812803	0.00757361	501
1148	0.109654	0.00157806	0.868708	0.0124943	0.00756617	311
737	2.3e-50	3.3e-52	0.978463	0.0140056	0.00753113	22
1143	0.000748481	1.35e-05	0.974173	0.0175346	0.00753031	340
988	0.00407382	0.000151849	0.952759	0.0355058	0.00750946	774
733	5.83e-07	7.57e-09	0.979784	0.012712	0.00750321	165
898	8.29e-06	3.77e-07	0.949342	0.0431486	0.00750111	597
1051	0.0977719	0.0021735	0.873179	0.0194036	0.0074719	458
377	2.22e-06	1e-08	0.988074	0.00445332	0.00747034	496
1081	0.0269283	0.000429568	0.950036	0.0151478	0.00745804	558
1245	0.00154609	9.38e-05	0.934238	0.0566714	0.00745086	595
1029	0.00593471	7.09e-05	0.974918	0.0116403	0.00743618	181
1087	0.00334534	0.000119807	0.954914	0.034191	0.00742985	489
1002	1.52e-06	3.62e-08	0.969439	0.023131	0.007428	548
987	4.84e-09	6.98e-11	0.978467	0.0141088	0.00742377	442
733	5.24e-05	9.1e-07	0.975629	0.0169253	0.00739194	420
937	0.0192883	0.000451372	0.95064	0.0222389	0.0073811	361
580	0.00283041	3.75e-05	0.976842	0.0129439	0.00734572	184
1286	0.00243311	8e-05	0.958645	0.0315013	0.00734085	389
586	2.88e-17	2.89e-19	0.982799	0.0098836	0.00731772	16
853	0.00267873	4.47e-05	0.973734	0.016233	0.00730987	314
946	0.000924773	1.29e-05	0.978117	0.0136391	0.0073065	259
796	5.82e-05	8.86e-07	0.977754	0.0148824	0.00730451	213
445	7.2e-10	4.14e-12	0.987028	0.00567182	0.00729985	56
526	0.00857448	0.00024919	0.956119	0.0277793	0.0072775	709
1257	0.554255	0.0117302	0.417915	0.00883741	0.00726331	629
680	0.133318	0.00158676	0.847759	0.0100828	0.00725371	234
834	2.48e-117	9.4e-119	0.956501	0.0362542	0.00724496	45
934	0.00642929	0.000267694	0.946658	0.0394085	0.007237	275
765	3.39e-07	2.93e-09	0.984272	0.00849677	0.00723061	97
1216	9.97e-10	2.29e-11	0.970539	0.0222302	0.00723057	537
869	0.606416	0.00621598	0.376306	0.00385006	0.00721142	536
945	5.61e-08	1.48e-09	0.967346	0.0254482	0.00720547	302
711	1.59e-05	2.24e-07	0.97901	0.0137815	0.00719188	398
664	0.114357	0.0016671	0.864193	0.0125911	0.00719134	231
724	1.59e-05	3.19e-07	0.973283	0.0195448	0.00715637	155
1254	0.00506315	0.000159314	0.957524	0.0301217	0.00713225	753
832	1.05e-41	1.88e-43	0.975474	0.0174233	0.0071027	666
1018	0.0234536	0.0004327	0.951466	0.0175467	0.00710147	583
1062	3.91e-09	9.8e-11	0.968608	0.0243002	0.00709206	540
917	0.00468906	0.000141908	0.959065	0.0290178	0.007086	334
690	4.43e-06	4.27e-08	0.983448	0.00946445	0.00708337	82
1123	9.86e-11	2.22e-12	0.971056	0.0218655	0.0070789	775
1226	4.11e-09	1.2e-10	0.964697	0.028233	0.00707009	34
380	3.34e-08	2.94e-10	0.984279	0.00865843	0.00706218	454
796	1.55e-06	1.75e-08	0.981816	0.0111222	0.0070599	544
1093	0.010794	0.000329221	0.952787	0.0290535	0.00703595	478
739	0.0035654	8.71e-05	0.965724	0.0235907	0.0070327	92
1150	2.23e-08	1.93e-09	0.913887	0.0790974	0.00701602	77
849	0.00019673	1.95e-06	0.983064	0.00972145	0.0070156	561
1038	1.7e-06	2.75e-08	0.977209	0.0157843	0.00700526	196
755	0.000795419	2.33e-05	0.964	0.0281815	0.00699995	667
818	1.67e-08	1.22e-09	0.92544	0.0675707	0.00698933	363
697	0.027949	0.000218104	0.957396	0.0074642	0.00697262	240
932	0.00509396	5.69e-05	0.976984	0.0108985	0.00696647	258
872	0.00158226	3.89e-05	0.967615	0.0238011	0.00696269	542
600	6.65e-05	6.2e-07	0.983803	0.00916975	0.00696	771
827	5.02e-27	1.13e-28	0.97115	0.0219017	0.00694807	403
775	0.00478032	5.81e-05	0.976366	0.0118553	0.00694008	779
1256	2.59e-18	5.39e-20	0.972848	0.0202178	0.00693451	401
891	0.0229496	0.000347969	0.955297	0.0144776	0.00692769	622
929	5.97e-07	1.21e-08	0.973331	0.0197431	0.00692531	327
716	0.000385903	4.76e-06	0.980598	0.0120986	0.00691298	329
1144	7.59e-07	1.11e-08	0.978755	0.0143351	0.00690923	434
770	1.5e-06	2.67e-08	0.975796	0.0173356	0.00686665	722
694	7.72e-07	1.2e-07	0.859862	0.133272	0.00686537	633
605	7.97e-07	7.9e-09	0.983387	0.0097467	0.00686522	452
903	0.0417016	0.000798713	0.932776	0.0178587	0.00686485	182
792	8.25e-14	1.04e-15	0.980784	0.0123731	0.00684278	279
862	5.51e-08	6.18e-10	0.982163	0.0110078	0.00682906	724
914	5.67e-07	1.52e-08	0.967233	0.0259376	0.00682866	409
1128	0.0149954	0.000231929	0.963072	0.0148887	0.00681196	306
819	6.46e-08	1.05e-09	0.977352	0.0158472	0.00680029	205
989	3.4e-157	4.04e-159	0.98155	0.0116505	0.00679942	57
1340	3.68e-06	1.38e-07	0.957359	0.0358592	0.00677838	447
899	1.23e-08	2.1e-10	0.976648	0.0165753	0.00677679	319
952	0.000472208	8.32e-06	0.975605	0.0171767	0.00673787	244
853	9.82e-05	1.15e-06	0.981653	0.0115112	0.00673605	209
453	2.13e-62	1.53e-64	0.986181	0.0070878	0.0067311	552
958	5.27e-05	7.25e-07	0.979758	0.0134657	0.00672292	394
208	2.41e-12	6.62e-15	0.990571	0.00271645	0.0067121	1
1506	5.94e-05	1.86e-06	0.963086	0.0301546	0.00669815	384
753	0.00391528	4.69e-05	0.977634	0.0117067	0.00669703	36
532	0.00846904	4.48e-05	0.979621	0.00517055	0.00669475	307
760	0.0284042	0.000227663	0.957033	0.00766408	0.00667146	643
925	0.00429465	4.66e-05	0.978378	0.010617	0.00666342	227
893	0.0304223	0.000631643	0.942717	0.0195665	0.00666272	551
697	1.77e-05	1.64e-07	0.984232	0.00909457	0.0066555	31
1295	0.0211776	0.00121192	0.91841	0.0525505	0.00665018	343
1213	3.89e-14	1.41e-15	0.958709	0.0346517	0.0066393	74
624	1.21e-12	2.57e-14	0.972704	0.0206571	0.00663887	485
1711	3.59e-05	1.62e-06	0.950398	0.0429337	0.00663114	663
897	9.53e-18	1.82e-19	0.974793	0.0185875	0.00661962	149
606	2.77e-08	1.94e-10	0.986496	0.00689036	0.00661386	116
695	1.01e-05	1.26e-07	0.981161	0.0122168	0.00661164	497
1072	6.41e-05	8.44e-07	0.980413	0.0129114	0.00661025	288
1158	0.00454557	0.000162354	0.954601	0.0340888	0.00660216	246
1305	0.00600589	0.000217829	0.952638	0.0345449	0.00659365	756
1405	0.00458534	0.000103128	0.966977	0.0217415	0.00659266	131
1014	3.02e-06	2.6e-07	0.914883	0.0785219	0.00659186	725
1064	2.07e-24	4.22e-26	0.973584	0.0198284	0.00658712	426
883	1.51e-13	4.38e-15	0.965447	0.0279701	0.00658318	253
869	8.13e-05	1.47e-06	0.975741	0.0176013	0.00657449	535
892	8.76e-20	1.26e-21	0.979392	0.0140344	0.00657394	741
552	3.47e-11	1.51e-12	0.952079	0.041376	0.00654528	9
346	1.08e-07	4.91e-10	0.988981	0.00449031	0.00652904	691
609	0.0054041	0.000125645	0.965504	0.0224414	0.00652509	782
880	5.39e-05	7.4e-07	0.979984	0.0134365	0.00652508	135
1021	0.00040221	7.46e-06	0.974993	0.0180736	0.00652391	297
1174	0.00342335	5.22e-05	0.975139	0.014867	0.00651792	596
900	0.00360287	4.76e-05	0.97695	0.0128923	0.00650756	613
649	4.95e-05	2.53e-06	0.945061	0.0483804	0.00650665	128
1310	2.5e-05	1.11e-06	0.951338	0.0421436	0.0064921	69
755	0.000732655	5.86e-06	0.984906	0.007866	0.00648935	255
1019	3.82e-05	1.2e-06	0.963181	0.0302974	0.0064822	748
842	5.41e-07	6.6e-09	0.981536	0.0119814	0.00648217	229
622	2.58e-07	2.16e-09	0.985273	0.00825069	0.00647609	110
924	2.87e-07	3.66e-09	0.981028	0.0125002	0.00647134	161
924	3.01e-10	5.96e-12	0.974225	0.0193094	0.0064652	491
728	0.353358	0.00566511	0.624522	0.010006	0.00644855	617
1071	1.58e-05	2.88e-07	0.975708	0.0178347	0.00644117	769
985	2.01e-08	4.82e-10	0.970287	0.0232809	0.00643217	581
462	3.86e-05	2.12e-07	0.98811	0.00543393	0.00641778	223
955	1.73e-08	3.35e-10	0.974719	0.018867	0.00641437	64
903	1.35e-14	1.64e-16	0.981676	0.0119153	0.00640851	582
1200	1.32e-07	2.91e-09	0.972272	0.0213307	0.00639758	465
846	3.17e-05	6.79e-07	0.972726	0.0208532	0.00638871	647
488	0.000181558	8.96e-07	0.988557	0.00487341	0.00638749	700
1449	0.0650591	0.00205203	0.898182	0.0283231	0.00638322	493
384	2.43e-06	1.86e-08	0.986099	0.00752974	0.00636904	188
330	1.57e-09	9.73e-12	0.987525	0.00610663	0.00636871	659
1219	0.00020982	4.17e-06	0.974087	0.0193321	0.00636661	734
825	1.74e-15	2.75e-17	0.978186	0.0154555	0.00635865	628
1076	1.94e-05	5.33e-07	0.967138	0.0265085	0.00633358	323
1192	0.291574	0.00584047	0.682588	0.0136665	0.00633123	65
1044	2.9e-10	4.98e-12	0.976878	0.0168034	0.00631905	160
314	7.21e-08	2.22e-09	0.964045	0.0296462	0.0063084	569
1163	2.04e-13	5.61e-15	0.967046	0.026651	0.00630282	730
560	1.77e-08	2.2e-10	0.981569	0.0121349	0.00629605	679
897	8.12e-07	1.92e-08	0.970777	0.0229324	0.00629025	648
924	4.23e-10	9.48e-12	0.971937	0.0217777	0.00628529	192
939	0.0256905	0.000760034	0.939481	0.0277875	0.00628121	100
663	0.010733	0.000254902	0.959958	0.0227921	0.00626166	483
479	1.2e-07	7.36e-10	0.987708	0.00603104	0.00626039	405
819	6.93e-28	1.39e-28	0.827636	0.166112	0.00625106	30
618	4.76e-09	5.25e-11	0.982933	0.010839	0.00622841	13
1065	0.345315	0.00524002	0.633611	0.00960856	0.00622519	282
477	2.77e-52	2.87e-54	0.983628	0.0101525	0.00621932	745
699	0.00126659	1.43e-05	0.981428	0.0110746	0.00621642	55
1153	1.44e-06	2.16e-07	0.863987	0.129805	0.00620583	614
1118	3.87e-23	9.3e-25	0.970513	0.0232894	0.00619758	752
1119	5.37e-06	1.33e-07	0.969711	0.0240884	0.00619493	490
1173	0.000186165	6.66e-06	0.959321	0.0343096	0.00617703	604
527	1.92e-06	1.5e-08	0.98612	0.0077025	0.00617568	10
734	8.91e-12	9.67e-14	0.983162	0.0106662	0.00617149	743
1056	0.0157263	0.000296778	0.959703	0.0181049	0.00616904	194
721	0.000133439	1.28e-06	0.984276	0.00942173	0.00616713	620
1144	5.36e-07	1.18e-08	0.972523	0.0213108	0.0061661	292
755	0.00299354	7.9e-05	0.965295	0.025472	0.00616005	525
822	1.09e-12	1.87e-14	0.977149	0.0166971	0.00615394	175
1205	2.33e-26	1.05e-27	0.950927	0.0429545	0.00611886	168
1028	2.05e-07	2.86e-09	0.980229	0.0136553	0.00611584	355
360	4.12e-11	2.14e-13	0.988756	0.00512844	0.00611551	38
849	0.0322332	0.000579324	0.94411	0.0169622	0.00611535	60
1103	2.47e-07	7.54e-09	0.964481	0.0294046	0.00611384	73
781	2.82e-07	7.26e-09	0.968972	0.0249142	0.00611305	243
872	2.6e-25	3.71e-27	0.979881	0.014006	0.00611268	157
1274	5.98e-14	3.56e-15	0.938132	0.0557649	0.00610324	550
907	7.62e-10	1.56e-11	0.97394	0.0199858	0.00607448	219
701	0.00136399	1.67e-05	0.980525	0.0120204	0.00607429	152
755	3.45e-07	3.95e-09	0.982682	0.0112447	0.00607318	522
923	1.62e-16	3.14e-18	0.97508	0.0188707	0.00604934	112
979	0.13812	0.00246818	0.8384	0.014976	0.0060358	61
794	8.13e-07	1.14e-08	0.980254	0.0137109	0.0060341	153
577	2.57e-07	3.75e-09	0.979682	0.0142845	0.0060331	339
642	0.341441	0.0040008	0.641036	0.00750526	0.00601732	239
1323	0.00434781	0.000131746	0.960414	0.0290961	0.00601011	345
1325	3.85e-22	1.93e-23	0.94652	0.0474793	0.0060011	296
1173	0.000405851	7.17e-06	0.976346	0.0172399	0.0060007	564
1010	0.00378936	7.13e-05	0.97185	0.0182898	0.00599988	690
1053	0.000165196	7.43e-06	0.951074	0.0427557	0.00599796	428
1042	2.94e-08	5.99e-10	0.97419	0.0198168	0.00599366	27
769	1.7e-05	2.23e-07	0.981158	0.0128454	0.00597923	357
881	5.01e-05	6.8e-07	0.980662	0.0133174	0.00597028	348
1496	8.41e-07	1.53e-08	0.976329	0.0177046	0.00596594	664
777	0.000309286	3.94e-06	0.981253	0.0124796	0.00595443	549
985	5.1e-14	6.66e-16	0.981245	0.0128038	0.00595079	529
1069	0.00113509	2.3e-05	0.973175	0.0197196	0.00594726	655
825	9.02e-12	8.86e-14	0.984384	0.00967035	0.0059454	127
756	2.97e-06	4.14e-08	0.980384	0.0136693	0.00594372	107
663	5e-07	2.72e-08	0.942797	0.0512644	0.00593798	145
926	7.09e-07	1.02e-08	0.980006	0.0140726	0.00592022	207
796	2.34e-10	2.91e-12	0.981879	0.0122035	0.00591788	249
1071	0.0382642	0.00367434	0.868736	0.0834148	0.0059106	475
1096	3.79e-08	7.25e-10	0.975446	0.0186486	0.00590578	150
691	5.69e-11	1.03e-12	0.976446	0.0176609	0.00589351	179
491	0.0102364	0.000465711	0.940624	0.0427883	0.00588533	372
1173	0.0184177	0.000391303	0.955022	0.0202845	0.0058847	351
385	4.1e-45	4.31e-47	0.983778	0.0103381	0.00588372	746
950	0.000178452	5.54e-06	0.963993	0.0299407	0.00588243	406
858	1.73e-20	3.85e-22	0.972519	0.0216306	0.00585092	498
1179	2.11e-08	7.62e-10	0.959599	0.0345578	0.00584305	72
518	1.44e-10	1.74e-12	0.982337	0.0118343	0.00582839	80
994	6.52e-07	1.17e-08	0.976717	0.0174701	0.00581234	441
1030	0.0231434	0.00047854	0.95092	0.0196565	0.00580158	325
567	1.44e-05	1.58e-07	0.983446	0.0107391	0.00580052	251
716	0.000564439	6.09e-06	0.983021	0.010609	0.00579955	235
642	0.0220085	0.00113653	0.923379	0.0476783	0.00579777	553
963	0.0232773	0.000665902	0.943293	0.0269793	0.00578485	238
705	6.11e-06	7.37e-08	0.982378	0.0118414	0.00577439	185
768	2.79e-09	5.63e-10	0.827224	0.167015	0.00576085	144
587	4.24e-06	3.76e-08	0.985511	0.00872949	0.00575543	399
789	0.000133903	2.07e-06	0.979008	0.0151014	0.00575464	543
808	0.0021972	0.000196229	0.910545	0.0813138	0.00574766	436
1078	0.0560649	0.00124004	0.916678	0.0202693	0.00574732	601
1390	0.0879787	0.00222112	0.881797	0.0222561	0.00574724	385
1385	0.00404179	0.000112418	0.963313	0.0267879	0.00574497	261
1028	3.57e-07	1.71e-08	0.948759	0.0455008	0.00573943	510
1134	0.145969	0.00314144	0.827357	0.0178	0.00573285	83
852	0.000146857	1.56e-06	0.983689	0.0104493	0.00571292	154
1324	1.63e-40	3.63e-41	0.813789	0.180511	0.00569996	430
808	4.03e-06	5.8e-08	0.980207	0.0140983	0.00569111	392
952	1.94e-07	2.88e-09	0.979787	0.0145265	0.00568626	599
476	1.27e-05	1.05e-07	0.986149	0.00815231	0.00568556	48
467	3.3e-12	1.76e-14	0.989044	0.00527908	0.0056769	86
595	0.000126325	1.61e-06	0.981662	0.012535	0.0056751	711
848	2.31e-10	3.02e-12	0.981552	0.012808	0.0056402	317
779	6.08e-09	1.32e-10	0.973295	0.0210651	0.00563979	488
846	0.00238865	2.57e-05	0.981398	0.0105543	0.00563379	362
704	0.0035875	0.000209896	0.935824	0.054747	0.005632	7
832	3.75e-12	5.68e-14	0.979552	0.0148191	0.00562874	90
793	2.58e-08	4.48e-10	0.977448	0.016934	0.00561788	566
1326	8.86e-09	7.28e-10	0.918885	0.075498	0.00561695	66
1133	1.87e-13	8.62e-15	0.950677	0.0437074	0.0056157	656
1073	1.05e-10	2.31e-12	0.97305	0.0213471	0.00560297	349
645	0.0102189	0.000108975	0.9737	0.010378	0.00559409	35
859	5.85e-05	6.84e-07	0.982865	0.0114878	0.00558809	141
727	5.33e-05	7.45e-07	0.980645	0.0137146	0.00558618	477
736	2.27e-06	9.06e-08	0.956303	0.0381159	0.00557899	652
783	0.000794388	6.82e-06	0.985169	0.00845097	0.00557891	508
1034	0.0154484	0.000218888	0.96509	0.0136688	0.00557378	590
453	2.34e-23	1.3e-25	0.988966	0.00547072	0.00556356	17
1300	0.00592995	0.000219284	0.95305	0.0352374	0.00556321	283
1069	0.00664782	0.000121493	0.969947	0.0177209	0.00556307	350
433	0.0210975	0.000484763	0.951034	0.0218466	0.0055375	697
455	0.00176745	1.27e-05	0.98562	0.00707247	0.00552739	747
1117	6.51e-07	1.52e-08	0.971825	0.0226583	0.00551607	645
784	6.58e-31	1.27e-32	0.975712	0.0187743	0.00551352	79
1033	0.00808366	0.000449492	0.934026	0.0519311	0.00550939	388
807	0.0144138	0.000265217	0.962122	0.0176977	0.00550152	109
129	1.27e-05	2.18e-08	0.9928	0.00170557	0.00548136	665
1024	8.84e-177	4.93e-178	0.942019	0.0524997	0.00548088	731
784	8.34e-08	1.01e-09	0.982594	0.0119404	0.0054659	221
794	2.63e-05	8.31e-07	0.964092	0.0304385	0.00544193	4
941	2.98e-05	4.15e-07	0.980885	0.013647	0.0054379	286
638	0.00768226	0.00010743	0.973174	0.0136036	0.0054331	781
888	0.00986147	0.000123769	0.972388	0.0121987	0.00542835	276
1194	0.000609892	3.1e-05	0.945901	0.0480375	0.00542018	637
1177	0.000945666	0.000215352	0.809162	0.184261	0.00541571	528
943	8.37e-05	2.59e-06	0.96463	0.0298946	0.00538916	289
727	1.02e-05	1.44e-07	0.980773	0.0138307	0.0053862	18
1287	1.06e-07	1.68e-09	0.979084	0.0155378	0.00537805	538
350	7.17e-09	4.79e-11	0.988028	0.00659821	0.00537333	737
866	1.47e-22	4.6e-24	0.964486	0.0301863	0.00532739	712
1423	0.000481522	1.16e-05	0.970817	0.0233629	0.00532695	290
719	1.7e-13	1.91e-15	0.983605	0.0110763	0.00531857	602
794	0.000135793	7.9e-06	0.939848	0.0546962	0.00531216	375
1470	0.000533257	2.24e-05	0.954075	0.0400585	0.00531067	784
711	0.00135833	3.74e-05	0.966661	0.0266353	0.00530762	142
909	2.28e-06	3.2e-08	0.980935	0.0137555	0.0053074	592
658	0.000122288	1.03e-06	0.986318	0.00826398	0.00529478	212
919	0.00123959	2.75e-05	0.971901	0.0215396	0.00529197	635
585	0.00229025	2.01e-05	0.983778	0.00862029	0.00529156	365
1035	0.0678009	0.00133158	0.907759	0.0178227	0.00528555	579
808	0.0200005	0.000283201	0.960841	0.0135999	0.00527559	714
1335	5.59e-05	1.03e-06	0.976684	0.0179886	0.00527077	386
1201	1.06e-15	2.36e-17	0.973165	0.0215706	0.00526488	500
711	0.00213025	2.69e-05	0.980225	0.0123549	0.00526305	751
988	0.00151238	1.77e-05	0.981739	0.0114811	0.00525025	284
779	1.23e-07	1.06e-09	0.986271	0.00848231	0.00524696	353
846	6.34e-09	8.41e-11	0.981752	0.0130073	0.00524083	433
621	1.88e-84	1.9e-86	0.984847	0.00991375	0.00523955	62
1009	0.00820489	0.00020254	0.962599	0.0237568	0.00523718	272
948	0.00512405	7.65e-05	0.975026	0.01455	0.00522352	720
1123	9.43e-17	1.84e-18	0.975699	0.0190796	0.00522135	366
627	3.1e-09	3.26e-11	0.984426	0.0103561	0.00521816	369
1306	3e-13	1.38e-14	0.951115	0.0436756	0.00520968	139
979	0.000805999	3.15e-05	0.956588	0.0373647	0.00520956	563
850	0.00232522	2.26e-05	0.982894	0.0095592	0.00519926	367
1111	0.00176275	1.92e-05	0.982353	0.0106705	0.00519494	178
1371	8.2e-09	1.39e-10	0.978233	0.0165739	0.00519271	424
1299	1.06e-07	2.3e-08	0.817916	0.1769	0.0051845	429
741	3.13e-08	9.57e-10	0.965363	0.0294525	0.00518446	668
205	1.29e-54	2.96e-57	0.992546	0.00227437	0.00517958	669
775	0.0916105	0.00305228	0.871175	0.0290207	0.00514197	320
528	7.65e-26	1.11e-27	0.980654	0.01422	0.00512626	159
949	0.000106142	2.33e-06	0.97344	0.0213258	0.00512532	232
792	6.35e-05	7.7e-06	0.887284	0.10752	0.00512417	443
982	3.88e-05	1.4e-05	0.731322	0.263515	0.00511037	137
878	4.23e-84	1.57e-85	0.959418	0.0354862	0.00509565	201
1020	0.000243384	3.24e-06	0.981589	0.0130771	0.00508692	169
941	1.05e-10	2.21e-12	0.974414	0.0205131	0.00507327	606
758	0.0986076	0.000877499	0.887556	0.0078932	0.00506615	254
803	0.121711	0.00246422	0.8535	0.0172753	0.00504985	565
762	0.00456407	0.000123379	0.964203	0.02606	0.00504942	230
1422	8.42e-05	9.44e-06	0.894565	0.100295	0.00504642	467
960	0.0432933	0.000576045	0.938601	0.0124836	0.00504616	88
1017	2.29e-15	3.66e-17	0.979341	0.0156682	0.00499046	46
799	0.00038272	3.74e-06	0.984995	0.00963217	0.00498621	526
858	9.24e-06	3.93e-07	0.954446	0.0405618	0.00498301	410
1225	0.144611	0.00419683	0.82235	0.0238608	0.00498107	463
978	1.63e-05	6.29e-07	0.95809	0.0369254	0.00496789	335
2606	9.46e-05	2.26e-05	0.803031	0.191889	0.00496314	380
1067	5.2e-06	1.24e-07	0.971911	0.0231502	0.00493323	435
701	1.4e-05	1.67e-07	0.983354	0.0117164	0.00491551	455
895	2.78e-08	9.23e-10	0.963172	0.0319301	0.00489764	474
1311	1.24e-11	2.98e-13	0.97181	0.0233097	0.0048807	450
946	0.0037705	8.31e-05	0.969961	0.0213792	0.00480568	41
449	0.0673907	0.00309898	0.88408	0.0406499	0.00478004	395
775	0.198985	0.00336368	0.779746	0.0131763	0.00472875	672
651	0.000108362	8.44e-06	0.923364	0.0718786	0.00464059	50
560	0.323652	0.004194	0.659046	0.00853559	0.00457203	495
928	0.211145	0.00242391	0.773006	0.00886943	0.00455633	612
952	2.32e-06	3.16e-07	0.876056	0.119393	0.00454834	262
433	8.41e-08	1.03e-08	0.886727	0.108729	0.00454426	266
953	0.473889	0.0223689	0.476803	0.022502	0.00443714	705
1267	0.00438322	0.00301229	0.58576	0.40255	0.00429472	344
1087	1.23e-11	5.94e-12	0.672659	0.32375	0.00359137	87
623	5.58e-19	2.86e-18	0.162616	0.83411	0.00327436	687
714	1.04e-05	8.52e-06	0.547067	0.449907	0.00300692	143
495	2.09e-08	2.58e-08	0.445834	0.551478	0.00268821	6
1405	0.738621	0.0183003	0.235055	0.00582161	0.00220192	593
847	0.0268513	0.157661	0.118471	0.695619	0.00139705	685
909	0.000795129	0.0833313	0.00864929	0.906464	0.000759866	457
530	4.46e-10	2.03e-07	0.00219168	0.997797	1.15e-05	40
