# Supplementary material for: Disentangling the genetic overlap between ischemic stroke and obesity
Source: Diabetol Metab Syndr. 2024 Dec 30;16:314. doi: 10.1186/s13098-024-01555-x (PMC11684051; doi:10.1186/s13098-024-01555-x)
Supplement: Supplementary file 19 — Additional file 19. [file 13098_2024_1555_MOESM19_ESM.xlsx]

## Sheet: Sheet1
nsnps	PP.H0	PP.H1	PP.H2	PP.H3	PP.H4	loci
635	0.000877563	3.7e-05	0.503698	0.0207903	0.474597	7
638	2.47e-46	5.83e-48	0.756237	0.0176343	0.226129	279
459	1.66e-08	4.19e-10	0.799297	0.019996	0.180707	318
852	7.45e-05	2.34e-06	0.85847	0.0268557	0.114598	129
450	0.000151888	2.6e-06	0.880512	0.0149479	0.104385	49
966	0.0171047	0.000773062	0.858875	0.0387331	0.0845139	157
371	0.00277362	0.000124502	0.875804	0.0392308	0.0820673	277
674	6.89e-30	1.78e-31	0.896006	0.0230704	0.0809234	15
871	3.05e-08	8.89e-10	0.903078	0.0262742	0.0706476	238
886	0.000706565	2.78e-05	0.894557	0.0350921	0.0696169	113
592	2.41e-13	4.12e-15	0.919205	0.0156323	0.0651629	216
831	0.091695	0.00219405	0.823705	0.0196466	0.0627589	181
729	2.86e-11	7.21e-13	0.914249	0.0230326	0.0627182	142
1489	1.01e-07	5.38e-09	0.890469	0.0472611	0.0622697	196
390	0.000495697	8.54e-06	0.922447	0.0158287	0.0612205	224
979	0.00790907	0.00153437	0.778924	0.151051	0.0605817	115
641	0.338004	0.0061178	0.585338	0.0105345	0.0600058	139
627	0.00826209	0.000183632	0.916464	0.0203144	0.0547764	114
750	0.784884	0.0170689	0.145416	0.00311285	0.0495174	264
935	0.160235	0.00779177	0.746788	0.0362651	0.0489198	138
408	0.35831	0.0446892	0.490082	0.0610783	0.0458414	5
567	0.000582107	6.41e-05	0.859395	0.094625	0.0453337	2
502	0.00187915	2.15e-05	0.94384	0.010768	0.0434912	320
770	0.000132133	5.61e-06	0.918968	0.0389512	0.0419433	172
651	9.6e-07	1.46e-08	0.94573	0.0143168	0.0399519	99
453	2.58e-08	6.63e-10	0.937115	0.0240295	0.0388551	228
704	5.06e-05	1.03e-06	0.94194	0.019211	0.0387969	192
1457	7.89e-07	4.06e-08	0.915679	0.0470939	0.0372266	287
664	0.0399267	0.000814543	0.906569	0.0184607	0.0342288	225
1002	0.0485177	0.00218078	0.876501	0.0393636	0.0334369	170
1007	5.37e-07	4.03e-08	0.900568	0.0675591	0.031872	278
1364	0.281256	0.0128792	0.644617	0.0294864	0.0317611	151
678	0.188916	0.00347714	0.762677	0.0140067	0.0309229	336
337	0.855407	0.0125381	0.0999344	0.0014341	0.0306864	283
513	0.0150586	0.000332607	0.934038	0.0206006	0.02997	296
788	0.00130669	4.31e-05	0.938725	0.0309435	0.0289818	86
474	0.00038409	4.04e-06	0.960757	0.0100721	0.0287827	118
483	7.28e-17	1.12e-18	0.9567	0.0146482	0.0286513	304
1095	1.77e-05	1.15e-06	0.912723	0.0589413	0.0283168	61
288	2.96e-05	3.35e-07	0.961103	0.0108543	0.0280123	249
505	0.00845403	0.00018772	0.942458	0.0208991	0.0280015	305
988	0.106678	0.0028631	0.840168	0.0225212	0.0277695	140
789	6.79e-42	1.46e-43	0.952164	0.0204857	0.0273499	97
1085	1.18e-29	3.56e-31	0.944501	0.02857	0.026929	256
975	0.00496252	0.000145193	0.941605	0.0275235	0.0257637	116
685	4.73e-06	9.8e-08	0.954696	0.019754	0.0255456	323
1127	0.000283689	1.75e-05	0.918279	0.0565926	0.0248268	158
643	4.18e-05	7.22e-07	0.959267	0.0165618	0.0241287	208
636	0.636153	0.0238665	0.304948	0.0114171	0.0236148	41
459	1.48e-13	1.56e-15	0.966293	0.0101426	0.0235647	87
701	0.0199001	0.000413041	0.93674	0.0194192	0.0235275	130
1224	0.0022889	0.000113073	0.928366	0.0458385	0.0233934	179
911	1.02e-79	1.28e-80	0.868987	0.108143	0.0228698	135
851	3.85e-11	8.56e-13	0.955972	0.0212052	0.0228225	160
799	4.99e-06	1.4e-07	0.951052	0.0266952	0.0222479	148
496	7.05e-10	6.34e-12	0.969355	0.00869521	0.0219502	34
615	4.55e-09	1.92e-10	0.938864	0.0396376	0.0214988	8
585	0.000272076	5.54e-06	0.959034	0.0195215	0.0211673	309
1142	0.0142067	0.565184	0.00979512	0.389656	0.0211574	261
867	0.107751	0.00199787	0.853708	0.0158083	0.0207347	143
1197	0.114699	0.00984997	0.787165	0.0675784	0.0207074	65
894	0.000213029	7.98e-06	0.943843	0.0353385	0.0205972	233
738	6.22e-09	1.28e-10	0.959953	0.0197584	0.0202886	203
860	0.00119317	3.33e-05	0.952309	0.0265535	0.019911	59
782	0.0318385	0.000725824	0.926484	0.0211013	0.0198505	230
476	0.00440858	5.39e-05	0.964257	0.0117768	0.0195035	312
1045	0.000809135	3.42e-05	0.940258	0.0397515	0.0191474	200
658	1.61e-20	7.23e-22	0.938683	0.0422168	0.0191002	262
420	1.72e-08	6.06e-10	0.947496	0.0334135	0.0190905	295
320	0.00225821	1.44e-05	0.972497	0.00616632	0.0190646	163
777	2.3e-15	8.04e-17	0.947949	0.0330981	0.0189527	145
608	3.2e-06	3.57e-08	0.970318	0.0108347	0.0188439	20
308	0.00817634	4.43e-05	0.967994	0.00522153	0.0185635	74
703	0.378588	0.00816776	0.582192	0.0125419	0.0185098	72
395	2.6e-19	3.48e-21	0.968701	0.0129175	0.0183818	10
341	0.413425	0.00648594	0.553066	0.00865831	0.0183643	302
599	0.0215132	0.00366014	0.81756	0.139077	0.0181897	306
958	0.0374204	0.00118592	0.914294	0.0289575	0.0181422	171
880	5.18e-05	9.62e-07	0.963924	0.0178832	0.0181405	71
515	9.53e-31	1.49e-32	0.966899	0.0150568	0.0180446	110
738	0.0625583	0.00283904	0.87682	0.0397741	0.018009	50
781	1.75e-06	4.52e-08	0.957256	0.0247379	0.0180044	108
740	1.78e-05	5.54e-07	0.952614	0.0295692	0.0177985	326
925	2.41e-18	4.63e-20	0.963704	0.0184977	0.0177983	124
936	0.00325839	9.91e-05	0.950003	0.0288823	0.017757	123
571	6.91e-19	1.56e-20	0.960765	0.0216333	0.017602	303
740	0.090738	0.00280027	0.862271	0.026593	0.0175975	144
793	1.96e-07	4.74e-09	0.959243	0.0232166	0.01754	24
1064	0.240305	0.0076599	0.711845	0.0226731	0.0175171	37
984	0.155068	0.00404822	0.80303	0.0209471	0.0169062	214
525	0.00476742	7.74e-05	0.962992	0.0156091	0.0165542	53
973	0.00806932	0.000240354	0.946983	0.0281904	0.0165169	121
1004	6.32e-07	2.52e-08	0.946182	0.037653	0.0161645	205
613	3.14e-05	4.26e-07	0.970675	0.0131562	0.0161366	29
152	3.19e-35	7.65e-38	0.981691	0.00234042	0.0159689	292
941	0.00119468	2.99e-05	0.959171	0.0239769	0.0156274	232
484	2.1e-10	2.61e-12	0.972353	0.0120623	0.0155852	1
338	9.77e-10	7.09e-12	0.977342	0.00707664	0.0155813	243
506	2.72e-14	4.11e-16	0.96991	0.0146145	0.0154754	273
818	2.15e-06	8.08e-08	0.948963	0.0355966	0.0154381	325
1186	0.47486	0.0161801	0.477439	0.0162527	0.015268	188
873	6.28e-07	1.19e-08	0.966627	0.0182549	0.0151177	220
1137	1.58e-08	4.76e-10	0.956268	0.0288036	0.0149287	327
883	1.87e-05	9.03e-07	0.939936	0.04536	0.0146848	270
911	0.0174844	0.000486384	0.941321	0.0261714	0.014537	308
1169	0.262332	0.00909532	0.690201	0.0239155	0.0144563	289
1162	9.78e-05	2.43e-06	0.961684	0.0238404	0.0143757	156
691	2.51e-05	4.99e-07	0.966405	0.0192003	0.0143693	222
991	0.522927	0.0111065	0.44226	0.00937889	0.0143276	141
319	0.170185	0.00180331	0.805202	0.00851774	0.0142916	194
1226	0.0197395	0.000612358	0.936356	0.0290333	0.0142589	212
712	2.27e-50	5.07e-52	0.964281	0.0214901	0.0142285	14
702	1.7e-05	6.74e-07	0.948299	0.037476	0.0142075	18
344	4.84e-10	6.04e-12	0.973684	0.0121463	0.0141701	119
1198	9.8e-10	3.31e-11	0.95371	0.0321651	0.0141251	236
495	0.450551	0.00536256	0.523951	0.00622228	0.0139135	23
1151	0.000384821	1.3e-05	0.953524	0.0321744	0.0139042	185
559	2.59e-07	2.64e-09	0.976221	0.00995711	0.0138215	57
837	4.89e-08	1.12e-09	0.964099	0.0220862	0.0138152	67
709	4.36e-12	1.3e-13	0.957995	0.0284346	0.0135709	319
802	2.53e-07	4.84e-09	0.968067	0.0185002	0.0134325	54
1038	0.797428	0.0308858	0.15257	0.00589607	0.0132201	47
400	1.52e-11	1.85e-13	0.974994	0.0118887	0.0131177	229
855	1.19e-09	3.26e-11	0.960544	0.0263787	0.013077	282
508	0.000365422	3.71e-06	0.976775	0.00990446	0.0129512	89
238	0.110575	0.000657479	0.87075	0.00516462	0.0128524	337
1281	0.0124754	0.000421304	0.942513	0.0318165	0.0127732	271
917	6.55e-07	1.32e-08	0.967741	0.0195476	0.0127103	42
1056	7.09e-18	6.34e-19	0.906237	0.0810948	0.0126687	248
542	0.112588	0.00388476	0.841971	0.0290389	0.0125174	32
582	2.25e-05	3.31e-07	0.973225	0.0143126	0.0124399	159
1093	0.124329	0.00331831	0.837609	0.0223432	0.0124007	128
766	0.286254	0.00476194	0.685373	0.0113892	0.012222	52
454	0.0840794	0.00179585	0.88308	0.0188495	0.0121953	297
1074	0.00600668	0.000169221	0.954766	0.0268856	0.0121725	137
718	7.54e-05	1.35e-06	0.970373	0.0174088	0.0121419	182
874	0.00122935	0.000389311	0.749089	0.237209	0.0120834	239
1449	5.92e-19	2.73e-20	0.944454	0.0435589	0.0119875	177
576	2.49e-07	1.01e-08	0.949503	0.0385102	0.0119867	153
411	2.19e-06	2.93e-08	0.975033	0.0129937	0.0119714	219
885	0.000571697	1.09e-05	0.969121	0.018399	0.0118971	51
669	3.35e-09	1.32e-10	0.950832	0.0373522	0.0118159	246
840	9.05e-08	2.56e-09	0.961015	0.0271965	0.0117884	117
401	3.46e-08	6.27e-10	0.970652	0.0175599	0.0117879	250
948	0.0517925	0.00266959	0.888045	0.0457616	0.0117314	85
872	3.18e-07	4.87e-09	0.973372	0.0148977	0.0117299	60
442	1.62e-07	1.86e-09	0.977033	0.0112622	0.0117045	234
1223	4.73e-11	3.3e-12	0.923985	0.0644042	0.0116106	198
716	2.7e-09	3.83e-11	0.974743	0.0138117	0.0114454	131
753	0.00162016	4.39e-05	0.960909	0.0260317	0.0113953	80
905	4.55e-30	1.05e-31	0.966451	0.0221787	0.01137	28
1158	2.08e-06	9.39e-08	0.945947	0.0427059	0.0113448	237
954	2.61e-07	5.79e-09	0.967345	0.0214879	0.0111667	265
553	1.05e-07	1.92e-09	0.971058	0.0178554	0.0110863	134
537	8.48e-06	8.95e-08	0.978666	0.0103166	0.0110086	335
1415	0.0861081	0.00336422	0.865709	0.033812	0.011007	178
754	2.85e-06	7.87e-08	0.962477	0.0266102	0.0109098	328
604	0.370074	0.0439307	0.514076	0.061014	0.0109058	227
1027	3.91e-06	1.33e-07	0.956652	0.0324683	0.0108757	19
781	7.38e-06	1.23e-06	0.847602	0.141618	0.0107707	258
679	0.000606618	8.5e-06	0.975064	0.0136485	0.0106726	183
826	0.000120797	2.19e-06	0.971578	0.0176356	0.0106631	96
386	2.25e-05	1.78e-07	0.981544	0.00777516	0.010658	112
886	0.192387	0.0120739	0.738609	0.0463431	0.0105867	62
935	7.04e-07	1.4e-08	0.970167	0.0192558	0.0105764	122
945	2.83e-07	6.15e-09	0.968432	0.0210103	0.0105576	83
570	1.77e-11	3.04e-13	0.972781	0.0166827	0.0105359	168
1134	0.00141687	9.32e-05	0.926967	0.0609942	0.0105288	213
973	5.05e-05	1.96e-06	0.95249	0.0370183	0.0104387	69
1124	0.00173006	4.62e-05	0.962129	0.0256906	0.010404	88
2586	0.000107656	9.04e-06	0.912827	0.0766621	0.010394	175
1175	0.144095	0.00466801	0.81452	0.0263763	0.0103402	46
829	0.00477148	9.21e-05	0.96617	0.0186298	0.0103365	35
227	1.28e-54	4.9e-57	0.986055	0.0037713	0.0101735	291
1147	0.0764925	0.00263085	0.880467	0.0302722	0.0101378	255
1130	6.06e-14	4.12e-15	0.926973	0.0629195	0.0101075	263
806	0.00226944	6.57e-05	0.959762	0.0277956	0.0101074	165
383	0.395431	0.00354376	0.585688	0.0052387	0.010099	48
888	9.36e-18	4.95e-19	0.940215	0.0496923	0.0100928	77
941	1.22e-05	2.37e-07	0.97111	0.0188238	0.0100537	101
752	0.0409905	0.00141332	0.915998	0.0315728	0.0100251	281
1179	0.341458	0.0135578	0.610767	0.0242409	0.00997621	150
753	1.94e-08	3.9e-10	0.970606	0.0194521	0.00994228	254
582	1.44e-10	1.93e-12	0.976961	0.0131206	0.00991798	44
966	0.00373524	0.000104002	0.959559	0.0267077	0.00989416	26
596	2.22e-40	3.46e-42	0.974986	0.0152175	0.00979667	132
795	0.00974217	0.000198926	0.960683	0.0196065	0.00976932	126
446	1.18e-21	1.71e-23	0.976141	0.0140906	0.00976792	317
1224	0.000814618	2.93e-05	0.955081	0.0343583	0.00971659	197
830	0.00320955	8.96e-05	0.960188	0.0268096	0.00970337	162
881	0.385656	0.00867703	0.582905	0.0131053	0.00965651	84
1051	3.59e-16	1.29e-17	0.95622	0.034215	0.00956524	176
785	7.96e-28	3.27e-29	0.951348	0.039103	0.00954921	17
882	0.448767	0.0118122	0.516333	0.0135811	0.00950645	36
971	6.31e-06	2.31e-07	0.9557	0.0349315	0.00936239	272
771	0.112431	0.00311306	0.851578	0.0235698	0.00930856	104
550	1.26e-11	2.37e-13	0.972411	0.0183008	0.00928788	75
849	0.00781393	0.000571156	0.91543	0.0669037	0.00928163	259
643	0.0672181	0.00123967	0.905595	0.0166922	0.00925468	27
643	0.759888	0.0227723	0.202236	0.00605155	0.00905224	276
290	0.557983	0.0043092	0.425728	0.00327912	0.00870083	22
532	0.451345	0.00842911	0.521832	0.00973684	0.00865794	334
747	0.148345	0.00365603	0.819232	0.0201818	0.00858585	93
787	0.569248	0.0286426	0.374701	0.0188451	0.00856419	79
816	0.530947	0.00827446	0.445304	0.00693122	0.00854306	307
411	0.0668638	0.00332732	0.87762	0.0436642	0.00852449	180
626	0.428112	0.00649516	0.548748	0.00831707	0.00832762	193
618	0.364091	0.00619335	0.611405	0.0103924	0.00791817	167
545	0.522504	0.00613232	0.458248	0.00537045	0.00774557	120
427	0.532881	0.00991527	0.441404	0.00820557	0.00759437	244
558	0.684827	0.0141656	0.287992	0.00595003	0.00706476	164
856	0.514063	0.00873568	0.462753	0.00785716	0.00659112	189
482	0.61315	0.00797086	0.367712	0.00477381	0.00639375	300
894	0.434788	0.0108146	0.534821	0.0132964	0.00627998	70
1585	0.658518	0.0600283	0.25221	0.0229843	0.00625907	76
1148	0.382189	0.0156571	0.572593	0.0234513	0.00610938	267
777	0.551119	0.0112779	0.42295	0.00864905	0.00600427	16
644	0.715363	0.0221553	0.249143	0.00771052	0.00562734	184
905	0.521557	0.0166364	0.442092	0.014096	0.00561908	81
640	0.63303	0.00771317	0.349586	0.00425413	0.00541636	98
656	0.749565	0.0122279	0.229084	0.00373171	0.00539141	209
880	0.703669	0.0188149	0.265319	0.00708905	0.0051079	109
971	0.618647	0.0185366	0.347419	0.0104048	0.00499268	90
906	0.632899	0.0137381	0.34111	0.0073995	0.00485289	333
1200	0.290701	0.323168	0.180597	0.200763	0.00477041	210
1117	0.791061	0.0296667	0.168249	0.006305	0.00471867	187
592	0.685194	0.00995761	0.295837	0.00429455	0.00471725	58
1027	0.671667	0.125681	0.166797	0.031206	0.0046494	174
620	0.781574	0.0104168	0.201157	0.00267683	0.00417514	100
917	0.790371	0.0193678	0.181664	0.00444746	0.00414946	68
417	0.738276	0.00754305	0.247638	0.00252613	0.00401629	314
888	0.767635	0.0201623	0.202962	0.005327	0.003913	253
850	0.645325	0.0124537	0.331958	0.00640236	0.00386109	105
933	0.71776	0.0134112	0.260288	0.00485975	0.00368191	146
520	0.722867	0.00683582	0.264158	0.00249438	0.00364466	280
1354	0.609521	0.0950345	0.252495	0.0393646	0.00358465	136
1229	0.722042	0.0365462	0.226495	0.0114606	0.0034561	223
1008	0.669072	0.0236784	0.293487	0.0103831	0.0033792	66
702	0.820825	0.0133899	0.159844	0.00260415	0.00333686	21
651	0.845967	0.0172863	0.130797	0.00266939	0.00328042	111
1043	0.822408	0.0267441	0.143002	0.00464711	0.00319866	78
1038	0.766549	0.0193313	0.20576	0.00518582	0.0031735	217
1085	0.701075	0.0150802	0.274791	0.00590762	0.00314602	6
874	0.747771	0.0175638	0.226376	0.00531418	0.00297518	204
1252	0.655486	0.198162	0.110152	0.0332975	0.00290235	152
762	0.807623	0.0185398	0.16722	0.00383592	0.00278122	3
1565	0.740037	0.0228846	0.22732	0.00702681	0.00273175	155
861	0.793228	0.0532179	0.141631	0.00949967	0.00242355	12
1108	0.393661	0.434871	0.0804217	0.0888384	0.00220869	40
908	0.881942	0.0248608	0.0885577	0.00249419	0.00214554	125
1058	0.852624	0.0175117	0.125216	0.00256969	0.00207785	201
1109	0.853201	0.0642167	0.0748752	0.00563345	0.00207352	25
1018	0.767458	0.117643	0.0979772	0.015017	0.00190425	31
1008	0.837222	0.0177159	0.140328	0.00296762	0.00176659	161
850	0.935949	0.0182063	0.0433533	0.000841671	0.00164961	241
1240	0.91053	0.0337703	0.0521401	0.00193217	0.00162724	149
572	0.892882	0.0114392	0.0928899	0.00118847	0.0016003	268
1224	0.874353	0.0238723	0.0975324	0.00266133	0.00158121	251
1184	0.886499	0.042622	0.0661281	0.0031778	0.00157316	288
632	0.912098	0.0256853	0.0590106	0.00166024	0.00154534	55
189	0.852932	0.0375233	0.103497	0.00455167	0.00149569	290
839	0.921732	0.0207439	0.0548015	0.00123184	0.001491	206
979	0.908052	0.0265677	0.0621862	0.00181806	0.00137556	39
1157	0.916603	0.023936	0.0566127	0.001477	0.00137094	186
908	0.90232	0.0263071	0.0680241	0.00198187	0.00136667	63
564	0.929578	0.0171791	0.0510722	0.000942611	0.00122768	43
918	0.91259	0.0322891	0.0520759	0.00184133	0.00120386	235
341	0.89648	0.0234908	0.0768289	0.00201199	0.00118856	11
1226	0.916627	0.0306858	0.0498957	0.00166923	0.00112233	207
708	0.895276	0.0457225	0.0550715	0.00281143	0.0011184	324
1043	0.949428	0.0364604	0.0126424	0.000484515	0.000984343	33
791	0.904741	0.0546878	0.0373422	0.0022562	0.00097252	294
689	0.928547	0.0152998	0.0542985	0.000893725	0.000960942	154
767	0.947102	0.0174605	0.0338536	0.000623153	0.000960383	332
1181	0.925326	0.0301709	0.042171	0.00137406	0.000957923	91
1119	0.934537	0.0349614	0.0284852	0.00106469	0.000951458	257
1023	0.943354	0.0212572	0.0337436	0.000759479	0.000885914	322
885	0.957603	0.0267298	0.0144242	0.000401784	0.000841265	247
809	0.92558	0.0244301	0.0478955	0.00126334	0.000831084	147
745	0.954108	0.0260265	0.0185849	0.000506189	0.000774882	285
596	0.955007	0.0245762	0.0191726	0.000492637	0.000751641	191
550	0.956076	0.0109249	0.0318982	0.000363758	0.000736818	94
810	0.950254	0.0189009	0.0295466	0.000586982	0.000711654	245
839	0.959817	0.0197338	0.0193448	0.000397019	0.000707919	73
818	0.927689	0.0454682	0.0249158	0.00122048	0.000706189	92
870	0.945475	0.0303402	0.0227684	0.000729949	0.000686101	218
1032	0.95107	0.0178995	0.0298148	0.000560471	0.000655422	275
1051	0.947018	0.0323424	0.0193567	0.000660444	0.000622077	199
1016	0.939433	0.0261826	0.0328932	0.000916181	0.000575255	30
791	0.956606	0.017694	0.0246711	0.00045576	0.00057315	215
1095	0.932106	0.0282564	0.037921	0.00114899	0.000567806	221
643	0.969211	0.0139207	0.0160773	0.000230357	0.000560901	45
816	0.933527	0.033137	0.0316529	0.00112301	0.000559804	242
497	0.94821	0.0145889	0.036104	0.000554943	0.000541798	4
1032	0.952381	0.0262864	0.0202349	0.00055796	0.000539992	231
945	0.850303	0.131893	0.0149567	0.00231946	0.000527134	260
977	0.954826	0.0250136	0.0191743	0.000501824	0.000484316	211
880	0.937438	0.0430113	0.0182346	0.000836158	0.000480233	166
699	0.957825	0.015322	0.0259745	0.000415042	0.00046337	274
645	0.960607	0.0174731	0.0210894	0.000383162	0.000446908	64
717	0.957604	0.013483	0.0280788	0.000394908	0.000439761	9
739	0.958967	0.0254612	0.014746	0.000391081	0.000434784	195
380	0.960348	0.00711759	0.0318657	0.000235739	0.00043285	321
542	0.959261	0.0148226	0.0250973	0.000387375	0.000431389	226
871	0.954202	0.0326573	0.0123012	0.000420587	0.000418703	133
724	0.955779	0.0207482	0.0225959	0.000490129	0.000386525	329
694	0.959485	0.0168887	0.0228492	0.000401813	0.000375659	330
1143	0.954969	0.0234221	0.0207332	0.000508146	0.000367679	331
580	0.965738	0.0113845	0.0222561	0.000262005	0.000359375	284
1031	0.950438	0.0333363	0.0153326	0.00053743	0.000355681	252
744	0.968929	0.0185289	0.0119967	0.000229096	0.000316775	38
842	0.962186	0.0206654	0.0164844	0.000353734	0.000310801	269
526	0.966581	0.0220225	0.0108556	0.00024704	0.000293876	293
842	0.967858	0.0209486	0.0106746	0.000230755	0.000288223	82
951	0.953555	0.0389532	0.00694883	0.000283604	0.00025985	266
773	0.903814	0.0925056	0.00310774	0.000317823	0.00025484	102
1119	0.956828	0.0314755	0.0110971	0.000364811	0.000234352	13
883	0.96587	0.0307147	0.00308991	9.8e-05	0.000227574	240
893	0.959972	0.0300524	0.00945987	0.000295926	0.000219498	310
590	0.978851	0.0135076	0.00732678	0.000100891	0.00021422	313
731	0.963386	0.0314663	0.00478101	0.000155947	0.000210873	127
452	0.979083	0.0133126	0.00729519	9.9e-05	0.000210645	315
1229	0.946046	0.0487115	0.00479682	0.000246787	0.000198918	190
598	0.974889	0.0156994	0.00906897	0.000145849	0.000196328	103
836	0.971068	0.0187437	0.00980318	0.000189026	0.000195901	286
681	0.968907	0.0217626	0.00894165	0.00020065	0.000188247	202
744	0.972672	0.0200972	0.00692859	0.000142998	0.000159431	298
541	0.973366	0.0230186	0.003377	7.97e-05	0.000158615	316
751	0.974461	0.0160615	0.00916865	0.000150964	0.000157923	169
588	0.978619	0.0128713	0.008248	0.000108329	0.000153088	173
986	0.950747	0.0443979	0.00450226	0.000210104	0.000142267	299
927	0.972559	0.0213298	0.00585386	0.000128256	0.000128943	106
637	0.97701	0.0195164	0.00329618	6.57e-05	0.000112193	95
687	0.978282	0.0184414	0.00312144	5.87e-05	9.63e-05	56
246	0.987872	0.00992237	0.00209092	2.09e-05	9.39e-05	301
339	0.981286	0.015184	0.00338473	5.23e-05	9.33e-05	311
363	0.988706	0.00777538	0.00342665	2.69e-05	6.51e-05	107
